# Supplementary material for: Mechanical and thermal characterizations of nanoporous two-dimensional boron nitride membranes
Source: Sci Rep. 2022 Apr 15;12:6306. doi: 10.1038/s41598-022-10424-4 (PMC9012750; doi:10.1038/s41598-022-10424-4)
Supplement: Supplementary file 1 — Supplementary Information 1. [file 41598_2022_10424_MOESM1_ESM.zip]

Archive with 44 entries (44 files):
- Supplementary file/Modeldefect1-1.34%.dat
- Supplementary file/Modeldefect3-5.36%.dat
- Supplementary file/Modeldefect4-12.05%.dat
- Supplementary file/Modelperfect2-0%.dat
- Supplementary file/PhoiX211x104ZigzagDefect1.dat
- Supplementary file/PhoiX211x104ZigzagDefect3.dat
- Supplementary file/PhoiX211x104ZigzagDefect4.dat
- Supplementary file/PhoiX211x104ZigzagPerfect.dat
- Supplementary file/PhoiX316x104ZigzagDefect1.dat
- Supplementary file/PhoiX316x104ZigzagDefect3.dat
- Supplementary file/PhoiX316x104ZigzagDefect4.dat
- Supplementary file/PhoiX316x104ZigzagPerfect.dat
- Supplementary file/PhoiX422x104ZigzagDefect1.dat
- Supplementary file/PhoiX422x104ZigzagDefect3.dat
- Supplementary file/PhoiX422x104ZigzagDefect4.dat
- Supplementary file/PhoiX422x104ZigzagPerfect.dat
- Supplementary file/PhoiX633x104ZigzagDerfect1.dat
- Supplementary file/PhoiX633x104ZigzagDerfect3.dat
- Supplementary file/PhoiX633x104ZigzagDerfect4.dat
- Supplementary file/PhoiX633x104ZigzagrPerfect.dat
- Supplementary file/PhoiX844x104ZigzagDerfect1.dat
- Supplementary file/PhoiX844x104ZigzagDerfect3.dat
- Supplementary file/PhoiX844x104ZigzagDerfect4.dat
- Supplementary file/PhoiX844x104ZigzagPerfect.dat
- Supplementary file/PhoiY105x208ArmchairDefect1.dat
- Supplementary file/PhoiY105x208ArmchairDefect3.dat
- Supplementary file/PhoiY105x208ArmchairDefect4.dat
- Supplementary file/PhoiY105x208ArmchairPerfect.dat
- Supplementary file/PhoiY105x313ArmchairDefect1.dat
- Supplementary file/PhoiY105x313ArmchairDefect3.dat
- Supplementary file/PhoiY105x313ArmchairDefect4.dat
- Supplementary file/PhoiY105x313ArmchairPerfect.dat
- Supplementary file/PhoiY105x417ArmchairDerfect1.dat
- Supplementary file/PhoiY105x417ArmchairDerfect3.dat
- Supplementary file/PhoiY105x417ArmchairDerfect4.dat
- Supplementary file/PhoiY105x417ArmchairPerfect.dat
- Supplementary file/PhoiY105x626ArmchairDerfect1.dat
- Supplementary file/PhoiY105x626ArmchairDerfect3.dat
- Supplementary file/PhoiY105x626ArmchairDerfect4.dat
- Supplementary file/PhoiY105x626ArmchairPerfect.dat
- Supplementary file/PhoiY105x835ArmchairDefect1.dat
- Supplementary file/PhoiY105x835ArmchairDefect3.dat
- Supplementary file/PhoiY105x835ArmchairDefect4.dat
- Supplementary file/PhoiY105x835ArmchairPerfect.dat
