# Supplementary material for: Mechanical and thermal characterizations of nanoporous two-dimensional boron nitride membranes
Source: Sci Rep. 2022 Apr 15;12:6306. doi: 10.1038/s41598-022-10424-4 (PMC9012750; doi:10.1038/s41598-022-10424-4)
Supplement: Supplementary file 1 — Supplementary Information 1. [file 41598_2022_10424_MOESM1_ESM.zip › Supplementary file/Modeldefect1-1.34%.dat]

# Lammps sturcture data file
# ntot =           48
          3978   atoms
          2 atom types

		-50.2485245 		55.27337695 		xlo xhi
		-43.51677775 		60.92348885 		ylo yhi
		0.0 				103.8536324	zlo zhi

Atoms

1	1	-50.2485245	-42.06622775	51.92682
2	2	-48.9923145	-42.79150175	51.92682
3	2	-50.2485245	-40.61567775	51.92682
4	1	-47.7360945	-42.06622775	51.92682
5	2	-46.4798845	-42.79150175	51.92682
6	2	-47.7360945	-40.61567775	51.92682
7	1	-48.9923145	-39.89039775	51.92682
8	1	-50.2485245	-37.71457775	51.92682
9	2	-48.9923145	-38.43984775	51.92682
10	1	-46.4798845	-39.89039775	51.92682
11	1	-47.7360945	-37.71457775	51.92682
12	2	-46.4798845	-38.43984775	51.92682
13	2	-50.2485245	-36.26401775	51.92682
14	1	-48.9923145	-35.53874775	51.92682
15	2	-47.7360945	-36.26401775	51.92682
16	1	-46.4798845	-35.53874775	51.92682
17	1	-50.2485245	-33.3628722	51.92682
18	2	-48.9923145	-34.0881462	51.92682
19	2	-50.2485245	-31.9123222	51.92682
20	1	-47.7360945	-33.3628722	51.92682
21	2	-46.4798845	-34.0881462	51.92682
22	2	-47.7360945	-31.9123222	51.92682
23	1	-48.9923145	-31.1870422	51.92682
24	1	-50.2485245	-29.0112222	51.92682
25	2	-48.9923145	-29.7364922	51.92682
26	1	-46.4798845	-31.1870422	51.92682
27	1	-47.7360945	-29.0112222	51.92682
28	2	-46.4798845	-29.7364922	51.92682
29	2	-50.2485245	-27.5606622	51.92682
30	1	-48.9923145	-26.8353922	51.92682
31	2	-47.7360945	-27.5606622	51.92682
32	1	-46.4798845	-26.8353922	51.92682
33	1	-50.2485245	-24.65951665	51.92682
34	2	-48.9923145	-25.38479065	51.92682
35	2	-50.2485245	-23.20896665	51.92682
36	1	-47.7360945	-24.65951665	51.92682
37	2	-46.4798845	-25.38479065	51.92682
38	2	-47.7360945	-23.20896665	51.92682
39	1	-48.9923145	-22.48368665	51.92682
40	1	-50.2485245	-20.30786665	51.92682
41	2	-48.9923145	-21.03313665	51.92682
42	1	-46.4798845	-22.48368665	51.92682
43	1	-47.7360945	-20.30786665	51.92682
44	2	-46.4798845	-21.03313665	51.92682
45	2	-50.2485245	-18.85730665	51.92682
46	1	-48.9923145	-18.13203665	51.92682
47	2	-47.7360945	-18.85730665	51.92682
48	1	-46.4798845	-18.13203665	51.92682
49	1	-50.2485245	-15.9561611	51.92682
50	2	-48.9923145	-16.6814351	51.92682
51	2	-50.2485245	-14.5056111	51.92682
52	1	-47.7360945	-15.9561611	51.92682
53	2	-46.4798845	-16.6814351	51.92682
54	2	-47.7360945	-14.5056111	51.92682
55	1	-48.9923145	-13.7803311	51.92682
56	1	-50.2485245	-11.6045111	51.92682
57	2	-48.9923145	-12.3297811	51.92682
58	1	-46.4798845	-13.7803311	51.92682
59	1	-47.7360945	-11.6045111	51.92682
60	2	-46.4798845	-12.3297811	51.92682
61	2	-50.2485245	-10.1539511	51.92682
62	1	-48.9923145	-9.4286811	51.92682
63	2	-47.7360945	-10.1539511	51.92682
64	1	-46.4798845	-9.4286811	51.92682
65	1	-45.22367205	-42.06622775	51.92682
66	2	-43.96746205	-42.79150175	51.92682
67	2	-45.22367205	-40.61567775	51.92682
68	1	-42.71124205	-42.06622775	51.92682
69	2	-41.45503205	-42.79150175	51.92682
70	2	-42.71124205	-40.61567775	51.92682
71	1	-43.96746205	-39.89039775	51.92682
72	1	-45.22367205	-37.71457775	51.92682
73	2	-43.96746205	-38.43984775	51.92682
74	1	-41.45503205	-39.89039775	51.92682
75	1	-42.71124205	-37.71457775	51.92682
76	2	-41.45503205	-38.43984775	51.92682
77	2	-45.22367205	-36.26401775	51.92682
78	1	-43.96746205	-35.53874775	51.92682
79	2	-42.71124205	-36.26401775	51.92682
80	1	-41.45503205	-35.53874775	51.92682
81	1	-45.22367205	-33.3628722	51.92682
82	2	-43.96746205	-34.0881462	51.92682
83	2	-45.22367205	-31.9123222	51.92682
84	1	-42.71124205	-33.3628722	51.92682
85	2	-41.45503205	-34.0881462	51.92682
86	2	-42.71124205	-31.9123222	51.92682
87	1	-43.96746205	-31.1870422	51.92682
88	1	-45.22367205	-29.0112222	51.92682
89	2	-43.96746205	-29.7364922	51.92682
90	1	-41.45503205	-31.1870422	51.92682
91	1	-42.71124205	-29.0112222	51.92682
92	2	-41.45503205	-29.7364922	51.92682
93	2	-45.22367205	-27.5606622	51.92682
94	1	-43.96746205	-26.8353922	51.92682
95	2	-42.71124205	-27.5606622	51.92682
96	1	-41.45503205	-26.8353922	51.92682
97	1	-45.22367205	-24.65951665	51.92682
98	2	-43.96746205	-25.38479065	51.92682
99	2	-45.22367205	-23.20896665	51.92682
100	1	-42.71124205	-24.65951665	51.92682
101	2	-41.45503205	-25.38479065	51.92682
102	2	-42.71124205	-23.20896665	51.92682
103	1	-43.96746205	-22.48368665	51.92682
104	1	-45.22367205	-20.30786665	51.92682
105	2	-43.96746205	-21.03313665	51.92682
106	1	-41.45503205	-22.48368665	51.92682
107	1	-42.71124205	-20.30786665	51.92682
108	2	-41.45503205	-21.03313665	51.92682
109	2	-45.22367205	-18.85730665	51.92682
110	1	-43.96746205	-18.13203665	51.92682
111	2	-42.71124205	-18.85730665	51.92682
112	1	-41.45503205	-18.13203665	51.92682
113	1	-45.22367205	-15.9561611	51.92682
114	2	-43.96746205	-16.6814351	51.92682
115	2	-45.22367205	-14.5056111	51.92682
116	1	-42.71124205	-15.9561611	51.92682
117	2	-41.45503205	-16.6814351	51.92682
118	2	-42.71124205	-14.5056111	51.92682
119	1	-43.96746205	-13.7803311	51.92682
120	1	-45.22367205	-11.6045111	51.92682
121	2	-43.96746205	-12.3297811	51.92682
122	1	-41.45503205	-13.7803311	51.92682
123	1	-42.71124205	-11.6045111	51.92682
124	2	-41.45503205	-12.3297811	51.92682
125	2	-45.22367205	-10.1539511	51.92682
126	1	-43.96746205	-9.4286811	51.92682
127	2	-42.71124205	-10.1539511	51.92682
128	1	-41.45503205	-9.4286811	51.92682
129	1	-40.1988196	-42.06622775	51.92682
130	2	-38.9426096	-42.79150175	51.92682
131	2	-40.1988196	-40.61567775	51.92682
132	1	-37.6863896	-42.06622775	51.92682
133	2	-36.4301796	-42.79150175	51.92682
134	2	-37.6863896	-40.61567775	51.92682
135	1	-38.9426096	-39.89039775	51.92682
136	1	-40.1988196	-37.71457775	51.92682
137	2	-38.9426096	-38.43984775	51.92682
138	1	-36.4301796	-39.89039775	51.92682
139	1	-37.6863896	-37.71457775	51.92682
140	2	-36.4301796	-38.43984775	51.92682
141	2	-40.1988196	-36.26401775	51.92682
142	1	-38.9426096	-35.53874775	51.92682
143	2	-37.6863896	-36.26401775	51.92682
144	1	-36.4301796	-35.53874775	51.92682
145	1	-40.1988196	-33.3628722	51.92682
146	2	-38.9426096	-34.0881462	51.92682
147	2	-40.1988196	-31.9123222	51.92682
148	1	-37.6863896	-33.3628722	51.92682
149	2	-36.4301796	-34.0881462	51.92682
150	2	-37.6863896	-31.9123222	51.92682
151	1	-38.9426096	-31.1870422	51.92682
152	1	-40.1988196	-29.0112222	51.92682
153	2	-38.9426096	-29.7364922	51.92682
154	1	-36.4301796	-31.1870422	51.92682
155	1	-37.6863896	-29.0112222	51.92682
156	2	-36.4301796	-29.7364922	51.92682
157	2	-40.1988196	-27.5606622	51.92682
158	1	-38.9426096	-26.8353922	51.92682
159	2	-37.6863896	-27.5606622	51.92682
160	1	-36.4301796	-26.8353922	51.92682
161	1	-40.1988196	-24.65951665	51.92682
162	2	-38.9426096	-25.38479065	51.92682
163	2	-40.1988196	-23.20896665	51.92682
164	1	-37.6863896	-24.65951665	51.92682
165	2	-36.4301796	-25.38479065	51.92682
166	2	-37.6863896	-23.20896665	51.92682
167	1	-38.9426096	-22.48368665	51.92682
168	1	-40.1988196	-20.30786665	51.92682
169	2	-38.9426096	-21.03313665	51.92682
170	1	-36.4301796	-22.48368665	51.92682
171	1	-37.6863896	-20.30786665	51.92682
172	2	-36.4301796	-21.03313665	51.92682
173	2	-40.1988196	-18.85730665	51.92682
174	1	-38.9426096	-18.13203665	51.92682
175	2	-37.6863896	-18.85730665	51.92682
176	1	-36.4301796	-18.13203665	51.92682
177	1	-40.1988196	-15.9561611	51.92682
178	2	-38.9426096	-16.6814351	51.92682
179	2	-40.1988196	-14.5056111	51.92682
180	1	-37.6863896	-15.9561611	51.92682
181	2	-36.4301796	-16.6814351	51.92682
182	2	-37.6863896	-14.5056111	51.92682
183	1	-38.9426096	-13.7803311	51.92682
184	1	-40.1988196	-11.6045111	51.92682
185	2	-38.9426096	-12.3297811	51.92682
186	1	-36.4301796	-13.7803311	51.92682
187	1	-37.6863896	-11.6045111	51.92682
188	2	-36.4301796	-12.3297811	51.92682
189	2	-40.1988196	-10.1539511	51.92682
190	1	-38.9426096	-9.4286811	51.92682
191	2	-37.6863896	-10.1539511	51.92682
192	1	-36.4301796	-9.4286811	51.92682
193	1	-35.17396715	-42.06622775	51.92682
194	2	-33.91775715	-42.79150175	51.92682
195	2	-35.17396715	-40.61567775	51.92682
196	1	-32.66153715	-42.06622775	51.92682
197	2	-31.40532715	-42.79150175	51.92682
198	2	-32.66153715	-40.61567775	51.92682
199	1	-33.91775715	-39.89039775	51.92682
200	1	-35.17396715	-37.71457775	51.92682
201	2	-33.91775715	-38.43984775	51.92682
202	1	-31.40532715	-39.89039775	51.92682
203	1	-32.66153715	-37.71457775	51.92682
204	2	-31.40532715	-38.43984775	51.92682
205	2	-35.17396715	-36.26401775	51.92682
206	1	-33.91775715	-35.53874775	51.92682
207	2	-32.66153715	-36.26401775	51.92682
208	1	-31.40532715	-35.53874775	51.92682
209	1	-35.17396715	-33.3628722	51.92682
210	2	-33.91775715	-34.0881462	51.92682
211	2	-35.17396715	-31.9123222	51.92682
212	1	-32.66153715	-33.3628722	51.92682
213	2	-31.40532715	-34.0881462	51.92682
214	2	-32.66153715	-31.9123222	51.92682
215	1	-33.91775715	-31.1870422	51.92682
216	1	-35.17396715	-29.0112222	51.92682
217	2	-33.91775715	-29.7364922	51.92682
218	1	-31.40532715	-31.1870422	51.92682
219	1	-32.66153715	-29.0112222	51.92682
220	2	-31.40532715	-29.7364922	51.92682
221	2	-35.17396715	-27.5606622	51.92682
222	1	-35.17396715	-24.65951665	51.92682
223	2	-35.17396715	-23.20896665	51.92682
224	2	-32.66153715	-23.20896665	51.92682
225	1	-33.91775715	-22.48368665	51.92682
226	1	-35.17396715	-20.30786665	51.92682
227	2	-33.91775715	-21.03313665	51.92682
228	1	-31.40532715	-22.48368665	51.92682
229	1	-32.66153715	-20.30786665	51.92682
230	2	-31.40532715	-21.03313665	51.92682
231	2	-35.17396715	-18.85730665	51.92682
232	1	-33.91775715	-18.13203665	51.92682
233	2	-32.66153715	-18.85730665	51.92682
234	1	-31.40532715	-18.13203665	51.92682
235	1	-35.17396715	-15.9561611	51.92682
236	2	-33.91775715	-16.6814351	51.92682
237	2	-35.17396715	-14.5056111	51.92682
238	1	-32.66153715	-15.9561611	51.92682
239	2	-31.40532715	-16.6814351	51.92682
240	2	-32.66153715	-14.5056111	51.92682
241	1	-33.91775715	-13.7803311	51.92682
242	1	-35.17396715	-11.6045111	51.92682
243	2	-33.91775715	-12.3297811	51.92682
244	1	-31.40532715	-13.7803311	51.92682
245	1	-32.66153715	-11.6045111	51.92682
246	2	-31.40532715	-12.3297811	51.92682
247	2	-35.17396715	-10.1539511	51.92682
248	1	-33.91775715	-9.4286811	51.92682
249	2	-32.66153715	-10.1539511	51.92682
250	1	-31.40532715	-9.4286811	51.92682
251	1	-30.1491147	-42.06622775	51.92682
252	2	-28.8929047	-42.79150175	51.92682
253	2	-30.1491147	-40.61567775	51.92682
254	1	-27.6366847	-42.06622775	51.92682
255	2	-26.3804747	-42.79150175	51.92682
256	2	-27.6366847	-40.61567775	51.92682
257	1	-28.8929047	-39.89039775	51.92682
258	1	-30.1491147	-37.71457775	51.92682
259	2	-28.8929047	-38.43984775	51.92682
260	1	-26.3804747	-39.89039775	51.92682
261	1	-27.6366847	-37.71457775	51.92682
262	2	-26.3804747	-38.43984775	51.92682
263	2	-30.1491147	-36.26401775	51.92682
264	1	-28.8929047	-35.53874775	51.92682
265	2	-27.6366847	-36.26401775	51.92682
266	1	-26.3804747	-35.53874775	51.92682
267	1	-30.1491147	-33.3628722	51.92682
268	2	-28.8929047	-34.0881462	51.92682
269	2	-30.1491147	-31.9123222	51.92682
270	1	-27.6366847	-33.3628722	51.92682
271	2	-26.3804747	-34.0881462	51.92682
272	2	-27.6366847	-31.9123222	51.92682
273	1	-28.8929047	-31.1870422	51.92682
274	1	-30.1491147	-29.0112222	51.92682
275	2	-28.8929047	-29.7364922	51.92682
276	1	-26.3804747	-31.1870422	51.92682
277	1	-27.6366847	-29.0112222	51.92682
278	2	-26.3804747	-29.7364922	51.92682
279	2	-30.1491147	-27.5606622	51.92682
280	1	-28.8929047	-26.8353922	51.92682
281	2	-27.6366847	-27.5606622	51.92682
282	1	-26.3804747	-26.8353922	51.92682
283	1	-30.1491147	-24.65951665	51.92682
284	2	-28.8929047	-25.38479065	51.92682
285	2	-30.1491147	-23.20896665	51.92682
286	1	-27.6366847	-24.65951665	51.92682
287	2	-26.3804747	-25.38479065	51.92682
288	2	-27.6366847	-23.20896665	51.92682
289	1	-28.8929047	-22.48368665	51.92682
290	1	-30.1491147	-20.30786665	51.92682
291	2	-28.8929047	-21.03313665	51.92682
292	1	-26.3804747	-22.48368665	51.92682
293	1	-27.6366847	-20.30786665	51.92682
294	2	-26.3804747	-21.03313665	51.92682
295	2	-30.1491147	-18.85730665	51.92682
296	1	-28.8929047	-18.13203665	51.92682
297	2	-27.6366847	-18.85730665	51.92682
298	1	-26.3804747	-18.13203665	51.92682
299	1	-30.1491147	-15.9561611	51.92682
300	2	-28.8929047	-16.6814351	51.92682
301	2	-30.1491147	-14.5056111	51.92682
302	1	-27.6366847	-15.9561611	51.92682
303	2	-26.3804747	-16.6814351	51.92682
304	2	-27.6366847	-14.5056111	51.92682
305	1	-28.8929047	-13.7803311	51.92682
306	1	-30.1491147	-11.6045111	51.92682
307	2	-28.8929047	-12.3297811	51.92682
308	1	-26.3804747	-13.7803311	51.92682
309	1	-27.6366847	-11.6045111	51.92682
310	2	-26.3804747	-12.3297811	51.92682
311	2	-30.1491147	-10.1539511	51.92682
312	1	-28.8929047	-9.4286811	51.92682
313	2	-27.6366847	-10.1539511	51.92682
314	1	-26.3804747	-9.4286811	51.92682
315	1	-25.12426225	-42.06622775	51.92682
316	2	-23.86805225	-42.79150175	51.92682
317	2	-25.12426225	-40.61567775	51.92682
318	1	-22.61183225	-42.06622775	51.92682
319	2	-21.35562225	-42.79150175	51.92682
320	2	-22.61183225	-40.61567775	51.92682
321	1	-23.86805225	-39.89039775	51.92682
322	1	-25.12426225	-37.71457775	51.92682
323	2	-23.86805225	-38.43984775	51.92682
324	1	-21.35562225	-39.89039775	51.92682
325	1	-22.61183225	-37.71457775	51.92682
326	2	-21.35562225	-38.43984775	51.92682
327	2	-25.12426225	-36.26401775	51.92682
328	1	-23.86805225	-35.53874775	51.92682
329	2	-22.61183225	-36.26401775	51.92682
330	1	-21.35562225	-35.53874775	51.92682
331	1	-25.12426225	-33.3628722	51.92682
332	2	-23.86805225	-34.0881462	51.92682
333	2	-25.12426225	-31.9123222	51.92682
334	1	-22.61183225	-33.3628722	51.92682
335	2	-21.35562225	-34.0881462	51.92682
336	2	-22.61183225	-31.9123222	51.92682
337	1	-23.86805225	-31.1870422	51.92682
338	1	-25.12426225	-29.0112222	51.92682
339	2	-23.86805225	-29.7364922	51.92682
340	1	-21.35562225	-31.1870422	51.92682
341	1	-22.61183225	-29.0112222	51.92682
342	2	-21.35562225	-29.7364922	51.92682
343	2	-25.12426225	-27.5606622	51.92682
344	1	-23.86805225	-26.8353922	51.92682
345	2	-22.61183225	-27.5606622	51.92682
346	1	-21.35562225	-26.8353922	51.92682
347	1	-25.12426225	-24.65951665	51.92682
348	2	-23.86805225	-25.38479065	51.92682
349	2	-25.12426225	-23.20896665	51.92682
350	1	-22.61183225	-24.65951665	51.92682
351	2	-21.35562225	-25.38479065	51.92682
352	2	-22.61183225	-23.20896665	51.92682
353	1	-23.86805225	-22.48368665	51.92682
354	1	-25.12426225	-20.30786665	51.92682
355	2	-23.86805225	-21.03313665	51.92682
356	1	-21.35562225	-22.48368665	51.92682
357	1	-22.61183225	-20.30786665	51.92682
358	2	-21.35562225	-21.03313665	51.92682
359	2	-25.12426225	-18.85730665	51.92682
360	1	-23.86805225	-18.13203665	51.92682
361	2	-22.61183225	-18.85730665	51.92682
362	1	-21.35562225	-18.13203665	51.92682
363	1	-25.12426225	-15.9561611	51.92682
364	2	-23.86805225	-16.6814351	51.92682
365	2	-25.12426225	-14.5056111	51.92682
366	1	-22.61183225	-15.9561611	51.92682
367	2	-21.35562225	-16.6814351	51.92682
368	2	-22.61183225	-14.5056111	51.92682
369	1	-23.86805225	-13.7803311	51.92682
370	1	-25.12426225	-11.6045111	51.92682
371	2	-23.86805225	-12.3297811	51.92682
372	1	-21.35562225	-13.7803311	51.92682
373	1	-22.61183225	-11.6045111	51.92682
374	2	-21.35562225	-12.3297811	51.92682
375	2	-25.12426225	-10.1539511	51.92682
376	1	-23.86805225	-9.4286811	51.92682
377	2	-22.61183225	-10.1539511	51.92682
378	1	-21.35562225	-9.4286811	51.92682
379	1	-20.0994098	-42.06622775	51.92682
380	2	-18.8431998	-42.79150175	51.92682
381	2	-20.0994098	-40.61567775	51.92682
382	1	-17.5869798	-42.06622775	51.92682
383	2	-16.3307698	-42.79150175	51.92682
384	2	-17.5869798	-40.61567775	51.92682
385	1	-18.8431998	-39.89039775	51.92682
386	1	-20.0994098	-37.71457775	51.92682
387	2	-18.8431998	-38.43984775	51.92682
388	1	-16.3307698	-39.89039775	51.92682
389	1	-17.5869798	-37.71457775	51.92682
390	2	-16.3307698	-38.43984775	51.92682
391	2	-20.0994098	-36.26401775	51.92682
392	1	-18.8431998	-35.53874775	51.92682
393	2	-17.5869798	-36.26401775	51.92682
394	1	-16.3307698	-35.53874775	51.92682
395	1	-20.0994098	-33.3628722	51.92682
396	2	-18.8431998	-34.0881462	51.92682
397	2	-20.0994098	-31.9123222	51.92682
398	1	-17.5869798	-33.3628722	51.92682
399	2	-16.3307698	-34.0881462	51.92682
400	2	-17.5869798	-31.9123222	51.92682
401	1	-18.8431998	-31.1870422	51.92682
402	1	-20.0994098	-29.0112222	51.92682
403	2	-18.8431998	-29.7364922	51.92682
404	1	-16.3307698	-31.1870422	51.92682
405	1	-17.5869798	-29.0112222	51.92682
406	2	-16.3307698	-29.7364922	51.92682
407	2	-20.0994098	-27.5606622	51.92682
408	1	-18.8431998	-26.8353922	51.92682
409	2	-17.5869798	-27.5606622	51.92682
410	1	-16.3307698	-26.8353922	51.92682
411	1	-20.0994098	-24.65951665	51.92682
412	2	-18.8431998	-25.38479065	51.92682
413	2	-20.0994098	-23.20896665	51.92682
414	1	-17.5869798	-24.65951665	51.92682
415	2	-16.3307698	-25.38479065	51.92682
416	2	-17.5869798	-23.20896665	51.92682
417	1	-18.8431998	-22.48368665	51.92682
418	1	-20.0994098	-20.30786665	51.92682
419	2	-18.8431998	-21.03313665	51.92682
420	1	-16.3307698	-22.48368665	51.92682
421	1	-17.5869798	-20.30786665	51.92682
422	2	-16.3307698	-21.03313665	51.92682
423	2	-20.0994098	-18.85730665	51.92682
424	1	-18.8431998	-18.13203665	51.92682
425	2	-17.5869798	-18.85730665	51.92682
426	1	-16.3307698	-18.13203665	51.92682
427	1	-20.0994098	-15.9561611	51.92682
428	2	-18.8431998	-16.6814351	51.92682
429	2	-20.0994098	-14.5056111	51.92682
430	1	-17.5869798	-15.9561611	51.92682
431	2	-16.3307698	-16.6814351	51.92682
432	2	-17.5869798	-14.5056111	51.92682
433	1	-18.8431998	-13.7803311	51.92682
434	1	-20.0994098	-11.6045111	51.92682
435	2	-18.8431998	-12.3297811	51.92682
436	1	-16.3307698	-13.7803311	51.92682
437	1	-17.5869798	-11.6045111	51.92682
438	2	-16.3307698	-12.3297811	51.92682
439	2	-20.0994098	-10.1539511	51.92682
440	1	-18.8431998	-9.4286811	51.92682
441	2	-17.5869798	-10.1539511	51.92682
442	1	-16.3307698	-9.4286811	51.92682
443	1	-50.2485245	-7.25280555	51.92682
444	2	-48.9923145	-7.97807955	51.92682
445	2	-50.2485245	-5.80225555	51.92682
446	1	-47.7360945	-7.25280555	51.92682
447	2	-46.4798845	-7.97807955	51.92682
448	2	-47.7360945	-5.80225555	51.92682
449	1	-48.9923145	-5.07697555	51.92682
450	1	-50.2485245	-2.90115555	51.92682
451	2	-48.9923145	-3.62642555	51.92682
452	1	-46.4798845	-5.07697555	51.92682
453	1	-47.7360945	-2.90115555	51.92682
454	2	-46.4798845	-3.62642555	51.92682
455	2	-50.2485245	-1.45059555	51.92682
456	1	-48.9923145	-0.72532555	51.92682
457	2	-47.7360945	-1.45059555	51.92682
458	1	-46.4798845	-0.72532555	51.92682
459	1	-50.2485245	1.45055	51.92682
460	2	-48.9923145	0.725276	51.92682
461	2	-50.2485245	2.9011	51.92682
462	1	-47.7360945	1.45055	51.92682
463	2	-46.4798845	0.725276	51.92682
464	2	-47.7360945	2.9011	51.92682
465	1	-48.9923145	3.62638	51.92682
466	1	-50.2485245	5.8022	51.92682
467	2	-48.9923145	5.07693	51.92682
468	1	-46.4798845	3.62638	51.92682
469	1	-47.7360945	5.8022	51.92682
470	2	-46.4798845	5.07693	51.92682
471	2	-50.2485245	7.25276	51.92682
472	1	-48.9923145	7.97803	51.92682
473	2	-47.7360945	7.25276	51.92682
474	1	-46.4798845	7.97803	51.92682
475	1	-50.2485245	10.15390555	51.92682
476	2	-48.9923145	9.42863155	51.92682
477	2	-50.2485245	11.60445555	51.92682
478	1	-47.7360945	10.15390555	51.92682
479	2	-46.4798845	9.42863155	51.92682
480	2	-47.7360945	11.60445555	51.92682
481	1	-48.9923145	12.32973555	51.92682
482	1	-50.2485245	14.50555555	51.92682
483	2	-48.9923145	13.78028555	51.92682
484	1	-46.4798845	12.32973555	51.92682
485	1	-47.7360945	14.50555555	51.92682
486	2	-46.4798845	13.78028555	51.92682
487	2	-50.2485245	15.95611555	51.92682
488	1	-48.9923145	16.68138555	51.92682
489	2	-47.7360945	15.95611555	51.92682
490	1	-46.4798845	16.68138555	51.92682
491	1	-50.2485245	18.8572611	51.92682
492	2	-48.9923145	18.1319871	51.92682
493	2	-50.2485245	20.3078111	51.92682
494	1	-47.7360945	18.8572611	51.92682
495	2	-46.4798845	18.1319871	51.92682
496	2	-47.7360945	20.3078111	51.92682
497	1	-48.9923145	21.0330911	51.92682
498	1	-50.2485245	23.2089111	51.92682
499	2	-48.9923145	22.4836411	51.92682
500	1	-46.4798845	21.0330911	51.92682
501	1	-47.7360945	23.2089111	51.92682
502	2	-46.4798845	22.4836411	51.92682
503	2	-50.2485245	24.6594711	51.92682
504	1	-48.9923145	25.3847411	51.92682
505	2	-47.7360945	24.6594711	51.92682
506	1	-46.4798845	25.3847411	51.92682
507	1	-45.22367205	-7.25280555	51.92682
508	2	-43.96746205	-7.97807955	51.92682
509	2	-45.22367205	-5.80225555	51.92682
510	1	-42.71124205	-7.25280555	51.92682
511	2	-41.45503205	-7.97807955	51.92682
512	2	-42.71124205	-5.80225555	51.92682
513	1	-43.96746205	-5.07697555	51.92682
514	1	-45.22367205	-2.90115555	51.92682
515	2	-43.96746205	-3.62642555	51.92682
516	1	-41.45503205	-5.07697555	51.92682
517	1	-42.71124205	-2.90115555	51.92682
518	2	-41.45503205	-3.62642555	51.92682
519	2	-45.22367205	-1.45059555	51.92682
520	1	-43.96746205	-0.72532555	51.92682
521	2	-42.71124205	-1.45059555	51.92682
522	1	-41.45503205	-0.72532555	51.92682
523	1	-45.22367205	1.45055	51.92682
524	2	-43.96746205	0.725276	51.92682
525	2	-45.22367205	2.9011	51.92682
526	1	-42.71124205	1.45055	51.92682
527	2	-41.45503205	0.725276	51.92682
528	2	-42.71124205	2.9011	51.92682
529	1	-43.96746205	3.62638	51.92682
530	1	-45.22367205	5.8022	51.92682
531	2	-43.96746205	5.07693	51.92682
532	1	-41.45503205	3.62638	51.92682
533	1	-42.71124205	5.8022	51.92682
534	2	-41.45503205	5.07693	51.92682
535	2	-45.22367205	7.25276	51.92682
536	1	-43.96746205	7.97803	51.92682
537	2	-42.71124205	7.25276	51.92682
538	1	-41.45503205	7.97803	51.92682
539	1	-45.22367205	10.15390555	51.92682
540	2	-43.96746205	9.42863155	51.92682
541	2	-45.22367205	11.60445555	51.92682
542	1	-42.71124205	10.15390555	51.92682
543	2	-41.45503205	9.42863155	51.92682
544	2	-42.71124205	11.60445555	51.92682
545	1	-43.96746205	12.32973555	51.92682
546	1	-45.22367205	14.50555555	51.92682
547	2	-43.96746205	13.78028555	51.92682
548	1	-41.45503205	12.32973555	51.92682
549	1	-42.71124205	14.50555555	51.92682
550	2	-41.45503205	13.78028555	51.92682
551	2	-45.22367205	15.95611555	51.92682
552	1	-43.96746205	16.68138555	51.92682
553	2	-42.71124205	15.95611555	51.92682
554	1	-41.45503205	16.68138555	51.92682
555	1	-45.22367205	18.8572611	51.92682
556	2	-43.96746205	18.1319871	51.92682
557	2	-45.22367205	20.3078111	51.92682
558	1	-42.71124205	18.8572611	51.92682
559	2	-41.45503205	18.1319871	51.92682
560	2	-42.71124205	20.3078111	51.92682
561	1	-43.96746205	21.0330911	51.92682
562	1	-45.22367205	23.2089111	51.92682
563	2	-43.96746205	22.4836411	51.92682
564	1	-41.45503205	21.0330911	51.92682
565	1	-42.71124205	23.2089111	51.92682
566	2	-41.45503205	22.4836411	51.92682
567	2	-45.22367205	24.6594711	51.92682
568	1	-43.96746205	25.3847411	51.92682
569	2	-42.71124205	24.6594711	51.92682
570	1	-41.45503205	25.3847411	51.92682
571	1	-40.1988196	-7.25280555	51.92682
572	2	-38.9426096	-7.97807955	51.92682
573	2	-40.1988196	-5.80225555	51.92682
574	1	-37.6863896	-7.25280555	51.92682
575	2	-36.4301796	-7.97807955	51.92682
576	2	-37.6863896	-5.80225555	51.92682
577	1	-38.9426096	-5.07697555	51.92682
578	1	-40.1988196	-2.90115555	51.92682
579	2	-38.9426096	-3.62642555	51.92682
580	1	-36.4301796	-5.07697555	51.92682
581	1	-37.6863896	-2.90115555	51.92682
582	2	-36.4301796	-3.62642555	51.92682
583	2	-40.1988196	-1.45059555	51.92682
584	1	-38.9426096	-0.72532555	51.92682
585	2	-37.6863896	-1.45059555	51.92682
586	1	-36.4301796	-0.72532555	51.92682
587	1	-40.1988196	1.45055	51.92682
588	2	-38.9426096	0.725276	51.92682
589	2	-40.1988196	2.9011	51.92682
590	1	-37.6863896	1.45055	51.92682
591	2	-36.4301796	0.725276	51.92682
592	2	-37.6863896	2.9011	51.92682
593	1	-38.9426096	3.62638	51.92682
594	1	-40.1988196	5.8022	51.92682
595	2	-38.9426096	5.07693	51.92682
596	1	-36.4301796	3.62638	51.92682
597	1	-37.6863896	5.8022	51.92682
598	2	-36.4301796	5.07693	51.92682
599	2	-40.1988196	7.25276	51.92682
600	1	-38.9426096	7.97803	51.92682
601	2	-37.6863896	7.25276	51.92682
602	1	-36.4301796	7.97803	51.92682
603	1	-40.1988196	10.15390555	51.92682
604	2	-38.9426096	9.42863155	51.92682
605	2	-40.1988196	11.60445555	51.92682
606	1	-37.6863896	10.15390555	51.92682
607	2	-36.4301796	9.42863155	51.92682
608	2	-37.6863896	11.60445555	51.92682
609	1	-38.9426096	12.32973555	51.92682
610	1	-40.1988196	14.50555555	51.92682
611	2	-38.9426096	13.78028555	51.92682
612	1	-36.4301796	12.32973555	51.92682
613	1	-37.6863896	14.50555555	51.92682
614	2	-36.4301796	13.78028555	51.92682
615	2	-40.1988196	15.95611555	51.92682
616	1	-38.9426096	16.68138555	51.92682
617	2	-37.6863896	15.95611555	51.92682
618	1	-36.4301796	16.68138555	51.92682
619	1	-40.1988196	18.8572611	51.92682
620	2	-38.9426096	18.1319871	51.92682
621	2	-40.1988196	20.3078111	51.92682
622	1	-37.6863896	18.8572611	51.92682
623	2	-36.4301796	18.1319871	51.92682
624	2	-37.6863896	20.3078111	51.92682
625	1	-38.9426096	21.0330911	51.92682
626	1	-40.1988196	23.2089111	51.92682
627	2	-38.9426096	22.4836411	51.92682
628	1	-36.4301796	21.0330911	51.92682
629	1	-37.6863896	23.2089111	51.92682
630	2	-36.4301796	22.4836411	51.92682
631	2	-40.1988196	24.6594711	51.92682
632	1	-38.9426096	25.3847411	51.92682
633	2	-37.6863896	24.6594711	51.92682
634	1	-36.4301796	25.3847411	51.92682
635	1	-35.17396715	-7.25280555	51.92682
636	2	-33.91775715	-7.97807955	51.92682
637	2	-35.17396715	-5.80225555	51.92682
638	1	-32.66153715	-7.25280555	51.92682
639	2	-31.40532715	-7.97807955	51.92682
640	2	-32.66153715	-5.80225555	51.92682
641	1	-33.91775715	-5.07697555	51.92682
642	1	-35.17396715	-2.90115555	51.92682
643	2	-33.91775715	-3.62642555	51.92682
644	1	-31.40532715	-5.07697555	51.92682
645	1	-32.66153715	-2.90115555	51.92682
646	2	-31.40532715	-3.62642555	51.92682
647	2	-35.17396715	-1.45059555	51.92682
648	1	-33.91775715	-0.72532555	51.92682
649	2	-32.66153715	-1.45059555	51.92682
650	1	-31.40532715	-0.72532555	51.92682
651	1	-35.17396715	1.45055	51.92682
652	2	-33.91775715	0.725276	51.92682
653	2	-35.17396715	2.9011	51.92682
654	1	-32.66153715	1.45055	51.92682
655	2	-31.40532715	0.725276	51.92682
656	2	-32.66153715	2.9011	51.92682
657	1	-33.91775715	3.62638	51.92682
658	1	-35.17396715	5.8022	51.92682
659	2	-33.91775715	5.07693	51.92682
660	1	-31.40532715	3.62638	51.92682
661	1	-32.66153715	5.8022	51.92682
662	2	-31.40532715	5.07693	51.92682
663	2	-35.17396715	7.25276	51.92682
664	1	-35.17396715	10.15390555	51.92682
665	2	-35.17396715	11.60445555	51.92682
666	2	-32.66153715	11.60445555	51.92682
667	1	-33.91775715	12.32973555	51.92682
668	1	-35.17396715	14.50555555	51.92682
669	2	-33.91775715	13.78028555	51.92682
670	1	-31.40532715	12.32973555	51.92682
671	1	-32.66153715	14.50555555	51.92682
672	2	-31.40532715	13.78028555	51.92682
673	2	-35.17396715	15.95611555	51.92682
674	1	-33.91775715	16.68138555	51.92682
675	2	-32.66153715	15.95611555	51.92682
676	1	-31.40532715	16.68138555	51.92682
677	1	-35.17396715	18.8572611	51.92682
678	2	-33.91775715	18.1319871	51.92682
679	2	-35.17396715	20.3078111	51.92682
680	1	-32.66153715	18.8572611	51.92682
681	2	-31.40532715	18.1319871	51.92682
682	2	-32.66153715	20.3078111	51.92682
683	1	-33.91775715	21.0330911	51.92682
684	1	-35.17396715	23.2089111	51.92682
685	2	-33.91775715	22.4836411	51.92682
686	1	-31.40532715	21.0330911	51.92682
687	1	-32.66153715	23.2089111	51.92682
688	2	-31.40532715	22.4836411	51.92682
689	2	-35.17396715	24.6594711	51.92682
690	1	-33.91775715	25.3847411	51.92682
691	2	-32.66153715	24.6594711	51.92682
692	1	-31.40532715	25.3847411	51.92682
693	1	-30.1491147	-7.25280555	51.92682
694	2	-28.8929047	-7.97807955	51.92682
695	2	-30.1491147	-5.80225555	51.92682
696	1	-27.6366847	-7.25280555	51.92682
697	2	-26.3804747	-7.97807955	51.92682
698	2	-27.6366847	-5.80225555	51.92682
699	1	-28.8929047	-5.07697555	51.92682
700	1	-30.1491147	-2.90115555	51.92682
701	2	-28.8929047	-3.62642555	51.92682
702	1	-26.3804747	-5.07697555	51.92682
703	1	-27.6366847	-2.90115555	51.92682
704	2	-26.3804747	-3.62642555	51.92682
705	2	-30.1491147	-1.45059555	51.92682
706	1	-28.8929047	-0.72532555	51.92682
707	2	-27.6366847	-1.45059555	51.92682
708	1	-26.3804747	-0.72532555	51.92682
709	1	-30.1491147	1.45055	51.92682
710	2	-28.8929047	0.725276	51.92682
711	2	-30.1491147	2.9011	51.92682
712	1	-27.6366847	1.45055	51.92682
713	2	-26.3804747	0.725276	51.92682
714	2	-27.6366847	2.9011	51.92682
715	1	-28.8929047	3.62638	51.92682
716	1	-30.1491147	5.8022	51.92682
717	2	-28.8929047	5.07693	51.92682
718	1	-26.3804747	3.62638	51.92682
719	1	-27.6366847	5.8022	51.92682
720	2	-26.3804747	5.07693	51.92682
721	2	-30.1491147	7.25276	51.92682
722	1	-28.8929047	7.97803	51.92682
723	2	-27.6366847	7.25276	51.92682
724	1	-26.3804747	7.97803	51.92682
725	1	-30.1491147	10.15390555	51.92682
726	2	-28.8929047	9.42863155	51.92682
727	2	-30.1491147	11.60445555	51.92682
728	1	-27.6366847	10.15390555	51.92682
729	2	-26.3804747	9.42863155	51.92682
730	2	-27.6366847	11.60445555	51.92682
731	1	-28.8929047	12.32973555	51.92682
732	1	-30.1491147	14.50555555	51.92682
733	2	-28.8929047	13.78028555	51.92682
734	1	-26.3804747	12.32973555	51.92682
735	1	-27.6366847	14.50555555	51.92682
736	2	-26.3804747	13.78028555	51.92682
737	2	-30.1491147	15.95611555	51.92682
738	1	-28.8929047	16.68138555	51.92682
739	2	-27.6366847	15.95611555	51.92682
740	1	-26.3804747	16.68138555	51.92682
741	1	-30.1491147	18.8572611	51.92682
742	2	-28.8929047	18.1319871	51.92682
743	2	-30.1491147	20.3078111	51.92682
744	1	-27.6366847	18.8572611	51.92682
745	2	-26.3804747	18.1319871	51.92682
746	2	-27.6366847	20.3078111	51.92682
747	1	-28.8929047	21.0330911	51.92682
748	1	-30.1491147	23.2089111	51.92682
749	2	-28.8929047	22.4836411	51.92682
750	1	-26.3804747	21.0330911	51.92682
751	1	-27.6366847	23.2089111	51.92682
752	2	-26.3804747	22.4836411	51.92682
753	2	-30.1491147	24.6594711	51.92682
754	1	-28.8929047	25.3847411	51.92682
755	2	-27.6366847	24.6594711	51.92682
756	1	-26.3804747	25.3847411	51.92682
757	1	-25.12426225	-7.25280555	51.92682
758	2	-23.86805225	-7.97807955	51.92682
759	2	-25.12426225	-5.80225555	51.92682
760	1	-22.61183225	-7.25280555	51.92682
761	2	-21.35562225	-7.97807955	51.92682
762	2	-22.61183225	-5.80225555	51.92682
763	1	-23.86805225	-5.07697555	51.92682
764	1	-25.12426225	-2.90115555	51.92682
765	2	-23.86805225	-3.62642555	51.92682
766	1	-21.35562225	-5.07697555	51.92682
767	1	-22.61183225	-2.90115555	51.92682
768	2	-21.35562225	-3.62642555	51.92682
769	2	-25.12426225	-1.45059555	51.92682
770	1	-23.86805225	-0.72532555	51.92682
771	2	-22.61183225	-1.45059555	51.92682
772	1	-21.35562225	-0.72532555	51.92682
773	1	-25.12426225	1.45055	51.92682
774	2	-23.86805225	0.725276	51.92682
775	2	-25.12426225	2.9011	51.92682
776	1	-22.61183225	1.45055	51.92682
777	2	-21.35562225	0.725276	51.92682
778	2	-22.61183225	2.9011	51.92682
779	1	-23.86805225	3.62638	51.92682
780	1	-25.12426225	5.8022	51.92682
781	2	-23.86805225	5.07693	51.92682
782	1	-21.35562225	3.62638	51.92682
783	1	-22.61183225	5.8022	51.92682
784	2	-21.35562225	5.07693	51.92682
785	2	-25.12426225	7.25276	51.92682
786	1	-23.86805225	7.97803	51.92682
787	2	-22.61183225	7.25276	51.92682
788	1	-21.35562225	7.97803	51.92682
789	1	-25.12426225	10.15390555	51.92682
790	2	-23.86805225	9.42863155	51.92682
791	2	-25.12426225	11.60445555	51.92682
792	1	-22.61183225	10.15390555	51.92682
793	2	-21.35562225	9.42863155	51.92682
794	2	-22.61183225	11.60445555	51.92682
795	1	-23.86805225	12.32973555	51.92682
796	1	-25.12426225	14.50555555	51.92682
797	2	-23.86805225	13.78028555	51.92682
798	1	-21.35562225	12.32973555	51.92682
799	1	-22.61183225	14.50555555	51.92682
800	2	-21.35562225	13.78028555	51.92682
801	2	-25.12426225	15.95611555	51.92682
802	1	-23.86805225	16.68138555	51.92682
803	2	-22.61183225	15.95611555	51.92682
804	1	-21.35562225	16.68138555	51.92682
805	1	-25.12426225	18.8572611	51.92682
806	2	-23.86805225	18.1319871	51.92682
807	2	-25.12426225	20.3078111	51.92682
808	1	-22.61183225	18.8572611	51.92682
809	2	-21.35562225	18.1319871	51.92682
810	2	-22.61183225	20.3078111	51.92682
811	1	-23.86805225	21.0330911	51.92682
812	1	-25.12426225	23.2089111	51.92682
813	2	-23.86805225	22.4836411	51.92682
814	1	-21.35562225	21.0330911	51.92682
815	1	-22.61183225	23.2089111	51.92682
816	2	-21.35562225	22.4836411	51.92682
817	2	-25.12426225	24.6594711	51.92682
818	1	-23.86805225	25.3847411	51.92682
819	2	-22.61183225	24.6594711	51.92682
820	1	-21.35562225	25.3847411	51.92682
821	1	-20.0994098	-7.25280555	51.92682
822	2	-18.8431998	-7.97807955	51.92682
823	2	-20.0994098	-5.80225555	51.92682
824	1	-17.5869798	-7.25280555	51.92682
825	2	-16.3307698	-7.97807955	51.92682
826	2	-17.5869798	-5.80225555	51.92682
827	1	-18.8431998	-5.07697555	51.92682
828	1	-20.0994098	-2.90115555	51.92682
829	2	-18.8431998	-3.62642555	51.92682
830	1	-16.3307698	-5.07697555	51.92682
831	1	-17.5869798	-2.90115555	51.92682
832	2	-16.3307698	-3.62642555	51.92682
833	2	-20.0994098	-1.45059555	51.92682
834	1	-18.8431998	-0.72532555	51.92682
835	2	-17.5869798	-1.45059555	51.92682
836	1	-16.3307698	-0.72532555	51.92682
837	1	-20.0994098	1.45055	51.92682
838	2	-18.8431998	0.725276	51.92682
839	2	-20.0994098	2.9011	51.92682
840	1	-17.5869798	1.45055	51.92682
841	2	-16.3307698	0.725276	51.92682
842	2	-17.5869798	2.9011	51.92682
843	1	-18.8431998	3.62638	51.92682
844	1	-20.0994098	5.8022	51.92682
845	2	-18.8431998	5.07693	51.92682
846	1	-16.3307698	3.62638	51.92682
847	1	-17.5869798	5.8022	51.92682
848	2	-16.3307698	5.07693	51.92682
849	2	-20.0994098	7.25276	51.92682
850	1	-18.8431998	7.97803	51.92682
851	2	-17.5869798	7.25276	51.92682
852	1	-16.3307698	7.97803	51.92682
853	1	-20.0994098	10.15390555	51.92682
854	2	-18.8431998	9.42863155	51.92682
855	2	-20.0994098	11.60445555	51.92682
856	1	-17.5869798	10.15390555	51.92682
857	2	-16.3307698	9.42863155	51.92682
858	2	-17.5869798	11.60445555	51.92682
859	1	-18.8431998	12.32973555	51.92682
860	1	-20.0994098	14.50555555	51.92682
861	2	-18.8431998	13.78028555	51.92682
862	1	-16.3307698	12.32973555	51.92682
863	1	-17.5869798	14.50555555	51.92682
864	2	-16.3307698	13.78028555	51.92682
865	2	-20.0994098	15.95611555	51.92682
866	1	-18.8431998	16.68138555	51.92682
867	2	-17.5869798	15.95611555	51.92682
868	1	-16.3307698	16.68138555	51.92682
869	1	-20.0994098	18.8572611	51.92682
870	2	-18.8431998	18.1319871	51.92682
871	2	-20.0994098	20.3078111	51.92682
872	1	-17.5869798	18.8572611	51.92682
873	2	-16.3307698	18.1319871	51.92682
874	2	-17.5869798	20.3078111	51.92682
875	1	-18.8431998	21.0330911	51.92682
876	1	-20.0994098	23.2089111	51.92682
877	2	-18.8431998	22.4836411	51.92682
878	1	-16.3307698	21.0330911	51.92682
879	1	-17.5869798	23.2089111	51.92682
880	2	-16.3307698	22.4836411	51.92682
881	2	-20.0994098	24.6594711	51.92682
882	1	-18.8431998	25.3847411	51.92682
883	2	-17.5869798	24.6594711	51.92682
884	1	-16.3307698	25.3847411	51.92682
885	1	-50.2485245	27.56061665	51.92682
886	2	-48.9923145	26.83534265	51.92682
887	2	-50.2485245	29.01116665	51.92682
888	1	-47.7360945	27.56061665	51.92682
889	2	-46.4798845	26.83534265	51.92682
890	2	-47.7360945	29.01116665	51.92682
891	1	-48.9923145	29.73644665	51.92682
892	1	-50.2485245	31.91226665	51.92682
893	2	-48.9923145	31.18699665	51.92682
894	1	-46.4798845	29.73644665	51.92682
895	1	-47.7360945	31.91226665	51.92682
896	2	-46.4798845	31.18699665	51.92682
897	2	-50.2485245	33.36282665	51.92682
898	1	-48.9923145	34.08809665	51.92682
899	2	-47.7360945	33.36282665	51.92682
900	1	-46.4798845	34.08809665	51.92682
901	1	-50.2485245	36.2639722	51.92682
902	2	-48.9923145	35.5386982	51.92682
903	2	-50.2485245	37.7145222	51.92682
904	1	-47.7360945	36.2639722	51.92682
905	2	-46.4798845	35.5386982	51.92682
906	2	-47.7360945	37.7145222	51.92682
907	1	-48.9923145	38.4398022	51.92682
908	1	-50.2485245	40.6156222	51.92682
909	2	-48.9923145	39.8903522	51.92682
910	1	-46.4798845	38.4398022	51.92682
911	1	-47.7360945	40.6156222	51.92682
912	2	-46.4798845	39.8903522	51.92682
913	2	-50.2485245	42.0661822	51.92682
914	1	-48.9923145	42.7914522	51.92682
915	2	-47.7360945	42.0661822	51.92682
916	1	-46.4798845	42.7914522	51.92682
917	1	-50.2485245	44.96732775	51.92682
918	2	-48.9923145	44.24205375	51.92682
919	2	-50.2485245	46.41787775	51.92682
920	1	-47.7360945	44.96732775	51.92682
921	2	-46.4798845	44.24205375	51.92682
922	2	-47.7360945	46.41787775	51.92682
923	1	-48.9923145	47.14315775	51.92682
924	1	-50.2485245	49.31897775	51.92682
925	2	-48.9923145	48.59370775	51.92682
926	1	-46.4798845	47.14315775	51.92682
927	1	-47.7360945	49.31897775	51.92682
928	2	-46.4798845	48.59370775	51.92682
929	2	-50.2485245	50.76953775	51.92682
930	1	-48.9923145	51.49480775	51.92682
931	2	-47.7360945	50.76953775	51.92682
932	1	-46.4798845	51.49480775	51.92682
933	1	-50.2485245	53.6706833	51.92682
934	2	-48.9923145	52.9454093	51.92682
935	2	-50.2485245	55.1212333	51.92682
936	1	-47.7360945	53.6706833	51.92682
937	2	-46.4798845	52.9454093	51.92682
938	2	-47.7360945	55.1212333	51.92682
939	1	-48.9923145	55.8465133	51.92682
940	1	-50.2485245	58.0223333	51.92682
941	2	-48.9923145	57.2970633	51.92682
942	1	-46.4798845	55.8465133	51.92682
943	1	-47.7360945	58.0223333	51.92682
944	2	-46.4798845	57.2970633	51.92682
945	2	-50.2485245	59.4728933	51.92682
946	1	-48.9923145	60.1981633	51.92682
947	2	-47.7360945	59.4728933	51.92682
948	1	-46.4798845	60.1981633	51.92682
949	1	-45.22367205	27.56061665	51.92682
950	2	-43.96746205	26.83534265	51.92682
951	2	-45.22367205	29.01116665	51.92682
952	1	-42.71124205	27.56061665	51.92682
953	2	-41.45503205	26.83534265	51.92682
954	2	-42.71124205	29.01116665	51.92682
955	1	-43.96746205	29.73644665	51.92682
956	1	-45.22367205	31.91226665	51.92682
957	2	-43.96746205	31.18699665	51.92682
958	1	-41.45503205	29.73644665	51.92682
959	1	-42.71124205	31.91226665	51.92682
960	2	-41.45503205	31.18699665	51.92682
961	2	-45.22367205	33.36282665	51.92682
962	1	-43.96746205	34.08809665	51.92682
963	2	-42.71124205	33.36282665	51.92682
964	1	-41.45503205	34.08809665	51.92682
965	1	-45.22367205	36.2639722	51.92682
966	2	-43.96746205	35.5386982	51.92682
967	2	-45.22367205	37.7145222	51.92682
968	1	-42.71124205	36.2639722	51.92682
969	2	-41.45503205	35.5386982	51.92682
970	2	-42.71124205	37.7145222	51.92682
971	1	-43.96746205	38.4398022	51.92682
972	1	-45.22367205	40.6156222	51.92682
973	2	-43.96746205	39.8903522	51.92682
974	1	-41.45503205	38.4398022	51.92682
975	1	-42.71124205	40.6156222	51.92682
976	2	-41.45503205	39.8903522	51.92682
977	2	-45.22367205	42.0661822	51.92682
978	1	-43.96746205	42.7914522	51.92682
979	2	-42.71124205	42.0661822	51.92682
980	1	-41.45503205	42.7914522	51.92682
981	1	-45.22367205	44.96732775	51.92682
982	2	-43.96746205	44.24205375	51.92682
983	2	-45.22367205	46.41787775	51.92682
984	1	-42.71124205	44.96732775	51.92682
985	2	-41.45503205	44.24205375	51.92682
986	2	-42.71124205	46.41787775	51.92682
987	1	-43.96746205	47.14315775	51.92682
988	1	-45.22367205	49.31897775	51.92682
989	2	-43.96746205	48.59370775	51.92682
990	1	-41.45503205	47.14315775	51.92682
991	1	-42.71124205	49.31897775	51.92682
992	2	-41.45503205	48.59370775	51.92682
993	2	-45.22367205	50.76953775	51.92682
994	1	-43.96746205	51.49480775	51.92682
995	2	-42.71124205	50.76953775	51.92682
996	1	-41.45503205	51.49480775	51.92682
997	1	-45.22367205	53.6706833	51.92682
998	2	-43.96746205	52.9454093	51.92682
999	2	-45.22367205	55.1212333	51.92682
1000	1	-42.71124205	53.6706833	51.92682
1001	2	-41.45503205	52.9454093	51.92682
1002	2	-42.71124205	55.1212333	51.92682
1003	1	-43.96746205	55.8465133	51.92682
1004	1	-45.22367205	58.0223333	51.92682
1005	2	-43.96746205	57.2970633	51.92682
1006	1	-41.45503205	55.8465133	51.92682
1007	1	-42.71124205	58.0223333	51.92682
1008	2	-41.45503205	57.2970633	51.92682
1009	2	-45.22367205	59.4728933	51.92682
1010	1	-43.96746205	60.1981633	51.92682
1011	2	-42.71124205	59.4728933	51.92682
1012	1	-41.45503205	60.1981633	51.92682
1013	1	-40.1988196	27.56061665	51.92682
1014	2	-38.9426096	26.83534265	51.92682
1015	2	-40.1988196	29.01116665	51.92682
1016	1	-37.6863896	27.56061665	51.92682
1017	2	-36.4301796	26.83534265	51.92682
1018	2	-37.6863896	29.01116665	51.92682
1019	1	-38.9426096	29.73644665	51.92682
1020	1	-40.1988196	31.91226665	51.92682
1021	2	-38.9426096	31.18699665	51.92682
1022	1	-36.4301796	29.73644665	51.92682
1023	1	-37.6863896	31.91226665	51.92682
1024	2	-36.4301796	31.18699665	51.92682
1025	2	-40.1988196	33.36282665	51.92682
1026	1	-38.9426096	34.08809665	51.92682
1027	2	-37.6863896	33.36282665	51.92682
1028	1	-36.4301796	34.08809665	51.92682
1029	1	-40.1988196	36.2639722	51.92682
1030	2	-38.9426096	35.5386982	51.92682
1031	2	-40.1988196	37.7145222	51.92682
1032	1	-37.6863896	36.2639722	51.92682
1033	2	-36.4301796	35.5386982	51.92682
1034	2	-37.6863896	37.7145222	51.92682
1035	1	-38.9426096	38.4398022	51.92682
1036	1	-40.1988196	40.6156222	51.92682
1037	2	-38.9426096	39.8903522	51.92682
1038	1	-36.4301796	38.4398022	51.92682
1039	1	-37.6863896	40.6156222	51.92682
1040	2	-36.4301796	39.8903522	51.92682
1041	2	-40.1988196	42.0661822	51.92682
1042	1	-38.9426096	42.7914522	51.92682
1043	2	-37.6863896	42.0661822	51.92682
1044	1	-36.4301796	42.7914522	51.92682
1045	1	-40.1988196	44.96732775	51.92682
1046	2	-38.9426096	44.24205375	51.92682
1047	2	-40.1988196	46.41787775	51.92682
1048	1	-37.6863896	44.96732775	51.92682
1049	2	-36.4301796	44.24205375	51.92682
1050	2	-37.6863896	46.41787775	51.92682
1051	1	-38.9426096	47.14315775	51.92682
1052	1	-40.1988196	49.31897775	51.92682
1053	2	-38.9426096	48.59370775	51.92682
1054	1	-36.4301796	47.14315775	51.92682
1055	1	-37.6863896	49.31897775	51.92682
1056	2	-36.4301796	48.59370775	51.92682
1057	2	-40.1988196	50.76953775	51.92682
1058	1	-38.9426096	51.49480775	51.92682
1059	2	-37.6863896	50.76953775	51.92682
1060	1	-36.4301796	51.49480775	51.92682
1061	1	-40.1988196	53.6706833	51.92682
1062	2	-38.9426096	52.9454093	51.92682
1063	2	-40.1988196	55.1212333	51.92682
1064	1	-37.6863896	53.6706833	51.92682
1065	2	-36.4301796	52.9454093	51.92682
1066	2	-37.6863896	55.1212333	51.92682
1067	1	-38.9426096	55.8465133	51.92682
1068	1	-40.1988196	58.0223333	51.92682
1069	2	-38.9426096	57.2970633	51.92682
1070	1	-36.4301796	55.8465133	51.92682
1071	1	-37.6863896	58.0223333	51.92682
1072	2	-36.4301796	57.2970633	51.92682
1073	2	-40.1988196	59.4728933	51.92682
1074	1	-38.9426096	60.1981633	51.92682
1075	2	-37.6863896	59.4728933	51.92682
1076	1	-36.4301796	60.1981633	51.92682
1077	1	-35.17396715	27.56061665	51.92682
1078	2	-33.91775715	26.83534265	51.92682
1079	2	-35.17396715	29.01116665	51.92682
1080	1	-32.66153715	27.56061665	51.92682
1081	2	-31.40532715	26.83534265	51.92682
1082	2	-32.66153715	29.01116665	51.92682
1083	1	-33.91775715	29.73644665	51.92682
1084	1	-35.17396715	31.91226665	51.92682
1085	2	-33.91775715	31.18699665	51.92682
1086	1	-31.40532715	29.73644665	51.92682
1087	1	-32.66153715	31.91226665	51.92682
1088	2	-31.40532715	31.18699665	51.92682
1089	2	-35.17396715	33.36282665	51.92682
1090	1	-33.91775715	34.08809665	51.92682
1091	2	-32.66153715	33.36282665	51.92682
1092	1	-31.40532715	34.08809665	51.92682
1093	1	-35.17396715	36.2639722	51.92682
1094	2	-33.91775715	35.5386982	51.92682
1095	2	-35.17396715	37.7145222	51.92682
1096	1	-32.66153715	36.2639722	51.92682
1097	2	-31.40532715	35.5386982	51.92682
1098	2	-32.66153715	37.7145222	51.92682
1099	1	-33.91775715	38.4398022	51.92682
1100	1	-35.17396715	40.6156222	51.92682
1101	2	-33.91775715	39.8903522	51.92682
1102	1	-31.40532715	38.4398022	51.92682
1103	1	-32.66153715	40.6156222	51.92682
1104	2	-31.40532715	39.8903522	51.92682
1105	2	-35.17396715	42.0661822	51.92682
1106	1	-35.17396715	44.96732775	51.92682
1107	2	-35.17396715	46.41787775	51.92682
1108	2	-32.66153715	46.41787775	51.92682
1109	1	-33.91775715	47.14315775	51.92682
1110	1	-35.17396715	49.31897775	51.92682
1111	2	-33.91775715	48.59370775	51.92682
1112	1	-31.40532715	47.14315775	51.92682
1113	1	-32.66153715	49.31897775	51.92682
1114	2	-31.40532715	48.59370775	51.92682
1115	2	-35.17396715	50.76953775	51.92682
1116	1	-33.91775715	51.49480775	51.92682
1117	2	-32.66153715	50.76953775	51.92682
1118	1	-31.40532715	51.49480775	51.92682
1119	1	-35.17396715	53.6706833	51.92682
1120	2	-33.91775715	52.9454093	51.92682
1121	2	-35.17396715	55.1212333	51.92682
1122	1	-32.66153715	53.6706833	51.92682
1123	2	-31.40532715	52.9454093	51.92682
1124	2	-32.66153715	55.1212333	51.92682
1125	1	-33.91775715	55.8465133	51.92682
1126	1	-35.17396715	58.0223333	51.92682
1127	2	-33.91775715	57.2970633	51.92682
1128	1	-31.40532715	55.8465133	51.92682
1129	1	-32.66153715	58.0223333	51.92682
1130	2	-31.40532715	57.2970633	51.92682
1131	2	-35.17396715	59.4728933	51.92682
1132	1	-33.91775715	60.1981633	51.92682
1133	2	-32.66153715	59.4728933	51.92682
1134	1	-31.40532715	60.1981633	51.92682
1135	1	-30.1491147	27.56061665	51.92682
1136	2	-28.8929047	26.83534265	51.92682
1137	2	-30.1491147	29.01116665	51.92682
1138	1	-27.6366847	27.56061665	51.92682
1139	2	-26.3804747	26.83534265	51.92682
1140	2	-27.6366847	29.01116665	51.92682
1141	1	-28.8929047	29.73644665	51.92682
1142	1	-30.1491147	31.91226665	51.92682
1143	2	-28.8929047	31.18699665	51.92682
1144	1	-26.3804747	29.73644665	51.92682
1145	1	-27.6366847	31.91226665	51.92682
1146	2	-26.3804747	31.18699665	51.92682
1147	2	-30.1491147	33.36282665	51.92682
1148	1	-28.8929047	34.08809665	51.92682
1149	2	-27.6366847	33.36282665	51.92682
1150	1	-26.3804747	34.08809665	51.92682
1151	1	-30.1491147	36.2639722	51.92682
1152	2	-28.8929047	35.5386982	51.92682
1153	2	-30.1491147	37.7145222	51.92682
1154	1	-27.6366847	36.2639722	51.92682
1155	2	-26.3804747	35.5386982	51.92682
1156	2	-27.6366847	37.7145222	51.92682
1157	1	-28.8929047	38.4398022	51.92682
1158	1	-30.1491147	40.6156222	51.92682
1159	2	-28.8929047	39.8903522	51.92682
1160	1	-26.3804747	38.4398022	51.92682
1161	1	-27.6366847	40.6156222	51.92682
1162	2	-26.3804747	39.8903522	51.92682
1163	2	-30.1491147	42.0661822	51.92682
1164	1	-28.8929047	42.7914522	51.92682
1165	2	-27.6366847	42.0661822	51.92682
1166	1	-26.3804747	42.7914522	51.92682
1167	1	-30.1491147	44.96732775	51.92682
1168	2	-28.8929047	44.24205375	51.92682
1169	2	-30.1491147	46.41787775	51.92682
1170	1	-27.6366847	44.96732775	51.92682
1171	2	-26.3804747	44.24205375	51.92682
1172	2	-27.6366847	46.41787775	51.92682
1173	1	-28.8929047	47.14315775	51.92682
1174	1	-30.1491147	49.31897775	51.92682
1175	2	-28.8929047	48.59370775	51.92682
1176	1	-26.3804747	47.14315775	51.92682
1177	1	-27.6366847	49.31897775	51.92682
1178	2	-26.3804747	48.59370775	51.92682
1179	2	-30.1491147	50.76953775	51.92682
1180	1	-28.8929047	51.49480775	51.92682
1181	2	-27.6366847	50.76953775	51.92682
1182	1	-26.3804747	51.49480775	51.92682
1183	1	-30.1491147	53.6706833	51.92682
1184	2	-28.8929047	52.9454093	51.92682
1185	2	-30.1491147	55.1212333	51.92682
1186	1	-27.6366847	53.6706833	51.92682
1187	2	-26.3804747	52.9454093	51.92682
1188	2	-27.6366847	55.1212333	51.92682
1189	1	-28.8929047	55.8465133	51.92682
1190	1	-30.1491147	58.0223333	51.92682
1191	2	-28.8929047	57.2970633	51.92682
1192	1	-26.3804747	55.8465133	51.92682
1193	1	-27.6366847	58.0223333	51.92682
1194	2	-26.3804747	57.2970633	51.92682
1195	2	-30.1491147	59.4728933	51.92682
1196	1	-28.8929047	60.1981633	51.92682
1197	2	-27.6366847	59.4728933	51.92682
1198	1	-26.3804747	60.1981633	51.92682
1199	1	-25.12426225	27.56061665	51.92682
1200	2	-23.86805225	26.83534265	51.92682
1201	2	-25.12426225	29.01116665	51.92682
1202	1	-22.61183225	27.56061665	51.92682
1203	2	-21.35562225	26.83534265	51.92682
1204	2	-22.61183225	29.01116665	51.92682
1205	1	-23.86805225	29.73644665	51.92682
1206	1	-25.12426225	31.91226665	51.92682
1207	2	-23.86805225	31.18699665	51.92682
1208	1	-21.35562225	29.73644665	51.92682
1209	1	-22.61183225	31.91226665	51.92682
1210	2	-21.35562225	31.18699665	51.92682
1211	2	-25.12426225	33.36282665	51.92682
1212	1	-23.86805225	34.08809665	51.92682
1213	2	-22.61183225	33.36282665	51.92682
1214	1	-21.35562225	34.08809665	51.92682
1215	1	-25.12426225	36.2639722	51.92682
1216	2	-23.86805225	35.5386982	51.92682
1217	2	-25.12426225	37.7145222	51.92682
1218	1	-22.61183225	36.2639722	51.92682
1219	2	-21.35562225	35.5386982	51.92682
1220	2	-22.61183225	37.7145222	51.92682
1221	1	-23.86805225	38.4398022	51.92682
1222	1	-25.12426225	40.6156222	51.92682
1223	2	-23.86805225	39.8903522	51.92682
1224	1	-21.35562225	38.4398022	51.92682
1225	1	-22.61183225	40.6156222	51.92682
1226	2	-21.35562225	39.8903522	51.92682
1227	2	-25.12426225	42.0661822	51.92682
1228	1	-23.86805225	42.7914522	51.92682
1229	2	-22.61183225	42.0661822	51.92682
1230	1	-21.35562225	42.7914522	51.92682
1231	1	-25.12426225	44.96732775	51.92682
1232	2	-23.86805225	44.24205375	51.92682
1233	2	-25.12426225	46.41787775	51.92682
1234	1	-22.61183225	44.96732775	51.92682
1235	2	-21.35562225	44.24205375	51.92682
1236	2	-22.61183225	46.41787775	51.92682
1237	1	-23.86805225	47.14315775	51.92682
1238	1	-25.12426225	49.31897775	51.92682
1239	2	-23.86805225	48.59370775	51.92682
1240	1	-21.35562225	47.14315775	51.92682
1241	1	-22.61183225	49.31897775	51.92682
1242	2	-21.35562225	48.59370775	51.92682
1243	2	-25.12426225	50.76953775	51.92682
1244	1	-23.86805225	51.49480775	51.92682
1245	2	-22.61183225	50.76953775	51.92682
1246	1	-21.35562225	51.49480775	51.92682
1247	1	-25.12426225	53.6706833	51.92682
1248	2	-23.86805225	52.9454093	51.92682
1249	2	-25.12426225	55.1212333	51.92682
1250	1	-22.61183225	53.6706833	51.92682
1251	2	-21.35562225	52.9454093	51.92682
1252	2	-22.61183225	55.1212333	51.92682
1253	1	-23.86805225	55.8465133	51.92682
1254	1	-25.12426225	58.0223333	51.92682
1255	2	-23.86805225	57.2970633	51.92682
1256	1	-21.35562225	55.8465133	51.92682
1257	1	-22.61183225	58.0223333	51.92682
1258	2	-21.35562225	57.2970633	51.92682
1259	2	-25.12426225	59.4728933	51.92682
1260	1	-23.86805225	60.1981633	51.92682
1261	2	-22.61183225	59.4728933	51.92682
1262	1	-21.35562225	60.1981633	51.92682
1263	1	-20.0994098	27.56061665	51.92682
1264	2	-18.8431998	26.83534265	51.92682
1265	2	-20.0994098	29.01116665	51.92682
1266	1	-17.5869798	27.56061665	51.92682
1267	2	-16.3307698	26.83534265	51.92682
1268	2	-17.5869798	29.01116665	51.92682
1269	1	-18.8431998	29.73644665	51.92682
1270	1	-20.0994098	31.91226665	51.92682
1271	2	-18.8431998	31.18699665	51.92682
1272	1	-16.3307698	29.73644665	51.92682
1273	1	-17.5869798	31.91226665	51.92682
1274	2	-16.3307698	31.18699665	51.92682
1275	2	-20.0994098	33.36282665	51.92682
1276	1	-18.8431998	34.08809665	51.92682
1277	2	-17.5869798	33.36282665	51.92682
1278	1	-16.3307698	34.08809665	51.92682
1279	1	-20.0994098	36.2639722	51.92682
1280	2	-18.8431998	35.5386982	51.92682
1281	2	-20.0994098	37.7145222	51.92682
1282	1	-17.5869798	36.2639722	51.92682
1283	2	-16.3307698	35.5386982	51.92682
1284	2	-17.5869798	37.7145222	51.92682
1285	1	-18.8431998	38.4398022	51.92682
1286	1	-20.0994098	40.6156222	51.92682
1287	2	-18.8431998	39.8903522	51.92682
1288	1	-16.3307698	38.4398022	51.92682
1289	1	-17.5869798	40.6156222	51.92682
1290	2	-16.3307698	39.8903522	51.92682
1291	2	-20.0994098	42.0661822	51.92682
1292	1	-18.8431998	42.7914522	51.92682
1293	2	-17.5869798	42.0661822	51.92682
1294	1	-16.3307698	42.7914522	51.92682
1295	1	-20.0994098	44.96732775	51.92682
1296	2	-18.8431998	44.24205375	51.92682
1297	2	-20.0994098	46.41787775	51.92682
1298	1	-17.5869798	44.96732775	51.92682
1299	2	-16.3307698	44.24205375	51.92682
1300	2	-17.5869798	46.41787775	51.92682
1301	1	-18.8431998	47.14315775	51.92682
1302	1	-20.0994098	49.31897775	51.92682
1303	2	-18.8431998	48.59370775	51.92682
1304	1	-16.3307698	47.14315775	51.92682
1305	1	-17.5869798	49.31897775	51.92682
1306	2	-16.3307698	48.59370775	51.92682
1307	2	-20.0994098	50.76953775	51.92682
1308	1	-18.8431998	51.49480775	51.92682
1309	2	-17.5869798	50.76953775	51.92682
1310	1	-16.3307698	51.49480775	51.92682
1311	1	-20.0994098	53.6706833	51.92682
1312	2	-18.8431998	52.9454093	51.92682
1313	2	-20.0994098	55.1212333	51.92682
1314	1	-17.5869798	53.6706833	51.92682
1315	2	-16.3307698	52.9454093	51.92682
1316	2	-17.5869798	55.1212333	51.92682
1317	1	-18.8431998	55.8465133	51.92682
1318	1	-20.0994098	58.0223333	51.92682
1319	2	-18.8431998	57.2970633	51.92682
1320	1	-16.3307698	55.8465133	51.92682
1321	1	-17.5869798	58.0223333	51.92682
1322	2	-16.3307698	57.2970633	51.92682
1323	2	-20.0994098	59.4728933	51.92682
1324	1	-18.8431998	60.1981633	51.92682
1325	2	-17.5869798	59.4728933	51.92682
1326	1	-16.3307698	60.1981633	51.92682
1327	1	-15.07455735	-42.06622775	51.92682
1328	2	-13.81834735	-42.79150175	51.92682
1329	2	-15.07455735	-40.61567775	51.92682
1330	1	-12.56212735	-42.06622775	51.92682
1331	2	-11.30591735	-42.79150175	51.92682
1332	2	-12.56212735	-40.61567775	51.92682
1333	1	-13.81834735	-39.89039775	51.92682
1334	1	-15.07455735	-37.71457775	51.92682
1335	2	-13.81834735	-38.43984775	51.92682
1336	1	-11.30591735	-39.89039775	51.92682
1337	1	-12.56212735	-37.71457775	51.92682
1338	2	-11.30591735	-38.43984775	51.92682
1339	2	-15.07455735	-36.26401775	51.92682
1340	1	-13.81834735	-35.53874775	51.92682
1341	2	-12.56212735	-36.26401775	51.92682
1342	1	-11.30591735	-35.53874775	51.92682
1343	1	-15.07455735	-33.3628722	51.92682
1344	2	-13.81834735	-34.0881462	51.92682
1345	2	-15.07455735	-31.9123222	51.92682
1346	1	-12.56212735	-33.3628722	51.92682
1347	2	-11.30591735	-34.0881462	51.92682
1348	2	-12.56212735	-31.9123222	51.92682
1349	1	-13.81834735	-31.1870422	51.92682
1350	1	-15.07455735	-29.0112222	51.92682
1351	2	-13.81834735	-29.7364922	51.92682
1352	1	-11.30591735	-31.1870422	51.92682
1353	1	-12.56212735	-29.0112222	51.92682
1354	2	-11.30591735	-29.7364922	51.92682
1355	2	-15.07455735	-27.5606622	51.92682
1356	1	-13.81834735	-26.8353922	51.92682
1357	2	-12.56212735	-27.5606622	51.92682
1358	1	-11.30591735	-26.8353922	51.92682
1359	1	-15.07455735	-24.65951665	51.92682
1360	2	-13.81834735	-25.38479065	51.92682
1361	2	-15.07455735	-23.20896665	51.92682
1362	1	-12.56212735	-24.65951665	51.92682
1363	2	-11.30591735	-25.38479065	51.92682
1364	2	-12.56212735	-23.20896665	51.92682
1365	1	-13.81834735	-22.48368665	51.92682
1366	1	-15.07455735	-20.30786665	51.92682
1367	2	-13.81834735	-21.03313665	51.92682
1368	1	-11.30591735	-22.48368665	51.92682
1369	1	-12.56212735	-20.30786665	51.92682
1370	2	-11.30591735	-21.03313665	51.92682
1371	2	-15.07455735	-18.85730665	51.92682
1372	1	-13.81834735	-18.13203665	51.92682
1373	2	-12.56212735	-18.85730665	51.92682
1374	1	-11.30591735	-18.13203665	51.92682
1375	1	-15.07455735	-15.9561611	51.92682
1376	2	-13.81834735	-16.6814351	51.92682
1377	2	-15.07455735	-14.5056111	51.92682
1378	1	-12.56212735	-15.9561611	51.92682
1379	2	-11.30591735	-16.6814351	51.92682
1380	2	-12.56212735	-14.5056111	51.92682
1381	1	-13.81834735	-13.7803311	51.92682
1382	1	-15.07455735	-11.6045111	51.92682
1383	2	-13.81834735	-12.3297811	51.92682
1384	1	-11.30591735	-13.7803311	51.92682
1385	1	-12.56212735	-11.6045111	51.92682
1386	2	-11.30591735	-12.3297811	51.92682
1387	2	-15.07455735	-10.1539511	51.92682
1388	1	-13.81834735	-9.4286811	51.92682
1389	2	-12.56212735	-10.1539511	51.92682
1390	1	-11.30591735	-9.4286811	51.92682
1391	1	-10.0497049	-42.06622775	51.92682
1392	2	-8.7934949	-42.79150175	51.92682
1393	2	-10.0497049	-40.61567775	51.92682
1394	1	-7.5372749	-42.06622775	51.92682
1395	2	-6.2810649	-42.79150175	51.92682
1396	2	-7.5372749	-40.61567775	51.92682
1397	1	-8.7934949	-39.89039775	51.92682
1398	1	-10.0497049	-37.71457775	51.92682
1399	2	-8.7934949	-38.43984775	51.92682
1400	1	-6.2810649	-39.89039775	51.92682
1401	1	-7.5372749	-37.71457775	51.92682
1402	2	-6.2810649	-38.43984775	51.92682
1403	2	-10.0497049	-36.26401775	51.92682
1404	1	-8.7934949	-35.53874775	51.92682
1405	2	-7.5372749	-36.26401775	51.92682
1406	1	-6.2810649	-35.53874775	51.92682
1407	1	-10.0497049	-33.3628722	51.92682
1408	2	-8.7934949	-34.0881462	51.92682
1409	2	-10.0497049	-31.9123222	51.92682
1410	1	-7.5372749	-33.3628722	51.92682
1411	2	-6.2810649	-34.0881462	51.92682
1412	2	-7.5372749	-31.9123222	51.92682
1413	1	-8.7934949	-31.1870422	51.92682
1414	1	-10.0497049	-29.0112222	51.92682
1415	2	-8.7934949	-29.7364922	51.92682
1416	1	-6.2810649	-31.1870422	51.92682
1417	1	-7.5372749	-29.0112222	51.92682
1418	2	-6.2810649	-29.7364922	51.92682
1419	2	-10.0497049	-27.5606622	51.92682
1420	1	-8.7934949	-26.8353922	51.92682
1421	2	-7.5372749	-27.5606622	51.92682
1422	1	-6.2810649	-26.8353922	51.92682
1423	1	-10.0497049	-24.65951665	51.92682
1424	2	-8.7934949	-25.38479065	51.92682
1425	2	-10.0497049	-23.20896665	51.92682
1426	1	-7.5372749	-24.65951665	51.92682
1427	2	-6.2810649	-25.38479065	51.92682
1428	2	-7.5372749	-23.20896665	51.92682
1429	1	-8.7934949	-22.48368665	51.92682
1430	1	-10.0497049	-20.30786665	51.92682
1431	2	-8.7934949	-21.03313665	51.92682
1432	1	-6.2810649	-22.48368665	51.92682
1433	1	-7.5372749	-20.30786665	51.92682
1434	2	-6.2810649	-21.03313665	51.92682
1435	2	-10.0497049	-18.85730665	51.92682
1436	1	-8.7934949	-18.13203665	51.92682
1437	2	-7.5372749	-18.85730665	51.92682
1438	1	-6.2810649	-18.13203665	51.92682
1439	1	-10.0497049	-15.9561611	51.92682
1440	2	-8.7934949	-16.6814351	51.92682
1441	2	-10.0497049	-14.5056111	51.92682
1442	1	-7.5372749	-15.9561611	51.92682
1443	2	-6.2810649	-16.6814351	51.92682
1444	2	-7.5372749	-14.5056111	51.92682
1445	1	-8.7934949	-13.7803311	51.92682
1446	1	-10.0497049	-11.6045111	51.92682
1447	2	-8.7934949	-12.3297811	51.92682
1448	1	-6.2810649	-13.7803311	51.92682
1449	1	-7.5372749	-11.6045111	51.92682
1450	2	-6.2810649	-12.3297811	51.92682
1451	2	-10.0497049	-10.1539511	51.92682
1452	1	-8.7934949	-9.4286811	51.92682
1453	2	-7.5372749	-10.1539511	51.92682
1454	1	-6.2810649	-9.4286811	51.92682
1455	1	-5.02485245	-42.06622775	51.92682
1456	2	-3.76864245	-42.79150175	51.92682
1457	2	-5.02485245	-40.61567775	51.92682
1458	1	-2.51242245	-42.06622775	51.92682
1459	2	-1.25621245	-42.79150175	51.92682
1460	2	-2.51242245	-40.61567775	51.92682
1461	1	-3.76864245	-39.89039775	51.92682
1462	1	-5.02485245	-37.71457775	51.92682
1463	2	-3.76864245	-38.43984775	51.92682
1464	1	-1.25621245	-39.89039775	51.92682
1465	1	-2.51242245	-37.71457775	51.92682
1466	2	-1.25621245	-38.43984775	51.92682
1467	2	-5.02485245	-36.26401775	51.92682
1468	1	-3.76864245	-35.53874775	51.92682
1469	2	-2.51242245	-36.26401775	51.92682
1470	1	-1.25621245	-35.53874775	51.92682
1471	1	-5.02485245	-33.3628722	51.92682
1472	2	-3.76864245	-34.0881462	51.92682
1473	2	-5.02485245	-31.9123222	51.92682
1474	1	-2.51242245	-33.3628722	51.92682
1475	2	-1.25621245	-34.0881462	51.92682
1476	2	-2.51242245	-31.9123222	51.92682
1477	1	-3.76864245	-31.1870422	51.92682
1478	1	-5.02485245	-29.0112222	51.92682
1479	2	-3.76864245	-29.7364922	51.92682
1480	1	-1.25621245	-31.1870422	51.92682
1481	1	-2.51242245	-29.0112222	51.92682
1482	2	-1.25621245	-29.7364922	51.92682
1483	2	-5.02485245	-27.5606622	51.92682
1484	1	-3.76864245	-26.8353922	51.92682
1485	2	-2.51242245	-27.5606622	51.92682
1486	1	-1.25621245	-26.8353922	51.92682
1487	1	-5.02485245	-24.65951665	51.92682
1488	2	-3.76864245	-25.38479065	51.92682
1489	2	-5.02485245	-23.20896665	51.92682
1490	1	-2.51242245	-24.65951665	51.92682
1491	2	-1.25621245	-25.38479065	51.92682
1492	2	-2.51242245	-23.20896665	51.92682
1493	1	-3.76864245	-22.48368665	51.92682
1494	1	-5.02485245	-20.30786665	51.92682
1495	2	-3.76864245	-21.03313665	51.92682
1496	1	-1.25621245	-22.48368665	51.92682
1497	1	-2.51242245	-20.30786665	51.92682
1498	2	-1.25621245	-21.03313665	51.92682
1499	2	-5.02485245	-18.85730665	51.92682
1500	1	-3.76864245	-18.13203665	51.92682
1501	2	-2.51242245	-18.85730665	51.92682
1502	1	-1.25621245	-18.13203665	51.92682
1503	1	-5.02485245	-15.9561611	51.92682
1504	2	-3.76864245	-16.6814351	51.92682
1505	2	-5.02485245	-14.5056111	51.92682
1506	1	-2.51242245	-15.9561611	51.92682
1507	2	-1.25621245	-16.6814351	51.92682
1508	2	-2.51242245	-14.5056111	51.92682
1509	1	-3.76864245	-13.7803311	51.92682
1510	1	-5.02485245	-11.6045111	51.92682
1511	2	-3.76864245	-12.3297811	51.92682
1512	1	-1.25621245	-13.7803311	51.92682
1513	1	-2.51242245	-11.6045111	51.92682
1514	2	-1.25621245	-12.3297811	51.92682
1515	2	-5.02485245	-10.1539511	51.92682
1516	1	-3.76864245	-9.4286811	51.92682
1517	2	-2.51242245	-10.1539511	51.92682
1518	1	-1.25621245	-9.4286811	51.92682
1519	1	3.33E-11	-42.06622775	51.92682
1520	2	1.25621	-42.79150175	51.92682
1521	2	6.67E-11	-40.61567775	51.92682
1522	1	2.51243	-42.06622775	51.92682
1523	2	3.76864	-42.79150175	51.92682
1524	2	2.51243	-40.61567775	51.92682
1525	1	1.25621	-39.89039775	51.92682
1526	1	1.33E-10	-37.71457775	51.92682
1527	2	1.25621	-38.43984775	51.92682
1528	1	3.76864	-39.89039775	51.92682
1529	1	2.51243	-37.71457775	51.92682
1530	2	3.76864	-38.43984775	51.92682
1531	2	1.67E-10	-36.26401775	51.92682
1532	1	1.25621	-35.53874775	51.92682
1533	2	2.51243	-36.26401775	51.92682
1534	1	3.76864	-35.53874775	51.92682
1535	1	3.33E-11	-33.3628722	51.92682
1536	2	1.25621	-34.0881462	51.92682
1537	2	6.67E-11	-31.9123222	51.92682
1538	1	2.51243	-33.3628722	51.92682
1539	2	3.76864	-34.0881462	51.92682
1540	2	2.51243	-31.9123222	51.92682
1541	1	1.25621	-31.1870422	51.92682
1542	1	1.33E-10	-29.0112222	51.92682
1543	2	1.25621	-29.7364922	51.92682
1544	1	3.76864	-31.1870422	51.92682
1545	1	2.51243	-29.0112222	51.92682
1546	2	3.76864	-29.7364922	51.92682
1547	2	1.67E-10	-27.5606622	51.92682
1548	1	3.33E-11	-24.65951665	51.92682
1549	2	6.67E-11	-23.20896665	51.92682
1550	2	2.51243	-23.20896665	51.92682
1551	1	1.25621	-22.48368665	51.92682
1552	1	1.33E-10	-20.30786665	51.92682
1553	2	1.25621	-21.03313665	51.92682
1554	1	3.76864	-22.48368665	51.92682
1555	1	2.51243	-20.30786665	51.92682
1556	2	3.76864	-21.03313665	51.92682
1557	2	1.67E-10	-18.85730665	51.92682
1558	1	1.25621	-18.13203665	51.92682
1559	2	2.51243	-18.85730665	51.92682
1560	1	3.76864	-18.13203665	51.92682
1561	1	3.33E-11	-15.9561611	51.92682
1562	2	1.25621	-16.6814351	51.92682
1563	2	6.67E-11	-14.5056111	51.92682
1564	1	2.51243	-15.9561611	51.92682
1565	2	3.76864	-16.6814351	51.92682
1566	2	2.51243	-14.5056111	51.92682
1567	1	1.25621	-13.7803311	51.92682
1568	1	1.33E-10	-11.6045111	51.92682
1569	2	1.25621	-12.3297811	51.92682
1570	1	3.76864	-13.7803311	51.92682
1571	1	2.51243	-11.6045111	51.92682
1572	2	3.76864	-12.3297811	51.92682
1573	2	1.67E-10	-10.1539511	51.92682
1574	1	1.25621	-9.4286811	51.92682
1575	2	2.51243	-10.1539511	51.92682
1576	1	3.76864	-9.4286811	51.92682
1577	1	5.02485245	-42.06622775	51.92682
1578	2	6.28106245	-42.79150175	51.92682
1579	2	5.02485245	-40.61567775	51.92682
1580	1	7.53728245	-42.06622775	51.92682
1581	2	8.79349245	-42.79150175	51.92682
1582	2	7.53728245	-40.61567775	51.92682
1583	1	6.28106245	-39.89039775	51.92682
1584	1	5.02485245	-37.71457775	51.92682
1585	2	6.28106245	-38.43984775	51.92682
1586	1	8.79349245	-39.89039775	51.92682
1587	1	7.53728245	-37.71457775	51.92682
1588	2	8.79349245	-38.43984775	51.92682
1589	2	5.02485245	-36.26401775	51.92682
1590	1	6.28106245	-35.53874775	51.92682
1591	2	7.53728245	-36.26401775	51.92682
1592	1	8.79349245	-35.53874775	51.92682
1593	1	5.02485245	-33.3628722	51.92682
1594	2	6.28106245	-34.0881462	51.92682
1595	2	5.02485245	-31.9123222	51.92682
1596	1	7.53728245	-33.3628722	51.92682
1597	2	8.79349245	-34.0881462	51.92682
1598	2	7.53728245	-31.9123222	51.92682
1599	1	6.28106245	-31.1870422	51.92682
1600	1	5.02485245	-29.0112222	51.92682
1601	2	6.28106245	-29.7364922	51.92682
1602	1	8.79349245	-31.1870422	51.92682
1603	1	7.53728245	-29.0112222	51.92682
1604	2	8.79349245	-29.7364922	51.92682
1605	2	5.02485245	-27.5606622	51.92682
1606	1	6.28106245	-26.8353922	51.92682
1607	2	7.53728245	-27.5606622	51.92682
1608	1	8.79349245	-26.8353922	51.92682
1609	1	5.02485245	-24.65951665	51.92682
1610	2	6.28106245	-25.38479065	51.92682
1611	2	5.02485245	-23.20896665	51.92682
1612	1	7.53728245	-24.65951665	51.92682
1613	2	8.79349245	-25.38479065	51.92682
1614	2	7.53728245	-23.20896665	51.92682
1615	1	6.28106245	-22.48368665	51.92682
1616	1	5.02485245	-20.30786665	51.92682
1617	2	6.28106245	-21.03313665	51.92682
1618	1	8.79349245	-22.48368665	51.92682
1619	1	7.53728245	-20.30786665	51.92682
1620	2	8.79349245	-21.03313665	51.92682
1621	2	5.02485245	-18.85730665	51.92682
1622	1	6.28106245	-18.13203665	51.92682
1623	2	7.53728245	-18.85730665	51.92682
1624	1	8.79349245	-18.13203665	51.92682
1625	1	5.02485245	-15.9561611	51.92682
1626	2	6.28106245	-16.6814351	51.92682
1627	2	5.02485245	-14.5056111	51.92682
1628	1	7.53728245	-15.9561611	51.92682
1629	2	8.79349245	-16.6814351	51.92682
1630	2	7.53728245	-14.5056111	51.92682
1631	1	6.28106245	-13.7803311	51.92682
1632	1	5.02485245	-11.6045111	51.92682
1633	2	6.28106245	-12.3297811	51.92682
1634	1	8.79349245	-13.7803311	51.92682
1635	1	7.53728245	-11.6045111	51.92682
1636	2	8.79349245	-12.3297811	51.92682
1637	2	5.02485245	-10.1539511	51.92682
1638	1	6.28106245	-9.4286811	51.92682
1639	2	7.53728245	-10.1539511	51.92682
1640	1	8.79349245	-9.4286811	51.92682
1641	1	10.0497049	-42.06622775	51.92682
1642	2	11.3059149	-42.79150175	51.92682
1643	2	10.0497049	-40.61567775	51.92682
1644	1	12.5621349	-42.06622775	51.92682
1645	2	13.8183449	-42.79150175	51.92682
1646	2	12.5621349	-40.61567775	51.92682
1647	1	11.3059149	-39.89039775	51.92682
1648	1	10.0497049	-37.71457775	51.92682
1649	2	11.3059149	-38.43984775	51.92682
1650	1	13.8183449	-39.89039775	51.92682
1651	1	12.5621349	-37.71457775	51.92682
1652	2	13.8183449	-38.43984775	51.92682
1653	2	10.0497049	-36.26401775	51.92682
1654	1	11.3059149	-35.53874775	51.92682
1655	2	12.5621349	-36.26401775	51.92682
1656	1	13.8183449	-35.53874775	51.92682
1657	1	10.0497049	-33.3628722	51.92682
1658	2	11.3059149	-34.0881462	51.92682
1659	2	10.0497049	-31.9123222	51.92682
1660	1	12.5621349	-33.3628722	51.92682
1661	2	13.8183449	-34.0881462	51.92682
1662	2	12.5621349	-31.9123222	51.92682
1663	1	11.3059149	-31.1870422	51.92682
1664	1	10.0497049	-29.0112222	51.92682
1665	2	11.3059149	-29.7364922	51.92682
1666	1	13.8183449	-31.1870422	51.92682
1667	1	12.5621349	-29.0112222	51.92682
1668	2	13.8183449	-29.7364922	51.92682
1669	2	10.0497049	-27.5606622	51.92682
1670	1	11.3059149	-26.8353922	51.92682
1671	2	12.5621349	-27.5606622	51.92682
1672	1	13.8183449	-26.8353922	51.92682
1673	1	10.0497049	-24.65951665	51.92682
1674	2	11.3059149	-25.38479065	51.92682
1675	2	10.0497049	-23.20896665	51.92682
1676	1	12.5621349	-24.65951665	51.92682
1677	2	13.8183449	-25.38479065	51.92682
1678	2	12.5621349	-23.20896665	51.92682
1679	1	11.3059149	-22.48368665	51.92682
1680	1	10.0497049	-20.30786665	51.92682
1681	2	11.3059149	-21.03313665	51.92682
1682	1	13.8183449	-22.48368665	51.92682
1683	1	12.5621349	-20.30786665	51.92682
1684	2	13.8183449	-21.03313665	51.92682
1685	2	10.0497049	-18.85730665	51.92682
1686	1	11.3059149	-18.13203665	51.92682
1687	2	12.5621349	-18.85730665	51.92682
1688	1	13.8183449	-18.13203665	51.92682
1689	1	10.0497049	-15.9561611	51.92682
1690	2	11.3059149	-16.6814351	51.92682
1691	2	10.0497049	-14.5056111	51.92682
1692	1	12.5621349	-15.9561611	51.92682
1693	2	13.8183449	-16.6814351	51.92682
1694	2	12.5621349	-14.5056111	51.92682
1695	1	11.3059149	-13.7803311	51.92682
1696	1	10.0497049	-11.6045111	51.92682
1697	2	11.3059149	-12.3297811	51.92682
1698	1	13.8183449	-13.7803311	51.92682
1699	1	12.5621349	-11.6045111	51.92682
1700	2	13.8183449	-12.3297811	51.92682
1701	2	10.0497049	-10.1539511	51.92682
1702	1	11.3059149	-9.4286811	51.92682
1703	2	12.5621349	-10.1539511	51.92682
1704	1	13.8183449	-9.4286811	51.92682
1705	1	15.07455735	-42.06622775	51.92682
1706	2	16.33076735	-42.79150175	51.92682
1707	2	15.07455735	-40.61567775	51.92682
1708	1	17.58698735	-42.06622775	51.92682
1709	2	18.84319735	-42.79150175	51.92682
1710	2	17.58698735	-40.61567775	51.92682
1711	1	16.33076735	-39.89039775	51.92682
1712	1	15.07455735	-37.71457775	51.92682
1713	2	16.33076735	-38.43984775	51.92682
1714	1	18.84319735	-39.89039775	51.92682
1715	1	17.58698735	-37.71457775	51.92682
1716	2	18.84319735	-38.43984775	51.92682
1717	2	15.07455735	-36.26401775	51.92682
1718	1	16.33076735	-35.53874775	51.92682
1719	2	17.58698735	-36.26401775	51.92682
1720	1	18.84319735	-35.53874775	51.92682
1721	1	15.07455735	-33.3628722	51.92682
1722	2	16.33076735	-34.0881462	51.92682
1723	2	15.07455735	-31.9123222	51.92682
1724	1	17.58698735	-33.3628722	51.92682
1725	2	18.84319735	-34.0881462	51.92682
1726	2	17.58698735	-31.9123222	51.92682
1727	1	16.33076735	-31.1870422	51.92682
1728	1	15.07455735	-29.0112222	51.92682
1729	2	16.33076735	-29.7364922	51.92682
1730	1	18.84319735	-31.1870422	51.92682
1731	1	17.58698735	-29.0112222	51.92682
1732	2	18.84319735	-29.7364922	51.92682
1733	2	15.07455735	-27.5606622	51.92682
1734	1	16.33076735	-26.8353922	51.92682
1735	2	17.58698735	-27.5606622	51.92682
1736	1	18.84319735	-26.8353922	51.92682
1737	1	15.07455735	-24.65951665	51.92682
1738	2	16.33076735	-25.38479065	51.92682
1739	2	15.07455735	-23.20896665	51.92682
1740	1	17.58698735	-24.65951665	51.92682
1741	2	18.84319735	-25.38479065	51.92682
1742	2	17.58698735	-23.20896665	51.92682
1743	1	16.33076735	-22.48368665	51.92682
1744	1	15.07455735	-20.30786665	51.92682
1745	2	16.33076735	-21.03313665	51.92682
1746	1	18.84319735	-22.48368665	51.92682
1747	1	17.58698735	-20.30786665	51.92682
1748	2	18.84319735	-21.03313665	51.92682
1749	2	15.07455735	-18.85730665	51.92682
1750	1	16.33076735	-18.13203665	51.92682
1751	2	17.58698735	-18.85730665	51.92682
1752	1	18.84319735	-18.13203665	51.92682
1753	1	15.07455735	-15.9561611	51.92682
1754	2	16.33076735	-16.6814351	51.92682
1755	2	15.07455735	-14.5056111	51.92682
1756	1	17.58698735	-15.9561611	51.92682
1757	2	18.84319735	-16.6814351	51.92682
1758	2	17.58698735	-14.5056111	51.92682
1759	1	16.33076735	-13.7803311	51.92682
1760	1	15.07455735	-11.6045111	51.92682
1761	2	16.33076735	-12.3297811	51.92682
1762	1	18.84319735	-13.7803311	51.92682
1763	1	17.58698735	-11.6045111	51.92682
1764	2	18.84319735	-12.3297811	51.92682
1765	2	15.07455735	-10.1539511	51.92682
1766	1	16.33076735	-9.4286811	51.92682
1767	2	17.58698735	-10.1539511	51.92682
1768	1	18.84319735	-9.4286811	51.92682
1769	1	-15.07455735	-7.25280555	51.92682
1770	2	-13.81834735	-7.97807955	51.92682
1771	2	-15.07455735	-5.80225555	51.92682
1772	1	-12.56212735	-7.25280555	51.92682
1773	2	-11.30591735	-7.97807955	51.92682
1774	2	-12.56212735	-5.80225555	51.92682
1775	1	-13.81834735	-5.07697555	51.92682
1776	1	-15.07455735	-2.90115555	51.92682
1777	2	-13.81834735	-3.62642555	51.92682
1778	1	-11.30591735	-5.07697555	51.92682
1779	1	-12.56212735	-2.90115555	51.92682
1780	2	-11.30591735	-3.62642555	51.92682
1781	2	-15.07455735	-1.45059555	51.92682
1782	1	-13.81834735	-0.72532555	51.92682
1783	2	-12.56212735	-1.45059555	51.92682
1784	1	-11.30591735	-0.72532555	51.92682
1785	1	-15.07455735	1.45055	51.92682
1786	2	-13.81834735	0.725276	51.92682
1787	2	-15.07455735	2.9011	51.92682
1788	1	-12.56212735	1.45055	51.92682
1789	2	-11.30591735	0.725276	51.92682
1790	2	-12.56212735	2.9011	51.92682
1791	1	-13.81834735	3.62638	51.92682
1792	1	-15.07455735	5.8022	51.92682
1793	2	-13.81834735	5.07693	51.92682
1794	1	-11.30591735	3.62638	51.92682
1795	1	-12.56212735	5.8022	51.92682
1796	2	-11.30591735	5.07693	51.92682
1797	2	-15.07455735	7.25276	51.92682
1798	1	-13.81834735	7.97803	51.92682
1799	2	-12.56212735	7.25276	51.92682
1800	1	-11.30591735	7.97803	51.92682
1801	1	-15.07455735	10.15390555	51.92682
1802	2	-13.81834735	9.42863155	51.92682
1803	2	-15.07455735	11.60445555	51.92682
1804	1	-12.56212735	10.15390555	51.92682
1805	2	-11.30591735	9.42863155	51.92682
1806	2	-12.56212735	11.60445555	51.92682
1807	1	-13.81834735	12.32973555	51.92682
1808	1	-15.07455735	14.50555555	51.92682
1809	2	-13.81834735	13.78028555	51.92682
1810	1	-11.30591735	12.32973555	51.92682
1811	1	-12.56212735	14.50555555	51.92682
1812	2	-11.30591735	13.78028555	51.92682
1813	2	-15.07455735	15.95611555	51.92682
1814	1	-13.81834735	16.68138555	51.92682
1815	2	-12.56212735	15.95611555	51.92682
1816	1	-11.30591735	16.68138555	51.92682
1817	1	-15.07455735	18.8572611	51.92682
1818	2	-13.81834735	18.1319871	51.92682
1819	2	-15.07455735	20.3078111	51.92682
1820	1	-12.56212735	18.8572611	51.92682
1821	2	-11.30591735	18.1319871	51.92682
1822	2	-12.56212735	20.3078111	51.92682
1823	1	-13.81834735	21.0330911	51.92682
1824	1	-15.07455735	23.2089111	51.92682
1825	2	-13.81834735	22.4836411	51.92682
1826	1	-11.30591735	21.0330911	51.92682
1827	1	-12.56212735	23.2089111	51.92682
1828	2	-11.30591735	22.4836411	51.92682
1829	2	-15.07455735	24.6594711	51.92682
1830	1	-13.81834735	25.3847411	51.92682
1831	2	-12.56212735	24.6594711	51.92682
1832	1	-11.30591735	25.3847411	51.92682
1833	1	-10.0497049	-7.25280555	51.92682
1834	2	-8.7934949	-7.97807955	51.92682
1835	2	-10.0497049	-5.80225555	51.92682
1836	1	-7.5372749	-7.25280555	51.92682
1837	2	-6.2810649	-7.97807955	51.92682
1838	2	-7.5372749	-5.80225555	51.92682
1839	1	-8.7934949	-5.07697555	51.92682
1840	1	-10.0497049	-2.90115555	51.92682
1841	2	-8.7934949	-3.62642555	51.92682
1842	1	-6.2810649	-5.07697555	51.92682
1843	1	-7.5372749	-2.90115555	51.92682
1844	2	-6.2810649	-3.62642555	51.92682
1845	2	-10.0497049	-1.45059555	51.92682
1846	1	-8.7934949	-0.72532555	51.92682
1847	2	-7.5372749	-1.45059555	51.92682
1848	1	-6.2810649	-0.72532555	51.92682
1849	1	-10.0497049	1.45055	51.92682
1850	2	-8.7934949	0.725276	51.92682
1851	2	-10.0497049	2.9011	51.92682
1852	1	-7.5372749	1.45055	51.92682
1853	2	-6.2810649	0.725276	51.92682
1854	2	-7.5372749	2.9011	51.92682
1855	1	-8.7934949	3.62638	51.92682
1856	1	-10.0497049	5.8022	51.92682
1857	2	-8.7934949	5.07693	51.92682
1858	1	-6.2810649	3.62638	51.92682
1859	1	-7.5372749	5.8022	51.92682
1860	2	-6.2810649	5.07693	51.92682
1861	2	-10.0497049	7.25276	51.92682
1862	1	-8.7934949	7.97803	51.92682
1863	2	-7.5372749	7.25276	51.92682
1864	1	-6.2810649	7.97803	51.92682
1865	1	-10.0497049	10.15390555	51.92682
1866	2	-8.7934949	9.42863155	51.92682
1867	2	-10.0497049	11.60445555	51.92682
1868	1	-7.5372749	10.15390555	51.92682
1869	2	-6.2810649	9.42863155	51.92682
1870	2	-7.5372749	11.60445555	51.92682
1871	1	-8.7934949	12.32973555	51.92682
1872	1	-10.0497049	14.50555555	51.92682
1873	2	-8.7934949	13.78028555	51.92682
1874	1	-6.2810649	12.32973555	51.92682
1875	1	-7.5372749	14.50555555	51.92682
1876	2	-6.2810649	13.78028555	51.92682
1877	2	-10.0497049	15.95611555	51.92682
1878	1	-8.7934949	16.68138555	51.92682
1879	2	-7.5372749	15.95611555	51.92682
1880	1	-6.2810649	16.68138555	51.92682
1881	1	-10.0497049	18.8572611	51.92682
1882	2	-8.7934949	18.1319871	51.92682
1883	2	-10.0497049	20.3078111	51.92682
1884	1	-7.5372749	18.8572611	51.92682
1885	2	-6.2810649	18.1319871	51.92682
1886	2	-7.5372749	20.3078111	51.92682
1887	1	-8.7934949	21.0330911	51.92682
1888	1	-10.0497049	23.2089111	51.92682
1889	2	-8.7934949	22.4836411	51.92682
1890	1	-6.2810649	21.0330911	51.92682
1891	1	-7.5372749	23.2089111	51.92682
1892	2	-6.2810649	22.4836411	51.92682
1893	2	-10.0497049	24.6594711	51.92682
1894	1	-8.7934949	25.3847411	51.92682
1895	2	-7.5372749	24.6594711	51.92682
1896	1	-6.2810649	25.3847411	51.92682
1897	1	-5.02485245	-7.25280555	51.92682
1898	2	-3.76864245	-7.97807955	51.92682
1899	2	-5.02485245	-5.80225555	51.92682
1900	1	-2.51242245	-7.25280555	51.92682
1901	2	-1.25621245	-7.97807955	51.92682
1902	2	-2.51242245	-5.80225555	51.92682
1903	1	-3.76864245	-5.07697555	51.92682
1904	1	-5.02485245	-2.90115555	51.92682
1905	2	-3.76864245	-3.62642555	51.92682
1906	1	-1.25621245	-5.07697555	51.92682
1907	1	-2.51242245	-2.90115555	51.92682
1908	2	-1.25621245	-3.62642555	51.92682
1909	2	-5.02485245	-1.45059555	51.92682
1910	1	-3.76864245	-0.72532555	51.92682
1911	2	-2.51242245	-1.45059555	51.92682
1912	1	-1.25621245	-0.72532555	51.92682
1913	1	-5.02485245	1.45055	51.92682
1914	2	-3.76864245	0.725276	51.92682
1915	2	-5.02485245	2.9011	51.92682
1916	1	-2.51242245	1.45055	51.92682
1917	2	-1.25621245	0.725276	51.92682
1918	2	-2.51242245	2.9011	51.92682
1919	1	-3.76864245	3.62638	51.92682
1920	1	-5.02485245	5.8022	51.92682
1921	2	-3.76864245	5.07693	51.92682
1922	1	-1.25621245	3.62638	51.92682
1923	1	-2.51242245	5.8022	51.92682
1924	2	-1.25621245	5.07693	51.92682
1925	2	-5.02485245	7.25276	51.92682
1926	1	-3.76864245	7.97803	51.92682
1927	2	-2.51242245	7.25276	51.92682
1928	1	-1.25621245	7.97803	51.92682
1929	1	-5.02485245	10.15390555	51.92682
1930	2	-3.76864245	9.42863155	51.92682
1931	2	-5.02485245	11.60445555	51.92682
1932	1	-2.51242245	10.15390555	51.92682
1933	2	-1.25621245	9.42863155	51.92682
1934	2	-2.51242245	11.60445555	51.92682
1935	1	-3.76864245	12.32973555	51.92682
1936	1	-5.02485245	14.50555555	51.92682
1937	2	-3.76864245	13.78028555	51.92682
1938	1	-1.25621245	12.32973555	51.92682
1939	1	-2.51242245	14.50555555	51.92682
1940	2	-1.25621245	13.78028555	51.92682
1941	2	-5.02485245	15.95611555	51.92682
1942	1	-3.76864245	16.68138555	51.92682
1943	2	-2.51242245	15.95611555	51.92682
1944	1	-1.25621245	16.68138555	51.92682
1945	1	-5.02485245	18.8572611	51.92682
1946	2	-3.76864245	18.1319871	51.92682
1947	2	-5.02485245	20.3078111	51.92682
1948	1	-2.51242245	18.8572611	51.92682
1949	2	-1.25621245	18.1319871	51.92682
1950	2	-2.51242245	20.3078111	51.92682
1951	1	-3.76864245	21.0330911	51.92682
1952	1	-5.02485245	23.2089111	51.92682
1953	2	-3.76864245	22.4836411	51.92682
1954	1	-1.25621245	21.0330911	51.92682
1955	1	-2.51242245	23.2089111	51.92682
1956	2	-1.25621245	22.4836411	51.92682
1957	2	-5.02485245	24.6594711	51.92682
1958	1	-3.76864245	25.3847411	51.92682
1959	2	-2.51242245	24.6594711	51.92682
1960	1	-1.25621245	25.3847411	51.92682
1961	1	3.33E-11	-7.25280555	51.92682
1962	2	1.25621	-7.97807955	51.92682
1963	2	6.67E-11	-5.80225555	51.92682
1964	1	2.51243	-7.25280555	51.92682
1965	2	3.76864	-7.97807955	51.92682
1966	2	2.51243	-5.80225555	51.92682
1967	1	1.25621	-5.07697555	51.92682
1968	1	1.33E-10	-2.90115555	51.92682
1969	2	1.25621	-3.62642555	51.92682
1970	1	3.76864	-5.07697555	51.92682
1971	1	2.51243	-2.90115555	51.92682
1972	2	3.76864	-3.62642555	51.92682
1973	2	1.67E-10	-1.45059555	51.92682
1974	1	1.25621	-0.72532555	51.92682
1975	2	2.51243	-1.45059555	51.92682
1976	1	3.76864	-0.72532555	51.92682
1977	1	3.33E-11	1.45055	51.92682
1978	2	1.25621	0.725276	51.92682
1979	2	6.67E-11	2.9011	51.92682
1980	1	2.51243	1.45055	51.92682
1981	2	3.76864	0.725276	51.92682
1982	2	2.51243	2.9011	51.92682
1983	1	1.25621	3.62638	51.92682
1984	1	1.33E-10	5.8022	51.92682
1985	2	1.25621	5.07693	51.92682
1986	1	3.76864	3.62638	51.92682
1987	1	2.51243	5.8022	51.92682
1988	2	3.76864	5.07693	51.92682
1989	2	1.67E-10	7.25276	51.92682
1990	1	3.33E-11	10.15390555	51.92682
1991	2	6.67E-11	11.60445555	51.92682
1992	2	2.51243	11.60445555	51.92682
1993	1	1.25621	12.32973555	51.92682
1994	1	1.33E-10	14.50555555	51.92682
1995	2	1.25621	13.78028555	51.92682
1996	1	3.76864	12.32973555	51.92682
1997	1	2.51243	14.50555555	51.92682
1998	2	3.76864	13.78028555	51.92682
1999	2	1.67E-10	15.95611555	51.92682
2000	1	1.25621	16.68138555	51.92682
2001	2	2.51243	15.95611555	51.92682
2002	1	3.76864	16.68138555	51.92682
2003	1	3.33E-11	18.8572611	51.92682
2004	2	1.25621	18.1319871	51.92682
2005	2	6.67E-11	20.3078111	51.92682
2006	1	2.51243	18.8572611	51.92682
2007	2	3.76864	18.1319871	51.92682
2008	2	2.51243	20.3078111	51.92682
2009	1	1.25621	21.0330911	51.92682
2010	1	1.33E-10	23.2089111	51.92682
2011	2	1.25621	22.4836411	51.92682
2012	1	3.76864	21.0330911	51.92682
2013	1	2.51243	23.2089111	51.92682
2014	2	3.76864	22.4836411	51.92682
2015	2	1.67E-10	24.6594711	51.92682
2016	1	1.25621	25.3847411	51.92682
2017	2	2.51243	24.6594711	51.92682
2018	1	3.76864	25.3847411	51.92682
2019	1	5.02485245	-7.25280555	51.92682
2020	2	6.28106245	-7.97807955	51.92682
2021	2	5.02485245	-5.80225555	51.92682
2022	1	7.53728245	-7.25280555	51.92682
2023	2	8.79349245	-7.97807955	51.92682
2024	2	7.53728245	-5.80225555	51.92682
2025	1	6.28106245	-5.07697555	51.92682
2026	1	5.02485245	-2.90115555	51.92682
2027	2	6.28106245	-3.62642555	51.92682
2028	1	8.79349245	-5.07697555	51.92682
2029	1	7.53728245	-2.90115555	51.92682
2030	2	8.79349245	-3.62642555	51.92682
2031	2	5.02485245	-1.45059555	51.92682
2032	1	6.28106245	-0.72532555	51.92682
2033	2	7.53728245	-1.45059555	51.92682
2034	1	8.79349245	-0.72532555	51.92682
2035	1	5.02485245	1.45055	51.92682
2036	2	6.28106245	0.725276	51.92682
2037	2	5.02485245	2.9011	51.92682
2038	1	7.53728245	1.45055	51.92682
2039	2	8.79349245	0.725276	51.92682
2040	2	7.53728245	2.9011	51.92682
2041	1	6.28106245	3.62638	51.92682
2042	1	5.02485245	5.8022	51.92682
2043	2	6.28106245	5.07693	51.92682
2044	1	8.79349245	3.62638	51.92682
2045	1	7.53728245	5.8022	51.92682
2046	2	8.79349245	5.07693	51.92682
2047	2	5.02485245	7.25276	51.92682
2048	1	6.28106245	7.97803	51.92682
2049	2	7.53728245	7.25276	51.92682
2050	1	8.79349245	7.97803	51.92682
2051	1	5.02485245	10.15390555	51.92682
2052	2	6.28106245	9.42863155	51.92682
2053	2	5.02485245	11.60445555	51.92682
2054	1	7.53728245	10.15390555	51.92682
2055	2	8.79349245	9.42863155	51.92682
2056	2	7.53728245	11.60445555	51.92682
2057	1	6.28106245	12.32973555	51.92682
2058	1	5.02485245	14.50555555	51.92682
2059	2	6.28106245	13.78028555	51.92682
2060	1	8.79349245	12.32973555	51.92682
2061	1	7.53728245	14.50555555	51.92682
2062	2	8.79349245	13.78028555	51.92682
2063	2	5.02485245	15.95611555	51.92682
2064	1	6.28106245	16.68138555	51.92682
2065	2	7.53728245	15.95611555	51.92682
2066	1	8.79349245	16.68138555	51.92682
2067	1	5.02485245	18.8572611	51.92682
2068	2	6.28106245	18.1319871	51.92682
2069	2	5.02485245	20.3078111	51.92682
2070	1	7.53728245	18.8572611	51.92682
2071	2	8.79349245	18.1319871	51.92682
2072	2	7.53728245	20.3078111	51.92682
2073	1	6.28106245	21.0330911	51.92682
2074	1	5.02485245	23.2089111	51.92682
2075	2	6.28106245	22.4836411	51.92682
2076	1	8.79349245	21.0330911	51.92682
2077	1	7.53728245	23.2089111	51.92682
2078	2	8.79349245	22.4836411	51.92682
2079	2	5.02485245	24.6594711	51.92682
2080	1	6.28106245	25.3847411	51.92682
2081	2	7.53728245	24.6594711	51.92682
2082	1	8.79349245	25.3847411	51.92682
2083	1	10.0497049	-7.25280555	51.92682
2084	2	11.3059149	-7.97807955	51.92682
2085	2	10.0497049	-5.80225555	51.92682
2086	1	12.5621349	-7.25280555	51.92682
2087	2	13.8183449	-7.97807955	51.92682
2088	2	12.5621349	-5.80225555	51.92682
2089	1	11.3059149	-5.07697555	51.92682
2090	1	10.0497049	-2.90115555	51.92682
2091	2	11.3059149	-3.62642555	51.92682
2092	1	13.8183449	-5.07697555	51.92682
2093	1	12.5621349	-2.90115555	51.92682
2094	2	13.8183449	-3.62642555	51.92682
2095	2	10.0497049	-1.45059555	51.92682
2096	1	11.3059149	-0.72532555	51.92682
2097	2	12.5621349	-1.45059555	51.92682
2098	1	13.8183449	-0.72532555	51.92682
2099	1	10.0497049	1.45055	51.92682
2100	2	11.3059149	0.725276	51.92682
2101	2	10.0497049	2.9011	51.92682
2102	1	12.5621349	1.45055	51.92682
2103	2	13.8183449	0.725276	51.92682
2104	2	12.5621349	2.9011	51.92682
2105	1	11.3059149	3.62638	51.92682
2106	1	10.0497049	5.8022	51.92682
2107	2	11.3059149	5.07693	51.92682
2108	1	13.8183449	3.62638	51.92682
2109	1	12.5621349	5.8022	51.92682
2110	2	13.8183449	5.07693	51.92682
2111	2	10.0497049	7.25276	51.92682
2112	1	11.3059149	7.97803	51.92682
2113	2	12.5621349	7.25276	51.92682
2114	1	13.8183449	7.97803	51.92682
2115	1	10.0497049	10.15390555	51.92682
2116	2	11.3059149	9.42863155	51.92682
2117	2	10.0497049	11.60445555	51.92682
2118	1	12.5621349	10.15390555	51.92682
2119	2	13.8183449	9.42863155	51.92682
2120	2	12.5621349	11.60445555	51.92682
2121	1	11.3059149	12.32973555	51.92682
2122	1	10.0497049	14.50555555	51.92682
2123	2	11.3059149	13.78028555	51.92682
2124	1	13.8183449	12.32973555	51.92682
2125	1	12.5621349	14.50555555	51.92682
2126	2	13.8183449	13.78028555	51.92682
2127	2	10.0497049	15.95611555	51.92682
2128	1	11.3059149	16.68138555	51.92682
2129	2	12.5621349	15.95611555	51.92682
2130	1	13.8183449	16.68138555	51.92682
2131	1	10.0497049	18.8572611	51.92682
2132	2	11.3059149	18.1319871	51.92682
2133	2	10.0497049	20.3078111	51.92682
2134	1	12.5621349	18.8572611	51.92682
2135	2	13.8183449	18.1319871	51.92682
2136	2	12.5621349	20.3078111	51.92682
2137	1	11.3059149	21.0330911	51.92682
2138	1	10.0497049	23.2089111	51.92682
2139	2	11.3059149	22.4836411	51.92682
2140	1	13.8183449	21.0330911	51.92682
2141	1	12.5621349	23.2089111	51.92682
2142	2	13.8183449	22.4836411	51.92682
2143	2	10.0497049	24.6594711	51.92682
2144	1	11.3059149	25.3847411	51.92682
2145	2	12.5621349	24.6594711	51.92682
2146	1	13.8183449	25.3847411	51.92682
2147	1	15.07455735	-7.25280555	51.92682
2148	2	16.33076735	-7.97807955	51.92682
2149	2	15.07455735	-5.80225555	51.92682
2150	1	17.58698735	-7.25280555	51.92682
2151	2	18.84319735	-7.97807955	51.92682
2152	2	17.58698735	-5.80225555	51.92682
2153	1	16.33076735	-5.07697555	51.92682
2154	1	15.07455735	-2.90115555	51.92682
2155	2	16.33076735	-3.62642555	51.92682
2156	1	18.84319735	-5.07697555	51.92682
2157	1	17.58698735	-2.90115555	51.92682
2158	2	18.84319735	-3.62642555	51.92682
2159	2	15.07455735	-1.45059555	51.92682
2160	1	16.33076735	-0.72532555	51.92682
2161	2	17.58698735	-1.45059555	51.92682
2162	1	18.84319735	-0.72532555	51.92682
2163	1	15.07455735	1.45055	51.92682
2164	2	16.33076735	0.725276	51.92682
2165	2	15.07455735	2.9011	51.92682
2166	1	17.58698735	1.45055	51.92682
2167	2	18.84319735	0.725276	51.92682
2168	2	17.58698735	2.9011	51.92682
2169	1	16.33076735	3.62638	51.92682
2170	1	15.07455735	5.8022	51.92682
2171	2	16.33076735	5.07693	51.92682
2172	1	18.84319735	3.62638	51.92682
2173	1	17.58698735	5.8022	51.92682
2174	2	18.84319735	5.07693	51.92682
2175	2	15.07455735	7.25276	51.92682
2176	1	16.33076735	7.97803	51.92682
2177	2	17.58698735	7.25276	51.92682
2178	1	18.84319735	7.97803	51.92682
2179	1	15.07455735	10.15390555	51.92682
2180	2	16.33076735	9.42863155	51.92682
2181	2	15.07455735	11.60445555	51.92682
2182	1	17.58698735	10.15390555	51.92682
2183	2	18.84319735	9.42863155	51.92682
2184	2	17.58698735	11.60445555	51.92682
2185	1	16.33076735	12.32973555	51.92682
2186	1	15.07455735	14.50555555	51.92682
2187	2	16.33076735	13.78028555	51.92682
2188	1	18.84319735	12.32973555	51.92682
2189	1	17.58698735	14.50555555	51.92682
2190	2	18.84319735	13.78028555	51.92682
2191	2	15.07455735	15.95611555	51.92682
2192	1	16.33076735	16.68138555	51.92682
2193	2	17.58698735	15.95611555	51.92682
2194	1	18.84319735	16.68138555	51.92682
2195	1	15.07455735	18.8572611	51.92682
2196	2	16.33076735	18.1319871	51.92682
2197	2	15.07455735	20.3078111	51.92682
2198	1	17.58698735	18.8572611	51.92682
2199	2	18.84319735	18.1319871	51.92682
2200	2	17.58698735	20.3078111	51.92682
2201	1	16.33076735	21.0330911	51.92682
2202	1	15.07455735	23.2089111	51.92682
2203	2	16.33076735	22.4836411	51.92682
2204	1	18.84319735	21.0330911	51.92682
2205	1	17.58698735	23.2089111	51.92682
2206	2	18.84319735	22.4836411	51.92682
2207	2	15.07455735	24.6594711	51.92682
2208	1	16.33076735	25.3847411	51.92682
2209	2	17.58698735	24.6594711	51.92682
2210	1	18.84319735	25.3847411	51.92682
2211	1	-15.07455735	27.56061665	51.92682
2212	2	-13.81834735	26.83534265	51.92682
2213	2	-15.07455735	29.01116665	51.92682
2214	1	-12.56212735	27.56061665	51.92682
2215	2	-11.30591735	26.83534265	51.92682
2216	2	-12.56212735	29.01116665	51.92682
2217	1	-13.81834735	29.73644665	51.92682
2218	1	-15.07455735	31.91226665	51.92682
2219	2	-13.81834735	31.18699665	51.92682
2220	1	-11.30591735	29.73644665	51.92682
2221	1	-12.56212735	31.91226665	51.92682
2222	2	-11.30591735	31.18699665	51.92682
2223	2	-15.07455735	33.36282665	51.92682
2224	1	-13.81834735	34.08809665	51.92682
2225	2	-12.56212735	33.36282665	51.92682
2226	1	-11.30591735	34.08809665	51.92682
2227	1	-15.07455735	36.2639722	51.92682
2228	2	-13.81834735	35.5386982	51.92682
2229	2	-15.07455735	37.7145222	51.92682
2230	1	-12.56212735	36.2639722	51.92682
2231	2	-11.30591735	35.5386982	51.92682
2232	2	-12.56212735	37.7145222	51.92682
2233	1	-13.81834735	38.4398022	51.92682
2234	1	-15.07455735	40.6156222	51.92682
2235	2	-13.81834735	39.8903522	51.92682
2236	1	-11.30591735	38.4398022	51.92682
2237	1	-12.56212735	40.6156222	51.92682
2238	2	-11.30591735	39.8903522	51.92682
2239	2	-15.07455735	42.0661822	51.92682
2240	1	-13.81834735	42.7914522	51.92682
2241	2	-12.56212735	42.0661822	51.92682
2242	1	-11.30591735	42.7914522	51.92682
2243	1	-15.07455735	44.96732775	51.92682
2244	2	-13.81834735	44.24205375	51.92682
2245	2	-15.07455735	46.41787775	51.92682
2246	1	-12.56212735	44.96732775	51.92682
2247	2	-11.30591735	44.24205375	51.92682
2248	2	-12.56212735	46.41787775	51.92682
2249	1	-13.81834735	47.14315775	51.92682
2250	1	-15.07455735	49.31897775	51.92682
2251	2	-13.81834735	48.59370775	51.92682
2252	1	-11.30591735	47.14315775	51.92682
2253	1	-12.56212735	49.31897775	51.92682
2254	2	-11.30591735	48.59370775	51.92682
2255	2	-15.07455735	50.76953775	51.92682
2256	1	-13.81834735	51.49480775	51.92682
2257	2	-12.56212735	50.76953775	51.92682
2258	1	-11.30591735	51.49480775	51.92682
2259	1	-15.07455735	53.6706833	51.92682
2260	2	-13.81834735	52.9454093	51.92682
2261	2	-15.07455735	55.1212333	51.92682
2262	1	-12.56212735	53.6706833	51.92682
2263	2	-11.30591735	52.9454093	51.92682
2264	2	-12.56212735	55.1212333	51.92682
2265	1	-13.81834735	55.8465133	51.92682
2266	1	-15.07455735	58.0223333	51.92682
2267	2	-13.81834735	57.2970633	51.92682
2268	1	-11.30591735	55.8465133	51.92682
2269	1	-12.56212735	58.0223333	51.92682
2270	2	-11.30591735	57.2970633	51.92682
2271	2	-15.07455735	59.4728933	51.92682
2272	1	-13.81834735	60.1981633	51.92682
2273	2	-12.56212735	59.4728933	51.92682
2274	1	-11.30591735	60.1981633	51.92682
2275	1	-10.0497049	27.56061665	51.92682
2276	2	-8.7934949	26.83534265	51.92682
2277	2	-10.0497049	29.01116665	51.92682
2278	1	-7.5372749	27.56061665	51.92682
2279	2	-6.2810649	26.83534265	51.92682
2280	2	-7.5372749	29.01116665	51.92682
2281	1	-8.7934949	29.73644665	51.92682
2282	1	-10.0497049	31.91226665	51.92682
2283	2	-8.7934949	31.18699665	51.92682
2284	1	-6.2810649	29.73644665	51.92682
2285	1	-7.5372749	31.91226665	51.92682
2286	2	-6.2810649	31.18699665	51.92682
2287	2	-10.0497049	33.36282665	51.92682
2288	1	-8.7934949	34.08809665	51.92682
2289	2	-7.5372749	33.36282665	51.92682
2290	1	-6.2810649	34.08809665	51.92682
2291	1	-10.0497049	36.2639722	51.92682
2292	2	-8.7934949	35.5386982	51.92682
2293	2	-10.0497049	37.7145222	51.92682
2294	1	-7.5372749	36.2639722	51.92682
2295	2	-6.2810649	35.5386982	51.92682
2296	2	-7.5372749	37.7145222	51.92682
2297	1	-8.7934949	38.4398022	51.92682
2298	1	-10.0497049	40.6156222	51.92682
2299	2	-8.7934949	39.8903522	51.92682
2300	1	-6.2810649	38.4398022	51.92682
2301	1	-7.5372749	40.6156222	51.92682
2302	2	-6.2810649	39.8903522	51.92682
2303	2	-10.0497049	42.0661822	51.92682
2304	1	-8.7934949	42.7914522	51.92682
2305	2	-7.5372749	42.0661822	51.92682
2306	1	-6.2810649	42.7914522	51.92682
2307	1	-10.0497049	44.96732775	51.92682
2308	2	-8.7934949	44.24205375	51.92682
2309	2	-10.0497049	46.41787775	51.92682
2310	1	-7.5372749	44.96732775	51.92682
2311	2	-6.2810649	44.24205375	51.92682
2312	2	-7.5372749	46.41787775	51.92682
2313	1	-8.7934949	47.14315775	51.92682
2314	1	-10.0497049	49.31897775	51.92682
2315	2	-8.7934949	48.59370775	51.92682
2316	1	-6.2810649	47.14315775	51.92682
2317	1	-7.5372749	49.31897775	51.92682
2318	2	-6.2810649	48.59370775	51.92682
2319	2	-10.0497049	50.76953775	51.92682
2320	1	-8.7934949	51.49480775	51.92682
2321	2	-7.5372749	50.76953775	51.92682
2322	1	-6.2810649	51.49480775	51.92682
2323	1	-10.0497049	53.6706833	51.92682
2324	2	-8.7934949	52.9454093	51.92682
2325	2	-10.0497049	55.1212333	51.92682
2326	1	-7.5372749	53.6706833	51.92682
2327	2	-6.2810649	52.9454093	51.92682
2328	2	-7.5372749	55.1212333	51.92682
2329	1	-8.7934949	55.8465133	51.92682
2330	1	-10.0497049	58.0223333	51.92682
2331	2	-8.7934949	57.2970633	51.92682
2332	1	-6.2810649	55.8465133	51.92682
2333	1	-7.5372749	58.0223333	51.92682
2334	2	-6.2810649	57.2970633	51.92682
2335	2	-10.0497049	59.4728933	51.92682
2336	1	-8.7934949	60.1981633	51.92682
2337	2	-7.5372749	59.4728933	51.92682
2338	1	-6.2810649	60.1981633	51.92682
2339	1	-5.02485245	27.56061665	51.92682
2340	2	-3.76864245	26.83534265	51.92682
2341	2	-5.02485245	29.01116665	51.92682
2342	1	-2.51242245	27.56061665	51.92682
2343	2	-1.25621245	26.83534265	51.92682
2344	2	-2.51242245	29.01116665	51.92682
2345	1	-3.76864245	29.73644665	51.92682
2346	1	-5.02485245	31.91226665	51.92682
2347	2	-3.76864245	31.18699665	51.92682
2348	1	-1.25621245	29.73644665	51.92682
2349	1	-2.51242245	31.91226665	51.92682
2350	2	-1.25621245	31.18699665	51.92682
2351	2	-5.02485245	33.36282665	51.92682
2352	1	-3.76864245	34.08809665	51.92682
2353	2	-2.51242245	33.36282665	51.92682
2354	1	-1.25621245	34.08809665	51.92682
2355	1	-5.02485245	36.2639722	51.92682
2356	2	-3.76864245	35.5386982	51.92682
2357	2	-5.02485245	37.7145222	51.92682
2358	1	-2.51242245	36.2639722	51.92682
2359	2	-1.25621245	35.5386982	51.92682
2360	2	-2.51242245	37.7145222	51.92682
2361	1	-3.76864245	38.4398022	51.92682
2362	1	-5.02485245	40.6156222	51.92682
2363	2	-3.76864245	39.8903522	51.92682
2364	1	-1.25621245	38.4398022	51.92682
2365	1	-2.51242245	40.6156222	51.92682
2366	2	-1.25621245	39.8903522	51.92682
2367	2	-5.02485245	42.0661822	51.92682
2368	1	-3.76864245	42.7914522	51.92682
2369	2	-2.51242245	42.0661822	51.92682
2370	1	-1.25621245	42.7914522	51.92682
2371	1	-5.02485245	44.96732775	51.92682
2372	2	-3.76864245	44.24205375	51.92682
2373	2	-5.02485245	46.41787775	51.92682
2374	1	-2.51242245	44.96732775	51.92682
2375	2	-1.25621245	44.24205375	51.92682
2376	2	-2.51242245	46.41787775	51.92682
2377	1	-3.76864245	47.14315775	51.92682
2378	1	-5.02485245	49.31897775	51.92682
2379	2	-3.76864245	48.59370775	51.92682
2380	1	-1.25621245	47.14315775	51.92682
2381	1	-2.51242245	49.31897775	51.92682
2382	2	-1.25621245	48.59370775	51.92682
2383	2	-5.02485245	50.76953775	51.92682
2384	1	-3.76864245	51.49480775	51.92682
2385	2	-2.51242245	50.76953775	51.92682
2386	1	-1.25621245	51.49480775	51.92682
2387	1	-5.02485245	53.6706833	51.92682
2388	2	-3.76864245	52.9454093	51.92682
2389	2	-5.02485245	55.1212333	51.92682
2390	1	-2.51242245	53.6706833	51.92682
2391	2	-1.25621245	52.9454093	51.92682
2392	2	-2.51242245	55.1212333	51.92682
2393	1	-3.76864245	55.8465133	51.92682
2394	1	-5.02485245	58.0223333	51.92682
2395	2	-3.76864245	57.2970633	51.92682
2396	1	-1.25621245	55.8465133	51.92682
2397	1	-2.51242245	58.0223333	51.92682
2398	2	-1.25621245	57.2970633	51.92682
2399	2	-5.02485245	59.4728933	51.92682
2400	1	-3.76864245	60.1981633	51.92682
2401	2	-2.51242245	59.4728933	51.92682
2402	1	-1.25621245	60.1981633	51.92682
2403	1	3.33E-11	27.56061665	51.92682
2404	2	1.25621	26.83534265	51.92682
2405	2	6.67E-11	29.01116665	51.92682
2406	1	2.51243	27.56061665	51.92682
2407	2	3.76864	26.83534265	51.92682
2408	2	2.51243	29.01116665	51.92682
2409	1	1.25621	29.73644665	51.92682
2410	1	1.33E-10	31.91226665	51.92682
2411	2	1.25621	31.18699665	51.92682
2412	1	3.76864	29.73644665	51.92682
2413	1	2.51243	31.91226665	51.92682
2414	2	3.76864	31.18699665	51.92682
2415	2	1.67E-10	33.36282665	51.92682
2416	1	1.25621	34.08809665	51.92682
2417	2	2.51243	33.36282665	51.92682
2418	1	3.76864	34.08809665	51.92682
2419	1	3.33E-11	36.2639722	51.92682
2420	2	1.25621	35.5386982	51.92682
2421	2	6.67E-11	37.7145222	51.92682
2422	1	2.51243	36.2639722	51.92682
2423	2	3.76864	35.5386982	51.92682
2424	2	2.51243	37.7145222	51.92682
2425	1	1.25621	38.4398022	51.92682
2426	1	1.33E-10	40.6156222	51.92682
2427	2	1.25621	39.8903522	51.92682
2428	1	3.76864	38.4398022	51.92682
2429	1	2.51243	40.6156222	51.92682
2430	2	3.76864	39.8903522	51.92682
2431	2	1.67E-10	42.0661822	51.92682
2432	1	3.33E-11	44.96732775	51.92682
2433	2	6.67E-11	46.41787775	51.92682
2434	2	2.51243	46.41787775	51.92682
2435	1	1.25621	47.14315775	51.92682
2436	1	1.33E-10	49.31897775	51.92682
2437	2	1.25621	48.59370775	51.92682
2438	1	3.76864	47.14315775	51.92682
2439	1	2.51243	49.31897775	51.92682
2440	2	3.76864	48.59370775	51.92682
2441	2	1.67E-10	50.76953775	51.92682
2442	1	1.25621	51.49480775	51.92682
2443	2	2.51243	50.76953775	51.92682
2444	1	3.76864	51.49480775	51.92682
2445	1	3.33E-11	53.6706833	51.92682
2446	2	1.25621	52.9454093	51.92682
2447	2	6.67E-11	55.1212333	51.92682
2448	1	2.51243	53.6706833	51.92682
2449	2	3.76864	52.9454093	51.92682
2450	2	2.51243	55.1212333	51.92682
2451	1	1.25621	55.8465133	51.92682
2452	1	1.33E-10	58.0223333	51.92682
2453	2	1.25621	57.2970633	51.92682
2454	1	3.76864	55.8465133	51.92682
2455	1	2.51243	58.0223333	51.92682
2456	2	3.76864	57.2970633	51.92682
2457	2	1.67E-10	59.4728933	51.92682
2458	1	1.25621	60.1981633	51.92682
2459	2	2.51243	59.4728933	51.92682
2460	1	3.76864	60.1981633	51.92682
2461	1	5.02485245	27.56061665	51.92682
2462	2	6.28106245	26.83534265	51.92682
2463	2	5.02485245	29.01116665	51.92682
2464	1	7.53728245	27.56061665	51.92682
2465	2	8.79349245	26.83534265	51.92682
2466	2	7.53728245	29.01116665	51.92682
2467	1	6.28106245	29.73644665	51.92682
2468	1	5.02485245	31.91226665	51.92682
2469	2	6.28106245	31.18699665	51.92682
2470	1	8.79349245	29.73644665	51.92682
2471	1	7.53728245	31.91226665	51.92682
2472	2	8.79349245	31.18699665	51.92682
2473	2	5.02485245	33.36282665	51.92682
2474	1	6.28106245	34.08809665	51.92682
2475	2	7.53728245	33.36282665	51.92682
2476	1	8.79349245	34.08809665	51.92682
2477	1	5.02485245	36.2639722	51.92682
2478	2	6.28106245	35.5386982	51.92682
2479	2	5.02485245	37.7145222	51.92682
2480	1	7.53728245	36.2639722	51.92682
2481	2	8.79349245	35.5386982	51.92682
2482	2	7.53728245	37.7145222	51.92682
2483	1	6.28106245	38.4398022	51.92682
2484	1	5.02485245	40.6156222	51.92682
2485	2	6.28106245	39.8903522	51.92682
2486	1	8.79349245	38.4398022	51.92682
2487	1	7.53728245	40.6156222	51.92682
2488	2	8.79349245	39.8903522	51.92682
2489	2	5.02485245	42.0661822	51.92682
2490	1	6.28106245	42.7914522	51.92682
2491	2	7.53728245	42.0661822	51.92682
2492	1	8.79349245	42.7914522	51.92682
2493	1	5.02485245	44.96732775	51.92682
2494	2	6.28106245	44.24205375	51.92682
2495	2	5.02485245	46.41787775	51.92682
2496	1	7.53728245	44.96732775	51.92682
2497	2	8.79349245	44.24205375	51.92682
2498	2	7.53728245	46.41787775	51.92682
2499	1	6.28106245	47.14315775	51.92682
2500	1	5.02485245	49.31897775	51.92682
2501	2	6.28106245	48.59370775	51.92682
2502	1	8.79349245	47.14315775	51.92682
2503	1	7.53728245	49.31897775	51.92682
2504	2	8.79349245	48.59370775	51.92682
2505	2	5.02485245	50.76953775	51.92682
2506	1	6.28106245	51.49480775	51.92682
2507	2	7.53728245	50.76953775	51.92682
2508	1	8.79349245	51.49480775	51.92682
2509	1	5.02485245	53.6706833	51.92682
2510	2	6.28106245	52.9454093	51.92682
2511	2	5.02485245	55.1212333	51.92682
2512	1	7.53728245	53.6706833	51.92682
2513	2	8.79349245	52.9454093	51.92682
2514	2	7.53728245	55.1212333	51.92682
2515	1	6.28106245	55.8465133	51.92682
2516	1	5.02485245	58.0223333	51.92682
2517	2	6.28106245	57.2970633	51.92682
2518	1	8.79349245	55.8465133	51.92682
2519	1	7.53728245	58.0223333	51.92682
2520	2	8.79349245	57.2970633	51.92682
2521	2	5.02485245	59.4728933	51.92682
2522	1	6.28106245	60.1981633	51.92682
2523	2	7.53728245	59.4728933	51.92682
2524	1	8.79349245	60.1981633	51.92682
2525	1	10.0497049	27.56061665	51.92682
2526	2	11.3059149	26.83534265	51.92682
2527	2	10.0497049	29.01116665	51.92682
2528	1	12.5621349	27.56061665	51.92682
2529	2	13.8183449	26.83534265	51.92682
2530	2	12.5621349	29.01116665	51.92682
2531	1	11.3059149	29.73644665	51.92682
2532	1	10.0497049	31.91226665	51.92682
2533	2	11.3059149	31.18699665	51.92682
2534	1	13.8183449	29.73644665	51.92682
2535	1	12.5621349	31.91226665	51.92682
2536	2	13.8183449	31.18699665	51.92682
2537	2	10.0497049	33.36282665	51.92682
2538	1	11.3059149	34.08809665	51.92682
2539	2	12.5621349	33.36282665	51.92682
2540	1	13.8183449	34.08809665	51.92682
2541	1	10.0497049	36.2639722	51.92682
2542	2	11.3059149	35.5386982	51.92682
2543	2	10.0497049	37.7145222	51.92682
2544	1	12.5621349	36.2639722	51.92682
2545	2	13.8183449	35.5386982	51.92682
2546	2	12.5621349	37.7145222	51.92682
2547	1	11.3059149	38.4398022	51.92682
2548	1	10.0497049	40.6156222	51.92682
2549	2	11.3059149	39.8903522	51.92682
2550	1	13.8183449	38.4398022	51.92682
2551	1	12.5621349	40.6156222	51.92682
2552	2	13.8183449	39.8903522	51.92682
2553	2	10.0497049	42.0661822	51.92682
2554	1	11.3059149	42.7914522	51.92682
2555	2	12.5621349	42.0661822	51.92682
2556	1	13.8183449	42.7914522	51.92682
2557	1	10.0497049	44.96732775	51.92682
2558	2	11.3059149	44.24205375	51.92682
2559	2	10.0497049	46.41787775	51.92682
2560	1	12.5621349	44.96732775	51.92682
2561	2	13.8183449	44.24205375	51.92682
2562	2	12.5621349	46.41787775	51.92682
2563	1	11.3059149	47.14315775	51.92682
2564	1	10.0497049	49.31897775	51.92682
2565	2	11.3059149	48.59370775	51.92682
2566	1	13.8183449	47.14315775	51.92682
2567	1	12.5621349	49.31897775	51.92682
2568	2	13.8183449	48.59370775	51.92682
2569	2	10.0497049	50.76953775	51.92682
2570	1	11.3059149	51.49480775	51.92682
2571	2	12.5621349	50.76953775	51.92682
2572	1	13.8183449	51.49480775	51.92682
2573	1	10.0497049	53.6706833	51.92682
2574	2	11.3059149	52.9454093	51.92682
2575	2	10.0497049	55.1212333	51.92682
2576	1	12.5621349	53.6706833	51.92682
2577	2	13.8183449	52.9454093	51.92682
2578	2	12.5621349	55.1212333	51.92682
2579	1	11.3059149	55.8465133	51.92682
2580	1	10.0497049	58.0223333	51.92682
2581	2	11.3059149	57.2970633	51.92682
2582	1	13.8183449	55.8465133	51.92682
2583	1	12.5621349	58.0223333	51.92682
2584	2	13.8183449	57.2970633	51.92682
2585	2	10.0497049	59.4728933	51.92682
2586	1	11.3059149	60.1981633	51.92682
2587	2	12.5621349	59.4728933	51.92682
2588	1	13.8183449	60.1981633	51.92682
2589	1	15.07455735	27.56061665	51.92682
2590	2	16.33076735	26.83534265	51.92682
2591	2	15.07455735	29.01116665	51.92682
2592	1	17.58698735	27.56061665	51.92682
2593	2	18.84319735	26.83534265	51.92682
2594	2	17.58698735	29.01116665	51.92682
2595	1	16.33076735	29.73644665	51.92682
2596	1	15.07455735	31.91226665	51.92682
2597	2	16.33076735	31.18699665	51.92682
2598	1	18.84319735	29.73644665	51.92682
2599	1	17.58698735	31.91226665	51.92682
2600	2	18.84319735	31.18699665	51.92682
2601	2	15.07455735	33.36282665	51.92682
2602	1	16.33076735	34.08809665	51.92682
2603	2	17.58698735	33.36282665	51.92682
2604	1	18.84319735	34.08809665	51.92682
2605	1	15.07455735	36.2639722	51.92682
2606	2	16.33076735	35.5386982	51.92682
2607	2	15.07455735	37.7145222	51.92682
2608	1	17.58698735	36.2639722	51.92682
2609	2	18.84319735	35.5386982	51.92682
2610	2	17.58698735	37.7145222	51.92682
2611	1	16.33076735	38.4398022	51.92682
2612	1	15.07455735	40.6156222	51.92682
2613	2	16.33076735	39.8903522	51.92682
2614	1	18.84319735	38.4398022	51.92682
2615	1	17.58698735	40.6156222	51.92682
2616	2	18.84319735	39.8903522	51.92682
2617	2	15.07455735	42.0661822	51.92682
2618	1	16.33076735	42.7914522	51.92682
2619	2	17.58698735	42.0661822	51.92682
2620	1	18.84319735	42.7914522	51.92682
2621	1	15.07455735	44.96732775	51.92682
2622	2	16.33076735	44.24205375	51.92682
2623	2	15.07455735	46.41787775	51.92682
2624	1	17.58698735	44.96732775	51.92682
2625	2	18.84319735	44.24205375	51.92682
2626	2	17.58698735	46.41787775	51.92682
2627	1	16.33076735	47.14315775	51.92682
2628	1	15.07455735	49.31897775	51.92682
2629	2	16.33076735	48.59370775	51.92682
2630	1	18.84319735	47.14315775	51.92682
2631	1	17.58698735	49.31897775	51.92682
2632	2	18.84319735	48.59370775	51.92682
2633	2	15.07455735	50.76953775	51.92682
2634	1	16.33076735	51.49480775	51.92682
2635	2	17.58698735	50.76953775	51.92682
2636	1	18.84319735	51.49480775	51.92682
2637	1	15.07455735	53.6706833	51.92682
2638	2	16.33076735	52.9454093	51.92682
2639	2	15.07455735	55.1212333	51.92682
2640	1	17.58698735	53.6706833	51.92682
2641	2	18.84319735	52.9454093	51.92682
2642	2	17.58698735	55.1212333	51.92682
2643	1	16.33076735	55.8465133	51.92682
2644	1	15.07455735	58.0223333	51.92682
2645	2	16.33076735	57.2970633	51.92682
2646	1	18.84319735	55.8465133	51.92682
2647	1	17.58698735	58.0223333	51.92682
2648	2	18.84319735	57.2970633	51.92682
2649	2	15.07455735	59.4728933	51.92682
2650	1	16.33076735	60.1981633	51.92682
2651	2	17.58698735	59.4728933	51.92682
2652	1	18.84319735	60.1981633	51.92682
2653	1	20.0994098	-42.06622775	51.92682
2654	2	21.3556198	-42.79150175	51.92682
2655	2	20.0994098	-40.61567775	51.92682
2656	1	22.6118398	-42.06622775	51.92682
2657	2	23.8680498	-42.79150175	51.92682
2658	2	22.6118398	-40.61567775	51.92682
2659	1	21.3556198	-39.89039775	51.92682
2660	1	20.0994098	-37.71457775	51.92682
2661	2	21.3556198	-38.43984775	51.92682
2662	1	23.8680498	-39.89039775	51.92682
2663	1	22.6118398	-37.71457775	51.92682
2664	2	23.8680498	-38.43984775	51.92682
2665	2	20.0994098	-36.26401775	51.92682
2666	1	21.3556198	-35.53874775	51.92682
2667	2	22.6118398	-36.26401775	51.92682
2668	1	23.8680498	-35.53874775	51.92682
2669	1	20.0994098	-33.3628722	51.92682
2670	2	21.3556198	-34.0881462	51.92682
2671	2	20.0994098	-31.9123222	51.92682
2672	1	22.6118398	-33.3628722	51.92682
2673	2	23.8680498	-34.0881462	51.92682
2674	2	22.6118398	-31.9123222	51.92682
2675	1	21.3556198	-31.1870422	51.92682
2676	1	20.0994098	-29.0112222	51.92682
2677	2	21.3556198	-29.7364922	51.92682
2678	1	23.8680498	-31.1870422	51.92682
2679	1	22.6118398	-29.0112222	51.92682
2680	2	23.8680498	-29.7364922	51.92682
2681	2	20.0994098	-27.5606622	51.92682
2682	1	21.3556198	-26.8353922	51.92682
2683	2	22.6118398	-27.5606622	51.92682
2684	1	23.8680498	-26.8353922	51.92682
2685	1	20.0994098	-24.65951665	51.92682
2686	2	21.3556198	-25.38479065	51.92682
2687	2	20.0994098	-23.20896665	51.92682
2688	1	22.6118398	-24.65951665	51.92682
2689	2	23.8680498	-25.38479065	51.92682
2690	2	22.6118398	-23.20896665	51.92682
2691	1	21.3556198	-22.48368665	51.92682
2692	1	20.0994098	-20.30786665	51.92682
2693	2	21.3556198	-21.03313665	51.92682
2694	1	23.8680498	-22.48368665	51.92682
2695	1	22.6118398	-20.30786665	51.92682
2696	2	23.8680498	-21.03313665	51.92682
2697	2	20.0994098	-18.85730665	51.92682
2698	1	21.3556198	-18.13203665	51.92682
2699	2	22.6118398	-18.85730665	51.92682
2700	1	23.8680498	-18.13203665	51.92682
2701	1	20.0994098	-15.9561611	51.92682
2702	2	21.3556198	-16.6814351	51.92682
2703	2	20.0994098	-14.5056111	51.92682
2704	1	22.6118398	-15.9561611	51.92682
2705	2	23.8680498	-16.6814351	51.92682
2706	2	22.6118398	-14.5056111	51.92682
2707	1	21.3556198	-13.7803311	51.92682
2708	1	20.0994098	-11.6045111	51.92682
2709	2	21.3556198	-12.3297811	51.92682
2710	1	23.8680498	-13.7803311	51.92682
2711	1	22.6118398	-11.6045111	51.92682
2712	2	23.8680498	-12.3297811	51.92682
2713	2	20.0994098	-10.1539511	51.92682
2714	1	21.3556198	-9.4286811	51.92682
2715	2	22.6118398	-10.1539511	51.92682
2716	1	23.8680498	-9.4286811	51.92682
2717	1	25.12426225	-42.06622775	51.92682
2718	2	26.38047225	-42.79150175	51.92682
2719	2	25.12426225	-40.61567775	51.92682
2720	1	27.63669225	-42.06622775	51.92682
2721	2	28.89290225	-42.79150175	51.92682
2722	2	27.63669225	-40.61567775	51.92682
2723	1	26.38047225	-39.89039775	51.92682
2724	1	25.12426225	-37.71457775	51.92682
2725	2	26.38047225	-38.43984775	51.92682
2726	1	28.89290225	-39.89039775	51.92682
2727	1	27.63669225	-37.71457775	51.92682
2728	2	28.89290225	-38.43984775	51.92682
2729	2	25.12426225	-36.26401775	51.92682
2730	1	26.38047225	-35.53874775	51.92682
2731	2	27.63669225	-36.26401775	51.92682
2732	1	28.89290225	-35.53874775	51.92682
2733	1	25.12426225	-33.3628722	51.92682
2734	2	26.38047225	-34.0881462	51.92682
2735	2	25.12426225	-31.9123222	51.92682
2736	1	27.63669225	-33.3628722	51.92682
2737	2	28.89290225	-34.0881462	51.92682
2738	2	27.63669225	-31.9123222	51.92682
2739	1	26.38047225	-31.1870422	51.92682
2740	1	25.12426225	-29.0112222	51.92682
2741	2	26.38047225	-29.7364922	51.92682
2742	1	28.89290225	-31.1870422	51.92682
2743	1	27.63669225	-29.0112222	51.92682
2744	2	28.89290225	-29.7364922	51.92682
2745	2	25.12426225	-27.5606622	51.92682
2746	1	26.38047225	-26.8353922	51.92682
2747	2	27.63669225	-27.5606622	51.92682
2748	1	28.89290225	-26.8353922	51.92682
2749	1	25.12426225	-24.65951665	51.92682
2750	2	26.38047225	-25.38479065	51.92682
2751	2	25.12426225	-23.20896665	51.92682
2752	1	27.63669225	-24.65951665	51.92682
2753	2	28.89290225	-25.38479065	51.92682
2754	2	27.63669225	-23.20896665	51.92682
2755	1	26.38047225	-22.48368665	51.92682
2756	1	25.12426225	-20.30786665	51.92682
2757	2	26.38047225	-21.03313665	51.92682
2758	1	28.89290225	-22.48368665	51.92682
2759	1	27.63669225	-20.30786665	51.92682
2760	2	28.89290225	-21.03313665	51.92682
2761	2	25.12426225	-18.85730665	51.92682
2762	1	26.38047225	-18.13203665	51.92682
2763	2	27.63669225	-18.85730665	51.92682
2764	1	28.89290225	-18.13203665	51.92682
2765	1	25.12426225	-15.9561611	51.92682
2766	2	26.38047225	-16.6814351	51.92682
2767	2	25.12426225	-14.5056111	51.92682
2768	1	27.63669225	-15.9561611	51.92682
2769	2	28.89290225	-16.6814351	51.92682
2770	2	27.63669225	-14.5056111	51.92682
2771	1	26.38047225	-13.7803311	51.92682
2772	1	25.12426225	-11.6045111	51.92682
2773	2	26.38047225	-12.3297811	51.92682
2774	1	28.89290225	-13.7803311	51.92682
2775	1	27.63669225	-11.6045111	51.92682
2776	2	28.89290225	-12.3297811	51.92682
2777	2	25.12426225	-10.1539511	51.92682
2778	1	26.38047225	-9.4286811	51.92682
2779	2	27.63669225	-10.1539511	51.92682
2780	1	28.89290225	-9.4286811	51.92682
2781	1	30.1491147	-42.06622775	51.92682
2782	2	31.4053247	-42.79150175	51.92682
2783	2	30.1491147	-40.61567775	51.92682
2784	1	32.6615447	-42.06622775	51.92682
2785	2	33.9177547	-42.79150175	51.92682
2786	2	32.6615447	-40.61567775	51.92682
2787	1	31.4053247	-39.89039775	51.92682
2788	1	30.1491147	-37.71457775	51.92682
2789	2	31.4053247	-38.43984775	51.92682
2790	1	33.9177547	-39.89039775	51.92682
2791	1	32.6615447	-37.71457775	51.92682
2792	2	33.9177547	-38.43984775	51.92682
2793	2	30.1491147	-36.26401775	51.92682
2794	1	31.4053247	-35.53874775	51.92682
2795	2	32.6615447	-36.26401775	51.92682
2796	1	33.9177547	-35.53874775	51.92682
2797	1	30.1491147	-33.3628722	51.92682
2798	2	31.4053247	-34.0881462	51.92682
2799	2	30.1491147	-31.9123222	51.92682
2800	1	32.6615447	-33.3628722	51.92682
2801	2	33.9177547	-34.0881462	51.92682
2802	2	32.6615447	-31.9123222	51.92682
2803	1	31.4053247	-31.1870422	51.92682
2804	1	30.1491147	-29.0112222	51.92682
2805	2	31.4053247	-29.7364922	51.92682
2806	1	33.9177547	-31.1870422	51.92682
2807	1	32.6615447	-29.0112222	51.92682
2808	2	33.9177547	-29.7364922	51.92682
2809	2	30.1491147	-27.5606622	51.92682
2810	1	31.4053247	-26.8353922	51.92682
2811	2	32.6615447	-27.5606622	51.92682
2812	1	33.9177547	-26.8353922	51.92682
2813	1	30.1491147	-24.65951665	51.92682
2814	2	31.4053247	-25.38479065	51.92682
2815	2	30.1491147	-23.20896665	51.92682
2816	1	32.6615447	-24.65951665	51.92682
2817	2	33.9177547	-25.38479065	51.92682
2818	2	32.6615447	-23.20896665	51.92682
2819	1	31.4053247	-22.48368665	51.92682
2820	1	30.1491147	-20.30786665	51.92682
2821	2	31.4053247	-21.03313665	51.92682
2822	1	33.9177547	-22.48368665	51.92682
2823	1	32.6615447	-20.30786665	51.92682
2824	2	33.9177547	-21.03313665	51.92682
2825	2	30.1491147	-18.85730665	51.92682
2826	1	31.4053247	-18.13203665	51.92682
2827	2	32.6615447	-18.85730665	51.92682
2828	1	33.9177547	-18.13203665	51.92682
2829	1	30.1491147	-15.9561611	51.92682
2830	2	31.4053247	-16.6814351	51.92682
2831	2	30.1491147	-14.5056111	51.92682
2832	1	32.6615447	-15.9561611	51.92682
2833	2	33.9177547	-16.6814351	51.92682
2834	2	32.6615447	-14.5056111	51.92682
2835	1	31.4053247	-13.7803311	51.92682
2836	1	30.1491147	-11.6045111	51.92682
2837	2	31.4053247	-12.3297811	51.92682
2838	1	33.9177547	-13.7803311	51.92682
2839	1	32.6615447	-11.6045111	51.92682
2840	2	33.9177547	-12.3297811	51.92682
2841	2	30.1491147	-10.1539511	51.92682
2842	1	31.4053247	-9.4286811	51.92682
2843	2	32.6615447	-10.1539511	51.92682
2844	1	33.9177547	-9.4286811	51.92682
2845	1	35.17396715	-42.06622775	51.92682
2846	2	36.43017715	-42.79150175	51.92682
2847	2	35.17396715	-40.61567775	51.92682
2848	1	37.68639715	-42.06622775	51.92682
2849	2	38.94260715	-42.79150175	51.92682
2850	2	37.68639715	-40.61567775	51.92682
2851	1	36.43017715	-39.89039775	51.92682
2852	1	35.17396715	-37.71457775	51.92682
2853	2	36.43017715	-38.43984775	51.92682
2854	1	38.94260715	-39.89039775	51.92682
2855	1	37.68639715	-37.71457775	51.92682
2856	2	38.94260715	-38.43984775	51.92682
2857	2	35.17396715	-36.26401775	51.92682
2858	1	36.43017715	-35.53874775	51.92682
2859	2	37.68639715	-36.26401775	51.92682
2860	1	38.94260715	-35.53874775	51.92682
2861	1	35.17396715	-33.3628722	51.92682
2862	2	36.43017715	-34.0881462	51.92682
2863	2	35.17396715	-31.9123222	51.92682
2864	1	37.68639715	-33.3628722	51.92682
2865	2	38.94260715	-34.0881462	51.92682
2866	2	37.68639715	-31.9123222	51.92682
2867	1	36.43017715	-31.1870422	51.92682
2868	1	35.17396715	-29.0112222	51.92682
2869	2	36.43017715	-29.7364922	51.92682
2870	1	38.94260715	-31.1870422	51.92682
2871	1	37.68639715	-29.0112222	51.92682
2872	2	38.94260715	-29.7364922	51.92682
2873	2	35.17396715	-27.5606622	51.92682
2874	1	35.17396715	-24.65951665	51.92682
2875	2	35.17396715	-23.20896665	51.92682
2876	2	37.68639715	-23.20896665	51.92682
2877	1	36.43017715	-22.48368665	51.92682
2878	1	35.17396715	-20.30786665	51.92682
2879	2	36.43017715	-21.03313665	51.92682
2880	1	38.94260715	-22.48368665	51.92682
2881	1	37.68639715	-20.30786665	51.92682
2882	2	38.94260715	-21.03313665	51.92682
2883	2	35.17396715	-18.85730665	51.92682
2884	1	36.43017715	-18.13203665	51.92682
2885	2	37.68639715	-18.85730665	51.92682
2886	1	38.94260715	-18.13203665	51.92682
2887	1	35.17396715	-15.9561611	51.92682
2888	2	36.43017715	-16.6814351	51.92682
2889	2	35.17396715	-14.5056111	51.92682
2890	1	37.68639715	-15.9561611	51.92682
2891	2	38.94260715	-16.6814351	51.92682
2892	2	37.68639715	-14.5056111	51.92682
2893	1	36.43017715	-13.7803311	51.92682
2894	1	35.17396715	-11.6045111	51.92682
2895	2	36.43017715	-12.3297811	51.92682
2896	1	38.94260715	-13.7803311	51.92682
2897	1	37.68639715	-11.6045111	51.92682
2898	2	38.94260715	-12.3297811	51.92682
2899	2	35.17396715	-10.1539511	51.92682
2900	1	36.43017715	-9.4286811	51.92682
2901	2	37.68639715	-10.1539511	51.92682
2902	1	38.94260715	-9.4286811	51.92682
2903	1	40.1988196	-42.06622775	51.92682
2904	2	41.4550296	-42.79150175	51.92682
2905	2	40.1988196	-40.61567775	51.92682
2906	1	42.7112496	-42.06622775	51.92682
2907	2	43.9674596	-42.79150175	51.92682
2908	2	42.7112496	-40.61567775	51.92682
2909	1	41.4550296	-39.89039775	51.92682
2910	1	40.1988196	-37.71457775	51.92682
2911	2	41.4550296	-38.43984775	51.92682
2912	1	43.9674596	-39.89039775	51.92682
2913	1	42.7112496	-37.71457775	51.92682
2914	2	43.9674596	-38.43984775	51.92682
2915	2	40.1988196	-36.26401775	51.92682
2916	1	41.4550296	-35.53874775	51.92682
2917	2	42.7112496	-36.26401775	51.92682
2918	1	43.9674596	-35.53874775	51.92682
2919	1	40.1988196	-33.3628722	51.92682
2920	2	41.4550296	-34.0881462	51.92682
2921	2	40.1988196	-31.9123222	51.92682
2922	1	42.7112496	-33.3628722	51.92682
2923	2	43.9674596	-34.0881462	51.92682
2924	2	42.7112496	-31.9123222	51.92682
2925	1	41.4550296	-31.1870422	51.92682
2926	1	40.1988196	-29.0112222	51.92682
2927	2	41.4550296	-29.7364922	51.92682
2928	1	43.9674596	-31.1870422	51.92682
2929	1	42.7112496	-29.0112222	51.92682
2930	2	43.9674596	-29.7364922	51.92682
2931	2	40.1988196	-27.5606622	51.92682
2932	1	41.4550296	-26.8353922	51.92682
2933	2	42.7112496	-27.5606622	51.92682
2934	1	43.9674596	-26.8353922	51.92682
2935	1	40.1988196	-24.65951665	51.92682
2936	2	41.4550296	-25.38479065	51.92682
2937	2	40.1988196	-23.20896665	51.92682
2938	1	42.7112496	-24.65951665	51.92682
2939	2	43.9674596	-25.38479065	51.92682
2940	2	42.7112496	-23.20896665	51.92682
2941	1	41.4550296	-22.48368665	51.92682
2942	1	40.1988196	-20.30786665	51.92682
2943	2	41.4550296	-21.03313665	51.92682
2944	1	43.9674596	-22.48368665	51.92682
2945	1	42.7112496	-20.30786665	51.92682
2946	2	43.9674596	-21.03313665	51.92682
2947	2	40.1988196	-18.85730665	51.92682
2948	1	41.4550296	-18.13203665	51.92682
2949	2	42.7112496	-18.85730665	51.92682
2950	1	43.9674596	-18.13203665	51.92682
2951	1	40.1988196	-15.9561611	51.92682
2952	2	41.4550296	-16.6814351	51.92682
2953	2	40.1988196	-14.5056111	51.92682
2954	1	42.7112496	-15.9561611	51.92682
2955	2	43.9674596	-16.6814351	51.92682
2956	2	42.7112496	-14.5056111	51.92682
2957	1	41.4550296	-13.7803311	51.92682
2958	1	40.1988196	-11.6045111	51.92682
2959	2	41.4550296	-12.3297811	51.92682
2960	1	43.9674596	-13.7803311	51.92682
2961	1	42.7112496	-11.6045111	51.92682
2962	2	43.9674596	-12.3297811	51.92682
2963	2	40.1988196	-10.1539511	51.92682
2964	1	41.4550296	-9.4286811	51.92682
2965	2	42.7112496	-10.1539511	51.92682
2966	1	43.9674596	-9.4286811	51.92682
2967	1	45.22367205	-42.06622775	51.92682
2968	2	46.47988205	-42.79150175	51.92682
2969	2	45.22367205	-40.61567775	51.92682
2970	1	47.73610205	-42.06622775	51.92682
2971	2	48.99231205	-42.79150175	51.92682
2972	2	47.73610205	-40.61567775	51.92682
2973	1	46.47988205	-39.89039775	51.92682
2974	1	45.22367205	-37.71457775	51.92682
2975	2	46.47988205	-38.43984775	51.92682
2976	1	48.99231205	-39.89039775	51.92682
2977	1	47.73610205	-37.71457775	51.92682
2978	2	48.99231205	-38.43984775	51.92682
2979	2	45.22367205	-36.26401775	51.92682
2980	1	46.47988205	-35.53874775	51.92682
2981	2	47.73610205	-36.26401775	51.92682
2982	1	48.99231205	-35.53874775	51.92682
2983	1	45.22367205	-33.3628722	51.92682
2984	2	46.47988205	-34.0881462	51.92682
2985	2	45.22367205	-31.9123222	51.92682
2986	1	47.73610205	-33.3628722	51.92682
2987	2	48.99231205	-34.0881462	51.92682
2988	2	47.73610205	-31.9123222	51.92682
2989	1	46.47988205	-31.1870422	51.92682
2990	1	45.22367205	-29.0112222	51.92682
2991	2	46.47988205	-29.7364922	51.92682
2992	1	48.99231205	-31.1870422	51.92682
2993	1	47.73610205	-29.0112222	51.92682
2994	2	48.99231205	-29.7364922	51.92682
2995	2	45.22367205	-27.5606622	51.92682
2996	1	46.47988205	-26.8353922	51.92682
2997	2	47.73610205	-27.5606622	51.92682
2998	1	48.99231205	-26.8353922	51.92682
2999	1	45.22367205	-24.65951665	51.92682
3000	2	46.47988205	-25.38479065	51.92682
3001	2	45.22367205	-23.20896665	51.92682
3002	1	47.73610205	-24.65951665	51.92682
3003	2	48.99231205	-25.38479065	51.92682
3004	2	47.73610205	-23.20896665	51.92682
3005	1	46.47988205	-22.48368665	51.92682
3006	1	45.22367205	-20.30786665	51.92682
3007	2	46.47988205	-21.03313665	51.92682
3008	1	48.99231205	-22.48368665	51.92682
3009	1	47.73610205	-20.30786665	51.92682
3010	2	48.99231205	-21.03313665	51.92682
3011	2	45.22367205	-18.85730665	51.92682
3012	1	46.47988205	-18.13203665	51.92682
3013	2	47.73610205	-18.85730665	51.92682
3014	1	48.99231205	-18.13203665	51.92682
3015	1	45.22367205	-15.9561611	51.92682
3016	2	46.47988205	-16.6814351	51.92682
3017	2	45.22367205	-14.5056111	51.92682
3018	1	47.73610205	-15.9561611	51.92682
3019	2	48.99231205	-16.6814351	51.92682
3020	2	47.73610205	-14.5056111	51.92682
3021	1	46.47988205	-13.7803311	51.92682
3022	1	45.22367205	-11.6045111	51.92682
3023	2	46.47988205	-12.3297811	51.92682
3024	1	48.99231205	-13.7803311	51.92682
3025	1	47.73610205	-11.6045111	51.92682
3026	2	48.99231205	-12.3297811	51.92682
3027	2	45.22367205	-10.1539511	51.92682
3028	1	46.47988205	-9.4286811	51.92682
3029	2	47.73610205	-10.1539511	51.92682
3030	1	48.99231205	-9.4286811	51.92682
3031	1	50.2485245	-42.06622775	51.92682
3032	2	51.5047345	-42.79150175	51.92682
3033	2	50.2485245	-40.61567775	51.92682
3034	1	52.7609545	-42.06622775	51.92682
3035	2	54.0171645	-42.79150175	51.92682
3036	2	52.7609545	-40.61567775	51.92682
3037	1	51.5047345	-39.89039775	51.92682
3038	1	50.2485245	-37.71457775	51.92682
3039	2	51.5047345	-38.43984775	51.92682
3040	1	54.0171645	-39.89039775	51.92682
3041	1	52.7609545	-37.71457775	51.92682
3042	2	54.0171645	-38.43984775	51.92682
3043	2	50.2485245	-36.26401775	51.92682
3044	1	51.5047345	-35.53874775	51.92682
3045	2	52.7609545	-36.26401775	51.92682
3046	1	54.0171645	-35.53874775	51.92682
3047	1	50.2485245	-33.3628722	51.92682
3048	2	51.5047345	-34.0881462	51.92682
3049	2	50.2485245	-31.9123222	51.92682
3050	1	52.7609545	-33.3628722	51.92682
3051	2	54.0171645	-34.0881462	51.92682
3052	2	52.7609545	-31.9123222	51.92682
3053	1	51.5047345	-31.1870422	51.92682
3054	1	50.2485245	-29.0112222	51.92682
3055	2	51.5047345	-29.7364922	51.92682
3056	1	54.0171645	-31.1870422	51.92682
3057	1	52.7609545	-29.0112222	51.92682
3058	2	54.0171645	-29.7364922	51.92682
3059	2	50.2485245	-27.5606622	51.92682
3060	1	51.5047345	-26.8353922	51.92682
3061	2	52.7609545	-27.5606622	51.92682
3062	1	54.0171645	-26.8353922	51.92682
3063	1	50.2485245	-24.65951665	51.92682
3064	2	51.5047345	-25.38479065	51.92682
3065	2	50.2485245	-23.20896665	51.92682
3066	1	52.7609545	-24.65951665	51.92682
3067	2	54.0171645	-25.38479065	51.92682
3068	2	52.7609545	-23.20896665	51.92682
3069	1	51.5047345	-22.48368665	51.92682
3070	1	50.2485245	-20.30786665	51.92682
3071	2	51.5047345	-21.03313665	51.92682
3072	1	54.0171645	-22.48368665	51.92682
3073	1	52.7609545	-20.30786665	51.92682
3074	2	54.0171645	-21.03313665	51.92682
3075	2	50.2485245	-18.85730665	51.92682
3076	1	51.5047345	-18.13203665	51.92682
3077	2	52.7609545	-18.85730665	51.92682
3078	1	54.0171645	-18.13203665	51.92682
3079	1	50.2485245	-15.9561611	51.92682
3080	2	51.5047345	-16.6814351	51.92682
3081	2	50.2485245	-14.5056111	51.92682
3082	1	52.7609545	-15.9561611	51.92682
3083	2	54.0171645	-16.6814351	51.92682
3084	2	52.7609545	-14.5056111	51.92682
3085	1	51.5047345	-13.7803311	51.92682
3086	1	50.2485245	-11.6045111	51.92682
3087	2	51.5047345	-12.3297811	51.92682
3088	1	54.0171645	-13.7803311	51.92682
3089	1	52.7609545	-11.6045111	51.92682
3090	2	54.0171645	-12.3297811	51.92682
3091	2	50.2485245	-10.1539511	51.92682
3092	1	51.5047345	-9.4286811	51.92682
3093	2	52.7609545	-10.1539511	51.92682
3094	1	54.0171645	-9.4286811	51.92682
3095	1	20.0994098	-7.25280555	51.92682
3096	2	21.3556198	-7.97807955	51.92682
3097	2	20.0994098	-5.80225555	51.92682
3098	1	22.6118398	-7.25280555	51.92682
3099	2	23.8680498	-7.97807955	51.92682
3100	2	22.6118398	-5.80225555	51.92682
3101	1	21.3556198	-5.07697555	51.92682
3102	1	20.0994098	-2.90115555	51.92682
3103	2	21.3556198	-3.62642555	51.92682
3104	1	23.8680498	-5.07697555	51.92682
3105	1	22.6118398	-2.90115555	51.92682
3106	2	23.8680498	-3.62642555	51.92682
3107	2	20.0994098	-1.45059555	51.92682
3108	1	21.3556198	-0.72532555	51.92682
3109	2	22.6118398	-1.45059555	51.92682
3110	1	23.8680498	-0.72532555	51.92682
3111	1	20.0994098	1.45055	51.92682
3112	2	21.3556198	0.725276	51.92682
3113	2	20.0994098	2.9011	51.92682
3114	1	22.6118398	1.45055	51.92682
3115	2	23.8680498	0.725276	51.92682
3116	2	22.6118398	2.9011	51.92682
3117	1	21.3556198	3.62638	51.92682
3118	1	20.0994098	5.8022	51.92682
3119	2	21.3556198	5.07693	51.92682
3120	1	23.8680498	3.62638	51.92682
3121	1	22.6118398	5.8022	51.92682
3122	2	23.8680498	5.07693	51.92682
3123	2	20.0994098	7.25276	51.92682
3124	1	21.3556198	7.97803	51.92682
3125	2	22.6118398	7.25276	51.92682
3126	1	23.8680498	7.97803	51.92682
3127	1	20.0994098	10.15390555	51.92682
3128	2	21.3556198	9.42863155	51.92682
3129	2	20.0994098	11.60445555	51.92682
3130	1	22.6118398	10.15390555	51.92682
3131	2	23.8680498	9.42863155	51.92682
3132	2	22.6118398	11.60445555	51.92682
3133	1	21.3556198	12.32973555	51.92682
3134	1	20.0994098	14.50555555	51.92682
3135	2	21.3556198	13.78028555	51.92682
3136	1	23.8680498	12.32973555	51.92682
3137	1	22.6118398	14.50555555	51.92682
3138	2	23.8680498	13.78028555	51.92682
3139	2	20.0994098	15.95611555	51.92682
3140	1	21.3556198	16.68138555	51.92682
3141	2	22.6118398	15.95611555	51.92682
3142	1	23.8680498	16.68138555	51.92682
3143	1	20.0994098	18.8572611	51.92682
3144	2	21.3556198	18.1319871	51.92682
3145	2	20.0994098	20.3078111	51.92682
3146	1	22.6118398	18.8572611	51.92682
3147	2	23.8680498	18.1319871	51.92682
3148	2	22.6118398	20.3078111	51.92682
3149	1	21.3556198	21.0330911	51.92682
3150	1	20.0994098	23.2089111	51.92682
3151	2	21.3556198	22.4836411	51.92682
3152	1	23.8680498	21.0330911	51.92682
3153	1	22.6118398	23.2089111	51.92682
3154	2	23.8680498	22.4836411	51.92682
3155	2	20.0994098	24.6594711	51.92682
3156	1	21.3556198	25.3847411	51.92682
3157	2	22.6118398	24.6594711	51.92682
3158	1	23.8680498	25.3847411	51.92682
3159	1	25.12426225	-7.25280555	51.92682
3160	2	26.38047225	-7.97807955	51.92682
3161	2	25.12426225	-5.80225555	51.92682
3162	1	27.63669225	-7.25280555	51.92682
3163	2	28.89290225	-7.97807955	51.92682
3164	2	27.63669225	-5.80225555	51.92682
3165	1	26.38047225	-5.07697555	51.92682
3166	1	25.12426225	-2.90115555	51.92682
3167	2	26.38047225	-3.62642555	51.92682
3168	1	28.89290225	-5.07697555	51.92682
3169	1	27.63669225	-2.90115555	51.92682
3170	2	28.89290225	-3.62642555	51.92682
3171	2	25.12426225	-1.45059555	51.92682
3172	1	26.38047225	-0.72532555	51.92682
3173	2	27.63669225	-1.45059555	51.92682
3174	1	28.89290225	-0.72532555	51.92682
3175	1	25.12426225	1.45055	51.92682
3176	2	26.38047225	0.725276	51.92682
3177	2	25.12426225	2.9011	51.92682
3178	1	27.63669225	1.45055	51.92682
3179	2	28.89290225	0.725276	51.92682
3180	2	27.63669225	2.9011	51.92682
3181	1	26.38047225	3.62638	51.92682
3182	1	25.12426225	5.8022	51.92682
3183	2	26.38047225	5.07693	51.92682
3184	1	28.89290225	3.62638	51.92682
3185	1	27.63669225	5.8022	51.92682
3186	2	28.89290225	5.07693	51.92682
3187	2	25.12426225	7.25276	51.92682
3188	1	26.38047225	7.97803	51.92682
3189	2	27.63669225	7.25276	51.92682
3190	1	28.89290225	7.97803	51.92682
3191	1	25.12426225	10.15390555	51.92682
3192	2	26.38047225	9.42863155	51.92682
3193	2	25.12426225	11.60445555	51.92682
3194	1	27.63669225	10.15390555	51.92682
3195	2	28.89290225	9.42863155	51.92682
3196	2	27.63669225	11.60445555	51.92682
3197	1	26.38047225	12.32973555	51.92682
3198	1	25.12426225	14.50555555	51.92682
3199	2	26.38047225	13.78028555	51.92682
3200	1	28.89290225	12.32973555	51.92682
3201	1	27.63669225	14.50555555	51.92682
3202	2	28.89290225	13.78028555	51.92682
3203	2	25.12426225	15.95611555	51.92682
3204	1	26.38047225	16.68138555	51.92682
3205	2	27.63669225	15.95611555	51.92682
3206	1	28.89290225	16.68138555	51.92682
3207	1	25.12426225	18.8572611	51.92682
3208	2	26.38047225	18.1319871	51.92682
3209	2	25.12426225	20.3078111	51.92682
3210	1	27.63669225	18.8572611	51.92682
3211	2	28.89290225	18.1319871	51.92682
3212	2	27.63669225	20.3078111	51.92682
3213	1	26.38047225	21.0330911	51.92682
3214	1	25.12426225	23.2089111	51.92682
3215	2	26.38047225	22.4836411	51.92682
3216	1	28.89290225	21.0330911	51.92682
3217	1	27.63669225	23.2089111	51.92682
3218	2	28.89290225	22.4836411	51.92682
3219	2	25.12426225	24.6594711	51.92682
3220	1	26.38047225	25.3847411	51.92682
3221	2	27.63669225	24.6594711	51.92682
3222	1	28.89290225	25.3847411	51.92682
3223	1	30.1491147	-7.25280555	51.92682
3224	2	31.4053247	-7.97807955	51.92682
3225	2	30.1491147	-5.80225555	51.92682
3226	1	32.6615447	-7.25280555	51.92682
3227	2	33.9177547	-7.97807955	51.92682
3228	2	32.6615447	-5.80225555	51.92682
3229	1	31.4053247	-5.07697555	51.92682
3230	1	30.1491147	-2.90115555	51.92682
3231	2	31.4053247	-3.62642555	51.92682
3232	1	33.9177547	-5.07697555	51.92682
3233	1	32.6615447	-2.90115555	51.92682
3234	2	33.9177547	-3.62642555	51.92682
3235	2	30.1491147	-1.45059555	51.92682
3236	1	31.4053247	-0.72532555	51.92682
3237	2	32.6615447	-1.45059555	51.92682
3238	1	33.9177547	-0.72532555	51.92682
3239	1	30.1491147	1.45055	51.92682
3240	2	31.4053247	0.725276	51.92682
3241	2	30.1491147	2.9011	51.92682
3242	1	32.6615447	1.45055	51.92682
3243	2	33.9177547	0.725276	51.92682
3244	2	32.6615447	2.9011	51.92682
3245	1	31.4053247	3.62638	51.92682
3246	1	30.1491147	5.8022	51.92682
3247	2	31.4053247	5.07693	51.92682
3248	1	33.9177547	3.62638	51.92682
3249	1	32.6615447	5.8022	51.92682
3250	2	33.9177547	5.07693	51.92682
3251	2	30.1491147	7.25276	51.92682
3252	1	31.4053247	7.97803	51.92682
3253	2	32.6615447	7.25276	51.92682
3254	1	33.9177547	7.97803	51.92682
3255	1	30.1491147	10.15390555	51.92682
3256	2	31.4053247	9.42863155	51.92682
3257	2	30.1491147	11.60445555	51.92682
3258	1	32.6615447	10.15390555	51.92682
3259	2	33.9177547	9.42863155	51.92682
3260	2	32.6615447	11.60445555	51.92682
3261	1	31.4053247	12.32973555	51.92682
3262	1	30.1491147	14.50555555	51.92682
3263	2	31.4053247	13.78028555	51.92682
3264	1	33.9177547	12.32973555	51.92682
3265	1	32.6615447	14.50555555	51.92682
3266	2	33.9177547	13.78028555	51.92682
3267	2	30.1491147	15.95611555	51.92682
3268	1	31.4053247	16.68138555	51.92682
3269	2	32.6615447	15.95611555	51.92682
3270	1	33.9177547	16.68138555	51.92682
3271	1	30.1491147	18.8572611	51.92682
3272	2	31.4053247	18.1319871	51.92682
3273	2	30.1491147	20.3078111	51.92682
3274	1	32.6615447	18.8572611	51.92682
3275	2	33.9177547	18.1319871	51.92682
3276	2	32.6615447	20.3078111	51.92682
3277	1	31.4053247	21.0330911	51.92682
3278	1	30.1491147	23.2089111	51.92682
3279	2	31.4053247	22.4836411	51.92682
3280	1	33.9177547	21.0330911	51.92682
3281	1	32.6615447	23.2089111	51.92682
3282	2	33.9177547	22.4836411	51.92682
3283	2	30.1491147	24.6594711	51.92682
3284	1	31.4053247	25.3847411	51.92682
3285	2	32.6615447	24.6594711	51.92682
3286	1	33.9177547	25.3847411	51.92682
3287	1	35.17396715	-7.25280555	51.92682
3288	2	36.43017715	-7.97807955	51.92682
3289	2	35.17396715	-5.80225555	51.92682
3290	1	37.68639715	-7.25280555	51.92682
3291	2	38.94260715	-7.97807955	51.92682
3292	2	37.68639715	-5.80225555	51.92682
3293	1	36.43017715	-5.07697555	51.92682
3294	1	35.17396715	-2.90115555	51.92682
3295	2	36.43017715	-3.62642555	51.92682
3296	1	38.94260715	-5.07697555	51.92682
3297	1	37.68639715	-2.90115555	51.92682
3298	2	38.94260715	-3.62642555	51.92682
3299	2	35.17396715	-1.45059555	51.92682
3300	1	36.43017715	-0.72532555	51.92682
3301	2	37.68639715	-1.45059555	51.92682
3302	1	38.94260715	-0.72532555	51.92682
3303	1	35.17396715	1.45055	51.92682
3304	2	36.43017715	0.725276	51.92682
3305	2	35.17396715	2.9011	51.92682
3306	1	37.68639715	1.45055	51.92682
3307	2	38.94260715	0.725276	51.92682
3308	2	37.68639715	2.9011	51.92682
3309	1	36.43017715	3.62638	51.92682
3310	1	35.17396715	5.8022	51.92682
3311	2	36.43017715	5.07693	51.92682
3312	1	38.94260715	3.62638	51.92682
3313	1	37.68639715	5.8022	51.92682
3314	2	38.94260715	5.07693	51.92682
3315	2	35.17396715	7.25276	51.92682
3316	1	35.17396715	10.15390555	51.92682
3317	2	35.17396715	11.60445555	51.92682
3318	2	37.68639715	11.60445555	51.92682
3319	1	36.43017715	12.32973555	51.92682
3320	1	35.17396715	14.50555555	51.92682
3321	2	36.43017715	13.78028555	51.92682
3322	1	38.94260715	12.32973555	51.92682
3323	1	37.68639715	14.50555555	51.92682
3324	2	38.94260715	13.78028555	51.92682
3325	2	35.17396715	15.95611555	51.92682
3326	1	36.43017715	16.68138555	51.92682
3327	2	37.68639715	15.95611555	51.92682
3328	1	38.94260715	16.68138555	51.92682
3329	1	35.17396715	18.8572611	51.92682
3330	2	36.43017715	18.1319871	51.92682
3331	2	35.17396715	20.3078111	51.92682
3332	1	37.68639715	18.8572611	51.92682
3333	2	38.94260715	18.1319871	51.92682
3334	2	37.68639715	20.3078111	51.92682
3335	1	36.43017715	21.0330911	51.92682
3336	1	35.17396715	23.2089111	51.92682
3337	2	36.43017715	22.4836411	51.92682
3338	1	38.94260715	21.0330911	51.92682
3339	1	37.68639715	23.2089111	51.92682
3340	2	38.94260715	22.4836411	51.92682
3341	2	35.17396715	24.6594711	51.92682
3342	1	36.43017715	25.3847411	51.92682
3343	2	37.68639715	24.6594711	51.92682
3344	1	38.94260715	25.3847411	51.92682
3345	1	40.1988196	-7.25280555	51.92682
3346	2	41.4550296	-7.97807955	51.92682
3347	2	40.1988196	-5.80225555	51.92682
3348	1	42.7112496	-7.25280555	51.92682
3349	2	43.9674596	-7.97807955	51.92682
3350	2	42.7112496	-5.80225555	51.92682
3351	1	41.4550296	-5.07697555	51.92682
3352	1	40.1988196	-2.90115555	51.92682
3353	2	41.4550296	-3.62642555	51.92682
3354	1	43.9674596	-5.07697555	51.92682
3355	1	42.7112496	-2.90115555	51.92682
3356	2	43.9674596	-3.62642555	51.92682
3357	2	40.1988196	-1.45059555	51.92682
3358	1	41.4550296	-0.72532555	51.92682
3359	2	42.7112496	-1.45059555	51.92682
3360	1	43.9674596	-0.72532555	51.92682
3361	1	40.1988196	1.45055	51.92682
3362	2	41.4550296	0.725276	51.92682
3363	2	40.1988196	2.9011	51.92682
3364	1	42.7112496	1.45055	51.92682
3365	2	43.9674596	0.725276	51.92682
3366	2	42.7112496	2.9011	51.92682
3367	1	41.4550296	3.62638	51.92682
3368	1	40.1988196	5.8022	51.92682
3369	2	41.4550296	5.07693	51.92682
3370	1	43.9674596	3.62638	51.92682
3371	1	42.7112496	5.8022	51.92682
3372	2	43.9674596	5.07693	51.92682
3373	2	40.1988196	7.25276	51.92682
3374	1	41.4550296	7.97803	51.92682
3375	2	42.7112496	7.25276	51.92682
3376	1	43.9674596	7.97803	51.92682
3377	1	40.1988196	10.15390555	51.92682
3378	2	41.4550296	9.42863155	51.92682
3379	2	40.1988196	11.60445555	51.92682
3380	1	42.7112496	10.15390555	51.92682
3381	2	43.9674596	9.42863155	51.92682
3382	2	42.7112496	11.60445555	51.92682
3383	1	41.4550296	12.32973555	51.92682
3384	1	40.1988196	14.50555555	51.92682
3385	2	41.4550296	13.78028555	51.92682
3386	1	43.9674596	12.32973555	51.92682
3387	1	42.7112496	14.50555555	51.92682
3388	2	43.9674596	13.78028555	51.92682
3389	2	40.1988196	15.95611555	51.92682
3390	1	41.4550296	16.68138555	51.92682
3391	2	42.7112496	15.95611555	51.92682
3392	1	43.9674596	16.68138555	51.92682
3393	1	40.1988196	18.8572611	51.92682
3394	2	41.4550296	18.1319871	51.92682
3395	2	40.1988196	20.3078111	51.92682
3396	1	42.7112496	18.8572611	51.92682
3397	2	43.9674596	18.1319871	51.92682
3398	2	42.7112496	20.3078111	51.92682
3399	1	41.4550296	21.0330911	51.92682
3400	1	40.1988196	23.2089111	51.92682
3401	2	41.4550296	22.4836411	51.92682
3402	1	43.9674596	21.0330911	51.92682
3403	1	42.7112496	23.2089111	51.92682
3404	2	43.9674596	22.4836411	51.92682
3405	2	40.1988196	24.6594711	51.92682
3406	1	41.4550296	25.3847411	51.92682
3407	2	42.7112496	24.6594711	51.92682
3408	1	43.9674596	25.3847411	51.92682
3409	1	45.22367205	-7.25280555	51.92682
3410	2	46.47988205	-7.97807955	51.92682
3411	2	45.22367205	-5.80225555	51.92682
3412	1	47.73610205	-7.25280555	51.92682
3413	2	48.99231205	-7.97807955	51.92682
3414	2	47.73610205	-5.80225555	51.92682
3415	1	46.47988205	-5.07697555	51.92682
3416	1	45.22367205	-2.90115555	51.92682
3417	2	46.47988205	-3.62642555	51.92682
3418	1	48.99231205	-5.07697555	51.92682
3419	1	47.73610205	-2.90115555	51.92682
3420	2	48.99231205	-3.62642555	51.92682
3421	2	45.22367205	-1.45059555	51.92682
3422	1	46.47988205	-0.72532555	51.92682
3423	2	47.73610205	-1.45059555	51.92682
3424	1	48.99231205	-0.72532555	51.92682
3425	1	45.22367205	1.45055	51.92682
3426	2	46.47988205	0.725276	51.92682
3427	2	45.22367205	2.9011	51.92682
3428	1	47.73610205	1.45055	51.92682
3429	2	48.99231205	0.725276	51.92682
3430	2	47.73610205	2.9011	51.92682
3431	1	46.47988205	3.62638	51.92682
3432	1	45.22367205	5.8022	51.92682
3433	2	46.47988205	5.07693	51.92682
3434	1	48.99231205	3.62638	51.92682
3435	1	47.73610205	5.8022	51.92682
3436	2	48.99231205	5.07693	51.92682
3437	2	45.22367205	7.25276	51.92682
3438	1	46.47988205	7.97803	51.92682
3439	2	47.73610205	7.25276	51.92682
3440	1	48.99231205	7.97803	51.92682
3441	1	45.22367205	10.15390555	51.92682
3442	2	46.47988205	9.42863155	51.92682
3443	2	45.22367205	11.60445555	51.92682
3444	1	47.73610205	10.15390555	51.92682
3445	2	48.99231205	9.42863155	51.92682
3446	2	47.73610205	11.60445555	51.92682
3447	1	46.47988205	12.32973555	51.92682
3448	1	45.22367205	14.50555555	51.92682
3449	2	46.47988205	13.78028555	51.92682
3450	1	48.99231205	12.32973555	51.92682
3451	1	47.73610205	14.50555555	51.92682
3452	2	48.99231205	13.78028555	51.92682
3453	2	45.22367205	15.95611555	51.92682
3454	1	46.47988205	16.68138555	51.92682
3455	2	47.73610205	15.95611555	51.92682
3456	1	48.99231205	16.68138555	51.92682
3457	1	45.22367205	18.8572611	51.92682
3458	2	46.47988205	18.1319871	51.92682
3459	2	45.22367205	20.3078111	51.92682
3460	1	47.73610205	18.8572611	51.92682
3461	2	48.99231205	18.1319871	51.92682
3462	2	47.73610205	20.3078111	51.92682
3463	1	46.47988205	21.0330911	51.92682
3464	1	45.22367205	23.2089111	51.92682
3465	2	46.47988205	22.4836411	51.92682
3466	1	48.99231205	21.0330911	51.92682
3467	1	47.73610205	23.2089111	51.92682
3468	2	48.99231205	22.4836411	51.92682
3469	2	45.22367205	24.6594711	51.92682
3470	1	46.47988205	25.3847411	51.92682
3471	2	47.73610205	24.6594711	51.92682
3472	1	48.99231205	25.3847411	51.92682
3473	1	50.2485245	-7.25280555	51.92682
3474	2	51.5047345	-7.97807955	51.92682
3475	2	50.2485245	-5.80225555	51.92682
3476	1	52.7609545	-7.25280555	51.92682
3477	2	54.0171645	-7.97807955	51.92682
3478	2	52.7609545	-5.80225555	51.92682
3479	1	51.5047345	-5.07697555	51.92682
3480	1	50.2485245	-2.90115555	51.92682
3481	2	51.5047345	-3.62642555	51.92682
3482	1	54.0171645	-5.07697555	51.92682
3483	1	52.7609545	-2.90115555	51.92682
3484	2	54.0171645	-3.62642555	51.92682
3485	2	50.2485245	-1.45059555	51.92682
3486	1	51.5047345	-0.72532555	51.92682
3487	2	52.7609545	-1.45059555	51.92682
3488	1	54.0171645	-0.72532555	51.92682
3489	1	50.2485245	1.45055	51.92682
3490	2	51.5047345	0.725276	51.92682
3491	2	50.2485245	2.9011	51.92682
3492	1	52.7609545	1.45055	51.92682
3493	2	54.0171645	0.725276	51.92682
3494	2	52.7609545	2.9011	51.92682
3495	1	51.5047345	3.62638	51.92682
3496	1	50.2485245	5.8022	51.92682
3497	2	51.5047345	5.07693	51.92682
3498	1	54.0171645	3.62638	51.92682
3499	1	52.7609545	5.8022	51.92682
3500	2	54.0171645	5.07693	51.92682
3501	2	50.2485245	7.25276	51.92682
3502	1	51.5047345	7.97803	51.92682
3503	2	52.7609545	7.25276	51.92682
3504	1	54.0171645	7.97803	51.92682
3505	1	50.2485245	10.15390555	51.92682
3506	2	51.5047345	9.42863155	51.92682
3507	2	50.2485245	11.60445555	51.92682
3508	1	52.7609545	10.15390555	51.92682
3509	2	54.0171645	9.42863155	51.92682
3510	2	52.7609545	11.60445555	51.92682
3511	1	51.5047345	12.32973555	51.92682
3512	1	50.2485245	14.50555555	51.92682
3513	2	51.5047345	13.78028555	51.92682
3514	1	54.0171645	12.32973555	51.92682
3515	1	52.7609545	14.50555555	51.92682
3516	2	54.0171645	13.78028555	51.92682
3517	2	50.2485245	15.95611555	51.92682
3518	1	51.5047345	16.68138555	51.92682
3519	2	52.7609545	15.95611555	51.92682
3520	1	54.0171645	16.68138555	51.92682
3521	1	50.2485245	18.8572611	51.92682
3522	2	51.5047345	18.1319871	51.92682
3523	2	50.2485245	20.3078111	51.92682
3524	1	52.7609545	18.8572611	51.92682
3525	2	54.0171645	18.1319871	51.92682
3526	2	52.7609545	20.3078111	51.92682
3527	1	51.5047345	21.0330911	51.92682
3528	1	50.2485245	23.2089111	51.92682
3529	2	51.5047345	22.4836411	51.92682
3530	1	54.0171645	21.0330911	51.92682
3531	1	52.7609545	23.2089111	51.92682
3532	2	54.0171645	22.4836411	51.92682
3533	2	50.2485245	24.6594711	51.92682
3534	1	51.5047345	25.3847411	51.92682
3535	2	52.7609545	24.6594711	51.92682
3536	1	54.0171645	25.3847411	51.92682
3537	1	20.0994098	27.56061665	51.92682
3538	2	21.3556198	26.83534265	51.92682
3539	2	20.0994098	29.01116665	51.92682
3540	1	22.6118398	27.56061665	51.92682
3541	2	23.8680498	26.83534265	51.92682
3542	2	22.6118398	29.01116665	51.92682
3543	1	21.3556198	29.73644665	51.92682
3544	1	20.0994098	31.91226665	51.92682
3545	2	21.3556198	31.18699665	51.92682
3546	1	23.8680498	29.73644665	51.92682
3547	1	22.6118398	31.91226665	51.92682
3548	2	23.8680498	31.18699665	51.92682
3549	2	20.0994098	33.36282665	51.92682
3550	1	21.3556198	34.08809665	51.92682
3551	2	22.6118398	33.36282665	51.92682
3552	1	23.8680498	34.08809665	51.92682
3553	1	20.0994098	36.2639722	51.92682
3554	2	21.3556198	35.5386982	51.92682
3555	2	20.0994098	37.7145222	51.92682
3556	1	22.6118398	36.2639722	51.92682
3557	2	23.8680498	35.5386982	51.92682
3558	2	22.6118398	37.7145222	51.92682
3559	1	21.3556198	38.4398022	51.92682
3560	1	20.0994098	40.6156222	51.92682
3561	2	21.3556198	39.8903522	51.92682
3562	1	23.8680498	38.4398022	51.92682
3563	1	22.6118398	40.6156222	51.92682
3564	2	23.8680498	39.8903522	51.92682
3565	2	20.0994098	42.0661822	51.92682
3566	1	21.3556198	42.7914522	51.92682
3567	2	22.6118398	42.0661822	51.92682
3568	1	23.8680498	42.7914522	51.92682
3569	1	20.0994098	44.96732775	51.92682
3570	2	21.3556198	44.24205375	51.92682
3571	2	20.0994098	46.41787775	51.92682
3572	1	22.6118398	44.96732775	51.92682
3573	2	23.8680498	44.24205375	51.92682
3574	2	22.6118398	46.41787775	51.92682
3575	1	21.3556198	47.14315775	51.92682
3576	1	20.0994098	49.31897775	51.92682
3577	2	21.3556198	48.59370775	51.92682
3578	1	23.8680498	47.14315775	51.92682
3579	1	22.6118398	49.31897775	51.92682
3580	2	23.8680498	48.59370775	51.92682
3581	2	20.0994098	50.76953775	51.92682
3582	1	21.3556198	51.49480775	51.92682
3583	2	22.6118398	50.76953775	51.92682
3584	1	23.8680498	51.49480775	51.92682
3585	1	20.0994098	53.6706833	51.92682
3586	2	21.3556198	52.9454093	51.92682
3587	2	20.0994098	55.1212333	51.92682
3588	1	22.6118398	53.6706833	51.92682
3589	2	23.8680498	52.9454093	51.92682
3590	2	22.6118398	55.1212333	51.92682
3591	1	21.3556198	55.8465133	51.92682
3592	1	20.0994098	58.0223333	51.92682
3593	2	21.3556198	57.2970633	51.92682
3594	1	23.8680498	55.8465133	51.92682
3595	1	22.6118398	58.0223333	51.92682
3596	2	23.8680498	57.2970633	51.92682
3597	2	20.0994098	59.4728933	51.92682
3598	1	21.3556198	60.1981633	51.92682
3599	2	22.6118398	59.4728933	51.92682
3600	1	23.8680498	60.1981633	51.92682
3601	1	25.12426225	27.56061665	51.92682
3602	2	26.38047225	26.83534265	51.92682
3603	2	25.12426225	29.01116665	51.92682
3604	1	27.63669225	27.56061665	51.92682
3605	2	28.89290225	26.83534265	51.92682
3606	2	27.63669225	29.01116665	51.92682
3607	1	26.38047225	29.73644665	51.92682
3608	1	25.12426225	31.91226665	51.92682
3609	2	26.38047225	31.18699665	51.92682
3610	1	28.89290225	29.73644665	51.92682
3611	1	27.63669225	31.91226665	51.92682
3612	2	28.89290225	31.18699665	51.92682
3613	2	25.12426225	33.36282665	51.92682
3614	1	26.38047225	34.08809665	51.92682
3615	2	27.63669225	33.36282665	51.92682
3616	1	28.89290225	34.08809665	51.92682
3617	1	25.12426225	36.2639722	51.92682
3618	2	26.38047225	35.5386982	51.92682
3619	2	25.12426225	37.7145222	51.92682
3620	1	27.63669225	36.2639722	51.92682
3621	2	28.89290225	35.5386982	51.92682
3622	2	27.63669225	37.7145222	51.92682
3623	1	26.38047225	38.4398022	51.92682
3624	1	25.12426225	40.6156222	51.92682
3625	2	26.38047225	39.8903522	51.92682
3626	1	28.89290225	38.4398022	51.92682
3627	1	27.63669225	40.6156222	51.92682
3628	2	28.89290225	39.8903522	51.92682
3629	2	25.12426225	42.0661822	51.92682
3630	1	26.38047225	42.7914522	51.92682
3631	2	27.63669225	42.0661822	51.92682
3632	1	28.89290225	42.7914522	51.92682
3633	1	25.12426225	44.96732775	51.92682
3634	2	26.38047225	44.24205375	51.92682
3635	2	25.12426225	46.41787775	51.92682
3636	1	27.63669225	44.96732775	51.92682
3637	2	28.89290225	44.24205375	51.92682
3638	2	27.63669225	46.41787775	51.92682
3639	1	26.38047225	47.14315775	51.92682
3640	1	25.12426225	49.31897775	51.92682
3641	2	26.38047225	48.59370775	51.92682
3642	1	28.89290225	47.14315775	51.92682
3643	1	27.63669225	49.31897775	51.92682
3644	2	28.89290225	48.59370775	51.92682
3645	2	25.12426225	50.76953775	51.92682
3646	1	26.38047225	51.49480775	51.92682
3647	2	27.63669225	50.76953775	51.92682
3648	1	28.89290225	51.49480775	51.92682
3649	1	25.12426225	53.6706833	51.92682
3650	2	26.38047225	52.9454093	51.92682
3651	2	25.12426225	55.1212333	51.92682
3652	1	27.63669225	53.6706833	51.92682
3653	2	28.89290225	52.9454093	51.92682
3654	2	27.63669225	55.1212333	51.92682
3655	1	26.38047225	55.8465133	51.92682
3656	1	25.12426225	58.0223333	51.92682
3657	2	26.38047225	57.2970633	51.92682
3658	1	28.89290225	55.8465133	51.92682
3659	1	27.63669225	58.0223333	51.92682
3660	2	28.89290225	57.2970633	51.92682
3661	2	25.12426225	59.4728933	51.92682
3662	1	26.38047225	60.1981633	51.92682
3663	2	27.63669225	59.4728933	51.92682
3664	1	28.89290225	60.1981633	51.92682
3665	1	30.1491147	27.56061665	51.92682
3666	2	31.4053247	26.83534265	51.92682
3667	2	30.1491147	29.01116665	51.92682
3668	1	32.6615447	27.56061665	51.92682
3669	2	33.9177547	26.83534265	51.92682
3670	2	32.6615447	29.01116665	51.92682
3671	1	31.4053247	29.73644665	51.92682
3672	1	30.1491147	31.91226665	51.92682
3673	2	31.4053247	31.18699665	51.92682
3674	1	33.9177547	29.73644665	51.92682
3675	1	32.6615447	31.91226665	51.92682
3676	2	33.9177547	31.18699665	51.92682
3677	2	30.1491147	33.36282665	51.92682
3678	1	31.4053247	34.08809665	51.92682
3679	2	32.6615447	33.36282665	51.92682
3680	1	33.9177547	34.08809665	51.92682
3681	1	30.1491147	36.2639722	51.92682
3682	2	31.4053247	35.5386982	51.92682
3683	2	30.1491147	37.7145222	51.92682
3684	1	32.6615447	36.2639722	51.92682
3685	2	33.9177547	35.5386982	51.92682
3686	2	32.6615447	37.7145222	51.92682
3687	1	31.4053247	38.4398022	51.92682
3688	1	30.1491147	40.6156222	51.92682
3689	2	31.4053247	39.8903522	51.92682
3690	1	33.9177547	38.4398022	51.92682
3691	1	32.6615447	40.6156222	51.92682
3692	2	33.9177547	39.8903522	51.92682
3693	2	30.1491147	42.0661822	51.92682
3694	1	31.4053247	42.7914522	51.92682
3695	2	32.6615447	42.0661822	51.92682
3696	1	33.9177547	42.7914522	51.92682
3697	1	30.1491147	44.96732775	51.92682
3698	2	31.4053247	44.24205375	51.92682
3699	2	30.1491147	46.41787775	51.92682
3700	1	32.6615447	44.96732775	51.92682
3701	2	33.9177547	44.24205375	51.92682
3702	2	32.6615447	46.41787775	51.92682
3703	1	31.4053247	47.14315775	51.92682
3704	1	30.1491147	49.31897775	51.92682
3705	2	31.4053247	48.59370775	51.92682
3706	1	33.9177547	47.14315775	51.92682
3707	1	32.6615447	49.31897775	51.92682
3708	2	33.9177547	48.59370775	51.92682
3709	2	30.1491147	50.76953775	51.92682
3710	1	31.4053247	51.49480775	51.92682
3711	2	32.6615447	50.76953775	51.92682
3712	1	33.9177547	51.49480775	51.92682
3713	1	30.1491147	53.6706833	51.92682
3714	2	31.4053247	52.9454093	51.92682
3715	2	30.1491147	55.1212333	51.92682
3716	1	32.6615447	53.6706833	51.92682
3717	2	33.9177547	52.9454093	51.92682
3718	2	32.6615447	55.1212333	51.92682
3719	1	31.4053247	55.8465133	51.92682
3720	1	30.1491147	58.0223333	51.92682
3721	2	31.4053247	57.2970633	51.92682
3722	1	33.9177547	55.8465133	51.92682
3723	1	32.6615447	58.0223333	51.92682
3724	2	33.9177547	57.2970633	51.92682
3725	2	30.1491147	59.4728933	51.92682
3726	1	31.4053247	60.1981633	51.92682
3727	2	32.6615447	59.4728933	51.92682
3728	1	33.9177547	60.1981633	51.92682
3729	1	35.17396715	27.56061665	51.92682
3730	2	36.43017715	26.83534265	51.92682
3731	2	35.17396715	29.01116665	51.92682
3732	1	37.68639715	27.56061665	51.92682
3733	2	38.94260715	26.83534265	51.92682
3734	2	37.68639715	29.01116665	51.92682
3735	1	36.43017715	29.73644665	51.92682
3736	1	35.17396715	31.91226665	51.92682
3737	2	36.43017715	31.18699665	51.92682
3738	1	38.94260715	29.73644665	51.92682
3739	1	37.68639715	31.91226665	51.92682
3740	2	38.94260715	31.18699665	51.92682
3741	2	35.17396715	33.36282665	51.92682
3742	1	36.43017715	34.08809665	51.92682
3743	2	37.68639715	33.36282665	51.92682
3744	1	38.94260715	34.08809665	51.92682
3745	1	35.17396715	36.2639722	51.92682
3746	2	36.43017715	35.5386982	51.92682
3747	2	35.17396715	37.7145222	51.92682
3748	1	37.68639715	36.2639722	51.92682
3749	2	38.94260715	35.5386982	51.92682
3750	2	37.68639715	37.7145222	51.92682
3751	1	36.43017715	38.4398022	51.92682
3752	1	35.17396715	40.6156222	51.92682
3753	2	36.43017715	39.8903522	51.92682
3754	1	38.94260715	38.4398022	51.92682
3755	1	37.68639715	40.6156222	51.92682
3756	2	38.94260715	39.8903522	51.92682
3757	2	35.17396715	42.0661822	51.92682
3758	1	35.17396715	44.96732775	51.92682
3759	2	35.17396715	46.41787775	51.92682
3760	2	37.68639715	46.41787775	51.92682
3761	1	36.43017715	47.14315775	51.92682
3762	1	35.17396715	49.31897775	51.92682
3763	2	36.43017715	48.59370775	51.92682
3764	1	38.94260715	47.14315775	51.92682
3765	1	37.68639715	49.31897775	51.92682
3766	2	38.94260715	48.59370775	51.92682
3767	2	35.17396715	50.76953775	51.92682
3768	1	36.43017715	51.49480775	51.92682
3769	2	37.68639715	50.76953775	51.92682
3770	1	38.94260715	51.49480775	51.92682
3771	1	35.17396715	53.6706833	51.92682
3772	2	36.43017715	52.9454093	51.92682
3773	2	35.17396715	55.1212333	51.92682
3774	1	37.68639715	53.6706833	51.92682
3775	2	38.94260715	52.9454093	51.92682
3776	2	37.68639715	55.1212333	51.92682
3777	1	36.43017715	55.8465133	51.92682
3778	1	35.17396715	58.0223333	51.92682
3779	2	36.43017715	57.2970633	51.92682
3780	1	38.94260715	55.8465133	51.92682
3781	1	37.68639715	58.0223333	51.92682
3782	2	38.94260715	57.2970633	51.92682
3783	2	35.17396715	59.4728933	51.92682
3784	1	36.43017715	60.1981633	51.92682
3785	2	37.68639715	59.4728933	51.92682
3786	1	38.94260715	60.1981633	51.92682
3787	1	40.1988196	27.56061665	51.92682
3788	2	41.4550296	26.83534265	51.92682
3789	2	40.1988196	29.01116665	51.92682
3790	1	42.7112496	27.56061665	51.92682
3791	2	43.9674596	26.83534265	51.92682
3792	2	42.7112496	29.01116665	51.92682
3793	1	41.4550296	29.73644665	51.92682
3794	1	40.1988196	31.91226665	51.92682
3795	2	41.4550296	31.18699665	51.92682
3796	1	43.9674596	29.73644665	51.92682
3797	1	42.7112496	31.91226665	51.92682
3798	2	43.9674596	31.18699665	51.92682
3799	2	40.1988196	33.36282665	51.92682
3800	1	41.4550296	34.08809665	51.92682
3801	2	42.7112496	33.36282665	51.92682
3802	1	43.9674596	34.08809665	51.92682
3803	1	40.1988196	36.2639722	51.92682
3804	2	41.4550296	35.5386982	51.92682
3805	2	40.1988196	37.7145222	51.92682
3806	1	42.7112496	36.2639722	51.92682
3807	2	43.9674596	35.5386982	51.92682
3808	2	42.7112496	37.7145222	51.92682
3809	1	41.4550296	38.4398022	51.92682
3810	1	40.1988196	40.6156222	51.92682
3811	2	41.4550296	39.8903522	51.92682
3812	1	43.9674596	38.4398022	51.92682
3813	1	42.7112496	40.6156222	51.92682
3814	2	43.9674596	39.8903522	51.92682
3815	2	40.1988196	42.0661822	51.92682
3816	1	41.4550296	42.7914522	51.92682
3817	2	42.7112496	42.0661822	51.92682
3818	1	43.9674596	42.7914522	51.92682
3819	1	40.1988196	44.96732775	51.92682
3820	2	41.4550296	44.24205375	51.92682
3821	2	40.1988196	46.41787775	51.92682
3822	1	42.7112496	44.96732775	51.92682
3823	2	43.9674596	44.24205375	51.92682
3824	2	42.7112496	46.41787775	51.92682
3825	1	41.4550296	47.14315775	51.92682
3826	1	40.1988196	49.31897775	51.92682
3827	2	41.4550296	48.59370775	51.92682
3828	1	43.9674596	47.14315775	51.92682
3829	1	42.7112496	49.31897775	51.92682
3830	2	43.9674596	48.59370775	51.92682
3831	2	40.1988196	50.76953775	51.92682
3832	1	41.4550296	51.49480775	51.92682
3833	2	42.7112496	50.76953775	51.92682
3834	1	43.9674596	51.49480775	51.92682
3835	1	40.1988196	53.6706833	51.92682
3836	2	41.4550296	52.9454093	51.92682
3837	2	40.1988196	55.1212333	51.92682
3838	1	42.7112496	53.6706833	51.92682
3839	2	43.9674596	52.9454093	51.92682
3840	2	42.7112496	55.1212333	51.92682
3841	1	41.4550296	55.8465133	51.92682
3842	1	40.1988196	58.0223333	51.92682
3843	2	41.4550296	57.2970633	51.92682
3844	1	43.9674596	55.8465133	51.92682
3845	1	42.7112496	58.0223333	51.92682
3846	2	43.9674596	57.2970633	51.92682
3847	2	40.1988196	59.4728933	51.92682
3848	1	41.4550296	60.1981633	51.92682
3849	2	42.7112496	59.4728933	51.92682
3850	1	43.9674596	60.1981633	51.92682
3851	1	45.22367205	27.56061665	51.92682
3852	2	46.47988205	26.83534265	51.92682
3853	2	45.22367205	29.01116665	51.92682
3854	1	47.73610205	27.56061665	51.92682
3855	2	48.99231205	26.83534265	51.92682
3856	2	47.73610205	29.01116665	51.92682
3857	1	46.47988205	29.73644665	51.92682
3858	1	45.22367205	31.91226665	51.92682
3859	2	46.47988205	31.18699665	51.92682
3860	1	48.99231205	29.73644665	51.92682
3861	1	47.73610205	31.91226665	51.92682
3862	2	48.99231205	31.18699665	51.92682
3863	2	45.22367205	33.36282665	51.92682
3864	1	46.47988205	34.08809665	51.92682
3865	2	47.73610205	33.36282665	51.92682
3866	1	48.99231205	34.08809665	51.92682
3867	1	45.22367205	36.2639722	51.92682
3868	2	46.47988205	35.5386982	51.92682
3869	2	45.22367205	37.7145222	51.92682
3870	1	47.73610205	36.2639722	51.92682
3871	2	48.99231205	35.5386982	51.92682
3872	2	47.73610205	37.7145222	51.92682
3873	1	46.47988205	38.4398022	51.92682
3874	1	45.22367205	40.6156222	51.92682
3875	2	46.47988205	39.8903522	51.92682
3876	1	48.99231205	38.4398022	51.92682
3877	1	47.73610205	40.6156222	51.92682
3878	2	48.99231205	39.8903522	51.92682
3879	2	45.22367205	42.0661822	51.92682
3880	1	46.47988205	42.7914522	51.92682
3881	2	47.73610205	42.0661822	51.92682
3882	1	48.99231205	42.7914522	51.92682
3883	1	45.22367205	44.96732775	51.92682
3884	2	46.47988205	44.24205375	51.92682
3885	2	45.22367205	46.41787775	51.92682
3886	1	47.73610205	44.96732775	51.92682
3887	2	48.99231205	44.24205375	51.92682
3888	2	47.73610205	46.41787775	51.92682
3889	1	46.47988205	47.14315775	51.92682
3890	1	45.22367205	49.31897775	51.92682
3891	2	46.47988205	48.59370775	51.92682
3892	1	48.99231205	47.14315775	51.92682
3893	1	47.73610205	49.31897775	51.92682
3894	2	48.99231205	48.59370775	51.92682
3895	2	45.22367205	50.76953775	51.92682
3896	1	46.47988205	51.49480775	51.92682
3897	2	47.73610205	50.76953775	51.92682
3898	1	48.99231205	51.49480775	51.92682
3899	1	45.22367205	53.6706833	51.92682
3900	2	46.47988205	52.9454093	51.92682
3901	2	45.22367205	55.1212333	51.92682
3902	1	47.73610205	53.6706833	51.92682
3903	2	48.99231205	52.9454093	51.92682
3904	2	47.73610205	55.1212333	51.92682
3905	1	46.47988205	55.8465133	51.92682
3906	1	45.22367205	58.0223333	51.92682
3907	2	46.47988205	57.2970633	51.92682
3908	1	48.99231205	55.8465133	51.92682
3909	1	47.73610205	58.0223333	51.92682
3910	2	48.99231205	57.2970633	51.92682
3911	2	45.22367205	59.4728933	51.92682
3912	1	46.47988205	60.1981633	51.92682
3913	2	47.73610205	59.4728933	51.92682
3914	1	48.99231205	60.1981633	51.92682
3915	1	50.2485245	27.56061665	51.92682
3916	2	51.5047345	26.83534265	51.92682
3917	2	50.2485245	29.01116665	51.92682
3918	1	52.7609545	27.56061665	51.92682
3919	2	54.0171645	26.83534265	51.92682
3920	2	52.7609545	29.01116665	51.92682
3921	1	51.5047345	29.73644665	51.92682
3922	1	50.2485245	31.91226665	51.92682
3923	2	51.5047345	31.18699665	51.92682
3924	1	54.0171645	29.73644665	51.92682
3925	1	52.7609545	31.91226665	51.92682
3926	2	54.0171645	31.18699665	51.92682
3927	2	50.2485245	33.36282665	51.92682
3928	1	51.5047345	34.08809665	51.92682
3929	2	52.7609545	33.36282665	51.92682
3930	1	54.0171645	34.08809665	51.92682
3931	1	50.2485245	36.2639722	51.92682
3932	2	51.5047345	35.5386982	51.92682
3933	2	50.2485245	37.7145222	51.92682
3934	1	52.7609545	36.2639722	51.92682
3935	2	54.0171645	35.5386982	51.92682
3936	2	52.7609545	37.7145222	51.92682
3937	1	51.5047345	38.4398022	51.92682
3938	1	50.2485245	40.6156222	51.92682
3939	2	51.5047345	39.8903522	51.92682
3940	1	54.0171645	38.4398022	51.92682
3941	1	52.7609545	40.6156222	51.92682
3942	2	54.0171645	39.8903522	51.92682
3943	2	50.2485245	42.0661822	51.92682
3944	1	51.5047345	42.7914522	51.92682
3945	2	52.7609545	42.0661822	51.92682
3946	1	54.0171645	42.7914522	51.92682
3947	1	50.2485245	44.96732775	51.92682
3948	2	51.5047345	44.24205375	51.92682
3949	2	50.2485245	46.41787775	51.92682
3950	1	52.7609545	44.96732775	51.92682
3951	2	54.0171645	44.24205375	51.92682
3952	2	52.7609545	46.41787775	51.92682
3953	1	51.5047345	47.14315775	51.92682
3954	1	50.2485245	49.31897775	51.92682
3955	2	51.5047345	48.59370775	51.92682
3956	1	54.0171645	47.14315775	51.92682
3957	1	52.7609545	49.31897775	51.92682
3958	2	54.0171645	48.59370775	51.92682
3959	2	50.2485245	50.76953775	51.92682
3960	1	51.5047345	51.49480775	51.92682
3961	2	52.7609545	50.76953775	51.92682
3962	1	54.0171645	51.49480775	51.92682
3963	1	50.2485245	53.6706833	51.92682
3964	2	51.5047345	52.9454093	51.92682
3965	2	50.2485245	55.1212333	51.92682
3966	1	52.7609545	53.6706833	51.92682
3967	2	54.0171645	52.9454093	51.92682
3968	2	52.7609545	55.1212333	51.92682
3969	1	51.5047345	55.8465133	51.92682
3970	1	50.2485245	58.0223333	51.92682
3971	2	51.5047345	57.2970633	51.92682
3972	1	54.0171645	55.8465133	51.92682
3973	1	52.7609545	58.0223333	51.92682
3974	2	54.0171645	57.2970633	51.92682
3975	2	50.2485245	59.4728933	51.92682
3976	1	51.5047345	60.1981633	51.92682
3977	2	52.7609545	59.4728933	51.92682
3978	1	54.0171645	60.1981633	51.92682
