# Supplementary material for: Mechanical and thermal characterizations of nanoporous two-dimensional boron nitride membranes
Source: Sci Rep. 2022 Apr 15;12:6306. doi: 10.1038/s41598-022-10424-4 (PMC9012750; doi:10.1038/s41598-022-10424-4)
Supplement: Supplementary file 1 — Supplementary Information 1. [file 41598_2022_10424_MOESM1_ESM.zip › Supplementary file/Modeldefect3-5.36%.dat]

# Lammps sturcture data file
# ntot =           48
          3816   atoms
          2 atom types

		-50.2485245 		55.27337695 		xlo xhi
		-43.51677775 		60.92348885 		ylo yhi
		0.0 				103.8536324	zlo zhi

Atoms

1	1	-50.2485245	-42.06622775	51.92682
2	2	-48.9923145	-42.79150175	51.92682
3	2	-50.2485245	-40.61567775	51.92682
4	1	-47.7360945	-42.06622775	51.92682
5	2	-46.4798845	-42.79150175	51.92682
6	2	-47.7360945	-40.61567775	51.92682
7	1	-48.9923145	-39.89039775	51.92682
8	1	-50.2485245	-37.71457775	51.92682
9	2	-48.9923145	-38.43984775	51.92682
10	1	-46.4798845	-39.89039775	51.92682
11	1	-47.7360945	-37.71457775	51.92682
12	2	-46.4798845	-38.43984775	51.92682
13	2	-50.2485245	-36.26401775	51.92682
14	1	-48.9923145	-35.53874775	51.92682
15	2	-47.7360945	-36.26401775	51.92682
16	1	-46.4798845	-35.53874775	51.92682
17	1	-50.2485245	-33.3628722	51.92682
18	2	-48.9923145	-34.0881462	51.92682
19	2	-50.2485245	-31.9123222	51.92682
20	1	-47.7360945	-33.3628722	51.92682
21	2	-46.4798845	-34.0881462	51.92682
22	2	-47.7360945	-31.9123222	51.92682
23	1	-48.9923145	-31.1870422	51.92682
24	1	-50.2485245	-29.0112222	51.92682
25	2	-48.9923145	-29.7364922	51.92682
26	1	-46.4798845	-31.1870422	51.92682
27	1	-47.7360945	-29.0112222	51.92682
28	2	-46.4798845	-29.7364922	51.92682
29	2	-50.2485245	-27.5606622	51.92682
30	1	-48.9923145	-26.8353922	51.92682
31	2	-47.7360945	-27.5606622	51.92682
32	1	-46.4798845	-26.8353922	51.92682
33	1	-50.2485245	-24.65951665	51.92682
34	2	-48.9923145	-25.38479065	51.92682
35	2	-50.2485245	-23.20896665	51.92682
36	1	-47.7360945	-24.65951665	51.92682
37	2	-46.4798845	-25.38479065	51.92682
38	2	-47.7360945	-23.20896665	51.92682
39	1	-48.9923145	-22.48368665	51.92682
40	1	-50.2485245	-20.30786665	51.92682
41	2	-48.9923145	-21.03313665	51.92682
42	1	-46.4798845	-22.48368665	51.92682
43	1	-47.7360945	-20.30786665	51.92682
44	2	-46.4798845	-21.03313665	51.92682
45	2	-50.2485245	-18.85730665	51.92682
46	1	-48.9923145	-18.13203665	51.92682
47	2	-47.7360945	-18.85730665	51.92682
48	1	-46.4798845	-18.13203665	51.92682
49	1	-50.2485245	-15.9561611	51.92682
50	2	-48.9923145	-16.6814351	51.92682
51	2	-50.2485245	-14.5056111	51.92682
52	1	-47.7360945	-15.9561611	51.92682
53	2	-46.4798845	-16.6814351	51.92682
54	2	-47.7360945	-14.5056111	51.92682
55	1	-48.9923145	-13.7803311	51.92682
56	1	-50.2485245	-11.6045111	51.92682
57	2	-48.9923145	-12.3297811	51.92682
58	1	-46.4798845	-13.7803311	51.92682
59	1	-47.7360945	-11.6045111	51.92682
60	2	-46.4798845	-12.3297811	51.92682
61	2	-50.2485245	-10.1539511	51.92682
62	1	-48.9923145	-9.4286811	51.92682
63	2	-47.7360945	-10.1539511	51.92682
64	1	-46.4798845	-9.4286811	51.92682
65	1	-45.22367205	-42.06622775	51.92682
66	2	-43.96746205	-42.79150175	51.92682
67	2	-45.22367205	-40.61567775	51.92682
68	1	-42.71124205	-42.06622775	51.92682
69	2	-41.45503205	-42.79150175	51.92682
70	2	-42.71124205	-40.61567775	51.92682
71	1	-43.96746205	-39.89039775	51.92682
72	1	-45.22367205	-37.71457775	51.92682
73	2	-43.96746205	-38.43984775	51.92682
74	1	-41.45503205	-39.89039775	51.92682
75	1	-42.71124205	-37.71457775	51.92682
76	2	-41.45503205	-38.43984775	51.92682
77	2	-45.22367205	-36.26401775	51.92682
78	1	-43.96746205	-35.53874775	51.92682
79	2	-42.71124205	-36.26401775	51.92682
80	1	-41.45503205	-35.53874775	51.92682
81	1	-45.22367205	-33.3628722	51.92682
82	2	-43.96746205	-34.0881462	51.92682
83	2	-45.22367205	-31.9123222	51.92682
84	1	-42.71124205	-33.3628722	51.92682
85	2	-41.45503205	-34.0881462	51.92682
86	2	-42.71124205	-31.9123222	51.92682
87	1	-43.96746205	-31.1870422	51.92682
88	1	-45.22367205	-29.0112222	51.92682
89	2	-43.96746205	-29.7364922	51.92682
90	1	-41.45503205	-31.1870422	51.92682
91	1	-42.71124205	-29.0112222	51.92682
92	2	-41.45503205	-29.7364922	51.92682
93	2	-45.22367205	-27.5606622	51.92682
94	1	-43.96746205	-26.8353922	51.92682
95	2	-42.71124205	-27.5606622	51.92682
96	1	-41.45503205	-26.8353922	51.92682
97	1	-45.22367205	-24.65951665	51.92682
98	2	-43.96746205	-25.38479065	51.92682
99	2	-45.22367205	-23.20896665	51.92682
100	1	-42.71124205	-24.65951665	51.92682
101	2	-41.45503205	-25.38479065	51.92682
102	2	-42.71124205	-23.20896665	51.92682
103	1	-43.96746205	-22.48368665	51.92682
104	1	-45.22367205	-20.30786665	51.92682
105	2	-43.96746205	-21.03313665	51.92682
106	1	-41.45503205	-22.48368665	51.92682
107	1	-42.71124205	-20.30786665	51.92682
108	2	-41.45503205	-21.03313665	51.92682
109	2	-45.22367205	-18.85730665	51.92682
110	1	-43.96746205	-18.13203665	51.92682
111	2	-42.71124205	-18.85730665	51.92682
112	1	-41.45503205	-18.13203665	51.92682
113	1	-45.22367205	-15.9561611	51.92682
114	2	-43.96746205	-16.6814351	51.92682
115	2	-45.22367205	-14.5056111	51.92682
116	1	-42.71124205	-15.9561611	51.92682
117	2	-41.45503205	-16.6814351	51.92682
118	2	-42.71124205	-14.5056111	51.92682
119	1	-43.96746205	-13.7803311	51.92682
120	1	-45.22367205	-11.6045111	51.92682
121	2	-43.96746205	-12.3297811	51.92682
122	1	-41.45503205	-13.7803311	51.92682
123	1	-42.71124205	-11.6045111	51.92682
124	2	-41.45503205	-12.3297811	51.92682
125	2	-45.22367205	-10.1539511	51.92682
126	1	-43.96746205	-9.4286811	51.92682
127	2	-42.71124205	-10.1539511	51.92682
128	1	-41.45503205	-9.4286811	51.92682
129	1	-40.1988196	-42.06622775	51.92682
130	2	-38.9426096	-42.79150175	51.92682
131	2	-40.1988196	-40.61567775	51.92682
132	1	-37.6863896	-42.06622775	51.92682
133	2	-36.4301796	-42.79150175	51.92682
134	2	-37.6863896	-40.61567775	51.92682
135	1	-38.9426096	-39.89039775	51.92682
136	1	-40.1988196	-37.71457775	51.92682
137	2	-38.9426096	-38.43984775	51.92682
138	1	-36.4301796	-39.89039775	51.92682
139	1	-37.6863896	-37.71457775	51.92682
140	2	-36.4301796	-38.43984775	51.92682
141	2	-40.1988196	-36.26401775	51.92682
142	1	-38.9426096	-35.53874775	51.92682
143	2	-37.6863896	-36.26401775	51.92682
144	1	-36.4301796	-35.53874775	51.92682
145	1	-40.1988196	-33.3628722	51.92682
146	2	-38.9426096	-34.0881462	51.92682
147	2	-40.1988196	-31.9123222	51.92682
148	1	-37.6863896	-33.3628722	51.92682
149	2	-36.4301796	-34.0881462	51.92682
150	2	-37.6863896	-31.9123222	51.92682
151	1	-38.9426096	-31.1870422	51.92682
152	1	-40.1988196	-29.0112222	51.92682
153	2	-38.9426096	-29.7364922	51.92682
154	1	-36.4301796	-31.1870422	51.92682
155	1	-37.6863896	-29.0112222	51.92682
156	2	-36.4301796	-29.7364922	51.92682
157	2	-40.1988196	-27.5606622	51.92682
158	1	-38.9426096	-26.8353922	51.92682
159	2	-37.6863896	-27.5606622	51.92682
160	1	-40.1988196	-24.65951665	51.92682
161	2	-38.9426096	-25.38479065	51.92682
162	2	-40.1988196	-23.20896665	51.92682
163	1	-37.6863896	-24.65951665	51.92682
164	2	-37.6863896	-23.20896665	51.92682
165	1	-38.9426096	-22.48368665	51.92682
166	1	-40.1988196	-20.30786665	51.92682
167	2	-38.9426096	-21.03313665	51.92682
168	1	-36.4301796	-22.48368665	51.92682
169	1	-37.6863896	-20.30786665	51.92682
170	2	-36.4301796	-21.03313665	51.92682
171	2	-40.1988196	-18.85730665	51.92682
172	1	-38.9426096	-18.13203665	51.92682
173	2	-37.6863896	-18.85730665	51.92682
174	1	-36.4301796	-18.13203665	51.92682
175	1	-40.1988196	-15.9561611	51.92682
176	2	-38.9426096	-16.6814351	51.92682
177	2	-40.1988196	-14.5056111	51.92682
178	1	-37.6863896	-15.9561611	51.92682
179	2	-36.4301796	-16.6814351	51.92682
180	2	-37.6863896	-14.5056111	51.92682
181	1	-38.9426096	-13.7803311	51.92682
182	1	-40.1988196	-11.6045111	51.92682
183	2	-38.9426096	-12.3297811	51.92682
184	1	-36.4301796	-13.7803311	51.92682
185	1	-37.6863896	-11.6045111	51.92682
186	2	-36.4301796	-12.3297811	51.92682
187	2	-40.1988196	-10.1539511	51.92682
188	1	-38.9426096	-9.4286811	51.92682
189	2	-37.6863896	-10.1539511	51.92682
190	1	-36.4301796	-9.4286811	51.92682
191	1	-35.17396715	-42.06622775	51.92682
192	2	-33.91775715	-42.79150175	51.92682
193	2	-35.17396715	-40.61567775	51.92682
194	1	-32.66153715	-42.06622775	51.92682
195	2	-31.40532715	-42.79150175	51.92682
196	2	-32.66153715	-40.61567775	51.92682
197	1	-33.91775715	-39.89039775	51.92682
198	1	-35.17396715	-37.71457775	51.92682
199	2	-33.91775715	-38.43984775	51.92682
200	1	-31.40532715	-39.89039775	51.92682
201	1	-32.66153715	-37.71457775	51.92682
202	2	-31.40532715	-38.43984775	51.92682
203	2	-35.17396715	-36.26401775	51.92682
204	1	-33.91775715	-35.53874775	51.92682
205	2	-32.66153715	-36.26401775	51.92682
206	1	-31.40532715	-35.53874775	51.92682
207	1	-35.17396715	-33.3628722	51.92682
208	2	-33.91775715	-34.0881462	51.92682
209	2	-35.17396715	-31.9123222	51.92682
210	1	-32.66153715	-33.3628722	51.92682
211	2	-31.40532715	-34.0881462	51.92682
212	2	-32.66153715	-31.9123222	51.92682
213	1	-33.91775715	-31.1870422	51.92682
214	1	-31.40532715	-31.1870422	51.92682
215	1	-35.17396715	-20.30786665	51.92682
216	2	-33.91775715	-21.03313665	51.92682
217	1	-32.66153715	-20.30786665	51.92682
218	2	-31.40532715	-21.03313665	51.92682
219	2	-35.17396715	-18.85730665	51.92682
220	1	-33.91775715	-18.13203665	51.92682
221	2	-32.66153715	-18.85730665	51.92682
222	1	-31.40532715	-18.13203665	51.92682
223	1	-35.17396715	-15.9561611	51.92682
224	2	-33.91775715	-16.6814351	51.92682
225	2	-35.17396715	-14.5056111	51.92682
226	1	-32.66153715	-15.9561611	51.92682
227	2	-31.40532715	-16.6814351	51.92682
228	2	-32.66153715	-14.5056111	51.92682
229	1	-33.91775715	-13.7803311	51.92682
230	1	-35.17396715	-11.6045111	51.92682
231	2	-33.91775715	-12.3297811	51.92682
232	1	-31.40532715	-13.7803311	51.92682
233	1	-32.66153715	-11.6045111	51.92682
234	2	-31.40532715	-12.3297811	51.92682
235	2	-35.17396715	-10.1539511	51.92682
236	1	-33.91775715	-9.4286811	51.92682
237	2	-32.66153715	-10.1539511	51.92682
238	1	-31.40532715	-9.4286811	51.92682
239	1	-30.1491147	-42.06622775	51.92682
240	2	-28.8929047	-42.79150175	51.92682
241	2	-30.1491147	-40.61567775	51.92682
242	1	-27.6366847	-42.06622775	51.92682
243	2	-26.3804747	-42.79150175	51.92682
244	2	-27.6366847	-40.61567775	51.92682
245	1	-28.8929047	-39.89039775	51.92682
246	1	-30.1491147	-37.71457775	51.92682
247	2	-28.8929047	-38.43984775	51.92682
248	1	-26.3804747	-39.89039775	51.92682
249	1	-27.6366847	-37.71457775	51.92682
250	2	-26.3804747	-38.43984775	51.92682
251	2	-30.1491147	-36.26401775	51.92682
252	1	-28.8929047	-35.53874775	51.92682
253	2	-27.6366847	-36.26401775	51.92682
254	1	-26.3804747	-35.53874775	51.92682
255	1	-30.1491147	-33.3628722	51.92682
256	2	-28.8929047	-34.0881462	51.92682
257	2	-30.1491147	-31.9123222	51.92682
258	1	-27.6366847	-33.3628722	51.92682
259	2	-26.3804747	-34.0881462	51.92682
260	2	-27.6366847	-31.9123222	51.92682
261	1	-28.8929047	-31.1870422	51.92682
262	2	-28.8929047	-29.7364922	51.92682
263	1	-26.3804747	-31.1870422	51.92682
264	1	-27.6366847	-29.0112222	51.92682
265	2	-26.3804747	-29.7364922	51.92682
266	2	-27.6366847	-27.5606622	51.92682
267	1	-26.3804747	-26.8353922	51.92682
268	1	-27.6366847	-24.65951665	51.92682
269	2	-26.3804747	-25.38479065	51.92682
270	2	-27.6366847	-23.20896665	51.92682
271	1	-28.8929047	-22.48368665	51.92682
272	1	-30.1491147	-20.30786665	51.92682
273	2	-28.8929047	-21.03313665	51.92682
274	1	-26.3804747	-22.48368665	51.92682
275	1	-27.6366847	-20.30786665	51.92682
276	2	-26.3804747	-21.03313665	51.92682
277	2	-30.1491147	-18.85730665	51.92682
278	1	-28.8929047	-18.13203665	51.92682
279	2	-27.6366847	-18.85730665	51.92682
280	1	-26.3804747	-18.13203665	51.92682
281	1	-30.1491147	-15.9561611	51.92682
282	2	-28.8929047	-16.6814351	51.92682
283	2	-30.1491147	-14.5056111	51.92682
284	1	-27.6366847	-15.9561611	51.92682
285	2	-26.3804747	-16.6814351	51.92682
286	2	-27.6366847	-14.5056111	51.92682
287	1	-28.8929047	-13.7803311	51.92682
288	1	-30.1491147	-11.6045111	51.92682
289	2	-28.8929047	-12.3297811	51.92682
290	1	-26.3804747	-13.7803311	51.92682
291	1	-27.6366847	-11.6045111	51.92682
292	2	-26.3804747	-12.3297811	51.92682
293	2	-30.1491147	-10.1539511	51.92682
294	1	-28.8929047	-9.4286811	51.92682
295	2	-27.6366847	-10.1539511	51.92682
296	1	-26.3804747	-9.4286811	51.92682
297	1	-25.12426225	-42.06622775	51.92682
298	2	-23.86805225	-42.79150175	51.92682
299	2	-25.12426225	-40.61567775	51.92682
300	1	-22.61183225	-42.06622775	51.92682
301	2	-21.35562225	-42.79150175	51.92682
302	2	-22.61183225	-40.61567775	51.92682
303	1	-23.86805225	-39.89039775	51.92682
304	1	-25.12426225	-37.71457775	51.92682
305	2	-23.86805225	-38.43984775	51.92682
306	1	-21.35562225	-39.89039775	51.92682
307	1	-22.61183225	-37.71457775	51.92682
308	2	-21.35562225	-38.43984775	51.92682
309	2	-25.12426225	-36.26401775	51.92682
310	1	-23.86805225	-35.53874775	51.92682
311	2	-22.61183225	-36.26401775	51.92682
312	1	-21.35562225	-35.53874775	51.92682
313	1	-25.12426225	-33.3628722	51.92682
314	2	-23.86805225	-34.0881462	51.92682
315	2	-25.12426225	-31.9123222	51.92682
316	1	-22.61183225	-33.3628722	51.92682
317	2	-21.35562225	-34.0881462	51.92682
318	2	-22.61183225	-31.9123222	51.92682
319	1	-23.86805225	-31.1870422	51.92682
320	1	-25.12426225	-29.0112222	51.92682
321	2	-23.86805225	-29.7364922	51.92682
322	1	-21.35562225	-31.1870422	51.92682
323	1	-22.61183225	-29.0112222	51.92682
324	2	-21.35562225	-29.7364922	51.92682
325	2	-25.12426225	-27.5606622	51.92682
326	1	-23.86805225	-26.8353922	51.92682
327	2	-22.61183225	-27.5606622	51.92682
328	1	-21.35562225	-26.8353922	51.92682
329	1	-25.12426225	-24.65951665	51.92682
330	2	-23.86805225	-25.38479065	51.92682
331	2	-25.12426225	-23.20896665	51.92682
332	1	-22.61183225	-24.65951665	51.92682
333	2	-21.35562225	-25.38479065	51.92682
334	2	-22.61183225	-23.20896665	51.92682
335	1	-23.86805225	-22.48368665	51.92682
336	1	-25.12426225	-20.30786665	51.92682
337	2	-23.86805225	-21.03313665	51.92682
338	1	-21.35562225	-22.48368665	51.92682
339	1	-22.61183225	-20.30786665	51.92682
340	2	-21.35562225	-21.03313665	51.92682
341	2	-25.12426225	-18.85730665	51.92682
342	1	-23.86805225	-18.13203665	51.92682
343	2	-22.61183225	-18.85730665	51.92682
344	1	-21.35562225	-18.13203665	51.92682
345	1	-25.12426225	-15.9561611	51.92682
346	2	-23.86805225	-16.6814351	51.92682
347	2	-25.12426225	-14.5056111	51.92682
348	1	-22.61183225	-15.9561611	51.92682
349	2	-21.35562225	-16.6814351	51.92682
350	2	-22.61183225	-14.5056111	51.92682
351	1	-23.86805225	-13.7803311	51.92682
352	1	-25.12426225	-11.6045111	51.92682
353	2	-23.86805225	-12.3297811	51.92682
354	1	-21.35562225	-13.7803311	51.92682
355	1	-22.61183225	-11.6045111	51.92682
356	2	-21.35562225	-12.3297811	51.92682
357	2	-25.12426225	-10.1539511	51.92682
358	1	-23.86805225	-9.4286811	51.92682
359	2	-22.61183225	-10.1539511	51.92682
360	1	-21.35562225	-9.4286811	51.92682
361	1	-20.0994098	-42.06622775	51.92682
362	2	-18.8431998	-42.79150175	51.92682
363	2	-20.0994098	-40.61567775	51.92682
364	1	-17.5869798	-42.06622775	51.92682
365	2	-16.3307698	-42.79150175	51.92682
366	2	-17.5869798	-40.61567775	51.92682
367	1	-18.8431998	-39.89039775	51.92682
368	1	-20.0994098	-37.71457775	51.92682
369	2	-18.8431998	-38.43984775	51.92682
370	1	-16.3307698	-39.89039775	51.92682
371	1	-17.5869798	-37.71457775	51.92682
372	2	-16.3307698	-38.43984775	51.92682
373	2	-20.0994098	-36.26401775	51.92682
374	1	-18.8431998	-35.53874775	51.92682
375	2	-17.5869798	-36.26401775	51.92682
376	1	-16.3307698	-35.53874775	51.92682
377	1	-20.0994098	-33.3628722	51.92682
378	2	-18.8431998	-34.0881462	51.92682
379	2	-20.0994098	-31.9123222	51.92682
380	1	-17.5869798	-33.3628722	51.92682
381	2	-16.3307698	-34.0881462	51.92682
382	2	-17.5869798	-31.9123222	51.92682
383	1	-18.8431998	-31.1870422	51.92682
384	1	-20.0994098	-29.0112222	51.92682
385	2	-18.8431998	-29.7364922	51.92682
386	1	-16.3307698	-31.1870422	51.92682
387	1	-17.5869798	-29.0112222	51.92682
388	2	-16.3307698	-29.7364922	51.92682
389	2	-20.0994098	-27.5606622	51.92682
390	1	-18.8431998	-26.8353922	51.92682
391	2	-17.5869798	-27.5606622	51.92682
392	1	-16.3307698	-26.8353922	51.92682
393	1	-20.0994098	-24.65951665	51.92682
394	2	-18.8431998	-25.38479065	51.92682
395	2	-20.0994098	-23.20896665	51.92682
396	1	-17.5869798	-24.65951665	51.92682
397	2	-16.3307698	-25.38479065	51.92682
398	2	-17.5869798	-23.20896665	51.92682
399	1	-18.8431998	-22.48368665	51.92682
400	1	-20.0994098	-20.30786665	51.92682
401	2	-18.8431998	-21.03313665	51.92682
402	1	-16.3307698	-22.48368665	51.92682
403	1	-17.5869798	-20.30786665	51.92682
404	2	-16.3307698	-21.03313665	51.92682
405	2	-20.0994098	-18.85730665	51.92682
406	1	-18.8431998	-18.13203665	51.92682
407	2	-17.5869798	-18.85730665	51.92682
408	1	-16.3307698	-18.13203665	51.92682
409	1	-20.0994098	-15.9561611	51.92682
410	2	-18.8431998	-16.6814351	51.92682
411	2	-20.0994098	-14.5056111	51.92682
412	1	-17.5869798	-15.9561611	51.92682
413	2	-16.3307698	-16.6814351	51.92682
414	2	-17.5869798	-14.5056111	51.92682
415	1	-18.8431998	-13.7803311	51.92682
416	1	-20.0994098	-11.6045111	51.92682
417	2	-18.8431998	-12.3297811	51.92682
418	1	-16.3307698	-13.7803311	51.92682
419	1	-17.5869798	-11.6045111	51.92682
420	2	-16.3307698	-12.3297811	51.92682
421	2	-20.0994098	-10.1539511	51.92682
422	1	-18.8431998	-9.4286811	51.92682
423	2	-17.5869798	-10.1539511	51.92682
424	1	-16.3307698	-9.4286811	51.92682
425	1	-50.2485245	-7.25280555	51.92682
426	2	-48.9923145	-7.97807955	51.92682
427	2	-50.2485245	-5.80225555	51.92682
428	1	-47.7360945	-7.25280555	51.92682
429	2	-46.4798845	-7.97807955	51.92682
430	2	-47.7360945	-5.80225555	51.92682
431	1	-48.9923145	-5.07697555	51.92682
432	1	-50.2485245	-2.90115555	51.92682
433	2	-48.9923145	-3.62642555	51.92682
434	1	-46.4798845	-5.07697555	51.92682
435	1	-47.7360945	-2.90115555	51.92682
436	2	-46.4798845	-3.62642555	51.92682
437	2	-50.2485245	-1.45059555	51.92682
438	1	-48.9923145	-0.72532555	51.92682
439	2	-47.7360945	-1.45059555	51.92682
440	1	-46.4798845	-0.72532555	51.92682
441	1	-50.2485245	1.45055	51.92682
442	2	-48.9923145	0.725276	51.92682
443	2	-50.2485245	2.9011	51.92682
444	1	-47.7360945	1.45055	51.92682
445	2	-46.4798845	0.725276	51.92682
446	2	-47.7360945	2.9011	51.92682
447	1	-48.9923145	3.62638	51.92682
448	1	-50.2485245	5.8022	51.92682
449	2	-48.9923145	5.07693	51.92682
450	1	-46.4798845	3.62638	51.92682
451	1	-47.7360945	5.8022	51.92682
452	2	-46.4798845	5.07693	51.92682
453	2	-50.2485245	7.25276	51.92682
454	1	-48.9923145	7.97803	51.92682
455	2	-47.7360945	7.25276	51.92682
456	1	-46.4798845	7.97803	51.92682
457	1	-50.2485245	10.15390555	51.92682
458	2	-48.9923145	9.42863155	51.92682
459	2	-50.2485245	11.60445555	51.92682
460	1	-47.7360945	10.15390555	51.92682
461	2	-46.4798845	9.42863155	51.92682
462	2	-47.7360945	11.60445555	51.92682
463	1	-48.9923145	12.32973555	51.92682
464	1	-50.2485245	14.50555555	51.92682
465	2	-48.9923145	13.78028555	51.92682
466	1	-46.4798845	12.32973555	51.92682
467	1	-47.7360945	14.50555555	51.92682
468	2	-46.4798845	13.78028555	51.92682
469	2	-50.2485245	15.95611555	51.92682
470	1	-48.9923145	16.68138555	51.92682
471	2	-47.7360945	15.95611555	51.92682
472	1	-46.4798845	16.68138555	51.92682
473	1	-50.2485245	18.8572611	51.92682
474	2	-48.9923145	18.1319871	51.92682
475	2	-50.2485245	20.3078111	51.92682
476	1	-47.7360945	18.8572611	51.92682
477	2	-46.4798845	18.1319871	51.92682
478	2	-47.7360945	20.3078111	51.92682
479	1	-48.9923145	21.0330911	51.92682
480	1	-50.2485245	23.2089111	51.92682
481	2	-48.9923145	22.4836411	51.92682
482	1	-46.4798845	21.0330911	51.92682
483	1	-47.7360945	23.2089111	51.92682
484	2	-46.4798845	22.4836411	51.92682
485	2	-50.2485245	24.6594711	51.92682
486	1	-48.9923145	25.3847411	51.92682
487	2	-47.7360945	24.6594711	51.92682
488	1	-46.4798845	25.3847411	51.92682
489	1	-45.22367205	-7.25280555	51.92682
490	2	-43.96746205	-7.97807955	51.92682
491	2	-45.22367205	-5.80225555	51.92682
492	1	-42.71124205	-7.25280555	51.92682
493	2	-41.45503205	-7.97807955	51.92682
494	2	-42.71124205	-5.80225555	51.92682
495	1	-43.96746205	-5.07697555	51.92682
496	1	-45.22367205	-2.90115555	51.92682
497	2	-43.96746205	-3.62642555	51.92682
498	1	-41.45503205	-5.07697555	51.92682
499	1	-42.71124205	-2.90115555	51.92682
500	2	-41.45503205	-3.62642555	51.92682
501	2	-45.22367205	-1.45059555	51.92682
502	1	-43.96746205	-0.72532555	51.92682
503	2	-42.71124205	-1.45059555	51.92682
504	1	-41.45503205	-0.72532555	51.92682
505	1	-45.22367205	1.45055	51.92682
506	2	-43.96746205	0.725276	51.92682
507	2	-45.22367205	2.9011	51.92682
508	1	-42.71124205	1.45055	51.92682
509	2	-41.45503205	0.725276	51.92682
510	2	-42.71124205	2.9011	51.92682
511	1	-43.96746205	3.62638	51.92682
512	1	-45.22367205	5.8022	51.92682
513	2	-43.96746205	5.07693	51.92682
514	1	-41.45503205	3.62638	51.92682
515	1	-42.71124205	5.8022	51.92682
516	2	-41.45503205	5.07693	51.92682
517	2	-45.22367205	7.25276	51.92682
518	1	-43.96746205	7.97803	51.92682
519	2	-42.71124205	7.25276	51.92682
520	1	-41.45503205	7.97803	51.92682
521	1	-45.22367205	10.15390555	51.92682
522	2	-43.96746205	9.42863155	51.92682
523	2	-45.22367205	11.60445555	51.92682
524	1	-42.71124205	10.15390555	51.92682
525	2	-41.45503205	9.42863155	51.92682
526	2	-42.71124205	11.60445555	51.92682
527	1	-43.96746205	12.32973555	51.92682
528	1	-45.22367205	14.50555555	51.92682
529	2	-43.96746205	13.78028555	51.92682
530	1	-41.45503205	12.32973555	51.92682
531	1	-42.71124205	14.50555555	51.92682
532	2	-41.45503205	13.78028555	51.92682
533	2	-45.22367205	15.95611555	51.92682
534	1	-43.96746205	16.68138555	51.92682
535	2	-42.71124205	15.95611555	51.92682
536	1	-41.45503205	16.68138555	51.92682
537	1	-45.22367205	18.8572611	51.92682
538	2	-43.96746205	18.1319871	51.92682
539	2	-45.22367205	20.3078111	51.92682
540	1	-42.71124205	18.8572611	51.92682
541	2	-41.45503205	18.1319871	51.92682
542	2	-42.71124205	20.3078111	51.92682
543	1	-43.96746205	21.0330911	51.92682
544	1	-45.22367205	23.2089111	51.92682
545	2	-43.96746205	22.4836411	51.92682
546	1	-41.45503205	21.0330911	51.92682
547	1	-42.71124205	23.2089111	51.92682
548	2	-41.45503205	22.4836411	51.92682
549	2	-45.22367205	24.6594711	51.92682
550	1	-43.96746205	25.3847411	51.92682
551	2	-42.71124205	24.6594711	51.92682
552	1	-41.45503205	25.3847411	51.92682
553	1	-40.1988196	-7.25280555	51.92682
554	2	-38.9426096	-7.97807955	51.92682
555	2	-40.1988196	-5.80225555	51.92682
556	1	-37.6863896	-7.25280555	51.92682
557	2	-36.4301796	-7.97807955	51.92682
558	2	-37.6863896	-5.80225555	51.92682
559	1	-38.9426096	-5.07697555	51.92682
560	1	-40.1988196	-2.90115555	51.92682
561	2	-38.9426096	-3.62642555	51.92682
562	1	-36.4301796	-5.07697555	51.92682
563	1	-37.6863896	-2.90115555	51.92682
564	2	-36.4301796	-3.62642555	51.92682
565	2	-40.1988196	-1.45059555	51.92682
566	1	-38.9426096	-0.72532555	51.92682
567	2	-37.6863896	-1.45059555	51.92682
568	1	-36.4301796	-0.72532555	51.92682
569	1	-40.1988196	1.45055	51.92682
570	2	-38.9426096	0.725276	51.92682
571	2	-40.1988196	2.9011	51.92682
572	1	-37.6863896	1.45055	51.92682
573	2	-36.4301796	0.725276	51.92682
574	2	-37.6863896	2.9011	51.92682
575	1	-38.9426096	3.62638	51.92682
576	1	-40.1988196	5.8022	51.92682
577	2	-38.9426096	5.07693	51.92682
578	1	-36.4301796	3.62638	51.92682
579	1	-37.6863896	5.8022	51.92682
580	2	-36.4301796	5.07693	51.92682
581	2	-40.1988196	7.25276	51.92682
582	1	-38.9426096	7.97803	51.92682
583	2	-37.6863896	7.25276	51.92682
584	1	-40.1988196	10.15390555	51.92682
585	2	-38.9426096	9.42863155	51.92682
586	2	-40.1988196	11.60445555	51.92682
587	1	-37.6863896	10.15390555	51.92682
588	2	-37.6863896	11.60445555	51.92682
589	1	-38.9426096	12.32973555	51.92682
590	1	-40.1988196	14.50555555	51.92682
591	2	-38.9426096	13.78028555	51.92682
592	1	-36.4301796	12.32973555	51.92682
593	1	-37.6863896	14.50555555	51.92682
594	2	-36.4301796	13.78028555	51.92682
595	2	-40.1988196	15.95611555	51.92682
596	1	-38.9426096	16.68138555	51.92682
597	2	-37.6863896	15.95611555	51.92682
598	1	-36.4301796	16.68138555	51.92682
599	1	-40.1988196	18.8572611	51.92682
600	2	-38.9426096	18.1319871	51.92682
601	2	-40.1988196	20.3078111	51.92682
602	1	-37.6863896	18.8572611	51.92682
603	2	-36.4301796	18.1319871	51.92682
604	2	-37.6863896	20.3078111	51.92682
605	1	-38.9426096	21.0330911	51.92682
606	1	-40.1988196	23.2089111	51.92682
607	2	-38.9426096	22.4836411	51.92682
608	1	-36.4301796	21.0330911	51.92682
609	1	-37.6863896	23.2089111	51.92682
610	2	-36.4301796	22.4836411	51.92682
611	2	-40.1988196	24.6594711	51.92682
612	1	-38.9426096	25.3847411	51.92682
613	2	-37.6863896	24.6594711	51.92682
614	1	-36.4301796	25.3847411	51.92682
615	1	-35.17396715	-7.25280555	51.92682
616	2	-33.91775715	-7.97807955	51.92682
617	2	-35.17396715	-5.80225555	51.92682
618	1	-32.66153715	-7.25280555	51.92682
619	2	-31.40532715	-7.97807955	51.92682
620	2	-32.66153715	-5.80225555	51.92682
621	1	-33.91775715	-5.07697555	51.92682
622	1	-35.17396715	-2.90115555	51.92682
623	2	-33.91775715	-3.62642555	51.92682
624	1	-31.40532715	-5.07697555	51.92682
625	1	-32.66153715	-2.90115555	51.92682
626	2	-31.40532715	-3.62642555	51.92682
627	2	-35.17396715	-1.45059555	51.92682
628	1	-33.91775715	-0.72532555	51.92682
629	2	-32.66153715	-1.45059555	51.92682
630	1	-31.40532715	-0.72532555	51.92682
631	1	-35.17396715	1.45055	51.92682
632	2	-33.91775715	0.725276	51.92682
633	2	-35.17396715	2.9011	51.92682
634	1	-32.66153715	1.45055	51.92682
635	2	-31.40532715	0.725276	51.92682
636	2	-32.66153715	2.9011	51.92682
637	1	-33.91775715	3.62638	51.92682
638	1	-31.40532715	3.62638	51.92682
639	1	-35.17396715	14.50555555	51.92682
640	2	-33.91775715	13.78028555	51.92682
641	1	-32.66153715	14.50555555	51.92682
642	2	-31.40532715	13.78028555	51.92682
643	2	-35.17396715	15.95611555	51.92682
644	1	-33.91775715	16.68138555	51.92682
645	2	-32.66153715	15.95611555	51.92682
646	1	-31.40532715	16.68138555	51.92682
647	1	-35.17396715	18.8572611	51.92682
648	2	-33.91775715	18.1319871	51.92682
649	2	-35.17396715	20.3078111	51.92682
650	1	-32.66153715	18.8572611	51.92682
651	2	-31.40532715	18.1319871	51.92682
652	2	-32.66153715	20.3078111	51.92682
653	1	-33.91775715	21.0330911	51.92682
654	1	-35.17396715	23.2089111	51.92682
655	2	-33.91775715	22.4836411	51.92682
656	1	-31.40532715	21.0330911	51.92682
657	1	-32.66153715	23.2089111	51.92682
658	2	-31.40532715	22.4836411	51.92682
659	2	-35.17396715	24.6594711	51.92682
660	1	-33.91775715	25.3847411	51.92682
661	2	-32.66153715	24.6594711	51.92682
662	1	-31.40532715	25.3847411	51.92682
663	1	-30.1491147	-7.25280555	51.92682
664	2	-28.8929047	-7.97807955	51.92682
665	2	-30.1491147	-5.80225555	51.92682
666	1	-27.6366847	-7.25280555	51.92682
667	2	-26.3804747	-7.97807955	51.92682
668	2	-27.6366847	-5.80225555	51.92682
669	1	-28.8929047	-5.07697555	51.92682
670	1	-30.1491147	-2.90115555	51.92682
671	2	-28.8929047	-3.62642555	51.92682
672	1	-26.3804747	-5.07697555	51.92682
673	1	-27.6366847	-2.90115555	51.92682
674	2	-26.3804747	-3.62642555	51.92682
675	2	-30.1491147	-1.45059555	51.92682
676	1	-28.8929047	-0.72532555	51.92682
677	2	-27.6366847	-1.45059555	51.92682
678	1	-26.3804747	-0.72532555	51.92682
679	1	-30.1491147	1.45055	51.92682
680	2	-28.8929047	0.725276	51.92682
681	2	-30.1491147	2.9011	51.92682
682	1	-27.6366847	1.45055	51.92682
683	2	-26.3804747	0.725276	51.92682
684	2	-27.6366847	2.9011	51.92682
685	1	-28.8929047	3.62638	51.92682
686	2	-28.8929047	5.07693	51.92682
687	1	-26.3804747	3.62638	51.92682
688	1	-27.6366847	5.8022	51.92682
689	2	-26.3804747	5.07693	51.92682
690	2	-27.6366847	7.25276	51.92682
691	1	-26.3804747	7.97803	51.92682
692	1	-27.6366847	10.15390555	51.92682
693	2	-26.3804747	9.42863155	51.92682
694	2	-27.6366847	11.60445555	51.92682
695	1	-28.8929047	12.32973555	51.92682
696	1	-30.1491147	14.50555555	51.92682
697	2	-28.8929047	13.78028555	51.92682
698	1	-26.3804747	12.32973555	51.92682
699	1	-27.6366847	14.50555555	51.92682
700	2	-26.3804747	13.78028555	51.92682
701	2	-30.1491147	15.95611555	51.92682
702	1	-28.8929047	16.68138555	51.92682
703	2	-27.6366847	15.95611555	51.92682
704	1	-26.3804747	16.68138555	51.92682
705	1	-30.1491147	18.8572611	51.92682
706	2	-28.8929047	18.1319871	51.92682
707	2	-30.1491147	20.3078111	51.92682
708	1	-27.6366847	18.8572611	51.92682
709	2	-26.3804747	18.1319871	51.92682
710	2	-27.6366847	20.3078111	51.92682
711	1	-28.8929047	21.0330911	51.92682
712	1	-30.1491147	23.2089111	51.92682
713	2	-28.8929047	22.4836411	51.92682
714	1	-26.3804747	21.0330911	51.92682
715	1	-27.6366847	23.2089111	51.92682
716	2	-26.3804747	22.4836411	51.92682
717	2	-30.1491147	24.6594711	51.92682
718	1	-28.8929047	25.3847411	51.92682
719	2	-27.6366847	24.6594711	51.92682
720	1	-26.3804747	25.3847411	51.92682
721	1	-25.12426225	-7.25280555	51.92682
722	2	-23.86805225	-7.97807955	51.92682
723	2	-25.12426225	-5.80225555	51.92682
724	1	-22.61183225	-7.25280555	51.92682
725	2	-21.35562225	-7.97807955	51.92682
726	2	-22.61183225	-5.80225555	51.92682
727	1	-23.86805225	-5.07697555	51.92682
728	1	-25.12426225	-2.90115555	51.92682
729	2	-23.86805225	-3.62642555	51.92682
730	1	-21.35562225	-5.07697555	51.92682
731	1	-22.61183225	-2.90115555	51.92682
732	2	-21.35562225	-3.62642555	51.92682
733	2	-25.12426225	-1.45059555	51.92682
734	1	-23.86805225	-0.72532555	51.92682
735	2	-22.61183225	-1.45059555	51.92682
736	1	-21.35562225	-0.72532555	51.92682
737	1	-25.12426225	1.45055	51.92682
738	2	-23.86805225	0.725276	51.92682
739	2	-25.12426225	2.9011	51.92682
740	1	-22.61183225	1.45055	51.92682
741	2	-21.35562225	0.725276	51.92682
742	2	-22.61183225	2.9011	51.92682
743	1	-23.86805225	3.62638	51.92682
744	1	-25.12426225	5.8022	51.92682
745	2	-23.86805225	5.07693	51.92682
746	1	-21.35562225	3.62638	51.92682
747	1	-22.61183225	5.8022	51.92682
748	2	-21.35562225	5.07693	51.92682
749	2	-25.12426225	7.25276	51.92682
750	1	-23.86805225	7.97803	51.92682
751	2	-22.61183225	7.25276	51.92682
752	1	-21.35562225	7.97803	51.92682
753	1	-25.12426225	10.15390555	51.92682
754	2	-23.86805225	9.42863155	51.92682
755	2	-25.12426225	11.60445555	51.92682
756	1	-22.61183225	10.15390555	51.92682
757	2	-21.35562225	9.42863155	51.92682
758	2	-22.61183225	11.60445555	51.92682
759	1	-23.86805225	12.32973555	51.92682
760	1	-25.12426225	14.50555555	51.92682
761	2	-23.86805225	13.78028555	51.92682
762	1	-21.35562225	12.32973555	51.92682
763	1	-22.61183225	14.50555555	51.92682
764	2	-21.35562225	13.78028555	51.92682
765	2	-25.12426225	15.95611555	51.92682
766	1	-23.86805225	16.68138555	51.92682
767	2	-22.61183225	15.95611555	51.92682
768	1	-21.35562225	16.68138555	51.92682
769	1	-25.12426225	18.8572611	51.92682
770	2	-23.86805225	18.1319871	51.92682
771	2	-25.12426225	20.3078111	51.92682
772	1	-22.61183225	18.8572611	51.92682
773	2	-21.35562225	18.1319871	51.92682
774	2	-22.61183225	20.3078111	51.92682
775	1	-23.86805225	21.0330911	51.92682
776	1	-25.12426225	23.2089111	51.92682
777	2	-23.86805225	22.4836411	51.92682
778	1	-21.35562225	21.0330911	51.92682
779	1	-22.61183225	23.2089111	51.92682
780	2	-21.35562225	22.4836411	51.92682
781	2	-25.12426225	24.6594711	51.92682
782	1	-23.86805225	25.3847411	51.92682
783	2	-22.61183225	24.6594711	51.92682
784	1	-21.35562225	25.3847411	51.92682
785	1	-20.0994098	-7.25280555	51.92682
786	2	-18.8431998	-7.97807955	51.92682
787	2	-20.0994098	-5.80225555	51.92682
788	1	-17.5869798	-7.25280555	51.92682
789	2	-16.3307698	-7.97807955	51.92682
790	2	-17.5869798	-5.80225555	51.92682
791	1	-18.8431998	-5.07697555	51.92682
792	1	-20.0994098	-2.90115555	51.92682
793	2	-18.8431998	-3.62642555	51.92682
794	1	-16.3307698	-5.07697555	51.92682
795	1	-17.5869798	-2.90115555	51.92682
796	2	-16.3307698	-3.62642555	51.92682
797	2	-20.0994098	-1.45059555	51.92682
798	1	-18.8431998	-0.72532555	51.92682
799	2	-17.5869798	-1.45059555	51.92682
800	1	-16.3307698	-0.72532555	51.92682
801	1	-20.0994098	1.45055	51.92682
802	2	-18.8431998	0.725276	51.92682
803	2	-20.0994098	2.9011	51.92682
804	1	-17.5869798	1.45055	51.92682
805	2	-16.3307698	0.725276	51.92682
806	2	-17.5869798	2.9011	51.92682
807	1	-18.8431998	3.62638	51.92682
808	1	-20.0994098	5.8022	51.92682
809	2	-18.8431998	5.07693	51.92682
810	1	-16.3307698	3.62638	51.92682
811	1	-17.5869798	5.8022	51.92682
812	2	-16.3307698	5.07693	51.92682
813	2	-20.0994098	7.25276	51.92682
814	1	-18.8431998	7.97803	51.92682
815	2	-17.5869798	7.25276	51.92682
816	1	-16.3307698	7.97803	51.92682
817	1	-20.0994098	10.15390555	51.92682
818	2	-18.8431998	9.42863155	51.92682
819	2	-20.0994098	11.60445555	51.92682
820	1	-17.5869798	10.15390555	51.92682
821	2	-16.3307698	9.42863155	51.92682
822	2	-17.5869798	11.60445555	51.92682
823	1	-18.8431998	12.32973555	51.92682
824	1	-20.0994098	14.50555555	51.92682
825	2	-18.8431998	13.78028555	51.92682
826	1	-16.3307698	12.32973555	51.92682
827	1	-17.5869798	14.50555555	51.92682
828	2	-16.3307698	13.78028555	51.92682
829	2	-20.0994098	15.95611555	51.92682
830	1	-18.8431998	16.68138555	51.92682
831	2	-17.5869798	15.95611555	51.92682
832	1	-16.3307698	16.68138555	51.92682
833	1	-20.0994098	18.8572611	51.92682
834	2	-18.8431998	18.1319871	51.92682
835	2	-20.0994098	20.3078111	51.92682
836	1	-17.5869798	18.8572611	51.92682
837	2	-16.3307698	18.1319871	51.92682
838	2	-17.5869798	20.3078111	51.92682
839	1	-18.8431998	21.0330911	51.92682
840	1	-20.0994098	23.2089111	51.92682
841	2	-18.8431998	22.4836411	51.92682
842	1	-16.3307698	21.0330911	51.92682
843	1	-17.5869798	23.2089111	51.92682
844	2	-16.3307698	22.4836411	51.92682
845	2	-20.0994098	24.6594711	51.92682
846	1	-18.8431998	25.3847411	51.92682
847	2	-17.5869798	24.6594711	51.92682
848	1	-16.3307698	25.3847411	51.92682
849	1	-50.2485245	27.56061665	51.92682
850	2	-48.9923145	26.83534265	51.92682
851	2	-50.2485245	29.01116665	51.92682
852	1	-47.7360945	27.56061665	51.92682
853	2	-46.4798845	26.83534265	51.92682
854	2	-47.7360945	29.01116665	51.92682
855	1	-48.9923145	29.73644665	51.92682
856	1	-50.2485245	31.91226665	51.92682
857	2	-48.9923145	31.18699665	51.92682
858	1	-46.4798845	29.73644665	51.92682
859	1	-47.7360945	31.91226665	51.92682
860	2	-46.4798845	31.18699665	51.92682
861	2	-50.2485245	33.36282665	51.92682
862	1	-48.9923145	34.08809665	51.92682
863	2	-47.7360945	33.36282665	51.92682
864	1	-46.4798845	34.08809665	51.92682
865	1	-50.2485245	36.2639722	51.92682
866	2	-48.9923145	35.5386982	51.92682
867	2	-50.2485245	37.7145222	51.92682
868	1	-47.7360945	36.2639722	51.92682
869	2	-46.4798845	35.5386982	51.92682
870	2	-47.7360945	37.7145222	51.92682
871	1	-48.9923145	38.4398022	51.92682
872	1	-50.2485245	40.6156222	51.92682
873	2	-48.9923145	39.8903522	51.92682
874	1	-46.4798845	38.4398022	51.92682
875	1	-47.7360945	40.6156222	51.92682
876	2	-46.4798845	39.8903522	51.92682
877	2	-50.2485245	42.0661822	51.92682
878	1	-48.9923145	42.7914522	51.92682
879	2	-47.7360945	42.0661822	51.92682
880	1	-46.4798845	42.7914522	51.92682
881	1	-50.2485245	44.96732775	51.92682
882	2	-48.9923145	44.24205375	51.92682
883	2	-50.2485245	46.41787775	51.92682
884	1	-47.7360945	44.96732775	51.92682
885	2	-46.4798845	44.24205375	51.92682
886	2	-47.7360945	46.41787775	51.92682
887	1	-48.9923145	47.14315775	51.92682
888	1	-50.2485245	49.31897775	51.92682
889	2	-48.9923145	48.59370775	51.92682
890	1	-46.4798845	47.14315775	51.92682
891	1	-47.7360945	49.31897775	51.92682
892	2	-46.4798845	48.59370775	51.92682
893	2	-50.2485245	50.76953775	51.92682
894	1	-48.9923145	51.49480775	51.92682
895	2	-47.7360945	50.76953775	51.92682
896	1	-46.4798845	51.49480775	51.92682
897	1	-50.2485245	53.6706833	51.92682
898	2	-48.9923145	52.9454093	51.92682
899	2	-50.2485245	55.1212333	51.92682
900	1	-47.7360945	53.6706833	51.92682
901	2	-46.4798845	52.9454093	51.92682
902	2	-47.7360945	55.1212333	51.92682
903	1	-48.9923145	55.8465133	51.92682
904	1	-50.2485245	58.0223333	51.92682
905	2	-48.9923145	57.2970633	51.92682
906	1	-46.4798845	55.8465133	51.92682
907	1	-47.7360945	58.0223333	51.92682
908	2	-46.4798845	57.2970633	51.92682
909	2	-50.2485245	59.4728933	51.92682
910	1	-48.9923145	60.1981633	51.92682
911	2	-47.7360945	59.4728933	51.92682
912	1	-46.4798845	60.1981633	51.92682
913	1	-45.22367205	27.56061665	51.92682
914	2	-43.96746205	26.83534265	51.92682
915	2	-45.22367205	29.01116665	51.92682
916	1	-42.71124205	27.56061665	51.92682
917	2	-41.45503205	26.83534265	51.92682
918	2	-42.71124205	29.01116665	51.92682
919	1	-43.96746205	29.73644665	51.92682
920	1	-45.22367205	31.91226665	51.92682
921	2	-43.96746205	31.18699665	51.92682
922	1	-41.45503205	29.73644665	51.92682
923	1	-42.71124205	31.91226665	51.92682
924	2	-41.45503205	31.18699665	51.92682
925	2	-45.22367205	33.36282665	51.92682
926	1	-43.96746205	34.08809665	51.92682
927	2	-42.71124205	33.36282665	51.92682
928	1	-41.45503205	34.08809665	51.92682
929	1	-45.22367205	36.2639722	51.92682
930	2	-43.96746205	35.5386982	51.92682
931	2	-45.22367205	37.7145222	51.92682
932	1	-42.71124205	36.2639722	51.92682
933	2	-41.45503205	35.5386982	51.92682
934	2	-42.71124205	37.7145222	51.92682
935	1	-43.96746205	38.4398022	51.92682
936	1	-45.22367205	40.6156222	51.92682
937	2	-43.96746205	39.8903522	51.92682
938	1	-41.45503205	38.4398022	51.92682
939	1	-42.71124205	40.6156222	51.92682
940	2	-41.45503205	39.8903522	51.92682
941	2	-45.22367205	42.0661822	51.92682
942	1	-43.96746205	42.7914522	51.92682
943	2	-42.71124205	42.0661822	51.92682
944	1	-41.45503205	42.7914522	51.92682
945	1	-45.22367205	44.96732775	51.92682
946	2	-43.96746205	44.24205375	51.92682
947	2	-45.22367205	46.41787775	51.92682
948	1	-42.71124205	44.96732775	51.92682
949	2	-41.45503205	44.24205375	51.92682
950	2	-42.71124205	46.41787775	51.92682
951	1	-43.96746205	47.14315775	51.92682
952	1	-45.22367205	49.31897775	51.92682
953	2	-43.96746205	48.59370775	51.92682
954	1	-41.45503205	47.14315775	51.92682
955	1	-42.71124205	49.31897775	51.92682
956	2	-41.45503205	48.59370775	51.92682
957	2	-45.22367205	50.76953775	51.92682
958	1	-43.96746205	51.49480775	51.92682
959	2	-42.71124205	50.76953775	51.92682
960	1	-41.45503205	51.49480775	51.92682
961	1	-45.22367205	53.6706833	51.92682
962	2	-43.96746205	52.9454093	51.92682
963	2	-45.22367205	55.1212333	51.92682
964	1	-42.71124205	53.6706833	51.92682
965	2	-41.45503205	52.9454093	51.92682
966	2	-42.71124205	55.1212333	51.92682
967	1	-43.96746205	55.8465133	51.92682
968	1	-45.22367205	58.0223333	51.92682
969	2	-43.96746205	57.2970633	51.92682
970	1	-41.45503205	55.8465133	51.92682
971	1	-42.71124205	58.0223333	51.92682
972	2	-41.45503205	57.2970633	51.92682
973	2	-45.22367205	59.4728933	51.92682
974	1	-43.96746205	60.1981633	51.92682
975	2	-42.71124205	59.4728933	51.92682
976	1	-41.45503205	60.1981633	51.92682
977	1	-40.1988196	27.56061665	51.92682
978	2	-38.9426096	26.83534265	51.92682
979	2	-40.1988196	29.01116665	51.92682
980	1	-37.6863896	27.56061665	51.92682
981	2	-36.4301796	26.83534265	51.92682
982	2	-37.6863896	29.01116665	51.92682
983	1	-38.9426096	29.73644665	51.92682
984	1	-40.1988196	31.91226665	51.92682
985	2	-38.9426096	31.18699665	51.92682
986	1	-36.4301796	29.73644665	51.92682
987	1	-37.6863896	31.91226665	51.92682
988	2	-36.4301796	31.18699665	51.92682
989	2	-40.1988196	33.36282665	51.92682
990	1	-38.9426096	34.08809665	51.92682
991	2	-37.6863896	33.36282665	51.92682
992	1	-36.4301796	34.08809665	51.92682
993	1	-40.1988196	36.2639722	51.92682
994	2	-38.9426096	35.5386982	51.92682
995	2	-40.1988196	37.7145222	51.92682
996	1	-37.6863896	36.2639722	51.92682
997	2	-36.4301796	35.5386982	51.92682
998	2	-37.6863896	37.7145222	51.92682
999	1	-38.9426096	38.4398022	51.92682
1000	1	-40.1988196	40.6156222	51.92682
1001	2	-38.9426096	39.8903522	51.92682
1002	1	-36.4301796	38.4398022	51.92682
1003	1	-37.6863896	40.6156222	51.92682
1004	2	-36.4301796	39.8903522	51.92682
1005	2	-40.1988196	42.0661822	51.92682
1006	1	-38.9426096	42.7914522	51.92682
1007	2	-37.6863896	42.0661822	51.92682
1008	1	-40.1988196	44.96732775	51.92682
1009	2	-38.9426096	44.24205375	51.92682
1010	2	-40.1988196	46.41787775	51.92682
1011	1	-37.6863896	44.96732775	51.92682
1012	2	-37.6863896	46.41787775	51.92682
1013	1	-38.9426096	47.14315775	51.92682
1014	1	-40.1988196	49.31897775	51.92682
1015	2	-38.9426096	48.59370775	51.92682
1016	1	-36.4301796	47.14315775	51.92682
1017	1	-37.6863896	49.31897775	51.92682
1018	2	-36.4301796	48.59370775	51.92682
1019	2	-40.1988196	50.76953775	51.92682
1020	1	-38.9426096	51.49480775	51.92682
1021	2	-37.6863896	50.76953775	51.92682
1022	1	-36.4301796	51.49480775	51.92682
1023	1	-40.1988196	53.6706833	51.92682
1024	2	-38.9426096	52.9454093	51.92682
1025	2	-40.1988196	55.1212333	51.92682
1026	1	-37.6863896	53.6706833	51.92682
1027	2	-36.4301796	52.9454093	51.92682
1028	2	-37.6863896	55.1212333	51.92682
1029	1	-38.9426096	55.8465133	51.92682
1030	1	-40.1988196	58.0223333	51.92682
1031	2	-38.9426096	57.2970633	51.92682
1032	1	-36.4301796	55.8465133	51.92682
1033	1	-37.6863896	58.0223333	51.92682
1034	2	-36.4301796	57.2970633	51.92682
1035	2	-40.1988196	59.4728933	51.92682
1036	1	-38.9426096	60.1981633	51.92682
1037	2	-37.6863896	59.4728933	51.92682
1038	1	-36.4301796	60.1981633	51.92682
1039	1	-35.17396715	27.56061665	51.92682
1040	2	-33.91775715	26.83534265	51.92682
1041	2	-35.17396715	29.01116665	51.92682
1042	1	-32.66153715	27.56061665	51.92682
1043	2	-31.40532715	26.83534265	51.92682
1044	2	-32.66153715	29.01116665	51.92682
1045	1	-33.91775715	29.73644665	51.92682
1046	1	-35.17396715	31.91226665	51.92682
1047	2	-33.91775715	31.18699665	51.92682
1048	1	-31.40532715	29.73644665	51.92682
1049	1	-32.66153715	31.91226665	51.92682
1050	2	-31.40532715	31.18699665	51.92682
1051	2	-35.17396715	33.36282665	51.92682
1052	1	-33.91775715	34.08809665	51.92682
1053	2	-32.66153715	33.36282665	51.92682
1054	1	-31.40532715	34.08809665	51.92682
1055	1	-35.17396715	36.2639722	51.92682
1056	2	-33.91775715	35.5386982	51.92682
1057	2	-35.17396715	37.7145222	51.92682
1058	1	-32.66153715	36.2639722	51.92682
1059	2	-31.40532715	35.5386982	51.92682
1060	2	-32.66153715	37.7145222	51.92682
1061	1	-33.91775715	38.4398022	51.92682
1062	1	-31.40532715	38.4398022	51.92682
1063	1	-35.17396715	49.31897775	51.92682
1064	2	-33.91775715	48.59370775	51.92682
1065	1	-32.66153715	49.31897775	51.92682
1066	2	-31.40532715	48.59370775	51.92682
1067	2	-35.17396715	50.76953775	51.92682
1068	1	-33.91775715	51.49480775	51.92682
1069	2	-32.66153715	50.76953775	51.92682
1070	1	-31.40532715	51.49480775	51.92682
1071	1	-35.17396715	53.6706833	51.92682
1072	2	-33.91775715	52.9454093	51.92682
1073	2	-35.17396715	55.1212333	51.92682
1074	1	-32.66153715	53.6706833	51.92682
1075	2	-31.40532715	52.9454093	51.92682
1076	2	-32.66153715	55.1212333	51.92682
1077	1	-33.91775715	55.8465133	51.92682
1078	1	-35.17396715	58.0223333	51.92682
1079	2	-33.91775715	57.2970633	51.92682
1080	1	-31.40532715	55.8465133	51.92682
1081	1	-32.66153715	58.0223333	51.92682
1082	2	-31.40532715	57.2970633	51.92682
1083	2	-35.17396715	59.4728933	51.92682
1084	1	-33.91775715	60.1981633	51.92682
1085	2	-32.66153715	59.4728933	51.92682
1086	1	-31.40532715	60.1981633	51.92682
1087	1	-30.1491147	27.56061665	51.92682
1088	2	-28.8929047	26.83534265	51.92682
1089	2	-30.1491147	29.01116665	51.92682
1090	1	-27.6366847	27.56061665	51.92682
1091	2	-26.3804747	26.83534265	51.92682
1092	2	-27.6366847	29.01116665	51.92682
1093	1	-28.8929047	29.73644665	51.92682
1094	1	-30.1491147	31.91226665	51.92682
1095	2	-28.8929047	31.18699665	51.92682
1096	1	-26.3804747	29.73644665	51.92682
1097	1	-27.6366847	31.91226665	51.92682
1098	2	-26.3804747	31.18699665	51.92682
1099	2	-30.1491147	33.36282665	51.92682
1100	1	-28.8929047	34.08809665	51.92682
1101	2	-27.6366847	33.36282665	51.92682
1102	1	-26.3804747	34.08809665	51.92682
1103	1	-30.1491147	36.2639722	51.92682
1104	2	-28.8929047	35.5386982	51.92682
1105	2	-30.1491147	37.7145222	51.92682
1106	1	-27.6366847	36.2639722	51.92682
1107	2	-26.3804747	35.5386982	51.92682
1108	2	-27.6366847	37.7145222	51.92682
1109	1	-28.8929047	38.4398022	51.92682
1110	2	-28.8929047	39.8903522	51.92682
1111	1	-26.3804747	38.4398022	51.92682
1112	1	-27.6366847	40.6156222	51.92682
1113	2	-26.3804747	39.8903522	51.92682
1114	2	-27.6366847	42.0661822	51.92682
1115	1	-26.3804747	42.7914522	51.92682
1116	1	-27.6366847	44.96732775	51.92682
1117	2	-26.3804747	44.24205375	51.92682
1118	2	-27.6366847	46.41787775	51.92682
1119	1	-28.8929047	47.14315775	51.92682
1120	1	-30.1491147	49.31897775	51.92682
1121	2	-28.8929047	48.59370775	51.92682
1122	1	-26.3804747	47.14315775	51.92682
1123	1	-27.6366847	49.31897775	51.92682
1124	2	-26.3804747	48.59370775	51.92682
1125	2	-30.1491147	50.76953775	51.92682
1126	1	-28.8929047	51.49480775	51.92682
1127	2	-27.6366847	50.76953775	51.92682
1128	1	-26.3804747	51.49480775	51.92682
1129	1	-30.1491147	53.6706833	51.92682
1130	2	-28.8929047	52.9454093	51.92682
1131	2	-30.1491147	55.1212333	51.92682
1132	1	-27.6366847	53.6706833	51.92682
1133	2	-26.3804747	52.9454093	51.92682
1134	2	-27.6366847	55.1212333	51.92682
1135	1	-28.8929047	55.8465133	51.92682
1136	1	-30.1491147	58.0223333	51.92682
1137	2	-28.8929047	57.2970633	51.92682
1138	1	-26.3804747	55.8465133	51.92682
1139	1	-27.6366847	58.0223333	51.92682
1140	2	-26.3804747	57.2970633	51.92682
1141	2	-30.1491147	59.4728933	51.92682
1142	1	-28.8929047	60.1981633	51.92682
1143	2	-27.6366847	59.4728933	51.92682
1144	1	-26.3804747	60.1981633	51.92682
1145	1	-25.12426225	27.56061665	51.92682
1146	2	-23.86805225	26.83534265	51.92682
1147	2	-25.12426225	29.01116665	51.92682
1148	1	-22.61183225	27.56061665	51.92682
1149	2	-21.35562225	26.83534265	51.92682
1150	2	-22.61183225	29.01116665	51.92682
1151	1	-23.86805225	29.73644665	51.92682
1152	1	-25.12426225	31.91226665	51.92682
1153	2	-23.86805225	31.18699665	51.92682
1154	1	-21.35562225	29.73644665	51.92682
1155	1	-22.61183225	31.91226665	51.92682
1156	2	-21.35562225	31.18699665	51.92682
1157	2	-25.12426225	33.36282665	51.92682
1158	1	-23.86805225	34.08809665	51.92682
1159	2	-22.61183225	33.36282665	51.92682
1160	1	-21.35562225	34.08809665	51.92682
1161	1	-25.12426225	36.2639722	51.92682
1162	2	-23.86805225	35.5386982	51.92682
1163	2	-25.12426225	37.7145222	51.92682
1164	1	-22.61183225	36.2639722	51.92682
1165	2	-21.35562225	35.5386982	51.92682
1166	2	-22.61183225	37.7145222	51.92682
1167	1	-23.86805225	38.4398022	51.92682
1168	1	-25.12426225	40.6156222	51.92682
1169	2	-23.86805225	39.8903522	51.92682
1170	1	-21.35562225	38.4398022	51.92682
1171	1	-22.61183225	40.6156222	51.92682
1172	2	-21.35562225	39.8903522	51.92682
1173	2	-25.12426225	42.0661822	51.92682
1174	1	-23.86805225	42.7914522	51.92682
1175	2	-22.61183225	42.0661822	51.92682
1176	1	-21.35562225	42.7914522	51.92682
1177	1	-25.12426225	44.96732775	51.92682
1178	2	-23.86805225	44.24205375	51.92682
1179	2	-25.12426225	46.41787775	51.92682
1180	1	-22.61183225	44.96732775	51.92682
1181	2	-21.35562225	44.24205375	51.92682
1182	2	-22.61183225	46.41787775	51.92682
1183	1	-23.86805225	47.14315775	51.92682
1184	1	-25.12426225	49.31897775	51.92682
1185	2	-23.86805225	48.59370775	51.92682
1186	1	-21.35562225	47.14315775	51.92682
1187	1	-22.61183225	49.31897775	51.92682
1188	2	-21.35562225	48.59370775	51.92682
1189	2	-25.12426225	50.76953775	51.92682
1190	1	-23.86805225	51.49480775	51.92682
1191	2	-22.61183225	50.76953775	51.92682
1192	1	-21.35562225	51.49480775	51.92682
1193	1	-25.12426225	53.6706833	51.92682
1194	2	-23.86805225	52.9454093	51.92682
1195	2	-25.12426225	55.1212333	51.92682
1196	1	-22.61183225	53.6706833	51.92682
1197	2	-21.35562225	52.9454093	51.92682
1198	2	-22.61183225	55.1212333	51.92682
1199	1	-23.86805225	55.8465133	51.92682
1200	1	-25.12426225	58.0223333	51.92682
1201	2	-23.86805225	57.2970633	51.92682
1202	1	-21.35562225	55.8465133	51.92682
1203	1	-22.61183225	58.0223333	51.92682
1204	2	-21.35562225	57.2970633	51.92682
1205	2	-25.12426225	59.4728933	51.92682
1206	1	-23.86805225	60.1981633	51.92682
1207	2	-22.61183225	59.4728933	51.92682
1208	1	-21.35562225	60.1981633	51.92682
1209	1	-20.0994098	27.56061665	51.92682
1210	2	-18.8431998	26.83534265	51.92682
1211	2	-20.0994098	29.01116665	51.92682
1212	1	-17.5869798	27.56061665	51.92682
1213	2	-16.3307698	26.83534265	51.92682
1214	2	-17.5869798	29.01116665	51.92682
1215	1	-18.8431998	29.73644665	51.92682
1216	1	-20.0994098	31.91226665	51.92682
1217	2	-18.8431998	31.18699665	51.92682
1218	1	-16.3307698	29.73644665	51.92682
1219	1	-17.5869798	31.91226665	51.92682
1220	2	-16.3307698	31.18699665	51.92682
1221	2	-20.0994098	33.36282665	51.92682
1222	1	-18.8431998	34.08809665	51.92682
1223	2	-17.5869798	33.36282665	51.92682
1224	1	-16.3307698	34.08809665	51.92682
1225	1	-20.0994098	36.2639722	51.92682
1226	2	-18.8431998	35.5386982	51.92682
1227	2	-20.0994098	37.7145222	51.92682
1228	1	-17.5869798	36.2639722	51.92682
1229	2	-16.3307698	35.5386982	51.92682
1230	2	-17.5869798	37.7145222	51.92682
1231	1	-18.8431998	38.4398022	51.92682
1232	1	-20.0994098	40.6156222	51.92682
1233	2	-18.8431998	39.8903522	51.92682
1234	1	-16.3307698	38.4398022	51.92682
1235	1	-17.5869798	40.6156222	51.92682
1236	2	-16.3307698	39.8903522	51.92682
1237	2	-20.0994098	42.0661822	51.92682
1238	1	-18.8431998	42.7914522	51.92682
1239	2	-17.5869798	42.0661822	51.92682
1240	1	-16.3307698	42.7914522	51.92682
1241	1	-20.0994098	44.96732775	51.92682
1242	2	-18.8431998	44.24205375	51.92682
1243	2	-20.0994098	46.41787775	51.92682
1244	1	-17.5869798	44.96732775	51.92682
1245	2	-16.3307698	44.24205375	51.92682
1246	2	-17.5869798	46.41787775	51.92682
1247	1	-18.8431998	47.14315775	51.92682
1248	1	-20.0994098	49.31897775	51.92682
1249	2	-18.8431998	48.59370775	51.92682
1250	1	-16.3307698	47.14315775	51.92682
1251	1	-17.5869798	49.31897775	51.92682
1252	2	-16.3307698	48.59370775	51.92682
1253	2	-20.0994098	50.76953775	51.92682
1254	1	-18.8431998	51.49480775	51.92682
1255	2	-17.5869798	50.76953775	51.92682
1256	1	-16.3307698	51.49480775	51.92682
1257	1	-20.0994098	53.6706833	51.92682
1258	2	-18.8431998	52.9454093	51.92682
1259	2	-20.0994098	55.1212333	51.92682
1260	1	-17.5869798	53.6706833	51.92682
1261	2	-16.3307698	52.9454093	51.92682
1262	2	-17.5869798	55.1212333	51.92682
1263	1	-18.8431998	55.8465133	51.92682
1264	1	-20.0994098	58.0223333	51.92682
1265	2	-18.8431998	57.2970633	51.92682
1266	1	-16.3307698	55.8465133	51.92682
1267	1	-17.5869798	58.0223333	51.92682
1268	2	-16.3307698	57.2970633	51.92682
1269	2	-20.0994098	59.4728933	51.92682
1270	1	-18.8431998	60.1981633	51.92682
1271	2	-17.5869798	59.4728933	51.92682
1272	1	-16.3307698	60.1981633	51.92682
1273	1	-15.07455735	-42.06622775	51.92682
1274	2	-13.81834735	-42.79150175	51.92682
1275	2	-15.07455735	-40.61567775	51.92682
1276	1	-12.56212735	-42.06622775	51.92682
1277	2	-11.30591735	-42.79150175	51.92682
1278	2	-12.56212735	-40.61567775	51.92682
1279	1	-13.81834735	-39.89039775	51.92682
1280	1	-15.07455735	-37.71457775	51.92682
1281	2	-13.81834735	-38.43984775	51.92682
1282	1	-11.30591735	-39.89039775	51.92682
1283	1	-12.56212735	-37.71457775	51.92682
1284	2	-11.30591735	-38.43984775	51.92682
1285	2	-15.07455735	-36.26401775	51.92682
1286	1	-13.81834735	-35.53874775	51.92682
1287	2	-12.56212735	-36.26401775	51.92682
1288	1	-11.30591735	-35.53874775	51.92682
1289	1	-15.07455735	-33.3628722	51.92682
1290	2	-13.81834735	-34.0881462	51.92682
1291	2	-15.07455735	-31.9123222	51.92682
1292	1	-12.56212735	-33.3628722	51.92682
1293	2	-11.30591735	-34.0881462	51.92682
1294	2	-12.56212735	-31.9123222	51.92682
1295	1	-13.81834735	-31.1870422	51.92682
1296	1	-15.07455735	-29.0112222	51.92682
1297	2	-13.81834735	-29.7364922	51.92682
1298	1	-11.30591735	-31.1870422	51.92682
1299	1	-12.56212735	-29.0112222	51.92682
1300	2	-11.30591735	-29.7364922	51.92682
1301	2	-15.07455735	-27.5606622	51.92682
1302	1	-13.81834735	-26.8353922	51.92682
1303	2	-12.56212735	-27.5606622	51.92682
1304	1	-11.30591735	-26.8353922	51.92682
1305	1	-15.07455735	-24.65951665	51.92682
1306	2	-13.81834735	-25.38479065	51.92682
1307	2	-15.07455735	-23.20896665	51.92682
1308	1	-12.56212735	-24.65951665	51.92682
1309	2	-11.30591735	-25.38479065	51.92682
1310	2	-12.56212735	-23.20896665	51.92682
1311	1	-13.81834735	-22.48368665	51.92682
1312	1	-15.07455735	-20.30786665	51.92682
1313	2	-13.81834735	-21.03313665	51.92682
1314	1	-11.30591735	-22.48368665	51.92682
1315	1	-12.56212735	-20.30786665	51.92682
1316	2	-11.30591735	-21.03313665	51.92682
1317	2	-15.07455735	-18.85730665	51.92682
1318	1	-13.81834735	-18.13203665	51.92682
1319	2	-12.56212735	-18.85730665	51.92682
1320	1	-11.30591735	-18.13203665	51.92682
1321	1	-15.07455735	-15.9561611	51.92682
1322	2	-13.81834735	-16.6814351	51.92682
1323	2	-15.07455735	-14.5056111	51.92682
1324	1	-12.56212735	-15.9561611	51.92682
1325	2	-11.30591735	-16.6814351	51.92682
1326	2	-12.56212735	-14.5056111	51.92682
1327	1	-13.81834735	-13.7803311	51.92682
1328	1	-15.07455735	-11.6045111	51.92682
1329	2	-13.81834735	-12.3297811	51.92682
1330	1	-11.30591735	-13.7803311	51.92682
1331	1	-12.56212735	-11.6045111	51.92682
1332	2	-11.30591735	-12.3297811	51.92682
1333	2	-15.07455735	-10.1539511	51.92682
1334	1	-13.81834735	-9.4286811	51.92682
1335	2	-12.56212735	-10.1539511	51.92682
1336	1	-11.30591735	-9.4286811	51.92682
1337	1	-10.0497049	-42.06622775	51.92682
1338	2	-8.7934949	-42.79150175	51.92682
1339	2	-10.0497049	-40.61567775	51.92682
1340	1	-7.5372749	-42.06622775	51.92682
1341	2	-6.2810649	-42.79150175	51.92682
1342	2	-7.5372749	-40.61567775	51.92682
1343	1	-8.7934949	-39.89039775	51.92682
1344	1	-10.0497049	-37.71457775	51.92682
1345	2	-8.7934949	-38.43984775	51.92682
1346	1	-6.2810649	-39.89039775	51.92682
1347	1	-7.5372749	-37.71457775	51.92682
1348	2	-6.2810649	-38.43984775	51.92682
1349	2	-10.0497049	-36.26401775	51.92682
1350	1	-8.7934949	-35.53874775	51.92682
1351	2	-7.5372749	-36.26401775	51.92682
1352	1	-6.2810649	-35.53874775	51.92682
1353	1	-10.0497049	-33.3628722	51.92682
1354	2	-8.7934949	-34.0881462	51.92682
1355	2	-10.0497049	-31.9123222	51.92682
1356	1	-7.5372749	-33.3628722	51.92682
1357	2	-6.2810649	-34.0881462	51.92682
1358	2	-7.5372749	-31.9123222	51.92682
1359	1	-8.7934949	-31.1870422	51.92682
1360	1	-10.0497049	-29.0112222	51.92682
1361	2	-8.7934949	-29.7364922	51.92682
1362	1	-6.2810649	-31.1870422	51.92682
1363	1	-7.5372749	-29.0112222	51.92682
1364	2	-6.2810649	-29.7364922	51.92682
1365	2	-10.0497049	-27.5606622	51.92682
1366	1	-8.7934949	-26.8353922	51.92682
1367	2	-7.5372749	-27.5606622	51.92682
1368	1	-6.2810649	-26.8353922	51.92682
1369	1	-10.0497049	-24.65951665	51.92682
1370	2	-8.7934949	-25.38479065	51.92682
1371	2	-10.0497049	-23.20896665	51.92682
1372	1	-7.5372749	-24.65951665	51.92682
1373	2	-6.2810649	-25.38479065	51.92682
1374	2	-7.5372749	-23.20896665	51.92682
1375	1	-8.7934949	-22.48368665	51.92682
1376	1	-10.0497049	-20.30786665	51.92682
1377	2	-8.7934949	-21.03313665	51.92682
1378	1	-6.2810649	-22.48368665	51.92682
1379	1	-7.5372749	-20.30786665	51.92682
1380	2	-6.2810649	-21.03313665	51.92682
1381	2	-10.0497049	-18.85730665	51.92682
1382	1	-8.7934949	-18.13203665	51.92682
1383	2	-7.5372749	-18.85730665	51.92682
1384	1	-6.2810649	-18.13203665	51.92682
1385	1	-10.0497049	-15.9561611	51.92682
1386	2	-8.7934949	-16.6814351	51.92682
1387	2	-10.0497049	-14.5056111	51.92682
1388	1	-7.5372749	-15.9561611	51.92682
1389	2	-6.2810649	-16.6814351	51.92682
1390	2	-7.5372749	-14.5056111	51.92682
1391	1	-8.7934949	-13.7803311	51.92682
1392	1	-10.0497049	-11.6045111	51.92682
1393	2	-8.7934949	-12.3297811	51.92682
1394	1	-6.2810649	-13.7803311	51.92682
1395	1	-7.5372749	-11.6045111	51.92682
1396	2	-6.2810649	-12.3297811	51.92682
1397	2	-10.0497049	-10.1539511	51.92682
1398	1	-8.7934949	-9.4286811	51.92682
1399	2	-7.5372749	-10.1539511	51.92682
1400	1	-6.2810649	-9.4286811	51.92682
1401	1	-5.02485245	-42.06622775	51.92682
1402	2	-3.76864245	-42.79150175	51.92682
1403	2	-5.02485245	-40.61567775	51.92682
1404	1	-2.51242245	-42.06622775	51.92682
1405	2	-1.25621245	-42.79150175	51.92682
1406	2	-2.51242245	-40.61567775	51.92682
1407	1	-3.76864245	-39.89039775	51.92682
1408	1	-5.02485245	-37.71457775	51.92682
1409	2	-3.76864245	-38.43984775	51.92682
1410	1	-1.25621245	-39.89039775	51.92682
1411	1	-2.51242245	-37.71457775	51.92682
1412	2	-1.25621245	-38.43984775	51.92682
1413	2	-5.02485245	-36.26401775	51.92682
1414	1	-3.76864245	-35.53874775	51.92682
1415	2	-2.51242245	-36.26401775	51.92682
1416	1	-1.25621245	-35.53874775	51.92682
1417	1	-5.02485245	-33.3628722	51.92682
1418	2	-3.76864245	-34.0881462	51.92682
1419	2	-5.02485245	-31.9123222	51.92682
1420	1	-2.51242245	-33.3628722	51.92682
1421	2	-1.25621245	-34.0881462	51.92682
1422	2	-2.51242245	-31.9123222	51.92682
1423	1	-3.76864245	-31.1870422	51.92682
1424	1	-5.02485245	-29.0112222	51.92682
1425	2	-3.76864245	-29.7364922	51.92682
1426	1	-1.25621245	-31.1870422	51.92682
1427	1	-2.51242245	-29.0112222	51.92682
1428	2	-1.25621245	-29.7364922	51.92682
1429	2	-5.02485245	-27.5606622	51.92682
1430	1	-3.76864245	-26.8353922	51.92682
1431	2	-2.51242245	-27.5606622	51.92682
1432	1	-5.02485245	-24.65951665	51.92682
1433	2	-3.76864245	-25.38479065	51.92682
1434	2	-5.02485245	-23.20896665	51.92682
1435	1	-2.51242245	-24.65951665	51.92682
1436	2	-2.51242245	-23.20896665	51.92682
1437	1	-3.76864245	-22.48368665	51.92682
1438	1	-5.02485245	-20.30786665	51.92682
1439	2	-3.76864245	-21.03313665	51.92682
1440	1	-1.25621245	-22.48368665	51.92682
1441	1	-2.51242245	-20.30786665	51.92682
1442	2	-1.25621245	-21.03313665	51.92682
1443	2	-5.02485245	-18.85730665	51.92682
1444	1	-3.76864245	-18.13203665	51.92682
1445	2	-2.51242245	-18.85730665	51.92682
1446	1	-1.25621245	-18.13203665	51.92682
1447	1	-5.02485245	-15.9561611	51.92682
1448	2	-3.76864245	-16.6814351	51.92682
1449	2	-5.02485245	-14.5056111	51.92682
1450	1	-2.51242245	-15.9561611	51.92682
1451	2	-1.25621245	-16.6814351	51.92682
1452	2	-2.51242245	-14.5056111	51.92682
1453	1	-3.76864245	-13.7803311	51.92682
1454	1	-5.02485245	-11.6045111	51.92682
1455	2	-3.76864245	-12.3297811	51.92682
1456	1	-1.25621245	-13.7803311	51.92682
1457	1	-2.51242245	-11.6045111	51.92682
1458	2	-1.25621245	-12.3297811	51.92682
1459	2	-5.02485245	-10.1539511	51.92682
1460	1	-3.76864245	-9.4286811	51.92682
1461	2	-2.51242245	-10.1539511	51.92682
1462	1	-1.25621245	-9.4286811	51.92682
1463	1	3.33E-11	-42.06622775	51.92682
1464	2	1.25621	-42.79150175	51.92682
1465	2	6.67E-11	-40.61567775	51.92682
1466	1	2.51243	-42.06622775	51.92682
1467	2	3.76864	-42.79150175	51.92682
1468	2	2.51243	-40.61567775	51.92682
1469	1	1.25621	-39.89039775	51.92682
1470	1	1.33E-10	-37.71457775	51.92682
1471	2	1.25621	-38.43984775	51.92682
1472	1	3.76864	-39.89039775	51.92682
1473	1	2.51243	-37.71457775	51.92682
1474	2	3.76864	-38.43984775	51.92682
1475	2	1.67E-10	-36.26401775	51.92682
1476	1	1.25621	-35.53874775	51.92682
1477	2	2.51243	-36.26401775	51.92682
1478	1	3.76864	-35.53874775	51.92682
1479	1	3.33E-11	-33.3628722	51.92682
1480	2	1.25621	-34.0881462	51.92682
1481	2	6.67E-11	-31.9123222	51.92682
1482	1	2.51243	-33.3628722	51.92682
1483	2	3.76864	-34.0881462	51.92682
1484	2	2.51243	-31.9123222	51.92682
1485	1	1.25621	-31.1870422	51.92682
1486	1	3.76864	-31.1870422	51.92682
1487	1	1.33E-10	-20.30786665	51.92682
1488	2	1.25621	-21.03313665	51.92682
1489	1	2.51243	-20.30786665	51.92682
1490	2	3.76864	-21.03313665	51.92682
1491	2	1.67E-10	-18.85730665	51.92682
1492	1	1.25621	-18.13203665	51.92682
1493	2	2.51243	-18.85730665	51.92682
1494	1	3.76864	-18.13203665	51.92682
1495	1	3.33E-11	-15.9561611	51.92682
1496	2	1.25621	-16.6814351	51.92682
1497	2	6.67E-11	-14.5056111	51.92682
1498	1	2.51243	-15.9561611	51.92682
1499	2	3.76864	-16.6814351	51.92682
1500	2	2.51243	-14.5056111	51.92682
1501	1	1.25621	-13.7803311	51.92682
1502	1	1.33E-10	-11.6045111	51.92682
1503	2	1.25621	-12.3297811	51.92682
1504	1	3.76864	-13.7803311	51.92682
1505	1	2.51243	-11.6045111	51.92682
1506	2	3.76864	-12.3297811	51.92682
1507	2	1.67E-10	-10.1539511	51.92682
1508	1	1.25621	-9.4286811	51.92682
1509	2	2.51243	-10.1539511	51.92682
1510	1	3.76864	-9.4286811	51.92682
1511	1	5.02485245	-42.06622775	51.92682
1512	2	6.28106245	-42.79150175	51.92682
1513	2	5.02485245	-40.61567775	51.92682
1514	1	7.53728245	-42.06622775	51.92682
1515	2	8.79349245	-42.79150175	51.92682
1516	2	7.53728245	-40.61567775	51.92682
1517	1	6.28106245	-39.89039775	51.92682
1518	1	5.02485245	-37.71457775	51.92682
1519	2	6.28106245	-38.43984775	51.92682
1520	1	8.79349245	-39.89039775	51.92682
1521	1	7.53728245	-37.71457775	51.92682
1522	2	8.79349245	-38.43984775	51.92682
1523	2	5.02485245	-36.26401775	51.92682
1524	1	6.28106245	-35.53874775	51.92682
1525	2	7.53728245	-36.26401775	51.92682
1526	1	8.79349245	-35.53874775	51.92682
1527	1	5.02485245	-33.3628722	51.92682
1528	2	6.28106245	-34.0881462	51.92682
1529	2	5.02485245	-31.9123222	51.92682
1530	1	7.53728245	-33.3628722	51.92682
1531	2	8.79349245	-34.0881462	51.92682
1532	2	7.53728245	-31.9123222	51.92682
1533	1	6.28106245	-31.1870422	51.92682
1534	2	6.28106245	-29.7364922	51.92682
1535	1	8.79349245	-31.1870422	51.92682
1536	1	7.53728245	-29.0112222	51.92682
1537	2	8.79349245	-29.7364922	51.92682
1538	2	7.53728245	-27.5606622	51.92682
1539	1	8.79349245	-26.8353922	51.92682
1540	1	7.53728245	-24.65951665	51.92682
1541	2	8.79349245	-25.38479065	51.92682
1542	2	7.53728245	-23.20896665	51.92682
1543	1	6.28106245	-22.48368665	51.92682
1544	1	5.02485245	-20.30786665	51.92682
1545	2	6.28106245	-21.03313665	51.92682
1546	1	8.79349245	-22.48368665	51.92682
1547	1	7.53728245	-20.30786665	51.92682
1548	2	8.79349245	-21.03313665	51.92682
1549	2	5.02485245	-18.85730665	51.92682
1550	1	6.28106245	-18.13203665	51.92682
1551	2	7.53728245	-18.85730665	51.92682
1552	1	8.79349245	-18.13203665	51.92682
1553	1	5.02485245	-15.9561611	51.92682
1554	2	6.28106245	-16.6814351	51.92682
1555	2	5.02485245	-14.5056111	51.92682
1556	1	7.53728245	-15.9561611	51.92682
1557	2	8.79349245	-16.6814351	51.92682
1558	2	7.53728245	-14.5056111	51.92682
1559	1	6.28106245	-13.7803311	51.92682
1560	1	5.02485245	-11.6045111	51.92682
1561	2	6.28106245	-12.3297811	51.92682
1562	1	8.79349245	-13.7803311	51.92682
1563	1	7.53728245	-11.6045111	51.92682
1564	2	8.79349245	-12.3297811	51.92682
1565	2	5.02485245	-10.1539511	51.92682
1566	1	6.28106245	-9.4286811	51.92682
1567	2	7.53728245	-10.1539511	51.92682
1568	1	8.79349245	-9.4286811	51.92682
1569	1	10.0497049	-42.06622775	51.92682
1570	2	11.3059149	-42.79150175	51.92682
1571	2	10.0497049	-40.61567775	51.92682
1572	1	12.5621349	-42.06622775	51.92682
1573	2	13.8183449	-42.79150175	51.92682
1574	2	12.5621349	-40.61567775	51.92682
1575	1	11.3059149	-39.89039775	51.92682
1576	1	10.0497049	-37.71457775	51.92682
1577	2	11.3059149	-38.43984775	51.92682
1578	1	13.8183449	-39.89039775	51.92682
1579	1	12.5621349	-37.71457775	51.92682
1580	2	13.8183449	-38.43984775	51.92682
1581	2	10.0497049	-36.26401775	51.92682
1582	1	11.3059149	-35.53874775	51.92682
1583	2	12.5621349	-36.26401775	51.92682
1584	1	13.8183449	-35.53874775	51.92682
1585	1	10.0497049	-33.3628722	51.92682
1586	2	11.3059149	-34.0881462	51.92682
1587	2	10.0497049	-31.9123222	51.92682
1588	1	12.5621349	-33.3628722	51.92682
1589	2	13.8183449	-34.0881462	51.92682
1590	2	12.5621349	-31.9123222	51.92682
1591	1	11.3059149	-31.1870422	51.92682
1592	1	10.0497049	-29.0112222	51.92682
1593	2	11.3059149	-29.7364922	51.92682
1594	1	13.8183449	-31.1870422	51.92682
1595	1	12.5621349	-29.0112222	51.92682
1596	2	13.8183449	-29.7364922	51.92682
1597	2	10.0497049	-27.5606622	51.92682
1598	1	11.3059149	-26.8353922	51.92682
1599	2	12.5621349	-27.5606622	51.92682
1600	1	13.8183449	-26.8353922	51.92682
1601	1	10.0497049	-24.65951665	51.92682
1602	2	11.3059149	-25.38479065	51.92682
1603	2	10.0497049	-23.20896665	51.92682
1604	1	12.5621349	-24.65951665	51.92682
1605	2	13.8183449	-25.38479065	51.92682
1606	2	12.5621349	-23.20896665	51.92682
1607	1	11.3059149	-22.48368665	51.92682
1608	1	10.0497049	-20.30786665	51.92682
1609	2	11.3059149	-21.03313665	51.92682
1610	1	13.8183449	-22.48368665	51.92682
1611	1	12.5621349	-20.30786665	51.92682
1612	2	13.8183449	-21.03313665	51.92682
1613	2	10.0497049	-18.85730665	51.92682
1614	1	11.3059149	-18.13203665	51.92682
1615	2	12.5621349	-18.85730665	51.92682
1616	1	13.8183449	-18.13203665	51.92682
1617	1	10.0497049	-15.9561611	51.92682
1618	2	11.3059149	-16.6814351	51.92682
1619	2	10.0497049	-14.5056111	51.92682
1620	1	12.5621349	-15.9561611	51.92682
1621	2	13.8183449	-16.6814351	51.92682
1622	2	12.5621349	-14.5056111	51.92682
1623	1	11.3059149	-13.7803311	51.92682
1624	1	10.0497049	-11.6045111	51.92682
1625	2	11.3059149	-12.3297811	51.92682
1626	1	13.8183449	-13.7803311	51.92682
1627	1	12.5621349	-11.6045111	51.92682
1628	2	13.8183449	-12.3297811	51.92682
1629	2	10.0497049	-10.1539511	51.92682
1630	1	11.3059149	-9.4286811	51.92682
1631	2	12.5621349	-10.1539511	51.92682
1632	1	13.8183449	-9.4286811	51.92682
1633	1	15.07455735	-42.06622775	51.92682
1634	2	16.33076735	-42.79150175	51.92682
1635	2	15.07455735	-40.61567775	51.92682
1636	1	17.58698735	-42.06622775	51.92682
1637	2	18.84319735	-42.79150175	51.92682
1638	2	17.58698735	-40.61567775	51.92682
1639	1	16.33076735	-39.89039775	51.92682
1640	1	15.07455735	-37.71457775	51.92682
1641	2	16.33076735	-38.43984775	51.92682
1642	1	18.84319735	-39.89039775	51.92682
1643	1	17.58698735	-37.71457775	51.92682
1644	2	18.84319735	-38.43984775	51.92682
1645	2	15.07455735	-36.26401775	51.92682
1646	1	16.33076735	-35.53874775	51.92682
1647	2	17.58698735	-36.26401775	51.92682
1648	1	18.84319735	-35.53874775	51.92682
1649	1	15.07455735	-33.3628722	51.92682
1650	2	16.33076735	-34.0881462	51.92682
1651	2	15.07455735	-31.9123222	51.92682
1652	1	17.58698735	-33.3628722	51.92682
1653	2	18.84319735	-34.0881462	51.92682
1654	2	17.58698735	-31.9123222	51.92682
1655	1	16.33076735	-31.1870422	51.92682
1656	1	15.07455735	-29.0112222	51.92682
1657	2	16.33076735	-29.7364922	51.92682
1658	1	18.84319735	-31.1870422	51.92682
1659	1	17.58698735	-29.0112222	51.92682
1660	2	18.84319735	-29.7364922	51.92682
1661	2	15.07455735	-27.5606622	51.92682
1662	1	16.33076735	-26.8353922	51.92682
1663	2	17.58698735	-27.5606622	51.92682
1664	1	18.84319735	-26.8353922	51.92682
1665	1	15.07455735	-24.65951665	51.92682
1666	2	16.33076735	-25.38479065	51.92682
1667	2	15.07455735	-23.20896665	51.92682
1668	1	17.58698735	-24.65951665	51.92682
1669	2	18.84319735	-25.38479065	51.92682
1670	2	17.58698735	-23.20896665	51.92682
1671	1	16.33076735	-22.48368665	51.92682
1672	1	15.07455735	-20.30786665	51.92682
1673	2	16.33076735	-21.03313665	51.92682
1674	1	18.84319735	-22.48368665	51.92682
1675	1	17.58698735	-20.30786665	51.92682
1676	2	18.84319735	-21.03313665	51.92682
1677	2	15.07455735	-18.85730665	51.92682
1678	1	16.33076735	-18.13203665	51.92682
1679	2	17.58698735	-18.85730665	51.92682
1680	1	18.84319735	-18.13203665	51.92682
1681	1	15.07455735	-15.9561611	51.92682
1682	2	16.33076735	-16.6814351	51.92682
1683	2	15.07455735	-14.5056111	51.92682
1684	1	17.58698735	-15.9561611	51.92682
1685	2	18.84319735	-16.6814351	51.92682
1686	2	17.58698735	-14.5056111	51.92682
1687	1	16.33076735	-13.7803311	51.92682
1688	1	15.07455735	-11.6045111	51.92682
1689	2	16.33076735	-12.3297811	51.92682
1690	1	18.84319735	-13.7803311	51.92682
1691	1	17.58698735	-11.6045111	51.92682
1692	2	18.84319735	-12.3297811	51.92682
1693	2	15.07455735	-10.1539511	51.92682
1694	1	16.33076735	-9.4286811	51.92682
1695	2	17.58698735	-10.1539511	51.92682
1696	1	18.84319735	-9.4286811	51.92682
1697	1	-15.07455735	-7.25280555	51.92682
1698	2	-13.81834735	-7.97807955	51.92682
1699	2	-15.07455735	-5.80225555	51.92682
1700	1	-12.56212735	-7.25280555	51.92682
1701	2	-11.30591735	-7.97807955	51.92682
1702	2	-12.56212735	-5.80225555	51.92682
1703	1	-13.81834735	-5.07697555	51.92682
1704	1	-15.07455735	-2.90115555	51.92682
1705	2	-13.81834735	-3.62642555	51.92682
1706	1	-11.30591735	-5.07697555	51.92682
1707	1	-12.56212735	-2.90115555	51.92682
1708	2	-11.30591735	-3.62642555	51.92682
1709	2	-15.07455735	-1.45059555	51.92682
1710	1	-13.81834735	-0.72532555	51.92682
1711	2	-12.56212735	-1.45059555	51.92682
1712	1	-11.30591735	-0.72532555	51.92682
1713	1	-15.07455735	1.45055	51.92682
1714	2	-13.81834735	0.725276	51.92682
1715	2	-15.07455735	2.9011	51.92682
1716	1	-12.56212735	1.45055	51.92682
1717	2	-11.30591735	0.725276	51.92682
1718	2	-12.56212735	2.9011	51.92682
1719	1	-13.81834735	3.62638	51.92682
1720	1	-15.07455735	5.8022	51.92682
1721	2	-13.81834735	5.07693	51.92682
1722	1	-11.30591735	3.62638	51.92682
1723	1	-12.56212735	5.8022	51.92682
1724	2	-11.30591735	5.07693	51.92682
1725	2	-15.07455735	7.25276	51.92682
1726	1	-13.81834735	7.97803	51.92682
1727	2	-12.56212735	7.25276	51.92682
1728	1	-11.30591735	7.97803	51.92682
1729	1	-15.07455735	10.15390555	51.92682
1730	2	-13.81834735	9.42863155	51.92682
1731	2	-15.07455735	11.60445555	51.92682
1732	1	-12.56212735	10.15390555	51.92682
1733	2	-11.30591735	9.42863155	51.92682
1734	2	-12.56212735	11.60445555	51.92682
1735	1	-13.81834735	12.32973555	51.92682
1736	1	-15.07455735	14.50555555	51.92682
1737	2	-13.81834735	13.78028555	51.92682
1738	1	-11.30591735	12.32973555	51.92682
1739	1	-12.56212735	14.50555555	51.92682
1740	2	-11.30591735	13.78028555	51.92682
1741	2	-15.07455735	15.95611555	51.92682
1742	1	-13.81834735	16.68138555	51.92682
1743	2	-12.56212735	15.95611555	51.92682
1744	1	-11.30591735	16.68138555	51.92682
1745	1	-15.07455735	18.8572611	51.92682
1746	2	-13.81834735	18.1319871	51.92682
1747	2	-15.07455735	20.3078111	51.92682
1748	1	-12.56212735	18.8572611	51.92682
1749	2	-11.30591735	18.1319871	51.92682
1750	2	-12.56212735	20.3078111	51.92682
1751	1	-13.81834735	21.0330911	51.92682
1752	1	-15.07455735	23.2089111	51.92682
1753	2	-13.81834735	22.4836411	51.92682
1754	1	-11.30591735	21.0330911	51.92682
1755	1	-12.56212735	23.2089111	51.92682
1756	2	-11.30591735	22.4836411	51.92682
1757	2	-15.07455735	24.6594711	51.92682
1758	1	-13.81834735	25.3847411	51.92682
1759	2	-12.56212735	24.6594711	51.92682
1760	1	-11.30591735	25.3847411	51.92682
1761	1	-10.0497049	-7.25280555	51.92682
1762	2	-8.7934949	-7.97807955	51.92682
1763	2	-10.0497049	-5.80225555	51.92682
1764	1	-7.5372749	-7.25280555	51.92682
1765	2	-6.2810649	-7.97807955	51.92682
1766	2	-7.5372749	-5.80225555	51.92682
1767	1	-8.7934949	-5.07697555	51.92682
1768	1	-10.0497049	-2.90115555	51.92682
1769	2	-8.7934949	-3.62642555	51.92682
1770	1	-6.2810649	-5.07697555	51.92682
1771	1	-7.5372749	-2.90115555	51.92682
1772	2	-6.2810649	-3.62642555	51.92682
1773	2	-10.0497049	-1.45059555	51.92682
1774	1	-8.7934949	-0.72532555	51.92682
1775	2	-7.5372749	-1.45059555	51.92682
1776	1	-6.2810649	-0.72532555	51.92682
1777	1	-10.0497049	1.45055	51.92682
1778	2	-8.7934949	0.725276	51.92682
1779	2	-10.0497049	2.9011	51.92682
1780	1	-7.5372749	1.45055	51.92682
1781	2	-6.2810649	0.725276	51.92682
1782	2	-7.5372749	2.9011	51.92682
1783	1	-8.7934949	3.62638	51.92682
1784	1	-10.0497049	5.8022	51.92682
1785	2	-8.7934949	5.07693	51.92682
1786	1	-6.2810649	3.62638	51.92682
1787	1	-7.5372749	5.8022	51.92682
1788	2	-6.2810649	5.07693	51.92682
1789	2	-10.0497049	7.25276	51.92682
1790	1	-8.7934949	7.97803	51.92682
1791	2	-7.5372749	7.25276	51.92682
1792	1	-6.2810649	7.97803	51.92682
1793	1	-10.0497049	10.15390555	51.92682
1794	2	-8.7934949	9.42863155	51.92682
1795	2	-10.0497049	11.60445555	51.92682
1796	1	-7.5372749	10.15390555	51.92682
1797	2	-6.2810649	9.42863155	51.92682
1798	2	-7.5372749	11.60445555	51.92682
1799	1	-8.7934949	12.32973555	51.92682
1800	1	-10.0497049	14.50555555	51.92682
1801	2	-8.7934949	13.78028555	51.92682
1802	1	-6.2810649	12.32973555	51.92682
1803	1	-7.5372749	14.50555555	51.92682
1804	2	-6.2810649	13.78028555	51.92682
1805	2	-10.0497049	15.95611555	51.92682
1806	1	-8.7934949	16.68138555	51.92682
1807	2	-7.5372749	15.95611555	51.92682
1808	1	-6.2810649	16.68138555	51.92682
1809	1	-10.0497049	18.8572611	51.92682
1810	2	-8.7934949	18.1319871	51.92682
1811	2	-10.0497049	20.3078111	51.92682
1812	1	-7.5372749	18.8572611	51.92682
1813	2	-6.2810649	18.1319871	51.92682
1814	2	-7.5372749	20.3078111	51.92682
1815	1	-8.7934949	21.0330911	51.92682
1816	1	-10.0497049	23.2089111	51.92682
1817	2	-8.7934949	22.4836411	51.92682
1818	1	-6.2810649	21.0330911	51.92682
1819	1	-7.5372749	23.2089111	51.92682
1820	2	-6.2810649	22.4836411	51.92682
1821	2	-10.0497049	24.6594711	51.92682
1822	1	-8.7934949	25.3847411	51.92682
1823	2	-7.5372749	24.6594711	51.92682
1824	1	-6.2810649	25.3847411	51.92682
1825	1	-5.02485245	-7.25280555	51.92682
1826	2	-3.76864245	-7.97807955	51.92682
1827	2	-5.02485245	-5.80225555	51.92682
1828	1	-2.51242245	-7.25280555	51.92682
1829	2	-1.25621245	-7.97807955	51.92682
1830	2	-2.51242245	-5.80225555	51.92682
1831	1	-3.76864245	-5.07697555	51.92682
1832	1	-5.02485245	-2.90115555	51.92682
1833	2	-3.76864245	-3.62642555	51.92682
1834	1	-1.25621245	-5.07697555	51.92682
1835	1	-2.51242245	-2.90115555	51.92682
1836	2	-1.25621245	-3.62642555	51.92682
1837	2	-5.02485245	-1.45059555	51.92682
1838	1	-3.76864245	-0.72532555	51.92682
1839	2	-2.51242245	-1.45059555	51.92682
1840	1	-1.25621245	-0.72532555	51.92682
1841	1	-5.02485245	1.45055	51.92682
1842	2	-3.76864245	0.725276	51.92682
1843	2	-5.02485245	2.9011	51.92682
1844	1	-2.51242245	1.45055	51.92682
1845	2	-1.25621245	0.725276	51.92682
1846	2	-2.51242245	2.9011	51.92682
1847	1	-3.76864245	3.62638	51.92682
1848	1	-5.02485245	5.8022	51.92682
1849	2	-3.76864245	5.07693	51.92682
1850	1	-1.25621245	3.62638	51.92682
1851	1	-2.51242245	5.8022	51.92682
1852	2	-1.25621245	5.07693	51.92682
1853	2	-5.02485245	7.25276	51.92682
1854	1	-3.76864245	7.97803	51.92682
1855	2	-2.51242245	7.25276	51.92682
1856	1	-5.02485245	10.15390555	51.92682
1857	2	-3.76864245	9.42863155	51.92682
1858	2	-5.02485245	11.60445555	51.92682
1859	1	-2.51242245	10.15390555	51.92682
1860	2	-2.51242245	11.60445555	51.92682
1861	1	-3.76864245	12.32973555	51.92682
1862	1	-5.02485245	14.50555555	51.92682
1863	2	-3.76864245	13.78028555	51.92682
1864	1	-1.25621245	12.32973555	51.92682
1865	1	-2.51242245	14.50555555	51.92682
1866	2	-1.25621245	13.78028555	51.92682
1867	2	-5.02485245	15.95611555	51.92682
1868	1	-3.76864245	16.68138555	51.92682
1869	2	-2.51242245	15.95611555	51.92682
1870	1	-1.25621245	16.68138555	51.92682
1871	1	-5.02485245	18.8572611	51.92682
1872	2	-3.76864245	18.1319871	51.92682
1873	2	-5.02485245	20.3078111	51.92682
1874	1	-2.51242245	18.8572611	51.92682
1875	2	-1.25621245	18.1319871	51.92682
1876	2	-2.51242245	20.3078111	51.92682
1877	1	-3.76864245	21.0330911	51.92682
1878	1	-5.02485245	23.2089111	51.92682
1879	2	-3.76864245	22.4836411	51.92682
1880	1	-1.25621245	21.0330911	51.92682
1881	1	-2.51242245	23.2089111	51.92682
1882	2	-1.25621245	22.4836411	51.92682
1883	2	-5.02485245	24.6594711	51.92682
1884	1	-3.76864245	25.3847411	51.92682
1885	2	-2.51242245	24.6594711	51.92682
1886	1	-1.25621245	25.3847411	51.92682
1887	1	3.33E-11	-7.25280555	51.92682
1888	2	1.25621	-7.97807955	51.92682
1889	2	6.67E-11	-5.80225555	51.92682
1890	1	2.51243	-7.25280555	51.92682
1891	2	3.76864	-7.97807955	51.92682
1892	2	2.51243	-5.80225555	51.92682
1893	1	1.25621	-5.07697555	51.92682
1894	1	1.33E-10	-2.90115555	51.92682
1895	2	1.25621	-3.62642555	51.92682
1896	1	3.76864	-5.07697555	51.92682
1897	1	2.51243	-2.90115555	51.92682
1898	2	3.76864	-3.62642555	51.92682
1899	2	1.67E-10	-1.45059555	51.92682
1900	1	1.25621	-0.72532555	51.92682
1901	2	2.51243	-1.45059555	51.92682
1902	1	3.76864	-0.72532555	51.92682
1903	1	3.33E-11	1.45055	51.92682
1904	2	1.25621	0.725276	51.92682
1905	2	6.67E-11	2.9011	51.92682
1906	1	2.51243	1.45055	51.92682
1907	2	3.76864	0.725276	51.92682
1908	2	2.51243	2.9011	51.92682
1909	1	1.25621	3.62638	51.92682
1910	1	3.76864	3.62638	51.92682
1911	1	1.33E-10	14.50555555	51.92682
1912	2	1.25621	13.78028555	51.92682
1913	1	2.51243	14.50555555	51.92682
1914	2	3.76864	13.78028555	51.92682
1915	2	1.67E-10	15.95611555	51.92682
1916	1	1.25621	16.68138555	51.92682
1917	2	2.51243	15.95611555	51.92682
1918	1	3.76864	16.68138555	51.92682
1919	1	3.33E-11	18.8572611	51.92682
1920	2	1.25621	18.1319871	51.92682
1921	2	6.67E-11	20.3078111	51.92682
1922	1	2.51243	18.8572611	51.92682
1923	2	3.76864	18.1319871	51.92682
1924	2	2.51243	20.3078111	51.92682
1925	1	1.25621	21.0330911	51.92682
1926	1	1.33E-10	23.2089111	51.92682
1927	2	1.25621	22.4836411	51.92682
1928	1	3.76864	21.0330911	51.92682
1929	1	2.51243	23.2089111	51.92682
1930	2	3.76864	22.4836411	51.92682
1931	2	1.67E-10	24.6594711	51.92682
1932	1	1.25621	25.3847411	51.92682
1933	2	2.51243	24.6594711	51.92682
1934	1	3.76864	25.3847411	51.92682
1935	1	5.02485245	-7.25280555	51.92682
1936	2	6.28106245	-7.97807955	51.92682
1937	2	5.02485245	-5.80225555	51.92682
1938	1	7.53728245	-7.25280555	51.92682
1939	2	8.79349245	-7.97807955	51.92682
1940	2	7.53728245	-5.80225555	51.92682
1941	1	6.28106245	-5.07697555	51.92682
1942	1	5.02485245	-2.90115555	51.92682
1943	2	6.28106245	-3.62642555	51.92682
1944	1	8.79349245	-5.07697555	51.92682
1945	1	7.53728245	-2.90115555	51.92682
1946	2	8.79349245	-3.62642555	51.92682
1947	2	5.02485245	-1.45059555	51.92682
1948	1	6.28106245	-0.72532555	51.92682
1949	2	7.53728245	-1.45059555	51.92682
1950	1	8.79349245	-0.72532555	51.92682
1951	1	5.02485245	1.45055	51.92682
1952	2	6.28106245	0.725276	51.92682
1953	2	5.02485245	2.9011	51.92682
1954	1	7.53728245	1.45055	51.92682
1955	2	8.79349245	0.725276	51.92682
1956	2	7.53728245	2.9011	51.92682
1957	1	6.28106245	3.62638	51.92682
1958	2	6.28106245	5.07693	51.92682
1959	1	8.79349245	3.62638	51.92682
1960	1	7.53728245	5.8022	51.92682
1961	2	8.79349245	5.07693	51.92682
1962	2	7.53728245	7.25276	51.92682
1963	1	8.79349245	7.97803	51.92682
1964	1	7.53728245	10.15390555	51.92682
1965	2	8.79349245	9.42863155	51.92682
1966	2	7.53728245	11.60445555	51.92682
1967	1	6.28106245	12.32973555	51.92682
1968	1	5.02485245	14.50555555	51.92682
1969	2	6.28106245	13.78028555	51.92682
1970	1	8.79349245	12.32973555	51.92682
1971	1	7.53728245	14.50555555	51.92682
1972	2	8.79349245	13.78028555	51.92682
1973	2	5.02485245	15.95611555	51.92682
1974	1	6.28106245	16.68138555	51.92682
1975	2	7.53728245	15.95611555	51.92682
1976	1	8.79349245	16.68138555	51.92682
1977	1	5.02485245	18.8572611	51.92682
1978	2	6.28106245	18.1319871	51.92682
1979	2	5.02485245	20.3078111	51.92682
1980	1	7.53728245	18.8572611	51.92682
1981	2	8.79349245	18.1319871	51.92682
1982	2	7.53728245	20.3078111	51.92682
1983	1	6.28106245	21.0330911	51.92682
1984	1	5.02485245	23.2089111	51.92682
1985	2	6.28106245	22.4836411	51.92682
1986	1	8.79349245	21.0330911	51.92682
1987	1	7.53728245	23.2089111	51.92682
1988	2	8.79349245	22.4836411	51.92682
1989	2	5.02485245	24.6594711	51.92682
1990	1	6.28106245	25.3847411	51.92682
1991	2	7.53728245	24.6594711	51.92682
1992	1	8.79349245	25.3847411	51.92682
1993	1	10.0497049	-7.25280555	51.92682
1994	2	11.3059149	-7.97807955	51.92682
1995	2	10.0497049	-5.80225555	51.92682
1996	1	12.5621349	-7.25280555	51.92682
1997	2	13.8183449	-7.97807955	51.92682
1998	2	12.5621349	-5.80225555	51.92682
1999	1	11.3059149	-5.07697555	51.92682
2000	1	10.0497049	-2.90115555	51.92682
2001	2	11.3059149	-3.62642555	51.92682
2002	1	13.8183449	-5.07697555	51.92682
2003	1	12.5621349	-2.90115555	51.92682
2004	2	13.8183449	-3.62642555	51.92682
2005	2	10.0497049	-1.45059555	51.92682
2006	1	11.3059149	-0.72532555	51.92682
2007	2	12.5621349	-1.45059555	51.92682
2008	1	13.8183449	-0.72532555	51.92682
2009	1	10.0497049	1.45055	51.92682
2010	2	11.3059149	0.725276	51.92682
2011	2	10.0497049	2.9011	51.92682
2012	1	12.5621349	1.45055	51.92682
2013	2	13.8183449	0.725276	51.92682
2014	2	12.5621349	2.9011	51.92682
2015	1	11.3059149	3.62638	51.92682
2016	1	10.0497049	5.8022	51.92682
2017	2	11.3059149	5.07693	51.92682
2018	1	13.8183449	3.62638	51.92682
2019	1	12.5621349	5.8022	51.92682
2020	2	13.8183449	5.07693	51.92682
2021	2	10.0497049	7.25276	51.92682
2022	1	11.3059149	7.97803	51.92682
2023	2	12.5621349	7.25276	51.92682
2024	1	13.8183449	7.97803	51.92682
2025	1	10.0497049	10.15390555	51.92682
2026	2	11.3059149	9.42863155	51.92682
2027	2	10.0497049	11.60445555	51.92682
2028	1	12.5621349	10.15390555	51.92682
2029	2	13.8183449	9.42863155	51.92682
2030	2	12.5621349	11.60445555	51.92682
2031	1	11.3059149	12.32973555	51.92682
2032	1	10.0497049	14.50555555	51.92682
2033	2	11.3059149	13.78028555	51.92682
2034	1	13.8183449	12.32973555	51.92682
2035	1	12.5621349	14.50555555	51.92682
2036	2	13.8183449	13.78028555	51.92682
2037	2	10.0497049	15.95611555	51.92682
2038	1	11.3059149	16.68138555	51.92682
2039	2	12.5621349	15.95611555	51.92682
2040	1	13.8183449	16.68138555	51.92682
2041	1	10.0497049	18.8572611	51.92682
2042	2	11.3059149	18.1319871	51.92682
2043	2	10.0497049	20.3078111	51.92682
2044	1	12.5621349	18.8572611	51.92682
2045	2	13.8183449	18.1319871	51.92682
2046	2	12.5621349	20.3078111	51.92682
2047	1	11.3059149	21.0330911	51.92682
2048	1	10.0497049	23.2089111	51.92682
2049	2	11.3059149	22.4836411	51.92682
2050	1	13.8183449	21.0330911	51.92682
2051	1	12.5621349	23.2089111	51.92682
2052	2	13.8183449	22.4836411	51.92682
2053	2	10.0497049	24.6594711	51.92682
2054	1	11.3059149	25.3847411	51.92682
2055	2	12.5621349	24.6594711	51.92682
2056	1	13.8183449	25.3847411	51.92682
2057	1	15.07455735	-7.25280555	51.92682
2058	2	16.33076735	-7.97807955	51.92682
2059	2	15.07455735	-5.80225555	51.92682
2060	1	17.58698735	-7.25280555	51.92682
2061	2	18.84319735	-7.97807955	51.92682
2062	2	17.58698735	-5.80225555	51.92682
2063	1	16.33076735	-5.07697555	51.92682
2064	1	15.07455735	-2.90115555	51.92682
2065	2	16.33076735	-3.62642555	51.92682
2066	1	18.84319735	-5.07697555	51.92682
2067	1	17.58698735	-2.90115555	51.92682
2068	2	18.84319735	-3.62642555	51.92682
2069	2	15.07455735	-1.45059555	51.92682
2070	1	16.33076735	-0.72532555	51.92682
2071	2	17.58698735	-1.45059555	51.92682
2072	1	18.84319735	-0.72532555	51.92682
2073	1	15.07455735	1.45055	51.92682
2074	2	16.33076735	0.725276	51.92682
2075	2	15.07455735	2.9011	51.92682
2076	1	17.58698735	1.45055	51.92682
2077	2	18.84319735	0.725276	51.92682
2078	2	17.58698735	2.9011	51.92682
2079	1	16.33076735	3.62638	51.92682
2080	1	15.07455735	5.8022	51.92682
2081	2	16.33076735	5.07693	51.92682
2082	1	18.84319735	3.62638	51.92682
2083	1	17.58698735	5.8022	51.92682
2084	2	18.84319735	5.07693	51.92682
2085	2	15.07455735	7.25276	51.92682
2086	1	16.33076735	7.97803	51.92682
2087	2	17.58698735	7.25276	51.92682
2088	1	18.84319735	7.97803	51.92682
2089	1	15.07455735	10.15390555	51.92682
2090	2	16.33076735	9.42863155	51.92682
2091	2	15.07455735	11.60445555	51.92682
2092	1	17.58698735	10.15390555	51.92682
2093	2	18.84319735	9.42863155	51.92682
2094	2	17.58698735	11.60445555	51.92682
2095	1	16.33076735	12.32973555	51.92682
2096	1	15.07455735	14.50555555	51.92682
2097	2	16.33076735	13.78028555	51.92682
2098	1	18.84319735	12.32973555	51.92682
2099	1	17.58698735	14.50555555	51.92682
2100	2	18.84319735	13.78028555	51.92682
2101	2	15.07455735	15.95611555	51.92682
2102	1	16.33076735	16.68138555	51.92682
2103	2	17.58698735	15.95611555	51.92682
2104	1	18.84319735	16.68138555	51.92682
2105	1	15.07455735	18.8572611	51.92682
2106	2	16.33076735	18.1319871	51.92682
2107	2	15.07455735	20.3078111	51.92682
2108	1	17.58698735	18.8572611	51.92682
2109	2	18.84319735	18.1319871	51.92682
2110	2	17.58698735	20.3078111	51.92682
2111	1	16.33076735	21.0330911	51.92682
2112	1	15.07455735	23.2089111	51.92682
2113	2	16.33076735	22.4836411	51.92682
2114	1	18.84319735	21.0330911	51.92682
2115	1	17.58698735	23.2089111	51.92682
2116	2	18.84319735	22.4836411	51.92682
2117	2	15.07455735	24.6594711	51.92682
2118	1	16.33076735	25.3847411	51.92682
2119	2	17.58698735	24.6594711	51.92682
2120	1	18.84319735	25.3847411	51.92682
2121	1	-15.07455735	27.56061665	51.92682
2122	2	-13.81834735	26.83534265	51.92682
2123	2	-15.07455735	29.01116665	51.92682
2124	1	-12.56212735	27.56061665	51.92682
2125	2	-11.30591735	26.83534265	51.92682
2126	2	-12.56212735	29.01116665	51.92682
2127	1	-13.81834735	29.73644665	51.92682
2128	1	-15.07455735	31.91226665	51.92682
2129	2	-13.81834735	31.18699665	51.92682
2130	1	-11.30591735	29.73644665	51.92682
2131	1	-12.56212735	31.91226665	51.92682
2132	2	-11.30591735	31.18699665	51.92682
2133	2	-15.07455735	33.36282665	51.92682
2134	1	-13.81834735	34.08809665	51.92682
2135	2	-12.56212735	33.36282665	51.92682
2136	1	-11.30591735	34.08809665	51.92682
2137	1	-15.07455735	36.2639722	51.92682
2138	2	-13.81834735	35.5386982	51.92682
2139	2	-15.07455735	37.7145222	51.92682
2140	1	-12.56212735	36.2639722	51.92682
2141	2	-11.30591735	35.5386982	51.92682
2142	2	-12.56212735	37.7145222	51.92682
2143	1	-13.81834735	38.4398022	51.92682
2144	1	-15.07455735	40.6156222	51.92682
2145	2	-13.81834735	39.8903522	51.92682
2146	1	-11.30591735	38.4398022	51.92682
2147	1	-12.56212735	40.6156222	51.92682
2148	2	-11.30591735	39.8903522	51.92682
2149	2	-15.07455735	42.0661822	51.92682
2150	1	-13.81834735	42.7914522	51.92682
2151	2	-12.56212735	42.0661822	51.92682
2152	1	-11.30591735	42.7914522	51.92682
2153	1	-15.07455735	44.96732775	51.92682
2154	2	-13.81834735	44.24205375	51.92682
2155	2	-15.07455735	46.41787775	51.92682
2156	1	-12.56212735	44.96732775	51.92682
2157	2	-11.30591735	44.24205375	51.92682
2158	2	-12.56212735	46.41787775	51.92682
2159	1	-13.81834735	47.14315775	51.92682
2160	1	-15.07455735	49.31897775	51.92682
2161	2	-13.81834735	48.59370775	51.92682
2162	1	-11.30591735	47.14315775	51.92682
2163	1	-12.56212735	49.31897775	51.92682
2164	2	-11.30591735	48.59370775	51.92682
2165	2	-15.07455735	50.76953775	51.92682
2166	1	-13.81834735	51.49480775	51.92682
2167	2	-12.56212735	50.76953775	51.92682
2168	1	-11.30591735	51.49480775	51.92682
2169	1	-15.07455735	53.6706833	51.92682
2170	2	-13.81834735	52.9454093	51.92682
2171	2	-15.07455735	55.1212333	51.92682
2172	1	-12.56212735	53.6706833	51.92682
2173	2	-11.30591735	52.9454093	51.92682
2174	2	-12.56212735	55.1212333	51.92682
2175	1	-13.81834735	55.8465133	51.92682
2176	1	-15.07455735	58.0223333	51.92682
2177	2	-13.81834735	57.2970633	51.92682
2178	1	-11.30591735	55.8465133	51.92682
2179	1	-12.56212735	58.0223333	51.92682
2180	2	-11.30591735	57.2970633	51.92682
2181	2	-15.07455735	59.4728933	51.92682
2182	1	-13.81834735	60.1981633	51.92682
2183	2	-12.56212735	59.4728933	51.92682
2184	1	-11.30591735	60.1981633	51.92682
2185	1	-10.0497049	27.56061665	51.92682
2186	2	-8.7934949	26.83534265	51.92682
2187	2	-10.0497049	29.01116665	51.92682
2188	1	-7.5372749	27.56061665	51.92682
2189	2	-6.2810649	26.83534265	51.92682
2190	2	-7.5372749	29.01116665	51.92682
2191	1	-8.7934949	29.73644665	51.92682
2192	1	-10.0497049	31.91226665	51.92682
2193	2	-8.7934949	31.18699665	51.92682
2194	1	-6.2810649	29.73644665	51.92682
2195	1	-7.5372749	31.91226665	51.92682
2196	2	-6.2810649	31.18699665	51.92682
2197	2	-10.0497049	33.36282665	51.92682
2198	1	-8.7934949	34.08809665	51.92682
2199	2	-7.5372749	33.36282665	51.92682
2200	1	-6.2810649	34.08809665	51.92682
2201	1	-10.0497049	36.2639722	51.92682
2202	2	-8.7934949	35.5386982	51.92682
2203	2	-10.0497049	37.7145222	51.92682
2204	1	-7.5372749	36.2639722	51.92682
2205	2	-6.2810649	35.5386982	51.92682
2206	2	-7.5372749	37.7145222	51.92682
2207	1	-8.7934949	38.4398022	51.92682
2208	1	-10.0497049	40.6156222	51.92682
2209	2	-8.7934949	39.8903522	51.92682
2210	1	-6.2810649	38.4398022	51.92682
2211	1	-7.5372749	40.6156222	51.92682
2212	2	-6.2810649	39.8903522	51.92682
2213	2	-10.0497049	42.0661822	51.92682
2214	1	-8.7934949	42.7914522	51.92682
2215	2	-7.5372749	42.0661822	51.92682
2216	1	-6.2810649	42.7914522	51.92682
2217	1	-10.0497049	44.96732775	51.92682
2218	2	-8.7934949	44.24205375	51.92682
2219	2	-10.0497049	46.41787775	51.92682
2220	1	-7.5372749	44.96732775	51.92682
2221	2	-6.2810649	44.24205375	51.92682
2222	2	-7.5372749	46.41787775	51.92682
2223	1	-8.7934949	47.14315775	51.92682
2224	1	-10.0497049	49.31897775	51.92682
2225	2	-8.7934949	48.59370775	51.92682
2226	1	-6.2810649	47.14315775	51.92682
2227	1	-7.5372749	49.31897775	51.92682
2228	2	-6.2810649	48.59370775	51.92682
2229	2	-10.0497049	50.76953775	51.92682
2230	1	-8.7934949	51.49480775	51.92682
2231	2	-7.5372749	50.76953775	51.92682
2232	1	-6.2810649	51.49480775	51.92682
2233	1	-10.0497049	53.6706833	51.92682
2234	2	-8.7934949	52.9454093	51.92682
2235	2	-10.0497049	55.1212333	51.92682
2236	1	-7.5372749	53.6706833	51.92682
2237	2	-6.2810649	52.9454093	51.92682
2238	2	-7.5372749	55.1212333	51.92682
2239	1	-8.7934949	55.8465133	51.92682
2240	1	-10.0497049	58.0223333	51.92682
2241	2	-8.7934949	57.2970633	51.92682
2242	1	-6.2810649	55.8465133	51.92682
2243	1	-7.5372749	58.0223333	51.92682
2244	2	-6.2810649	57.2970633	51.92682
2245	2	-10.0497049	59.4728933	51.92682
2246	1	-8.7934949	60.1981633	51.92682
2247	2	-7.5372749	59.4728933	51.92682
2248	1	-6.2810649	60.1981633	51.92682
2249	1	-5.02485245	27.56061665	51.92682
2250	2	-3.76864245	26.83534265	51.92682
2251	2	-5.02485245	29.01116665	51.92682
2252	1	-2.51242245	27.56061665	51.92682
2253	2	-1.25621245	26.83534265	51.92682
2254	2	-2.51242245	29.01116665	51.92682
2255	1	-3.76864245	29.73644665	51.92682
2256	1	-5.02485245	31.91226665	51.92682
2257	2	-3.76864245	31.18699665	51.92682
2258	1	-1.25621245	29.73644665	51.92682
2259	1	-2.51242245	31.91226665	51.92682
2260	2	-1.25621245	31.18699665	51.92682
2261	2	-5.02485245	33.36282665	51.92682
2262	1	-3.76864245	34.08809665	51.92682
2263	2	-2.51242245	33.36282665	51.92682
2264	1	-1.25621245	34.08809665	51.92682
2265	1	-5.02485245	36.2639722	51.92682
2266	2	-3.76864245	35.5386982	51.92682
2267	2	-5.02485245	37.7145222	51.92682
2268	1	-2.51242245	36.2639722	51.92682
2269	2	-1.25621245	35.5386982	51.92682
2270	2	-2.51242245	37.7145222	51.92682
2271	1	-3.76864245	38.4398022	51.92682
2272	1	-5.02485245	40.6156222	51.92682
2273	2	-3.76864245	39.8903522	51.92682
2274	1	-1.25621245	38.4398022	51.92682
2275	1	-2.51242245	40.6156222	51.92682
2276	2	-1.25621245	39.8903522	51.92682
2277	2	-5.02485245	42.0661822	51.92682
2278	1	-3.76864245	42.7914522	51.92682
2279	2	-2.51242245	42.0661822	51.92682
2280	1	-5.02485245	44.96732775	51.92682
2281	2	-3.76864245	44.24205375	51.92682
2282	2	-5.02485245	46.41787775	51.92682
2283	1	-2.51242245	44.96732775	51.92682
2284	2	-2.51242245	46.41787775	51.92682
2285	1	-3.76864245	47.14315775	51.92682
2286	1	-5.02485245	49.31897775	51.92682
2287	2	-3.76864245	48.59370775	51.92682
2288	1	-1.25621245	47.14315775	51.92682
2289	1	-2.51242245	49.31897775	51.92682
2290	2	-1.25621245	48.59370775	51.92682
2291	2	-5.02485245	50.76953775	51.92682
2292	1	-3.76864245	51.49480775	51.92682
2293	2	-2.51242245	50.76953775	51.92682
2294	1	-1.25621245	51.49480775	51.92682
2295	1	-5.02485245	53.6706833	51.92682
2296	2	-3.76864245	52.9454093	51.92682
2297	2	-5.02485245	55.1212333	51.92682
2298	1	-2.51242245	53.6706833	51.92682
2299	2	-1.25621245	52.9454093	51.92682
2300	2	-2.51242245	55.1212333	51.92682
2301	1	-3.76864245	55.8465133	51.92682
2302	1	-5.02485245	58.0223333	51.92682
2303	2	-3.76864245	57.2970633	51.92682
2304	1	-1.25621245	55.8465133	51.92682
2305	1	-2.51242245	58.0223333	51.92682
2306	2	-1.25621245	57.2970633	51.92682
2307	2	-5.02485245	59.4728933	51.92682
2308	1	-3.76864245	60.1981633	51.92682
2309	2	-2.51242245	59.4728933	51.92682
2310	1	-1.25621245	60.1981633	51.92682
2311	1	3.33E-11	27.56061665	51.92682
2312	2	1.25621	26.83534265	51.92682
2313	2	6.67E-11	29.01116665	51.92682
2314	1	2.51243	27.56061665	51.92682
2315	2	3.76864	26.83534265	51.92682
2316	2	2.51243	29.01116665	51.92682
2317	1	1.25621	29.73644665	51.92682
2318	1	1.33E-10	31.91226665	51.92682
2319	2	1.25621	31.18699665	51.92682
2320	1	3.76864	29.73644665	51.92682
2321	1	2.51243	31.91226665	51.92682
2322	2	3.76864	31.18699665	51.92682
2323	2	1.67E-10	33.36282665	51.92682
2324	1	1.25621	34.08809665	51.92682
2325	2	2.51243	33.36282665	51.92682
2326	1	3.76864	34.08809665	51.92682
2327	1	3.33E-11	36.2639722	51.92682
2328	2	1.25621	35.5386982	51.92682
2329	2	6.67E-11	37.7145222	51.92682
2330	1	2.51243	36.2639722	51.92682
2331	2	3.76864	35.5386982	51.92682
2332	2	2.51243	37.7145222	51.92682
2333	1	1.25621	38.4398022	51.92682
2334	1	3.76864	38.4398022	51.92682
2335	1	1.33E-10	49.31897775	51.92682
2336	2	1.25621	48.59370775	51.92682
2337	1	2.51243	49.31897775	51.92682
2338	2	3.76864	48.59370775	51.92682
2339	2	1.67E-10	50.76953775	51.92682
2340	1	1.25621	51.49480775	51.92682
2341	2	2.51243	50.76953775	51.92682
2342	1	3.76864	51.49480775	51.92682
2343	1	3.33E-11	53.6706833	51.92682
2344	2	1.25621	52.9454093	51.92682
2345	2	6.67E-11	55.1212333	51.92682
2346	1	2.51243	53.6706833	51.92682
2347	2	3.76864	52.9454093	51.92682
2348	2	2.51243	55.1212333	51.92682
2349	1	1.25621	55.8465133	51.92682
2350	1	1.33E-10	58.0223333	51.92682
2351	2	1.25621	57.2970633	51.92682
2352	1	3.76864	55.8465133	51.92682
2353	1	2.51243	58.0223333	51.92682
2354	2	3.76864	57.2970633	51.92682
2355	2	1.67E-10	59.4728933	51.92682
2356	1	1.25621	60.1981633	51.92682
2357	2	2.51243	59.4728933	51.92682
2358	1	3.76864	60.1981633	51.92682
2359	1	5.02485245	27.56061665	51.92682
2360	2	6.28106245	26.83534265	51.92682
2361	2	5.02485245	29.01116665	51.92682
2362	1	7.53728245	27.56061665	51.92682
2363	2	8.79349245	26.83534265	51.92682
2364	2	7.53728245	29.01116665	51.92682
2365	1	6.28106245	29.73644665	51.92682
2366	1	5.02485245	31.91226665	51.92682
2367	2	6.28106245	31.18699665	51.92682
2368	1	8.79349245	29.73644665	51.92682
2369	1	7.53728245	31.91226665	51.92682
2370	2	8.79349245	31.18699665	51.92682
2371	2	5.02485245	33.36282665	51.92682
2372	1	6.28106245	34.08809665	51.92682
2373	2	7.53728245	33.36282665	51.92682
2374	1	8.79349245	34.08809665	51.92682
2375	1	5.02485245	36.2639722	51.92682
2376	2	6.28106245	35.5386982	51.92682
2377	2	5.02485245	37.7145222	51.92682
2378	1	7.53728245	36.2639722	51.92682
2379	2	8.79349245	35.5386982	51.92682
2380	2	7.53728245	37.7145222	51.92682
2381	1	6.28106245	38.4398022	51.92682
2382	2	6.28106245	39.8903522	51.92682
2383	1	8.79349245	38.4398022	51.92682
2384	1	7.53728245	40.6156222	51.92682
2385	2	8.79349245	39.8903522	51.92682
2386	2	7.53728245	42.0661822	51.92682
2387	1	8.79349245	42.7914522	51.92682
2388	1	7.53728245	44.96732775	51.92682
2389	2	8.79349245	44.24205375	51.92682
2390	2	7.53728245	46.41787775	51.92682
2391	1	6.28106245	47.14315775	51.92682
2392	1	5.02485245	49.31897775	51.92682
2393	2	6.28106245	48.59370775	51.92682
2394	1	8.79349245	47.14315775	51.92682
2395	1	7.53728245	49.31897775	51.92682
2396	2	8.79349245	48.59370775	51.92682
2397	2	5.02485245	50.76953775	51.92682
2398	1	6.28106245	51.49480775	51.92682
2399	2	7.53728245	50.76953775	51.92682
2400	1	8.79349245	51.49480775	51.92682
2401	1	5.02485245	53.6706833	51.92682
2402	2	6.28106245	52.9454093	51.92682
2403	2	5.02485245	55.1212333	51.92682
2404	1	7.53728245	53.6706833	51.92682
2405	2	8.79349245	52.9454093	51.92682
2406	2	7.53728245	55.1212333	51.92682
2407	1	6.28106245	55.8465133	51.92682
2408	1	5.02485245	58.0223333	51.92682
2409	2	6.28106245	57.2970633	51.92682
2410	1	8.79349245	55.8465133	51.92682
2411	1	7.53728245	58.0223333	51.92682
2412	2	8.79349245	57.2970633	51.92682
2413	2	5.02485245	59.4728933	51.92682
2414	1	6.28106245	60.1981633	51.92682
2415	2	7.53728245	59.4728933	51.92682
2416	1	8.79349245	60.1981633	51.92682
2417	1	10.0497049	27.56061665	51.92682
2418	2	11.3059149	26.83534265	51.92682
2419	2	10.0497049	29.01116665	51.92682
2420	1	12.5621349	27.56061665	51.92682
2421	2	13.8183449	26.83534265	51.92682
2422	2	12.5621349	29.01116665	51.92682
2423	1	11.3059149	29.73644665	51.92682
2424	1	10.0497049	31.91226665	51.92682
2425	2	11.3059149	31.18699665	51.92682
2426	1	13.8183449	29.73644665	51.92682
2427	1	12.5621349	31.91226665	51.92682
2428	2	13.8183449	31.18699665	51.92682
2429	2	10.0497049	33.36282665	51.92682
2430	1	11.3059149	34.08809665	51.92682
2431	2	12.5621349	33.36282665	51.92682
2432	1	13.8183449	34.08809665	51.92682
2433	1	10.0497049	36.2639722	51.92682
2434	2	11.3059149	35.5386982	51.92682
2435	2	10.0497049	37.7145222	51.92682
2436	1	12.5621349	36.2639722	51.92682
2437	2	13.8183449	35.5386982	51.92682
2438	2	12.5621349	37.7145222	51.92682
2439	1	11.3059149	38.4398022	51.92682
2440	1	10.0497049	40.6156222	51.92682
2441	2	11.3059149	39.8903522	51.92682
2442	1	13.8183449	38.4398022	51.92682
2443	1	12.5621349	40.6156222	51.92682
2444	2	13.8183449	39.8903522	51.92682
2445	2	10.0497049	42.0661822	51.92682
2446	1	11.3059149	42.7914522	51.92682
2447	2	12.5621349	42.0661822	51.92682
2448	1	13.8183449	42.7914522	51.92682
2449	1	10.0497049	44.96732775	51.92682
2450	2	11.3059149	44.24205375	51.92682
2451	2	10.0497049	46.41787775	51.92682
2452	1	12.5621349	44.96732775	51.92682
2453	2	13.8183449	44.24205375	51.92682
2454	2	12.5621349	46.41787775	51.92682
2455	1	11.3059149	47.14315775	51.92682
2456	1	10.0497049	49.31897775	51.92682
2457	2	11.3059149	48.59370775	51.92682
2458	1	13.8183449	47.14315775	51.92682
2459	1	12.5621349	49.31897775	51.92682
2460	2	13.8183449	48.59370775	51.92682
2461	2	10.0497049	50.76953775	51.92682
2462	1	11.3059149	51.49480775	51.92682
2463	2	12.5621349	50.76953775	51.92682
2464	1	13.8183449	51.49480775	51.92682
2465	1	10.0497049	53.6706833	51.92682
2466	2	11.3059149	52.9454093	51.92682
2467	2	10.0497049	55.1212333	51.92682
2468	1	12.5621349	53.6706833	51.92682
2469	2	13.8183449	52.9454093	51.92682
2470	2	12.5621349	55.1212333	51.92682
2471	1	11.3059149	55.8465133	51.92682
2472	1	10.0497049	58.0223333	51.92682
2473	2	11.3059149	57.2970633	51.92682
2474	1	13.8183449	55.8465133	51.92682
2475	1	12.5621349	58.0223333	51.92682
2476	2	13.8183449	57.2970633	51.92682
2477	2	10.0497049	59.4728933	51.92682
2478	1	11.3059149	60.1981633	51.92682
2479	2	12.5621349	59.4728933	51.92682
2480	1	13.8183449	60.1981633	51.92682
2481	1	15.07455735	27.56061665	51.92682
2482	2	16.33076735	26.83534265	51.92682
2483	2	15.07455735	29.01116665	51.92682
2484	1	17.58698735	27.56061665	51.92682
2485	2	18.84319735	26.83534265	51.92682
2486	2	17.58698735	29.01116665	51.92682
2487	1	16.33076735	29.73644665	51.92682
2488	1	15.07455735	31.91226665	51.92682
2489	2	16.33076735	31.18699665	51.92682
2490	1	18.84319735	29.73644665	51.92682
2491	1	17.58698735	31.91226665	51.92682
2492	2	18.84319735	31.18699665	51.92682
2493	2	15.07455735	33.36282665	51.92682
2494	1	16.33076735	34.08809665	51.92682
2495	2	17.58698735	33.36282665	51.92682
2496	1	18.84319735	34.08809665	51.92682
2497	1	15.07455735	36.2639722	51.92682
2498	2	16.33076735	35.5386982	51.92682
2499	2	15.07455735	37.7145222	51.92682
2500	1	17.58698735	36.2639722	51.92682
2501	2	18.84319735	35.5386982	51.92682
2502	2	17.58698735	37.7145222	51.92682
2503	1	16.33076735	38.4398022	51.92682
2504	1	15.07455735	40.6156222	51.92682
2505	2	16.33076735	39.8903522	51.92682
2506	1	18.84319735	38.4398022	51.92682
2507	1	17.58698735	40.6156222	51.92682
2508	2	18.84319735	39.8903522	51.92682
2509	2	15.07455735	42.0661822	51.92682
2510	1	16.33076735	42.7914522	51.92682
2511	2	17.58698735	42.0661822	51.92682
2512	1	18.84319735	42.7914522	51.92682
2513	1	15.07455735	44.96732775	51.92682
2514	2	16.33076735	44.24205375	51.92682
2515	2	15.07455735	46.41787775	51.92682
2516	1	17.58698735	44.96732775	51.92682
2517	2	18.84319735	44.24205375	51.92682
2518	2	17.58698735	46.41787775	51.92682
2519	1	16.33076735	47.14315775	51.92682
2520	1	15.07455735	49.31897775	51.92682
2521	2	16.33076735	48.59370775	51.92682
2522	1	18.84319735	47.14315775	51.92682
2523	1	17.58698735	49.31897775	51.92682
2524	2	18.84319735	48.59370775	51.92682
2525	2	15.07455735	50.76953775	51.92682
2526	1	16.33076735	51.49480775	51.92682
2527	2	17.58698735	50.76953775	51.92682
2528	1	18.84319735	51.49480775	51.92682
2529	1	15.07455735	53.6706833	51.92682
2530	2	16.33076735	52.9454093	51.92682
2531	2	15.07455735	55.1212333	51.92682
2532	1	17.58698735	53.6706833	51.92682
2533	2	18.84319735	52.9454093	51.92682
2534	2	17.58698735	55.1212333	51.92682
2535	1	16.33076735	55.8465133	51.92682
2536	1	15.07455735	58.0223333	51.92682
2537	2	16.33076735	57.2970633	51.92682
2538	1	18.84319735	55.8465133	51.92682
2539	1	17.58698735	58.0223333	51.92682
2540	2	18.84319735	57.2970633	51.92682
2541	2	15.07455735	59.4728933	51.92682
2542	1	16.33076735	60.1981633	51.92682
2543	2	17.58698735	59.4728933	51.92682
2544	1	18.84319735	60.1981633	51.92682
2545	1	20.0994098	-42.06622775	51.92682
2546	2	21.3556198	-42.79150175	51.92682
2547	2	20.0994098	-40.61567775	51.92682
2548	1	22.6118398	-42.06622775	51.92682
2549	2	23.8680498	-42.79150175	51.92682
2550	2	22.6118398	-40.61567775	51.92682
2551	1	21.3556198	-39.89039775	51.92682
2552	1	20.0994098	-37.71457775	51.92682
2553	2	21.3556198	-38.43984775	51.92682
2554	1	23.8680498	-39.89039775	51.92682
2555	1	22.6118398	-37.71457775	51.92682
2556	2	23.8680498	-38.43984775	51.92682
2557	2	20.0994098	-36.26401775	51.92682
2558	1	21.3556198	-35.53874775	51.92682
2559	2	22.6118398	-36.26401775	51.92682
2560	1	23.8680498	-35.53874775	51.92682
2561	1	20.0994098	-33.3628722	51.92682
2562	2	21.3556198	-34.0881462	51.92682
2563	2	20.0994098	-31.9123222	51.92682
2564	1	22.6118398	-33.3628722	51.92682
2565	2	23.8680498	-34.0881462	51.92682
2566	2	22.6118398	-31.9123222	51.92682
2567	1	21.3556198	-31.1870422	51.92682
2568	1	20.0994098	-29.0112222	51.92682
2569	2	21.3556198	-29.7364922	51.92682
2570	1	23.8680498	-31.1870422	51.92682
2571	1	22.6118398	-29.0112222	51.92682
2572	2	23.8680498	-29.7364922	51.92682
2573	2	20.0994098	-27.5606622	51.92682
2574	1	21.3556198	-26.8353922	51.92682
2575	2	22.6118398	-27.5606622	51.92682
2576	1	23.8680498	-26.8353922	51.92682
2577	1	20.0994098	-24.65951665	51.92682
2578	2	21.3556198	-25.38479065	51.92682
2579	2	20.0994098	-23.20896665	51.92682
2580	1	22.6118398	-24.65951665	51.92682
2581	2	23.8680498	-25.38479065	51.92682
2582	2	22.6118398	-23.20896665	51.92682
2583	1	21.3556198	-22.48368665	51.92682
2584	1	20.0994098	-20.30786665	51.92682
2585	2	21.3556198	-21.03313665	51.92682
2586	1	23.8680498	-22.48368665	51.92682
2587	1	22.6118398	-20.30786665	51.92682
2588	2	23.8680498	-21.03313665	51.92682
2589	2	20.0994098	-18.85730665	51.92682
2590	1	21.3556198	-18.13203665	51.92682
2591	2	22.6118398	-18.85730665	51.92682
2592	1	23.8680498	-18.13203665	51.92682
2593	1	20.0994098	-15.9561611	51.92682
2594	2	21.3556198	-16.6814351	51.92682
2595	2	20.0994098	-14.5056111	51.92682
2596	1	22.6118398	-15.9561611	51.92682
2597	2	23.8680498	-16.6814351	51.92682
2598	2	22.6118398	-14.5056111	51.92682
2599	1	21.3556198	-13.7803311	51.92682
2600	1	20.0994098	-11.6045111	51.92682
2601	2	21.3556198	-12.3297811	51.92682
2602	1	23.8680498	-13.7803311	51.92682
2603	1	22.6118398	-11.6045111	51.92682
2604	2	23.8680498	-12.3297811	51.92682
2605	2	20.0994098	-10.1539511	51.92682
2606	1	21.3556198	-9.4286811	51.92682
2607	2	22.6118398	-10.1539511	51.92682
2608	1	23.8680498	-9.4286811	51.92682
2609	1	25.12426225	-42.06622775	51.92682
2610	2	26.38047225	-42.79150175	51.92682
2611	2	25.12426225	-40.61567775	51.92682
2612	1	27.63669225	-42.06622775	51.92682
2613	2	28.89290225	-42.79150175	51.92682
2614	2	27.63669225	-40.61567775	51.92682
2615	1	26.38047225	-39.89039775	51.92682
2616	1	25.12426225	-37.71457775	51.92682
2617	2	26.38047225	-38.43984775	51.92682
2618	1	28.89290225	-39.89039775	51.92682
2619	1	27.63669225	-37.71457775	51.92682
2620	2	28.89290225	-38.43984775	51.92682
2621	2	25.12426225	-36.26401775	51.92682
2622	1	26.38047225	-35.53874775	51.92682
2623	2	27.63669225	-36.26401775	51.92682
2624	1	28.89290225	-35.53874775	51.92682
2625	1	25.12426225	-33.3628722	51.92682
2626	2	26.38047225	-34.0881462	51.92682
2627	2	25.12426225	-31.9123222	51.92682
2628	1	27.63669225	-33.3628722	51.92682
2629	2	28.89290225	-34.0881462	51.92682
2630	2	27.63669225	-31.9123222	51.92682
2631	1	26.38047225	-31.1870422	51.92682
2632	1	25.12426225	-29.0112222	51.92682
2633	2	26.38047225	-29.7364922	51.92682
2634	1	28.89290225	-31.1870422	51.92682
2635	1	27.63669225	-29.0112222	51.92682
2636	2	28.89290225	-29.7364922	51.92682
2637	2	25.12426225	-27.5606622	51.92682
2638	1	26.38047225	-26.8353922	51.92682
2639	2	27.63669225	-27.5606622	51.92682
2640	1	28.89290225	-26.8353922	51.92682
2641	1	25.12426225	-24.65951665	51.92682
2642	2	26.38047225	-25.38479065	51.92682
2643	2	25.12426225	-23.20896665	51.92682
2644	1	27.63669225	-24.65951665	51.92682
2645	2	28.89290225	-25.38479065	51.92682
2646	2	27.63669225	-23.20896665	51.92682
2647	1	26.38047225	-22.48368665	51.92682
2648	1	25.12426225	-20.30786665	51.92682
2649	2	26.38047225	-21.03313665	51.92682
2650	1	28.89290225	-22.48368665	51.92682
2651	1	27.63669225	-20.30786665	51.92682
2652	2	28.89290225	-21.03313665	51.92682
2653	2	25.12426225	-18.85730665	51.92682
2654	1	26.38047225	-18.13203665	51.92682
2655	2	27.63669225	-18.85730665	51.92682
2656	1	28.89290225	-18.13203665	51.92682
2657	1	25.12426225	-15.9561611	51.92682
2658	2	26.38047225	-16.6814351	51.92682
2659	2	25.12426225	-14.5056111	51.92682
2660	1	27.63669225	-15.9561611	51.92682
2661	2	28.89290225	-16.6814351	51.92682
2662	2	27.63669225	-14.5056111	51.92682
2663	1	26.38047225	-13.7803311	51.92682
2664	1	25.12426225	-11.6045111	51.92682
2665	2	26.38047225	-12.3297811	51.92682
2666	1	28.89290225	-13.7803311	51.92682
2667	1	27.63669225	-11.6045111	51.92682
2668	2	28.89290225	-12.3297811	51.92682
2669	2	25.12426225	-10.1539511	51.92682
2670	1	26.38047225	-9.4286811	51.92682
2671	2	27.63669225	-10.1539511	51.92682
2672	1	28.89290225	-9.4286811	51.92682
2673	1	30.1491147	-42.06622775	51.92682
2674	2	31.4053247	-42.79150175	51.92682
2675	2	30.1491147	-40.61567775	51.92682
2676	1	32.6615447	-42.06622775	51.92682
2677	2	33.9177547	-42.79150175	51.92682
2678	2	32.6615447	-40.61567775	51.92682
2679	1	31.4053247	-39.89039775	51.92682
2680	1	30.1491147	-37.71457775	51.92682
2681	2	31.4053247	-38.43984775	51.92682
2682	1	33.9177547	-39.89039775	51.92682
2683	1	32.6615447	-37.71457775	51.92682
2684	2	33.9177547	-38.43984775	51.92682
2685	2	30.1491147	-36.26401775	51.92682
2686	1	31.4053247	-35.53874775	51.92682
2687	2	32.6615447	-36.26401775	51.92682
2688	1	33.9177547	-35.53874775	51.92682
2689	1	30.1491147	-33.3628722	51.92682
2690	2	31.4053247	-34.0881462	51.92682
2691	2	30.1491147	-31.9123222	51.92682
2692	1	32.6615447	-33.3628722	51.92682
2693	2	33.9177547	-34.0881462	51.92682
2694	2	32.6615447	-31.9123222	51.92682
2695	1	31.4053247	-31.1870422	51.92682
2696	1	30.1491147	-29.0112222	51.92682
2697	2	31.4053247	-29.7364922	51.92682
2698	1	33.9177547	-31.1870422	51.92682
2699	1	32.6615447	-29.0112222	51.92682
2700	2	33.9177547	-29.7364922	51.92682
2701	2	30.1491147	-27.5606622	51.92682
2702	1	31.4053247	-26.8353922	51.92682
2703	2	32.6615447	-27.5606622	51.92682
2704	1	30.1491147	-24.65951665	51.92682
2705	2	31.4053247	-25.38479065	51.92682
2706	2	30.1491147	-23.20896665	51.92682
2707	1	32.6615447	-24.65951665	51.92682
2708	2	32.6615447	-23.20896665	51.92682
2709	1	31.4053247	-22.48368665	51.92682
2710	1	30.1491147	-20.30786665	51.92682
2711	2	31.4053247	-21.03313665	51.92682
2712	1	33.9177547	-22.48368665	51.92682
2713	1	32.6615447	-20.30786665	51.92682
2714	2	33.9177547	-21.03313665	51.92682
2715	2	30.1491147	-18.85730665	51.92682
2716	1	31.4053247	-18.13203665	51.92682
2717	2	32.6615447	-18.85730665	51.92682
2718	1	33.9177547	-18.13203665	51.92682
2719	1	30.1491147	-15.9561611	51.92682
2720	2	31.4053247	-16.6814351	51.92682
2721	2	30.1491147	-14.5056111	51.92682
2722	1	32.6615447	-15.9561611	51.92682
2723	2	33.9177547	-16.6814351	51.92682
2724	2	32.6615447	-14.5056111	51.92682
2725	1	31.4053247	-13.7803311	51.92682
2726	1	30.1491147	-11.6045111	51.92682
2727	2	31.4053247	-12.3297811	51.92682
2728	1	33.9177547	-13.7803311	51.92682
2729	1	32.6615447	-11.6045111	51.92682
2730	2	33.9177547	-12.3297811	51.92682
2731	2	30.1491147	-10.1539511	51.92682
2732	1	31.4053247	-9.4286811	51.92682
2733	2	32.6615447	-10.1539511	51.92682
2734	1	33.9177547	-9.4286811	51.92682
2735	1	35.17396715	-42.06622775	51.92682
2736	2	36.43017715	-42.79150175	51.92682
2737	2	35.17396715	-40.61567775	51.92682
2738	1	37.68639715	-42.06622775	51.92682
2739	2	38.94260715	-42.79150175	51.92682
2740	2	37.68639715	-40.61567775	51.92682
2741	1	36.43017715	-39.89039775	51.92682
2742	1	35.17396715	-37.71457775	51.92682
2743	2	36.43017715	-38.43984775	51.92682
2744	1	38.94260715	-39.89039775	51.92682
2745	1	37.68639715	-37.71457775	51.92682
2746	2	38.94260715	-38.43984775	51.92682
2747	2	35.17396715	-36.26401775	51.92682
2748	1	36.43017715	-35.53874775	51.92682
2749	2	37.68639715	-36.26401775	51.92682
2750	1	38.94260715	-35.53874775	51.92682
2751	1	35.17396715	-33.3628722	51.92682
2752	2	36.43017715	-34.0881462	51.92682
2753	2	35.17396715	-31.9123222	51.92682
2754	1	37.68639715	-33.3628722	51.92682
2755	2	38.94260715	-34.0881462	51.92682
2756	2	37.68639715	-31.9123222	51.92682
2757	1	36.43017715	-31.1870422	51.92682
2758	1	38.94260715	-31.1870422	51.92682
2759	1	35.17396715	-20.30786665	51.92682
2760	2	36.43017715	-21.03313665	51.92682
2761	1	37.68639715	-20.30786665	51.92682
2762	2	38.94260715	-21.03313665	51.92682
2763	2	35.17396715	-18.85730665	51.92682
2764	1	36.43017715	-18.13203665	51.92682
2765	2	37.68639715	-18.85730665	51.92682
2766	1	38.94260715	-18.13203665	51.92682
2767	1	35.17396715	-15.9561611	51.92682
2768	2	36.43017715	-16.6814351	51.92682
2769	2	35.17396715	-14.5056111	51.92682
2770	1	37.68639715	-15.9561611	51.92682
2771	2	38.94260715	-16.6814351	51.92682
2772	2	37.68639715	-14.5056111	51.92682
2773	1	36.43017715	-13.7803311	51.92682
2774	1	35.17396715	-11.6045111	51.92682
2775	2	36.43017715	-12.3297811	51.92682
2776	1	38.94260715	-13.7803311	51.92682
2777	1	37.68639715	-11.6045111	51.92682
2778	2	38.94260715	-12.3297811	51.92682
2779	2	35.17396715	-10.1539511	51.92682
2780	1	36.43017715	-9.4286811	51.92682
2781	2	37.68639715	-10.1539511	51.92682
2782	1	38.94260715	-9.4286811	51.92682
2783	1	40.1988196	-42.06622775	51.92682
2784	2	41.4550296	-42.79150175	51.92682
2785	2	40.1988196	-40.61567775	51.92682
2786	1	42.7112496	-42.06622775	51.92682
2787	2	43.9674596	-42.79150175	51.92682
2788	2	42.7112496	-40.61567775	51.92682
2789	1	41.4550296	-39.89039775	51.92682
2790	1	40.1988196	-37.71457775	51.92682
2791	2	41.4550296	-38.43984775	51.92682
2792	1	43.9674596	-39.89039775	51.92682
2793	1	42.7112496	-37.71457775	51.92682
2794	2	43.9674596	-38.43984775	51.92682
2795	2	40.1988196	-36.26401775	51.92682
2796	1	41.4550296	-35.53874775	51.92682
2797	2	42.7112496	-36.26401775	51.92682
2798	1	43.9674596	-35.53874775	51.92682
2799	1	40.1988196	-33.3628722	51.92682
2800	2	41.4550296	-34.0881462	51.92682
2801	2	40.1988196	-31.9123222	51.92682
2802	1	42.7112496	-33.3628722	51.92682
2803	2	43.9674596	-34.0881462	51.92682
2804	2	42.7112496	-31.9123222	51.92682
2805	1	41.4550296	-31.1870422	51.92682
2806	2	41.4550296	-29.7364922	51.92682
2807	1	43.9674596	-31.1870422	51.92682
2808	1	42.7112496	-29.0112222	51.92682
2809	2	43.9674596	-29.7364922	51.92682
2810	2	42.7112496	-27.5606622	51.92682
2811	1	43.9674596	-26.8353922	51.92682
2812	1	42.7112496	-24.65951665	51.92682
2813	2	43.9674596	-25.38479065	51.92682
2814	2	42.7112496	-23.20896665	51.92682
2815	1	41.4550296	-22.48368665	51.92682
2816	1	40.1988196	-20.30786665	51.92682
2817	2	41.4550296	-21.03313665	51.92682
2818	1	43.9674596	-22.48368665	51.92682
2819	1	42.7112496	-20.30786665	51.92682
2820	2	43.9674596	-21.03313665	51.92682
2821	2	40.1988196	-18.85730665	51.92682
2822	1	41.4550296	-18.13203665	51.92682
2823	2	42.7112496	-18.85730665	51.92682
2824	1	43.9674596	-18.13203665	51.92682
2825	1	40.1988196	-15.9561611	51.92682
2826	2	41.4550296	-16.6814351	51.92682
2827	2	40.1988196	-14.5056111	51.92682
2828	1	42.7112496	-15.9561611	51.92682
2829	2	43.9674596	-16.6814351	51.92682
2830	2	42.7112496	-14.5056111	51.92682
2831	1	41.4550296	-13.7803311	51.92682
2832	1	40.1988196	-11.6045111	51.92682
2833	2	41.4550296	-12.3297811	51.92682
2834	1	43.9674596	-13.7803311	51.92682
2835	1	42.7112496	-11.6045111	51.92682
2836	2	43.9674596	-12.3297811	51.92682
2837	2	40.1988196	-10.1539511	51.92682
2838	1	41.4550296	-9.4286811	51.92682
2839	2	42.7112496	-10.1539511	51.92682
2840	1	43.9674596	-9.4286811	51.92682
2841	1	45.22367205	-42.06622775	51.92682
2842	2	46.47988205	-42.79150175	51.92682
2843	2	45.22367205	-40.61567775	51.92682
2844	1	47.73610205	-42.06622775	51.92682
2845	2	48.99231205	-42.79150175	51.92682
2846	2	47.73610205	-40.61567775	51.92682
2847	1	46.47988205	-39.89039775	51.92682
2848	1	45.22367205	-37.71457775	51.92682
2849	2	46.47988205	-38.43984775	51.92682
2850	1	48.99231205	-39.89039775	51.92682
2851	1	47.73610205	-37.71457775	51.92682
2852	2	48.99231205	-38.43984775	51.92682
2853	2	45.22367205	-36.26401775	51.92682
2854	1	46.47988205	-35.53874775	51.92682
2855	2	47.73610205	-36.26401775	51.92682
2856	1	48.99231205	-35.53874775	51.92682
2857	1	45.22367205	-33.3628722	51.92682
2858	2	46.47988205	-34.0881462	51.92682
2859	2	45.22367205	-31.9123222	51.92682
2860	1	47.73610205	-33.3628722	51.92682
2861	2	48.99231205	-34.0881462	51.92682
2862	2	47.73610205	-31.9123222	51.92682
2863	1	46.47988205	-31.1870422	51.92682
2864	1	45.22367205	-29.0112222	51.92682
2865	2	46.47988205	-29.7364922	51.92682
2866	1	48.99231205	-31.1870422	51.92682
2867	1	47.73610205	-29.0112222	51.92682
2868	2	48.99231205	-29.7364922	51.92682
2869	2	45.22367205	-27.5606622	51.92682
2870	1	46.47988205	-26.8353922	51.92682
2871	2	47.73610205	-27.5606622	51.92682
2872	1	48.99231205	-26.8353922	51.92682
2873	1	45.22367205	-24.65951665	51.92682
2874	2	46.47988205	-25.38479065	51.92682
2875	2	45.22367205	-23.20896665	51.92682
2876	1	47.73610205	-24.65951665	51.92682
2877	2	48.99231205	-25.38479065	51.92682
2878	2	47.73610205	-23.20896665	51.92682
2879	1	46.47988205	-22.48368665	51.92682
2880	1	45.22367205	-20.30786665	51.92682
2881	2	46.47988205	-21.03313665	51.92682
2882	1	48.99231205	-22.48368665	51.92682
2883	1	47.73610205	-20.30786665	51.92682
2884	2	48.99231205	-21.03313665	51.92682
2885	2	45.22367205	-18.85730665	51.92682
2886	1	46.47988205	-18.13203665	51.92682
2887	2	47.73610205	-18.85730665	51.92682
2888	1	48.99231205	-18.13203665	51.92682
2889	1	45.22367205	-15.9561611	51.92682
2890	2	46.47988205	-16.6814351	51.92682
2891	2	45.22367205	-14.5056111	51.92682
2892	1	47.73610205	-15.9561611	51.92682
2893	2	48.99231205	-16.6814351	51.92682
2894	2	47.73610205	-14.5056111	51.92682
2895	1	46.47988205	-13.7803311	51.92682
2896	1	45.22367205	-11.6045111	51.92682
2897	2	46.47988205	-12.3297811	51.92682
2898	1	48.99231205	-13.7803311	51.92682
2899	1	47.73610205	-11.6045111	51.92682
2900	2	48.99231205	-12.3297811	51.92682
2901	2	45.22367205	-10.1539511	51.92682
2902	1	46.47988205	-9.4286811	51.92682
2903	2	47.73610205	-10.1539511	51.92682
2904	1	48.99231205	-9.4286811	51.92682
2905	1	50.2485245	-42.06622775	51.92682
2906	2	51.5047345	-42.79150175	51.92682
2907	2	50.2485245	-40.61567775	51.92682
2908	1	52.7609545	-42.06622775	51.92682
2909	2	54.0171645	-42.79150175	51.92682
2910	2	52.7609545	-40.61567775	51.92682
2911	1	51.5047345	-39.89039775	51.92682
2912	1	50.2485245	-37.71457775	51.92682
2913	2	51.5047345	-38.43984775	51.92682
2914	1	54.0171645	-39.89039775	51.92682
2915	1	52.7609545	-37.71457775	51.92682
2916	2	54.0171645	-38.43984775	51.92682
2917	2	50.2485245	-36.26401775	51.92682
2918	1	51.5047345	-35.53874775	51.92682
2919	2	52.7609545	-36.26401775	51.92682
2920	1	54.0171645	-35.53874775	51.92682
2921	1	50.2485245	-33.3628722	51.92682
2922	2	51.5047345	-34.0881462	51.92682
2923	2	50.2485245	-31.9123222	51.92682
2924	1	52.7609545	-33.3628722	51.92682
2925	2	54.0171645	-34.0881462	51.92682
2926	2	52.7609545	-31.9123222	51.92682
2927	1	51.5047345	-31.1870422	51.92682
2928	1	50.2485245	-29.0112222	51.92682
2929	2	51.5047345	-29.7364922	51.92682
2930	1	54.0171645	-31.1870422	51.92682
2931	1	52.7609545	-29.0112222	51.92682
2932	2	54.0171645	-29.7364922	51.92682
2933	2	50.2485245	-27.5606622	51.92682
2934	1	51.5047345	-26.8353922	51.92682
2935	2	52.7609545	-27.5606622	51.92682
2936	1	54.0171645	-26.8353922	51.92682
2937	1	50.2485245	-24.65951665	51.92682
2938	2	51.5047345	-25.38479065	51.92682
2939	2	50.2485245	-23.20896665	51.92682
2940	1	52.7609545	-24.65951665	51.92682
2941	2	54.0171645	-25.38479065	51.92682
2942	2	52.7609545	-23.20896665	51.92682
2943	1	51.5047345	-22.48368665	51.92682
2944	1	50.2485245	-20.30786665	51.92682
2945	2	51.5047345	-21.03313665	51.92682
2946	1	54.0171645	-22.48368665	51.92682
2947	1	52.7609545	-20.30786665	51.92682
2948	2	54.0171645	-21.03313665	51.92682
2949	2	50.2485245	-18.85730665	51.92682
2950	1	51.5047345	-18.13203665	51.92682
2951	2	52.7609545	-18.85730665	51.92682
2952	1	54.0171645	-18.13203665	51.92682
2953	1	50.2485245	-15.9561611	51.92682
2954	2	51.5047345	-16.6814351	51.92682
2955	2	50.2485245	-14.5056111	51.92682
2956	1	52.7609545	-15.9561611	51.92682
2957	2	54.0171645	-16.6814351	51.92682
2958	2	52.7609545	-14.5056111	51.92682
2959	1	51.5047345	-13.7803311	51.92682
2960	1	50.2485245	-11.6045111	51.92682
2961	2	51.5047345	-12.3297811	51.92682
2962	1	54.0171645	-13.7803311	51.92682
2963	1	52.7609545	-11.6045111	51.92682
2964	2	54.0171645	-12.3297811	51.92682
2965	2	50.2485245	-10.1539511	51.92682
2966	1	51.5047345	-9.4286811	51.92682
2967	2	52.7609545	-10.1539511	51.92682
2968	1	54.0171645	-9.4286811	51.92682
2969	1	20.0994098	-7.25280555	51.92682
2970	2	21.3556198	-7.97807955	51.92682
2971	2	20.0994098	-5.80225555	51.92682
2972	1	22.6118398	-7.25280555	51.92682
2973	2	23.8680498	-7.97807955	51.92682
2974	2	22.6118398	-5.80225555	51.92682
2975	1	21.3556198	-5.07697555	51.92682
2976	1	20.0994098	-2.90115555	51.92682
2977	2	21.3556198	-3.62642555	51.92682
2978	1	23.8680498	-5.07697555	51.92682
2979	1	22.6118398	-2.90115555	51.92682
2980	2	23.8680498	-3.62642555	51.92682
2981	2	20.0994098	-1.45059555	51.92682
2982	1	21.3556198	-0.72532555	51.92682
2983	2	22.6118398	-1.45059555	51.92682
2984	1	23.8680498	-0.72532555	51.92682
2985	1	20.0994098	1.45055	51.92682
2986	2	21.3556198	0.725276	51.92682
2987	2	20.0994098	2.9011	51.92682
2988	1	22.6118398	1.45055	51.92682
2989	2	23.8680498	0.725276	51.92682
2990	2	22.6118398	2.9011	51.92682
2991	1	21.3556198	3.62638	51.92682
2992	1	20.0994098	5.8022	51.92682
2993	2	21.3556198	5.07693	51.92682
2994	1	23.8680498	3.62638	51.92682
2995	1	22.6118398	5.8022	51.92682
2996	2	23.8680498	5.07693	51.92682
2997	2	20.0994098	7.25276	51.92682
2998	1	21.3556198	7.97803	51.92682
2999	2	22.6118398	7.25276	51.92682
3000	1	23.8680498	7.97803	51.92682
3001	1	20.0994098	10.15390555	51.92682
3002	2	21.3556198	9.42863155	51.92682
3003	2	20.0994098	11.60445555	51.92682
3004	1	22.6118398	10.15390555	51.92682
3005	2	23.8680498	9.42863155	51.92682
3006	2	22.6118398	11.60445555	51.92682
3007	1	21.3556198	12.32973555	51.92682
3008	1	20.0994098	14.50555555	51.92682
3009	2	21.3556198	13.78028555	51.92682
3010	1	23.8680498	12.32973555	51.92682
3011	1	22.6118398	14.50555555	51.92682
3012	2	23.8680498	13.78028555	51.92682
3013	2	20.0994098	15.95611555	51.92682
3014	1	21.3556198	16.68138555	51.92682
3015	2	22.6118398	15.95611555	51.92682
3016	1	23.8680498	16.68138555	51.92682
3017	1	20.0994098	18.8572611	51.92682
3018	2	21.3556198	18.1319871	51.92682
3019	2	20.0994098	20.3078111	51.92682
3020	1	22.6118398	18.8572611	51.92682
3021	2	23.8680498	18.1319871	51.92682
3022	2	22.6118398	20.3078111	51.92682
3023	1	21.3556198	21.0330911	51.92682
3024	1	20.0994098	23.2089111	51.92682
3025	2	21.3556198	22.4836411	51.92682
3026	1	23.8680498	21.0330911	51.92682
3027	1	22.6118398	23.2089111	51.92682
3028	2	23.8680498	22.4836411	51.92682
3029	2	20.0994098	24.6594711	51.92682
3030	1	21.3556198	25.3847411	51.92682
3031	2	22.6118398	24.6594711	51.92682
3032	1	23.8680498	25.3847411	51.92682
3033	1	25.12426225	-7.25280555	51.92682
3034	2	26.38047225	-7.97807955	51.92682
3035	2	25.12426225	-5.80225555	51.92682
3036	1	27.63669225	-7.25280555	51.92682
3037	2	28.89290225	-7.97807955	51.92682
3038	2	27.63669225	-5.80225555	51.92682
3039	1	26.38047225	-5.07697555	51.92682
3040	1	25.12426225	-2.90115555	51.92682
3041	2	26.38047225	-3.62642555	51.92682
3042	1	28.89290225	-5.07697555	51.92682
3043	1	27.63669225	-2.90115555	51.92682
3044	2	28.89290225	-3.62642555	51.92682
3045	2	25.12426225	-1.45059555	51.92682
3046	1	26.38047225	-0.72532555	51.92682
3047	2	27.63669225	-1.45059555	51.92682
3048	1	28.89290225	-0.72532555	51.92682
3049	1	25.12426225	1.45055	51.92682
3050	2	26.38047225	0.725276	51.92682
3051	2	25.12426225	2.9011	51.92682
3052	1	27.63669225	1.45055	51.92682
3053	2	28.89290225	0.725276	51.92682
3054	2	27.63669225	2.9011	51.92682
3055	1	26.38047225	3.62638	51.92682
3056	1	25.12426225	5.8022	51.92682
3057	2	26.38047225	5.07693	51.92682
3058	1	28.89290225	3.62638	51.92682
3059	1	27.63669225	5.8022	51.92682
3060	2	28.89290225	5.07693	51.92682
3061	2	25.12426225	7.25276	51.92682
3062	1	26.38047225	7.97803	51.92682
3063	2	27.63669225	7.25276	51.92682
3064	1	28.89290225	7.97803	51.92682
3065	1	25.12426225	10.15390555	51.92682
3066	2	26.38047225	9.42863155	51.92682
3067	2	25.12426225	11.60445555	51.92682
3068	1	27.63669225	10.15390555	51.92682
3069	2	28.89290225	9.42863155	51.92682
3070	2	27.63669225	11.60445555	51.92682
3071	1	26.38047225	12.32973555	51.92682
3072	1	25.12426225	14.50555555	51.92682
3073	2	26.38047225	13.78028555	51.92682
3074	1	28.89290225	12.32973555	51.92682
3075	1	27.63669225	14.50555555	51.92682
3076	2	28.89290225	13.78028555	51.92682
3077	2	25.12426225	15.95611555	51.92682
3078	1	26.38047225	16.68138555	51.92682
3079	2	27.63669225	15.95611555	51.92682
3080	1	28.89290225	16.68138555	51.92682
3081	1	25.12426225	18.8572611	51.92682
3082	2	26.38047225	18.1319871	51.92682
3083	2	25.12426225	20.3078111	51.92682
3084	1	27.63669225	18.8572611	51.92682
3085	2	28.89290225	18.1319871	51.92682
3086	2	27.63669225	20.3078111	51.92682
3087	1	26.38047225	21.0330911	51.92682
3088	1	25.12426225	23.2089111	51.92682
3089	2	26.38047225	22.4836411	51.92682
3090	1	28.89290225	21.0330911	51.92682
3091	1	27.63669225	23.2089111	51.92682
3092	2	28.89290225	22.4836411	51.92682
3093	2	25.12426225	24.6594711	51.92682
3094	1	26.38047225	25.3847411	51.92682
3095	2	27.63669225	24.6594711	51.92682
3096	1	28.89290225	25.3847411	51.92682
3097	1	30.1491147	-7.25280555	51.92682
3098	2	31.4053247	-7.97807955	51.92682
3099	2	30.1491147	-5.80225555	51.92682
3100	1	32.6615447	-7.25280555	51.92682
3101	2	33.9177547	-7.97807955	51.92682
3102	2	32.6615447	-5.80225555	51.92682
3103	1	31.4053247	-5.07697555	51.92682
3104	1	30.1491147	-2.90115555	51.92682
3105	2	31.4053247	-3.62642555	51.92682
3106	1	33.9177547	-5.07697555	51.92682
3107	1	32.6615447	-2.90115555	51.92682
3108	2	33.9177547	-3.62642555	51.92682
3109	2	30.1491147	-1.45059555	51.92682
3110	1	31.4053247	-0.72532555	51.92682
3111	2	32.6615447	-1.45059555	51.92682
3112	1	33.9177547	-0.72532555	51.92682
3113	1	30.1491147	1.45055	51.92682
3114	2	31.4053247	0.725276	51.92682
3115	2	30.1491147	2.9011	51.92682
3116	1	32.6615447	1.45055	51.92682
3117	2	33.9177547	0.725276	51.92682
3118	2	32.6615447	2.9011	51.92682
3119	1	31.4053247	3.62638	51.92682
3120	1	30.1491147	5.8022	51.92682
3121	2	31.4053247	5.07693	51.92682
3122	1	33.9177547	3.62638	51.92682
3123	1	32.6615447	5.8022	51.92682
3124	2	33.9177547	5.07693	51.92682
3125	2	30.1491147	7.25276	51.92682
3126	1	31.4053247	7.97803	51.92682
3127	2	32.6615447	7.25276	51.92682
3128	1	30.1491147	10.15390555	51.92682
3129	2	31.4053247	9.42863155	51.92682
3130	2	30.1491147	11.60445555	51.92682
3131	1	32.6615447	10.15390555	51.92682
3132	2	32.6615447	11.60445555	51.92682
3133	1	31.4053247	12.32973555	51.92682
3134	1	30.1491147	14.50555555	51.92682
3135	2	31.4053247	13.78028555	51.92682
3136	1	33.9177547	12.32973555	51.92682
3137	1	32.6615447	14.50555555	51.92682
3138	2	33.9177547	13.78028555	51.92682
3139	2	30.1491147	15.95611555	51.92682
3140	1	31.4053247	16.68138555	51.92682
3141	2	32.6615447	15.95611555	51.92682
3142	1	33.9177547	16.68138555	51.92682
3143	1	30.1491147	18.8572611	51.92682
3144	2	31.4053247	18.1319871	51.92682
3145	2	30.1491147	20.3078111	51.92682
3146	1	32.6615447	18.8572611	51.92682
3147	2	33.9177547	18.1319871	51.92682
3148	2	32.6615447	20.3078111	51.92682
3149	1	31.4053247	21.0330911	51.92682
3150	1	30.1491147	23.2089111	51.92682
3151	2	31.4053247	22.4836411	51.92682
3152	1	33.9177547	21.0330911	51.92682
3153	1	32.6615447	23.2089111	51.92682
3154	2	33.9177547	22.4836411	51.92682
3155	2	30.1491147	24.6594711	51.92682
3156	1	31.4053247	25.3847411	51.92682
3157	2	32.6615447	24.6594711	51.92682
3158	1	33.9177547	25.3847411	51.92682
3159	1	35.17396715	-7.25280555	51.92682
3160	2	36.43017715	-7.97807955	51.92682
3161	2	35.17396715	-5.80225555	51.92682
3162	1	37.68639715	-7.25280555	51.92682
3163	2	38.94260715	-7.97807955	51.92682
3164	2	37.68639715	-5.80225555	51.92682
3165	1	36.43017715	-5.07697555	51.92682
3166	1	35.17396715	-2.90115555	51.92682
3167	2	36.43017715	-3.62642555	51.92682
3168	1	38.94260715	-5.07697555	51.92682
3169	1	37.68639715	-2.90115555	51.92682
3170	2	38.94260715	-3.62642555	51.92682
3171	2	35.17396715	-1.45059555	51.92682
3172	1	36.43017715	-0.72532555	51.92682
3173	2	37.68639715	-1.45059555	51.92682
3174	1	38.94260715	-0.72532555	51.92682
3175	1	35.17396715	1.45055	51.92682
3176	2	36.43017715	0.725276	51.92682
3177	2	35.17396715	2.9011	51.92682
3178	1	37.68639715	1.45055	51.92682
3179	2	38.94260715	0.725276	51.92682
3180	2	37.68639715	2.9011	51.92682
3181	1	36.43017715	3.62638	51.92682
3182	1	38.94260715	3.62638	51.92682
3183	1	35.17396715	14.50555555	51.92682
3184	2	36.43017715	13.78028555	51.92682
3185	1	37.68639715	14.50555555	51.92682
3186	2	38.94260715	13.78028555	51.92682
3187	2	35.17396715	15.95611555	51.92682
3188	1	36.43017715	16.68138555	51.92682
3189	2	37.68639715	15.95611555	51.92682
3190	1	38.94260715	16.68138555	51.92682
3191	1	35.17396715	18.8572611	51.92682
3192	2	36.43017715	18.1319871	51.92682
3193	2	35.17396715	20.3078111	51.92682
3194	1	37.68639715	18.8572611	51.92682
3195	2	38.94260715	18.1319871	51.92682
3196	2	37.68639715	20.3078111	51.92682
3197	1	36.43017715	21.0330911	51.92682
3198	1	35.17396715	23.2089111	51.92682
3199	2	36.43017715	22.4836411	51.92682
3200	1	38.94260715	21.0330911	51.92682
3201	1	37.68639715	23.2089111	51.92682
3202	2	38.94260715	22.4836411	51.92682
3203	2	35.17396715	24.6594711	51.92682
3204	1	36.43017715	25.3847411	51.92682
3205	2	37.68639715	24.6594711	51.92682
3206	1	38.94260715	25.3847411	51.92682
3207	1	40.1988196	-7.25280555	51.92682
3208	2	41.4550296	-7.97807955	51.92682
3209	2	40.1988196	-5.80225555	51.92682
3210	1	42.7112496	-7.25280555	51.92682
3211	2	43.9674596	-7.97807955	51.92682
3212	2	42.7112496	-5.80225555	51.92682
3213	1	41.4550296	-5.07697555	51.92682
3214	1	40.1988196	-2.90115555	51.92682
3215	2	41.4550296	-3.62642555	51.92682
3216	1	43.9674596	-5.07697555	51.92682
3217	1	42.7112496	-2.90115555	51.92682
3218	2	43.9674596	-3.62642555	51.92682
3219	2	40.1988196	-1.45059555	51.92682
3220	1	41.4550296	-0.72532555	51.92682
3221	2	42.7112496	-1.45059555	51.92682
3222	1	43.9674596	-0.72532555	51.92682
3223	1	40.1988196	1.45055	51.92682
3224	2	41.4550296	0.725276	51.92682
3225	2	40.1988196	2.9011	51.92682
3226	1	42.7112496	1.45055	51.92682
3227	2	43.9674596	0.725276	51.92682
3228	2	42.7112496	2.9011	51.92682
3229	1	41.4550296	3.62638	51.92682
3230	2	41.4550296	5.07693	51.92682
3231	1	43.9674596	3.62638	51.92682
3232	1	42.7112496	5.8022	51.92682
3233	2	43.9674596	5.07693	51.92682
3234	2	42.7112496	7.25276	51.92682
3235	1	43.9674596	7.97803	51.92682
3236	1	42.7112496	10.15390555	51.92682
3237	2	43.9674596	9.42863155	51.92682
3238	2	42.7112496	11.60445555	51.92682
3239	1	41.4550296	12.32973555	51.92682
3240	1	40.1988196	14.50555555	51.92682
3241	2	41.4550296	13.78028555	51.92682
3242	1	43.9674596	12.32973555	51.92682
3243	1	42.7112496	14.50555555	51.92682
3244	2	43.9674596	13.78028555	51.92682
3245	2	40.1988196	15.95611555	51.92682
3246	1	41.4550296	16.68138555	51.92682
3247	2	42.7112496	15.95611555	51.92682
3248	1	43.9674596	16.68138555	51.92682
3249	1	40.1988196	18.8572611	51.92682
3250	2	41.4550296	18.1319871	51.92682
3251	2	40.1988196	20.3078111	51.92682
3252	1	42.7112496	18.8572611	51.92682
3253	2	43.9674596	18.1319871	51.92682
3254	2	42.7112496	20.3078111	51.92682
3255	1	41.4550296	21.0330911	51.92682
3256	1	40.1988196	23.2089111	51.92682
3257	2	41.4550296	22.4836411	51.92682
3258	1	43.9674596	21.0330911	51.92682
3259	1	42.7112496	23.2089111	51.92682
3260	2	43.9674596	22.4836411	51.92682
3261	2	40.1988196	24.6594711	51.92682
3262	1	41.4550296	25.3847411	51.92682
3263	2	42.7112496	24.6594711	51.92682
3264	1	43.9674596	25.3847411	51.92682
3265	1	45.22367205	-7.25280555	51.92682
3266	2	46.47988205	-7.97807955	51.92682
3267	2	45.22367205	-5.80225555	51.92682
3268	1	47.73610205	-7.25280555	51.92682
3269	2	48.99231205	-7.97807955	51.92682
3270	2	47.73610205	-5.80225555	51.92682
3271	1	46.47988205	-5.07697555	51.92682
3272	1	45.22367205	-2.90115555	51.92682
3273	2	46.47988205	-3.62642555	51.92682
3274	1	48.99231205	-5.07697555	51.92682
3275	1	47.73610205	-2.90115555	51.92682
3276	2	48.99231205	-3.62642555	51.92682
3277	2	45.22367205	-1.45059555	51.92682
3278	1	46.47988205	-0.72532555	51.92682
3279	2	47.73610205	-1.45059555	51.92682
3280	1	48.99231205	-0.72532555	51.92682
3281	1	45.22367205	1.45055	51.92682
3282	2	46.47988205	0.725276	51.92682
3283	2	45.22367205	2.9011	51.92682
3284	1	47.73610205	1.45055	51.92682
3285	2	48.99231205	0.725276	51.92682
3286	2	47.73610205	2.9011	51.92682
3287	1	46.47988205	3.62638	51.92682
3288	1	45.22367205	5.8022	51.92682
3289	2	46.47988205	5.07693	51.92682
3290	1	48.99231205	3.62638	51.92682
3291	1	47.73610205	5.8022	51.92682
3292	2	48.99231205	5.07693	51.92682
3293	2	45.22367205	7.25276	51.92682
3294	1	46.47988205	7.97803	51.92682
3295	2	47.73610205	7.25276	51.92682
3296	1	48.99231205	7.97803	51.92682
3297	1	45.22367205	10.15390555	51.92682
3298	2	46.47988205	9.42863155	51.92682
3299	2	45.22367205	11.60445555	51.92682
3300	1	47.73610205	10.15390555	51.92682
3301	2	48.99231205	9.42863155	51.92682
3302	2	47.73610205	11.60445555	51.92682
3303	1	46.47988205	12.32973555	51.92682
3304	1	45.22367205	14.50555555	51.92682
3305	2	46.47988205	13.78028555	51.92682
3306	1	48.99231205	12.32973555	51.92682
3307	1	47.73610205	14.50555555	51.92682
3308	2	48.99231205	13.78028555	51.92682
3309	2	45.22367205	15.95611555	51.92682
3310	1	46.47988205	16.68138555	51.92682
3311	2	47.73610205	15.95611555	51.92682
3312	1	48.99231205	16.68138555	51.92682
3313	1	45.22367205	18.8572611	51.92682
3314	2	46.47988205	18.1319871	51.92682
3315	2	45.22367205	20.3078111	51.92682
3316	1	47.73610205	18.8572611	51.92682
3317	2	48.99231205	18.1319871	51.92682
3318	2	47.73610205	20.3078111	51.92682
3319	1	46.47988205	21.0330911	51.92682
3320	1	45.22367205	23.2089111	51.92682
3321	2	46.47988205	22.4836411	51.92682
3322	1	48.99231205	21.0330911	51.92682
3323	1	47.73610205	23.2089111	51.92682
3324	2	48.99231205	22.4836411	51.92682
3325	2	45.22367205	24.6594711	51.92682
3326	1	46.47988205	25.3847411	51.92682
3327	2	47.73610205	24.6594711	51.92682
3328	1	48.99231205	25.3847411	51.92682
3329	1	50.2485245	-7.25280555	51.92682
3330	2	51.5047345	-7.97807955	51.92682
3331	2	50.2485245	-5.80225555	51.92682
3332	1	52.7609545	-7.25280555	51.92682
3333	2	54.0171645	-7.97807955	51.92682
3334	2	52.7609545	-5.80225555	51.92682
3335	1	51.5047345	-5.07697555	51.92682
3336	1	50.2485245	-2.90115555	51.92682
3337	2	51.5047345	-3.62642555	51.92682
3338	1	54.0171645	-5.07697555	51.92682
3339	1	52.7609545	-2.90115555	51.92682
3340	2	54.0171645	-3.62642555	51.92682
3341	2	50.2485245	-1.45059555	51.92682
3342	1	51.5047345	-0.72532555	51.92682
3343	2	52.7609545	-1.45059555	51.92682
3344	1	54.0171645	-0.72532555	51.92682
3345	1	50.2485245	1.45055	51.92682
3346	2	51.5047345	0.725276	51.92682
3347	2	50.2485245	2.9011	51.92682
3348	1	52.7609545	1.45055	51.92682
3349	2	54.0171645	0.725276	51.92682
3350	2	52.7609545	2.9011	51.92682
3351	1	51.5047345	3.62638	51.92682
3352	1	50.2485245	5.8022	51.92682
3353	2	51.5047345	5.07693	51.92682
3354	1	54.0171645	3.62638	51.92682
3355	1	52.7609545	5.8022	51.92682
3356	2	54.0171645	5.07693	51.92682
3357	2	50.2485245	7.25276	51.92682
3358	1	51.5047345	7.97803	51.92682
3359	2	52.7609545	7.25276	51.92682
3360	1	54.0171645	7.97803	51.92682
3361	1	50.2485245	10.15390555	51.92682
3362	2	51.5047345	9.42863155	51.92682
3363	2	50.2485245	11.60445555	51.92682
3364	1	52.7609545	10.15390555	51.92682
3365	2	54.0171645	9.42863155	51.92682
3366	2	52.7609545	11.60445555	51.92682
3367	1	51.5047345	12.32973555	51.92682
3368	1	50.2485245	14.50555555	51.92682
3369	2	51.5047345	13.78028555	51.92682
3370	1	54.0171645	12.32973555	51.92682
3371	1	52.7609545	14.50555555	51.92682
3372	2	54.0171645	13.78028555	51.92682
3373	2	50.2485245	15.95611555	51.92682
3374	1	51.5047345	16.68138555	51.92682
3375	2	52.7609545	15.95611555	51.92682
3376	1	54.0171645	16.68138555	51.92682
3377	1	50.2485245	18.8572611	51.92682
3378	2	51.5047345	18.1319871	51.92682
3379	2	50.2485245	20.3078111	51.92682
3380	1	52.7609545	18.8572611	51.92682
3381	2	54.0171645	18.1319871	51.92682
3382	2	52.7609545	20.3078111	51.92682
3383	1	51.5047345	21.0330911	51.92682
3384	1	50.2485245	23.2089111	51.92682
3385	2	51.5047345	22.4836411	51.92682
3386	1	54.0171645	21.0330911	51.92682
3387	1	52.7609545	23.2089111	51.92682
3388	2	54.0171645	22.4836411	51.92682
3389	2	50.2485245	24.6594711	51.92682
3390	1	51.5047345	25.3847411	51.92682
3391	2	52.7609545	24.6594711	51.92682
3392	1	54.0171645	25.3847411	51.92682
3393	1	20.0994098	27.56061665	51.92682
3394	2	21.3556198	26.83534265	51.92682
3395	2	20.0994098	29.01116665	51.92682
3396	1	22.6118398	27.56061665	51.92682
3397	2	23.8680498	26.83534265	51.92682
3398	2	22.6118398	29.01116665	51.92682
3399	1	21.3556198	29.73644665	51.92682
3400	1	20.0994098	31.91226665	51.92682
3401	2	21.3556198	31.18699665	51.92682
3402	1	23.8680498	29.73644665	51.92682
3403	1	22.6118398	31.91226665	51.92682
3404	2	23.8680498	31.18699665	51.92682
3405	2	20.0994098	33.36282665	51.92682
3406	1	21.3556198	34.08809665	51.92682
3407	2	22.6118398	33.36282665	51.92682
3408	1	23.8680498	34.08809665	51.92682
3409	1	20.0994098	36.2639722	51.92682
3410	2	21.3556198	35.5386982	51.92682
3411	2	20.0994098	37.7145222	51.92682
3412	1	22.6118398	36.2639722	51.92682
3413	2	23.8680498	35.5386982	51.92682
3414	2	22.6118398	37.7145222	51.92682
3415	1	21.3556198	38.4398022	51.92682
3416	1	20.0994098	40.6156222	51.92682
3417	2	21.3556198	39.8903522	51.92682
3418	1	23.8680498	38.4398022	51.92682
3419	1	22.6118398	40.6156222	51.92682
3420	2	23.8680498	39.8903522	51.92682
3421	2	20.0994098	42.0661822	51.92682
3422	1	21.3556198	42.7914522	51.92682
3423	2	22.6118398	42.0661822	51.92682
3424	1	23.8680498	42.7914522	51.92682
3425	1	20.0994098	44.96732775	51.92682
3426	2	21.3556198	44.24205375	51.92682
3427	2	20.0994098	46.41787775	51.92682
3428	1	22.6118398	44.96732775	51.92682
3429	2	23.8680498	44.24205375	51.92682
3430	2	22.6118398	46.41787775	51.92682
3431	1	21.3556198	47.14315775	51.92682
3432	1	20.0994098	49.31897775	51.92682
3433	2	21.3556198	48.59370775	51.92682
3434	1	23.8680498	47.14315775	51.92682
3435	1	22.6118398	49.31897775	51.92682
3436	2	23.8680498	48.59370775	51.92682
3437	2	20.0994098	50.76953775	51.92682
3438	1	21.3556198	51.49480775	51.92682
3439	2	22.6118398	50.76953775	51.92682
3440	1	23.8680498	51.49480775	51.92682
3441	1	20.0994098	53.6706833	51.92682
3442	2	21.3556198	52.9454093	51.92682
3443	2	20.0994098	55.1212333	51.92682
3444	1	22.6118398	53.6706833	51.92682
3445	2	23.8680498	52.9454093	51.92682
3446	2	22.6118398	55.1212333	51.92682
3447	1	21.3556198	55.8465133	51.92682
3448	1	20.0994098	58.0223333	51.92682
3449	2	21.3556198	57.2970633	51.92682
3450	1	23.8680498	55.8465133	51.92682
3451	1	22.6118398	58.0223333	51.92682
3452	2	23.8680498	57.2970633	51.92682
3453	2	20.0994098	59.4728933	51.92682
3454	1	21.3556198	60.1981633	51.92682
3455	2	22.6118398	59.4728933	51.92682
3456	1	23.8680498	60.1981633	51.92682
3457	1	25.12426225	27.56061665	51.92682
3458	2	26.38047225	26.83534265	51.92682
3459	2	25.12426225	29.01116665	51.92682
3460	1	27.63669225	27.56061665	51.92682
3461	2	28.89290225	26.83534265	51.92682
3462	2	27.63669225	29.01116665	51.92682
3463	1	26.38047225	29.73644665	51.92682
3464	1	25.12426225	31.91226665	51.92682
3465	2	26.38047225	31.18699665	51.92682
3466	1	28.89290225	29.73644665	51.92682
3467	1	27.63669225	31.91226665	51.92682
3468	2	28.89290225	31.18699665	51.92682
3469	2	25.12426225	33.36282665	51.92682
3470	1	26.38047225	34.08809665	51.92682
3471	2	27.63669225	33.36282665	51.92682
3472	1	28.89290225	34.08809665	51.92682
3473	1	25.12426225	36.2639722	51.92682
3474	2	26.38047225	35.5386982	51.92682
3475	2	25.12426225	37.7145222	51.92682
3476	1	27.63669225	36.2639722	51.92682
3477	2	28.89290225	35.5386982	51.92682
3478	2	27.63669225	37.7145222	51.92682
3479	1	26.38047225	38.4398022	51.92682
3480	1	25.12426225	40.6156222	51.92682
3481	2	26.38047225	39.8903522	51.92682
3482	1	28.89290225	38.4398022	51.92682
3483	1	27.63669225	40.6156222	51.92682
3484	2	28.89290225	39.8903522	51.92682
3485	2	25.12426225	42.0661822	51.92682
3486	1	26.38047225	42.7914522	51.92682
3487	2	27.63669225	42.0661822	51.92682
3488	1	28.89290225	42.7914522	51.92682
3489	1	25.12426225	44.96732775	51.92682
3490	2	26.38047225	44.24205375	51.92682
3491	2	25.12426225	46.41787775	51.92682
3492	1	27.63669225	44.96732775	51.92682
3493	2	28.89290225	44.24205375	51.92682
3494	2	27.63669225	46.41787775	51.92682
3495	1	26.38047225	47.14315775	51.92682
3496	1	25.12426225	49.31897775	51.92682
3497	2	26.38047225	48.59370775	51.92682
3498	1	28.89290225	47.14315775	51.92682
3499	1	27.63669225	49.31897775	51.92682
3500	2	28.89290225	48.59370775	51.92682
3501	2	25.12426225	50.76953775	51.92682
3502	1	26.38047225	51.49480775	51.92682
3503	2	27.63669225	50.76953775	51.92682
3504	1	28.89290225	51.49480775	51.92682
3505	1	25.12426225	53.6706833	51.92682
3506	2	26.38047225	52.9454093	51.92682
3507	2	25.12426225	55.1212333	51.92682
3508	1	27.63669225	53.6706833	51.92682
3509	2	28.89290225	52.9454093	51.92682
3510	2	27.63669225	55.1212333	51.92682
3511	1	26.38047225	55.8465133	51.92682
3512	1	25.12426225	58.0223333	51.92682
3513	2	26.38047225	57.2970633	51.92682
3514	1	28.89290225	55.8465133	51.92682
3515	1	27.63669225	58.0223333	51.92682
3516	2	28.89290225	57.2970633	51.92682
3517	2	25.12426225	59.4728933	51.92682
3518	1	26.38047225	60.1981633	51.92682
3519	2	27.63669225	59.4728933	51.92682
3520	1	28.89290225	60.1981633	51.92682
3521	1	30.1491147	27.56061665	51.92682
3522	2	31.4053247	26.83534265	51.92682
3523	2	30.1491147	29.01116665	51.92682
3524	1	32.6615447	27.56061665	51.92682
3525	2	33.9177547	26.83534265	51.92682
3526	2	32.6615447	29.01116665	51.92682
3527	1	31.4053247	29.73644665	51.92682
3528	1	30.1491147	31.91226665	51.92682
3529	2	31.4053247	31.18699665	51.92682
3530	1	33.9177547	29.73644665	51.92682
3531	1	32.6615447	31.91226665	51.92682
3532	2	33.9177547	31.18699665	51.92682
3533	2	30.1491147	33.36282665	51.92682
3534	1	31.4053247	34.08809665	51.92682
3535	2	32.6615447	33.36282665	51.92682
3536	1	33.9177547	34.08809665	51.92682
3537	1	30.1491147	36.2639722	51.92682
3538	2	31.4053247	35.5386982	51.92682
3539	2	30.1491147	37.7145222	51.92682
3540	1	32.6615447	36.2639722	51.92682
3541	2	33.9177547	35.5386982	51.92682
3542	2	32.6615447	37.7145222	51.92682
3543	1	31.4053247	38.4398022	51.92682
3544	1	30.1491147	40.6156222	51.92682
3545	2	31.4053247	39.8903522	51.92682
3546	1	33.9177547	38.4398022	51.92682
3547	1	32.6615447	40.6156222	51.92682
3548	2	33.9177547	39.8903522	51.92682
3549	2	30.1491147	42.0661822	51.92682
3550	1	31.4053247	42.7914522	51.92682
3551	2	32.6615447	42.0661822	51.92682
3552	1	30.1491147	44.96732775	51.92682
3553	2	31.4053247	44.24205375	51.92682
3554	2	30.1491147	46.41787775	51.92682
3555	1	32.6615447	44.96732775	51.92682
3556	2	32.6615447	46.41787775	51.92682
3557	1	31.4053247	47.14315775	51.92682
3558	1	30.1491147	49.31897775	51.92682
3559	2	31.4053247	48.59370775	51.92682
3560	1	33.9177547	47.14315775	51.92682
3561	1	32.6615447	49.31897775	51.92682
3562	2	33.9177547	48.59370775	51.92682
3563	2	30.1491147	50.76953775	51.92682
3564	1	31.4053247	51.49480775	51.92682
3565	2	32.6615447	50.76953775	51.92682
3566	1	33.9177547	51.49480775	51.92682
3567	1	30.1491147	53.6706833	51.92682
3568	2	31.4053247	52.9454093	51.92682
3569	2	30.1491147	55.1212333	51.92682
3570	1	32.6615447	53.6706833	51.92682
3571	2	33.9177547	52.9454093	51.92682
3572	2	32.6615447	55.1212333	51.92682
3573	1	31.4053247	55.8465133	51.92682
3574	1	30.1491147	58.0223333	51.92682
3575	2	31.4053247	57.2970633	51.92682
3576	1	33.9177547	55.8465133	51.92682
3577	1	32.6615447	58.0223333	51.92682
3578	2	33.9177547	57.2970633	51.92682
3579	2	30.1491147	59.4728933	51.92682
3580	1	31.4053247	60.1981633	51.92682
3581	2	32.6615447	59.4728933	51.92682
3582	1	33.9177547	60.1981633	51.92682
3583	1	35.17396715	27.56061665	51.92682
3584	2	36.43017715	26.83534265	51.92682
3585	2	35.17396715	29.01116665	51.92682
3586	1	37.68639715	27.56061665	51.92682
3587	2	38.94260715	26.83534265	51.92682
3588	2	37.68639715	29.01116665	51.92682
3589	1	36.43017715	29.73644665	51.92682
3590	1	35.17396715	31.91226665	51.92682
3591	2	36.43017715	31.18699665	51.92682
3592	1	38.94260715	29.73644665	51.92682
3593	1	37.68639715	31.91226665	51.92682
3594	2	38.94260715	31.18699665	51.92682
3595	2	35.17396715	33.36282665	51.92682
3596	1	36.43017715	34.08809665	51.92682
3597	2	37.68639715	33.36282665	51.92682
3598	1	38.94260715	34.08809665	51.92682
3599	1	35.17396715	36.2639722	51.92682
3600	2	36.43017715	35.5386982	51.92682
3601	2	35.17396715	37.7145222	51.92682
3602	1	37.68639715	36.2639722	51.92682
3603	2	38.94260715	35.5386982	51.92682
3604	2	37.68639715	37.7145222	51.92682
3605	1	36.43017715	38.4398022	51.92682
3606	1	38.94260715	38.4398022	51.92682
3607	1	35.17396715	49.31897775	51.92682
3608	2	36.43017715	48.59370775	51.92682
3609	1	37.68639715	49.31897775	51.92682
3610	2	38.94260715	48.59370775	51.92682
3611	2	35.17396715	50.76953775	51.92682
3612	1	36.43017715	51.49480775	51.92682
3613	2	37.68639715	50.76953775	51.92682
3614	1	38.94260715	51.49480775	51.92682
3615	1	35.17396715	53.6706833	51.92682
3616	2	36.43017715	52.9454093	51.92682
3617	2	35.17396715	55.1212333	51.92682
3618	1	37.68639715	53.6706833	51.92682
3619	2	38.94260715	52.9454093	51.92682
3620	2	37.68639715	55.1212333	51.92682
3621	1	36.43017715	55.8465133	51.92682
3622	1	35.17396715	58.0223333	51.92682
3623	2	36.43017715	57.2970633	51.92682
3624	1	38.94260715	55.8465133	51.92682
3625	1	37.68639715	58.0223333	51.92682
3626	2	38.94260715	57.2970633	51.92682
3627	2	35.17396715	59.4728933	51.92682
3628	1	36.43017715	60.1981633	51.92682
3629	2	37.68639715	59.4728933	51.92682
3630	1	38.94260715	60.1981633	51.92682
3631	1	40.1988196	27.56061665	51.92682
3632	2	41.4550296	26.83534265	51.92682
3633	2	40.1988196	29.01116665	51.92682
3634	1	42.7112496	27.56061665	51.92682
3635	2	43.9674596	26.83534265	51.92682
3636	2	42.7112496	29.01116665	51.92682
3637	1	41.4550296	29.73644665	51.92682
3638	1	40.1988196	31.91226665	51.92682
3639	2	41.4550296	31.18699665	51.92682
3640	1	43.9674596	29.73644665	51.92682
3641	1	42.7112496	31.91226665	51.92682
3642	2	43.9674596	31.18699665	51.92682
3643	2	40.1988196	33.36282665	51.92682
3644	1	41.4550296	34.08809665	51.92682
3645	2	42.7112496	33.36282665	51.92682
3646	1	43.9674596	34.08809665	51.92682
3647	1	40.1988196	36.2639722	51.92682
3648	2	41.4550296	35.5386982	51.92682
3649	2	40.1988196	37.7145222	51.92682
3650	1	42.7112496	36.2639722	51.92682
3651	2	43.9674596	35.5386982	51.92682
3652	2	42.7112496	37.7145222	51.92682
3653	1	41.4550296	38.4398022	51.92682
3654	2	41.4550296	39.8903522	51.92682
3655	1	43.9674596	38.4398022	51.92682
3656	1	42.7112496	40.6156222	51.92682
3657	2	43.9674596	39.8903522	51.92682
3658	2	42.7112496	42.0661822	51.92682
3659	1	43.9674596	42.7914522	51.92682
3660	1	42.7112496	44.96732775	51.92682
3661	2	43.9674596	44.24205375	51.92682
3662	2	42.7112496	46.41787775	51.92682
3663	1	41.4550296	47.14315775	51.92682
3664	1	40.1988196	49.31897775	51.92682
3665	2	41.4550296	48.59370775	51.92682
3666	1	43.9674596	47.14315775	51.92682
3667	1	42.7112496	49.31897775	51.92682
3668	2	43.9674596	48.59370775	51.92682
3669	2	40.1988196	50.76953775	51.92682
3670	1	41.4550296	51.49480775	51.92682
3671	2	42.7112496	50.76953775	51.92682
3672	1	43.9674596	51.49480775	51.92682
3673	1	40.1988196	53.6706833	51.92682
3674	2	41.4550296	52.9454093	51.92682
3675	2	40.1988196	55.1212333	51.92682
3676	1	42.7112496	53.6706833	51.92682
3677	2	43.9674596	52.9454093	51.92682
3678	2	42.7112496	55.1212333	51.92682
3679	1	41.4550296	55.8465133	51.92682
3680	1	40.1988196	58.0223333	51.92682
3681	2	41.4550296	57.2970633	51.92682
3682	1	43.9674596	55.8465133	51.92682
3683	1	42.7112496	58.0223333	51.92682
3684	2	43.9674596	57.2970633	51.92682
3685	2	40.1988196	59.4728933	51.92682
3686	1	41.4550296	60.1981633	51.92682
3687	2	42.7112496	59.4728933	51.92682
3688	1	43.9674596	60.1981633	51.92682
3689	1	45.22367205	27.56061665	51.92682
3690	2	46.47988205	26.83534265	51.92682
3691	2	45.22367205	29.01116665	51.92682
3692	1	47.73610205	27.56061665	51.92682
3693	2	48.99231205	26.83534265	51.92682
3694	2	47.73610205	29.01116665	51.92682
3695	1	46.47988205	29.73644665	51.92682
3696	1	45.22367205	31.91226665	51.92682
3697	2	46.47988205	31.18699665	51.92682
3698	1	48.99231205	29.73644665	51.92682
3699	1	47.73610205	31.91226665	51.92682
3700	2	48.99231205	31.18699665	51.92682
3701	2	45.22367205	33.36282665	51.92682
3702	1	46.47988205	34.08809665	51.92682
3703	2	47.73610205	33.36282665	51.92682
3704	1	48.99231205	34.08809665	51.92682
3705	1	45.22367205	36.2639722	51.92682
3706	2	46.47988205	35.5386982	51.92682
3707	2	45.22367205	37.7145222	51.92682
3708	1	47.73610205	36.2639722	51.92682
3709	2	48.99231205	35.5386982	51.92682
3710	2	47.73610205	37.7145222	51.92682
3711	1	46.47988205	38.4398022	51.92682
3712	1	45.22367205	40.6156222	51.92682
3713	2	46.47988205	39.8903522	51.92682
3714	1	48.99231205	38.4398022	51.92682
3715	1	47.73610205	40.6156222	51.92682
3716	2	48.99231205	39.8903522	51.92682
3717	2	45.22367205	42.0661822	51.92682
3718	1	46.47988205	42.7914522	51.92682
3719	2	47.73610205	42.0661822	51.92682
3720	1	48.99231205	42.7914522	51.92682
3721	1	45.22367205	44.96732775	51.92682
3722	2	46.47988205	44.24205375	51.92682
3723	2	45.22367205	46.41787775	51.92682
3724	1	47.73610205	44.96732775	51.92682
3725	2	48.99231205	44.24205375	51.92682
3726	2	47.73610205	46.41787775	51.92682
3727	1	46.47988205	47.14315775	51.92682
3728	1	45.22367205	49.31897775	51.92682
3729	2	46.47988205	48.59370775	51.92682
3730	1	48.99231205	47.14315775	51.92682
3731	1	47.73610205	49.31897775	51.92682
3732	2	48.99231205	48.59370775	51.92682
3733	2	45.22367205	50.76953775	51.92682
3734	1	46.47988205	51.49480775	51.92682
3735	2	47.73610205	50.76953775	51.92682
3736	1	48.99231205	51.49480775	51.92682
3737	1	45.22367205	53.6706833	51.92682
3738	2	46.47988205	52.9454093	51.92682
3739	2	45.22367205	55.1212333	51.92682
3740	1	47.73610205	53.6706833	51.92682
3741	2	48.99231205	52.9454093	51.92682
3742	2	47.73610205	55.1212333	51.92682
3743	1	46.47988205	55.8465133	51.92682
3744	1	45.22367205	58.0223333	51.92682
3745	2	46.47988205	57.2970633	51.92682
3746	1	48.99231205	55.8465133	51.92682
3747	1	47.73610205	58.0223333	51.92682
3748	2	48.99231205	57.2970633	51.92682
3749	2	45.22367205	59.4728933	51.92682
3750	1	46.47988205	60.1981633	51.92682
3751	2	47.73610205	59.4728933	51.92682
3752	1	48.99231205	60.1981633	51.92682
3753	1	50.2485245	27.56061665	51.92682
3754	2	51.5047345	26.83534265	51.92682
3755	2	50.2485245	29.01116665	51.92682
3756	1	52.7609545	27.56061665	51.92682
3757	2	54.0171645	26.83534265	51.92682
3758	2	52.7609545	29.01116665	51.92682
3759	1	51.5047345	29.73644665	51.92682
3760	1	50.2485245	31.91226665	51.92682
3761	2	51.5047345	31.18699665	51.92682
3762	1	54.0171645	29.73644665	51.92682
3763	1	52.7609545	31.91226665	51.92682
3764	2	54.0171645	31.18699665	51.92682
3765	2	50.2485245	33.36282665	51.92682
3766	1	51.5047345	34.08809665	51.92682
3767	2	52.7609545	33.36282665	51.92682
3768	1	54.0171645	34.08809665	51.92682
3769	1	50.2485245	36.2639722	51.92682
3770	2	51.5047345	35.5386982	51.92682
3771	2	50.2485245	37.7145222	51.92682
3772	1	52.7609545	36.2639722	51.92682
3773	2	54.0171645	35.5386982	51.92682
3774	2	52.7609545	37.7145222	51.92682
3775	1	51.5047345	38.4398022	51.92682
3776	1	50.2485245	40.6156222	51.92682
3777	2	51.5047345	39.8903522	51.92682
3778	1	54.0171645	38.4398022	51.92682
3779	1	52.7609545	40.6156222	51.92682
3780	2	54.0171645	39.8903522	51.92682
3781	2	50.2485245	42.0661822	51.92682
3782	1	51.5047345	42.7914522	51.92682
3783	2	52.7609545	42.0661822	51.92682
3784	1	54.0171645	42.7914522	51.92682
3785	1	50.2485245	44.96732775	51.92682
3786	2	51.5047345	44.24205375	51.92682
3787	2	50.2485245	46.41787775	51.92682
3788	1	52.7609545	44.96732775	51.92682
3789	2	54.0171645	44.24205375	51.92682
3790	2	52.7609545	46.41787775	51.92682
3791	1	51.5047345	47.14315775	51.92682
3792	1	50.2485245	49.31897775	51.92682
3793	2	51.5047345	48.59370775	51.92682
3794	1	54.0171645	47.14315775	51.92682
3795	1	52.7609545	49.31897775	51.92682
3796	2	54.0171645	48.59370775	51.92682
3797	2	50.2485245	50.76953775	51.92682
3798	1	51.5047345	51.49480775	51.92682
3799	2	52.7609545	50.76953775	51.92682
3800	1	54.0171645	51.49480775	51.92682
3801	1	50.2485245	53.6706833	51.92682
3802	2	51.5047345	52.9454093	51.92682
3803	2	50.2485245	55.1212333	51.92682
3804	1	52.7609545	53.6706833	51.92682
3805	2	54.0171645	52.9454093	51.92682
3806	2	52.7609545	55.1212333	51.92682
3807	1	51.5047345	55.8465133	51.92682
3808	1	50.2485245	58.0223333	51.92682
3809	2	51.5047345	57.2970633	51.92682
3810	1	54.0171645	55.8465133	51.92682
3811	1	52.7609545	58.0223333	51.92682
3812	2	54.0171645	57.2970633	51.92682
3813	2	50.2485245	59.4728933	51.92682
3814	1	51.5047345	60.1981633	51.92682
3815	2	52.7609545	59.4728933	51.92682
3816	1	54.0171645	60.1981633	51.92682
