# Supplementary material for: Mechanical and thermal characterizations of nanoporous two-dimensional boron nitride membranes
Source: Sci Rep. 2022 Apr 15;12:6306. doi: 10.1038/s41598-022-10424-4 (PMC9012750; doi:10.1038/s41598-022-10424-4)
Supplement: Supplementary file 1 — Supplementary Information 1. [file 41598_2022_10424_MOESM1_ESM.zip › Supplementary file/PhoiX211x104ZigzagPerfect.dat]

# Lammps sturcture data file
# ntot =           48
          8064   atoms
          2 atom types

		-50.2485245 		160.7952784 		xlo xhi
		-43.51677775 		60.92348885 		ylo yhi
		0.0 				103.8536324 		zlo zhi

Atoms

1	1	-50.2485245	-42.06622775	51.92682
2	2	-48.9923145	-42.79150175	51.92682
5	2	-50.2485245	-40.61567775	51.92682
3	1	-47.7360945	-42.06622775	51.92682
4	2	-46.4798845	-42.79150175	51.92682
6	2	-47.7360945	-40.61567775	51.92682
7	1	-48.9923145	-39.89039775	51.92682
9	1	-50.2485245	-37.71457775	51.92682
10	2	-48.9923145	-38.43984775	51.92682
8	1	-46.4798845	-39.89039775	51.92682
11	1	-47.7360945	-37.71457775	51.92682
12	2	-46.4798845	-38.43984775	51.92682
13	2	-50.2485245	-36.26401775	51.92682
14	1	-48.9923145	-35.53874775	51.92682
15	2	-47.7360945	-36.26401775	51.92682
16	1	-46.4798845	-35.53874775	51.92682
17	1	-50.2485245	-33.3628722	51.92682
18	2	-48.9923145	-34.0881462	51.92682
21	2	-50.2485245	-31.9123222	51.92682
19	1	-47.7360945	-33.3628722	51.92682
20	2	-46.4798845	-34.0881462	51.92682
22	2	-47.7360945	-31.9123222	51.92682
23	1	-48.9923145	-31.1870422	51.92682
25	1	-50.2485245	-29.0112222	51.92682
26	2	-48.9923145	-29.7364922	51.92682
24	1	-46.4798845	-31.1870422	51.92682
27	1	-47.7360945	-29.0112222	51.92682
28	2	-46.4798845	-29.7364922	51.92682
29	2	-50.2485245	-27.5606622	51.92682
30	1	-48.9923145	-26.8353922	51.92682
31	2	-47.7360945	-27.5606622	51.92682
32	1	-46.4798845	-26.8353922	51.92682
33	1	-50.2485245	-24.65951665	51.92682
34	2	-48.9923145	-25.38479065	51.92682
37	2	-50.2485245	-23.20896665	51.92682
35	1	-47.7360945	-24.65951665	51.92682
36	2	-46.4798845	-25.38479065	51.92682
38	2	-47.7360945	-23.20896665	51.92682
39	1	-48.9923145	-22.48368665	51.92682
41	1	-50.2485245	-20.30786665	51.92682
42	2	-48.9923145	-21.03313665	51.92682
40	1	-46.4798845	-22.48368665	51.92682
43	1	-47.7360945	-20.30786665	51.92682
44	2	-46.4798845	-21.03313665	51.92682
45	2	-50.2485245	-18.85730665	51.92682
46	1	-48.9923145	-18.13203665	51.92682
47	2	-47.7360945	-18.85730665	51.92682
48	1	-46.4798845	-18.13203665	51.92682
49	1	-50.2485245	-15.9561611	51.92682
50	2	-48.9923145	-16.6814351	51.92682
53	2	-50.2485245	-14.5056111	51.92682
51	1	-47.7360945	-15.9561611	51.92682
52	2	-46.4798845	-16.6814351	51.92682
54	2	-47.7360945	-14.5056111	51.92682
55	1	-48.9923145	-13.7803311	51.92682
57	1	-50.2485245	-11.6045111	51.92682
58	2	-48.9923145	-12.3297811	51.92682
56	1	-46.4798845	-13.7803311	51.92682
59	1	-47.7360945	-11.6045111	51.92682
60	2	-46.4798845	-12.3297811	51.92682
61	2	-50.2485245	-10.1539511	51.92682
62	1	-48.9923145	-9.4286811	51.92682
63	2	-47.7360945	-10.1539511	51.92682
64	1	-46.4798845	-9.4286811	51.92682
65	1	-45.22367205	-42.06622775	51.92682
66	2	-43.96746205	-42.79150175	51.92682
69	2	-45.22367205	-40.61567775	51.92682
67	1	-42.71124205	-42.06622775	51.92682
68	2	-41.45503205	-42.79150175	51.92682
70	2	-42.71124205	-40.61567775	51.92682
71	1	-43.96746205	-39.89039775	51.92682
73	1	-45.22367205	-37.71457775	51.92682
74	2	-43.96746205	-38.43984775	51.92682
72	1	-41.45503205	-39.89039775	51.92682
75	1	-42.71124205	-37.71457775	51.92682
76	2	-41.45503205	-38.43984775	51.92682
77	2	-45.22367205	-36.26401775	51.92682
78	1	-43.96746205	-35.53874775	51.92682
79	2	-42.71124205	-36.26401775	51.92682
80	1	-41.45503205	-35.53874775	51.92682
81	1	-45.22367205	-33.3628722	51.92682
82	2	-43.96746205	-34.0881462	51.92682
85	2	-45.22367205	-31.9123222	51.92682
83	1	-42.71124205	-33.3628722	51.92682
84	2	-41.45503205	-34.0881462	51.92682
86	2	-42.71124205	-31.9123222	51.92682
87	1	-43.96746205	-31.1870422	51.92682
89	1	-45.22367205	-29.0112222	51.92682
90	2	-43.96746205	-29.7364922	51.92682
88	1	-41.45503205	-31.1870422	51.92682
91	1	-42.71124205	-29.0112222	51.92682
92	2	-41.45503205	-29.7364922	51.92682
93	2	-45.22367205	-27.5606622	51.92682
94	1	-43.96746205	-26.8353922	51.92682
95	2	-42.71124205	-27.5606622	51.92682
96	1	-41.45503205	-26.8353922	51.92682
97	1	-45.22367205	-24.65951665	51.92682
98	2	-43.96746205	-25.38479065	51.92682
101	2	-45.22367205	-23.20896665	51.92682
99	1	-42.71124205	-24.65951665	51.92682
100	2	-41.45503205	-25.38479065	51.92682
102	2	-42.71124205	-23.20896665	51.92682
103	1	-43.96746205	-22.48368665	51.92682
105	1	-45.22367205	-20.30786665	51.92682
106	2	-43.96746205	-21.03313665	51.92682
104	1	-41.45503205	-22.48368665	51.92682
107	1	-42.71124205	-20.30786665	51.92682
108	2	-41.45503205	-21.03313665	51.92682
109	2	-45.22367205	-18.85730665	51.92682
110	1	-43.96746205	-18.13203665	51.92682
111	2	-42.71124205	-18.85730665	51.92682
112	1	-41.45503205	-18.13203665	51.92682
113	1	-45.22367205	-15.9561611	51.92682
114	2	-43.96746205	-16.6814351	51.92682
117	2	-45.22367205	-14.5056111	51.92682
115	1	-42.71124205	-15.9561611	51.92682
116	2	-41.45503205	-16.6814351	51.92682
118	2	-42.71124205	-14.5056111	51.92682
119	1	-43.96746205	-13.7803311	51.92682
121	1	-45.22367205	-11.6045111	51.92682
122	2	-43.96746205	-12.3297811	51.92682
120	1	-41.45503205	-13.7803311	51.92682
123	1	-42.71124205	-11.6045111	51.92682
124	2	-41.45503205	-12.3297811	51.92682
125	2	-45.22367205	-10.1539511	51.92682
126	1	-43.96746205	-9.4286811	51.92682
127	2	-42.71124205	-10.1539511	51.92682
128	1	-41.45503205	-9.4286811	51.92682
129	1	-40.1988196	-42.06622775	51.92682
130	2	-38.9426096	-42.79150175	51.92682
133	2	-40.1988196	-40.61567775	51.92682
131	1	-37.6863896	-42.06622775	51.92682
132	2	-36.4301796	-42.79150175	51.92682
134	2	-37.6863896	-40.61567775	51.92682
135	1	-38.9426096	-39.89039775	51.92682
137	1	-40.1988196	-37.71457775	51.92682
138	2	-38.9426096	-38.43984775	51.92682
136	1	-36.4301796	-39.89039775	51.92682
139	1	-37.6863896	-37.71457775	51.92682
140	2	-36.4301796	-38.43984775	51.92682
141	2	-40.1988196	-36.26401775	51.92682
142	1	-38.9426096	-35.53874775	51.92682
143	2	-37.6863896	-36.26401775	51.92682
144	1	-36.4301796	-35.53874775	51.92682
145	1	-40.1988196	-33.3628722	51.92682
146	2	-38.9426096	-34.0881462	51.92682
149	2	-40.1988196	-31.9123222	51.92682
147	1	-37.6863896	-33.3628722	51.92682
148	2	-36.4301796	-34.0881462	51.92682
150	2	-37.6863896	-31.9123222	51.92682
151	1	-38.9426096	-31.1870422	51.92682
153	1	-40.1988196	-29.0112222	51.92682
154	2	-38.9426096	-29.7364922	51.92682
152	1	-36.4301796	-31.1870422	51.92682
155	1	-37.6863896	-29.0112222	51.92682
156	2	-36.4301796	-29.7364922	51.92682
157	2	-40.1988196	-27.5606622	51.92682
158	1	-38.9426096	-26.8353922	51.92682
159	2	-37.6863896	-27.5606622	51.92682
160	1	-36.4301796	-26.8353922	51.92682
161	1	-40.1988196	-24.65951665	51.92682
162	2	-38.9426096	-25.38479065	51.92682
165	2	-40.1988196	-23.20896665	51.92682
163	1	-37.6863896	-24.65951665	51.92682
164	2	-36.4301796	-25.38479065	51.92682
166	2	-37.6863896	-23.20896665	51.92682
167	1	-38.9426096	-22.48368665	51.92682
169	1	-40.1988196	-20.30786665	51.92682
170	2	-38.9426096	-21.03313665	51.92682
168	1	-36.4301796	-22.48368665	51.92682
171	1	-37.6863896	-20.30786665	51.92682
172	2	-36.4301796	-21.03313665	51.92682
173	2	-40.1988196	-18.85730665	51.92682
174	1	-38.9426096	-18.13203665	51.92682
175	2	-37.6863896	-18.85730665	51.92682
176	1	-36.4301796	-18.13203665	51.92682
177	1	-40.1988196	-15.9561611	51.92682
178	2	-38.9426096	-16.6814351	51.92682
181	2	-40.1988196	-14.5056111	51.92682
179	1	-37.6863896	-15.9561611	51.92682
180	2	-36.4301796	-16.6814351	51.92682
182	2	-37.6863896	-14.5056111	51.92682
183	1	-38.9426096	-13.7803311	51.92682
185	1	-40.1988196	-11.6045111	51.92682
186	2	-38.9426096	-12.3297811	51.92682
184	1	-36.4301796	-13.7803311	51.92682
187	1	-37.6863896	-11.6045111	51.92682
188	2	-36.4301796	-12.3297811	51.92682
189	2	-40.1988196	-10.1539511	51.92682
190	1	-38.9426096	-9.4286811	51.92682
191	2	-37.6863896	-10.1539511	51.92682
192	1	-36.4301796	-9.4286811	51.92682
193	1	-35.17396715	-42.06622775	51.92682
194	2	-33.91775715	-42.79150175	51.92682
197	2	-35.17396715	-40.61567775	51.92682
195	1	-32.66153715	-42.06622775	51.92682
196	2	-31.40532715	-42.79150175	51.92682
198	2	-32.66153715	-40.61567775	51.92682
199	1	-33.91775715	-39.89039775	51.92682
201	1	-35.17396715	-37.71457775	51.92682
202	2	-33.91775715	-38.43984775	51.92682
200	1	-31.40532715	-39.89039775	51.92682
203	1	-32.66153715	-37.71457775	51.92682
204	2	-31.40532715	-38.43984775	51.92682
205	2	-35.17396715	-36.26401775	51.92682
206	1	-33.91775715	-35.53874775	51.92682
207	2	-32.66153715	-36.26401775	51.92682
208	1	-31.40532715	-35.53874775	51.92682
209	1	-35.17396715	-33.3628722	51.92682
210	2	-33.91775715	-34.0881462	51.92682
213	2	-35.17396715	-31.9123222	51.92682
211	1	-32.66153715	-33.3628722	51.92682
212	2	-31.40532715	-34.0881462	51.92682
214	2	-32.66153715	-31.9123222	51.92682
215	1	-33.91775715	-31.1870422	51.92682
217	1	-35.17396715	-29.0112222	51.92682
218	2	-33.91775715	-29.7364922	51.92682
216	1	-31.40532715	-31.1870422	51.92682
219	1	-32.66153715	-29.0112222	51.92682
220	2	-31.40532715	-29.7364922	51.92682
221	2	-35.17396715	-27.5606622	51.92682
222	1	-33.91775715	-26.8353922	51.92682
223	2	-32.66153715	-27.5606622	51.92682
224	1	-31.40532715	-26.8353922	51.92682
225	1	-35.17396715	-24.65951665	51.92682
226	2	-33.91775715	-25.38479065	51.92682
229	2	-35.17396715	-23.20896665	51.92682
227	1	-32.66153715	-24.65951665	51.92682
228	2	-31.40532715	-25.38479065	51.92682
230	2	-32.66153715	-23.20896665	51.92682
231	1	-33.91775715	-22.48368665	51.92682
233	1	-35.17396715	-20.30786665	51.92682
234	2	-33.91775715	-21.03313665	51.92682
232	1	-31.40532715	-22.48368665	51.92682
235	1	-32.66153715	-20.30786665	51.92682
236	2	-31.40532715	-21.03313665	51.92682
237	2	-35.17396715	-18.85730665	51.92682
238	1	-33.91775715	-18.13203665	51.92682
239	2	-32.66153715	-18.85730665	51.92682
240	1	-31.40532715	-18.13203665	51.92682
241	1	-35.17396715	-15.9561611	51.92682
242	2	-33.91775715	-16.6814351	51.92682
245	2	-35.17396715	-14.5056111	51.92682
243	1	-32.66153715	-15.9561611	51.92682
244	2	-31.40532715	-16.6814351	51.92682
246	2	-32.66153715	-14.5056111	51.92682
247	1	-33.91775715	-13.7803311	51.92682
249	1	-35.17396715	-11.6045111	51.92682
250	2	-33.91775715	-12.3297811	51.92682
248	1	-31.40532715	-13.7803311	51.92682
251	1	-32.66153715	-11.6045111	51.92682
252	2	-31.40532715	-12.3297811	51.92682
253	2	-35.17396715	-10.1539511	51.92682
254	1	-33.91775715	-9.4286811	51.92682
255	2	-32.66153715	-10.1539511	51.92682
256	1	-31.40532715	-9.4286811	51.92682
257	1	-30.1491147	-42.06622775	51.92682
258	2	-28.8929047	-42.79150175	51.92682
261	2	-30.1491147	-40.61567775	51.92682
259	1	-27.6366847	-42.06622775	51.92682
260	2	-26.3804747	-42.79150175	51.92682
262	2	-27.6366847	-40.61567775	51.92682
263	1	-28.8929047	-39.89039775	51.92682
265	1	-30.1491147	-37.71457775	51.92682
266	2	-28.8929047	-38.43984775	51.92682
264	1	-26.3804747	-39.89039775	51.92682
267	1	-27.6366847	-37.71457775	51.92682
268	2	-26.3804747	-38.43984775	51.92682
269	2	-30.1491147	-36.26401775	51.92682
270	1	-28.8929047	-35.53874775	51.92682
271	2	-27.6366847	-36.26401775	51.92682
272	1	-26.3804747	-35.53874775	51.92682
273	1	-30.1491147	-33.3628722	51.92682
274	2	-28.8929047	-34.0881462	51.92682
277	2	-30.1491147	-31.9123222	51.92682
275	1	-27.6366847	-33.3628722	51.92682
276	2	-26.3804747	-34.0881462	51.92682
278	2	-27.6366847	-31.9123222	51.92682
279	1	-28.8929047	-31.1870422	51.92682
281	1	-30.1491147	-29.0112222	51.92682
282	2	-28.8929047	-29.7364922	51.92682
280	1	-26.3804747	-31.1870422	51.92682
283	1	-27.6366847	-29.0112222	51.92682
284	2	-26.3804747	-29.7364922	51.92682
285	2	-30.1491147	-27.5606622	51.92682
286	1	-28.8929047	-26.8353922	51.92682
287	2	-27.6366847	-27.5606622	51.92682
288	1	-26.3804747	-26.8353922	51.92682
289	1	-30.1491147	-24.65951665	51.92682
290	2	-28.8929047	-25.38479065	51.92682
293	2	-30.1491147	-23.20896665	51.92682
291	1	-27.6366847	-24.65951665	51.92682
292	2	-26.3804747	-25.38479065	51.92682
294	2	-27.6366847	-23.20896665	51.92682
295	1	-28.8929047	-22.48368665	51.92682
297	1	-30.1491147	-20.30786665	51.92682
298	2	-28.8929047	-21.03313665	51.92682
296	1	-26.3804747	-22.48368665	51.92682
299	1	-27.6366847	-20.30786665	51.92682
300	2	-26.3804747	-21.03313665	51.92682
301	2	-30.1491147	-18.85730665	51.92682
302	1	-28.8929047	-18.13203665	51.92682
303	2	-27.6366847	-18.85730665	51.92682
304	1	-26.3804747	-18.13203665	51.92682
305	1	-30.1491147	-15.9561611	51.92682
306	2	-28.8929047	-16.6814351	51.92682
309	2	-30.1491147	-14.5056111	51.92682
307	1	-27.6366847	-15.9561611	51.92682
308	2	-26.3804747	-16.6814351	51.92682
310	2	-27.6366847	-14.5056111	51.92682
311	1	-28.8929047	-13.7803311	51.92682
313	1	-30.1491147	-11.6045111	51.92682
314	2	-28.8929047	-12.3297811	51.92682
312	1	-26.3804747	-13.7803311	51.92682
315	1	-27.6366847	-11.6045111	51.92682
316	2	-26.3804747	-12.3297811	51.92682
317	2	-30.1491147	-10.1539511	51.92682
318	1	-28.8929047	-9.4286811	51.92682
319	2	-27.6366847	-10.1539511	51.92682
320	1	-26.3804747	-9.4286811	51.92682
321	1	-25.12426225	-42.06622775	51.92682
322	2	-23.86805225	-42.79150175	51.92682
325	2	-25.12426225	-40.61567775	51.92682
323	1	-22.61183225	-42.06622775	51.92682
324	2	-21.35562225	-42.79150175	51.92682
326	2	-22.61183225	-40.61567775	51.92682
327	1	-23.86805225	-39.89039775	51.92682
329	1	-25.12426225	-37.71457775	51.92682
330	2	-23.86805225	-38.43984775	51.92682
328	1	-21.35562225	-39.89039775	51.92682
331	1	-22.61183225	-37.71457775	51.92682
332	2	-21.35562225	-38.43984775	51.92682
333	2	-25.12426225	-36.26401775	51.92682
334	1	-23.86805225	-35.53874775	51.92682
335	2	-22.61183225	-36.26401775	51.92682
336	1	-21.35562225	-35.53874775	51.92682
337	1	-25.12426225	-33.3628722	51.92682
338	2	-23.86805225	-34.0881462	51.92682
341	2	-25.12426225	-31.9123222	51.92682
339	1	-22.61183225	-33.3628722	51.92682
340	2	-21.35562225	-34.0881462	51.92682
342	2	-22.61183225	-31.9123222	51.92682
343	1	-23.86805225	-31.1870422	51.92682
345	1	-25.12426225	-29.0112222	51.92682
346	2	-23.86805225	-29.7364922	51.92682
344	1	-21.35562225	-31.1870422	51.92682
347	1	-22.61183225	-29.0112222	51.92682
348	2	-21.35562225	-29.7364922	51.92682
349	2	-25.12426225	-27.5606622	51.92682
350	1	-23.86805225	-26.8353922	51.92682
351	2	-22.61183225	-27.5606622	51.92682
352	1	-21.35562225	-26.8353922	51.92682
353	1	-25.12426225	-24.65951665	51.92682
354	2	-23.86805225	-25.38479065	51.92682
357	2	-25.12426225	-23.20896665	51.92682
355	1	-22.61183225	-24.65951665	51.92682
356	2	-21.35562225	-25.38479065	51.92682
358	2	-22.61183225	-23.20896665	51.92682
359	1	-23.86805225	-22.48368665	51.92682
361	1	-25.12426225	-20.30786665	51.92682
362	2	-23.86805225	-21.03313665	51.92682
360	1	-21.35562225	-22.48368665	51.92682
363	1	-22.61183225	-20.30786665	51.92682
364	2	-21.35562225	-21.03313665	51.92682
365	2	-25.12426225	-18.85730665	51.92682
366	1	-23.86805225	-18.13203665	51.92682
367	2	-22.61183225	-18.85730665	51.92682
368	1	-21.35562225	-18.13203665	51.92682
369	1	-25.12426225	-15.9561611	51.92682
370	2	-23.86805225	-16.6814351	51.92682
373	2	-25.12426225	-14.5056111	51.92682
371	1	-22.61183225	-15.9561611	51.92682
372	2	-21.35562225	-16.6814351	51.92682
374	2	-22.61183225	-14.5056111	51.92682
375	1	-23.86805225	-13.7803311	51.92682
377	1	-25.12426225	-11.6045111	51.92682
378	2	-23.86805225	-12.3297811	51.92682
376	1	-21.35562225	-13.7803311	51.92682
379	1	-22.61183225	-11.6045111	51.92682
380	2	-21.35562225	-12.3297811	51.92682
381	2	-25.12426225	-10.1539511	51.92682
382	1	-23.86805225	-9.4286811	51.92682
383	2	-22.61183225	-10.1539511	51.92682
384	1	-21.35562225	-9.4286811	51.92682
385	1	-20.0994098	-42.06622775	51.92682
386	2	-18.8431998	-42.79150175	51.92682
389	2	-20.0994098	-40.61567775	51.92682
387	1	-17.5869798	-42.06622775	51.92682
388	2	-16.3307698	-42.79150175	51.92682
390	2	-17.5869798	-40.61567775	51.92682
391	1	-18.8431998	-39.89039775	51.92682
393	1	-20.0994098	-37.71457775	51.92682
394	2	-18.8431998	-38.43984775	51.92682
392	1	-16.3307698	-39.89039775	51.92682
395	1	-17.5869798	-37.71457775	51.92682
396	2	-16.3307698	-38.43984775	51.92682
397	2	-20.0994098	-36.26401775	51.92682
398	1	-18.8431998	-35.53874775	51.92682
399	2	-17.5869798	-36.26401775	51.92682
400	1	-16.3307698	-35.53874775	51.92682
401	1	-20.0994098	-33.3628722	51.92682
402	2	-18.8431998	-34.0881462	51.92682
405	2	-20.0994098	-31.9123222	51.92682
403	1	-17.5869798	-33.3628722	51.92682
404	2	-16.3307698	-34.0881462	51.92682
406	2	-17.5869798	-31.9123222	51.92682
407	1	-18.8431998	-31.1870422	51.92682
409	1	-20.0994098	-29.0112222	51.92682
410	2	-18.8431998	-29.7364922	51.92682
408	1	-16.3307698	-31.1870422	51.92682
411	1	-17.5869798	-29.0112222	51.92682
412	2	-16.3307698	-29.7364922	51.92682
413	2	-20.0994098	-27.5606622	51.92682
414	1	-18.8431998	-26.8353922	51.92682
415	2	-17.5869798	-27.5606622	51.92682
416	1	-16.3307698	-26.8353922	51.92682
417	1	-20.0994098	-24.65951665	51.92682
418	2	-18.8431998	-25.38479065	51.92682
421	2	-20.0994098	-23.20896665	51.92682
419	1	-17.5869798	-24.65951665	51.92682
420	2	-16.3307698	-25.38479065	51.92682
422	2	-17.5869798	-23.20896665	51.92682
423	1	-18.8431998	-22.48368665	51.92682
425	1	-20.0994098	-20.30786665	51.92682
426	2	-18.8431998	-21.03313665	51.92682
424	1	-16.3307698	-22.48368665	51.92682
427	1	-17.5869798	-20.30786665	51.92682
428	2	-16.3307698	-21.03313665	51.92682
429	2	-20.0994098	-18.85730665	51.92682
430	1	-18.8431998	-18.13203665	51.92682
431	2	-17.5869798	-18.85730665	51.92682
432	1	-16.3307698	-18.13203665	51.92682
433	1	-20.0994098	-15.9561611	51.92682
434	2	-18.8431998	-16.6814351	51.92682
437	2	-20.0994098	-14.5056111	51.92682
435	1	-17.5869798	-15.9561611	51.92682
436	2	-16.3307698	-16.6814351	51.92682
438	2	-17.5869798	-14.5056111	51.92682
439	1	-18.8431998	-13.7803311	51.92682
441	1	-20.0994098	-11.6045111	51.92682
442	2	-18.8431998	-12.3297811	51.92682
440	1	-16.3307698	-13.7803311	51.92682
443	1	-17.5869798	-11.6045111	51.92682
444	2	-16.3307698	-12.3297811	51.92682
445	2	-20.0994098	-10.1539511	51.92682
446	1	-18.8431998	-9.4286811	51.92682
447	2	-17.5869798	-10.1539511	51.92682
448	1	-16.3307698	-9.4286811	51.92682
449	1	-50.2485245	-7.25280555	51.92682
450	2	-48.9923145	-7.97807955	51.92682
453	2	-50.2485245	-5.80225555	51.92682
451	1	-47.7360945	-7.25280555	51.92682
452	2	-46.4798845	-7.97807955	51.92682
454	2	-47.7360945	-5.80225555	51.92682
455	1	-48.9923145	-5.07697555	51.92682
457	1	-50.2485245	-2.90115555	51.92682
458	2	-48.9923145	-3.62642555	51.92682
456	1	-46.4798845	-5.07697555	51.92682
459	1	-47.7360945	-2.90115555	51.92682
460	2	-46.4798845	-3.62642555	51.92682
461	2	-50.2485245	-1.45059555	51.92682
462	1	-48.9923145	-0.72532555	51.92682
463	2	-47.7360945	-1.45059555	51.92682
464	1	-46.4798845	-0.72532555	51.92682
465	1	-50.2485245	1.45055	51.92682
466	2	-48.9923145	0.725276	51.92682
469	2	-50.2485245	2.9011	51.92682
467	1	-47.7360945	1.45055	51.92682
468	2	-46.4798845	0.725276	51.92682
470	2	-47.7360945	2.9011	51.92682
471	1	-48.9923145	3.62638	51.92682
473	1	-50.2485245	5.8022	51.92682
474	2	-48.9923145	5.07693	51.92682
472	1	-46.4798845	3.62638	51.92682
475	1	-47.7360945	5.8022	51.92682
476	2	-46.4798845	5.07693	51.92682
477	2	-50.2485245	7.25276	51.92682
478	1	-48.9923145	7.97803	51.92682
479	2	-47.7360945	7.25276	51.92682
480	1	-46.4798845	7.97803	51.92682
481	1	-50.2485245	10.15390555	51.92682
482	2	-48.9923145	9.42863155	51.92682
485	2	-50.2485245	11.60445555	51.92682
483	1	-47.7360945	10.15390555	51.92682
484	2	-46.4798845	9.42863155	51.92682
486	2	-47.7360945	11.60445555	51.92682
487	1	-48.9923145	12.32973555	51.92682
489	1	-50.2485245	14.50555555	51.92682
490	2	-48.9923145	13.78028555	51.92682
488	1	-46.4798845	12.32973555	51.92682
491	1	-47.7360945	14.50555555	51.92682
492	2	-46.4798845	13.78028555	51.92682
493	2	-50.2485245	15.95611555	51.92682
494	1	-48.9923145	16.68138555	51.92682
495	2	-47.7360945	15.95611555	51.92682
496	1	-46.4798845	16.68138555	51.92682
497	1	-50.2485245	18.8572611	51.92682
498	2	-48.9923145	18.1319871	51.92682
501	2	-50.2485245	20.3078111	51.92682
499	1	-47.7360945	18.8572611	51.92682
500	2	-46.4798845	18.1319871	51.92682
502	2	-47.7360945	20.3078111	51.92682
503	1	-48.9923145	21.0330911	51.92682
505	1	-50.2485245	23.2089111	51.92682
506	2	-48.9923145	22.4836411	51.92682
504	1	-46.4798845	21.0330911	51.92682
507	1	-47.7360945	23.2089111	51.92682
508	2	-46.4798845	22.4836411	51.92682
509	2	-50.2485245	24.6594711	51.92682
510	1	-48.9923145	25.3847411	51.92682
511	2	-47.7360945	24.6594711	51.92682
512	1	-46.4798845	25.3847411	51.92682
513	1	-45.22367205	-7.25280555	51.92682
514	2	-43.96746205	-7.97807955	51.92682
517	2	-45.22367205	-5.80225555	51.92682
515	1	-42.71124205	-7.25280555	51.92682
516	2	-41.45503205	-7.97807955	51.92682
518	2	-42.71124205	-5.80225555	51.92682
519	1	-43.96746205	-5.07697555	51.92682
521	1	-45.22367205	-2.90115555	51.92682
522	2	-43.96746205	-3.62642555	51.92682
520	1	-41.45503205	-5.07697555	51.92682
523	1	-42.71124205	-2.90115555	51.92682
524	2	-41.45503205	-3.62642555	51.92682
525	2	-45.22367205	-1.45059555	51.92682
526	1	-43.96746205	-0.72532555	51.92682
527	2	-42.71124205	-1.45059555	51.92682
528	1	-41.45503205	-0.72532555	51.92682
529	1	-45.22367205	1.45055	51.92682
530	2	-43.96746205	0.725276	51.92682
533	2	-45.22367205	2.9011	51.92682
531	1	-42.71124205	1.45055	51.92682
532	2	-41.45503205	0.725276	51.92682
534	2	-42.71124205	2.9011	51.92682
535	1	-43.96746205	3.62638	51.92682
537	1	-45.22367205	5.8022	51.92682
538	2	-43.96746205	5.07693	51.92682
536	1	-41.45503205	3.62638	51.92682
539	1	-42.71124205	5.8022	51.92682
540	2	-41.45503205	5.07693	51.92682
541	2	-45.22367205	7.25276	51.92682
542	1	-43.96746205	7.97803	51.92682
543	2	-42.71124205	7.25276	51.92682
544	1	-41.45503205	7.97803	51.92682
545	1	-45.22367205	10.15390555	51.92682
546	2	-43.96746205	9.42863155	51.92682
549	2	-45.22367205	11.60445555	51.92682
547	1	-42.71124205	10.15390555	51.92682
548	2	-41.45503205	9.42863155	51.92682
550	2	-42.71124205	11.60445555	51.92682
551	1	-43.96746205	12.32973555	51.92682
553	1	-45.22367205	14.50555555	51.92682
554	2	-43.96746205	13.78028555	51.92682
552	1	-41.45503205	12.32973555	51.92682
555	1	-42.71124205	14.50555555	51.92682
556	2	-41.45503205	13.78028555	51.92682
557	2	-45.22367205	15.95611555	51.92682
558	1	-43.96746205	16.68138555	51.92682
559	2	-42.71124205	15.95611555	51.92682
560	1	-41.45503205	16.68138555	51.92682
561	1	-45.22367205	18.8572611	51.92682
562	2	-43.96746205	18.1319871	51.92682
565	2	-45.22367205	20.3078111	51.92682
563	1	-42.71124205	18.8572611	51.92682
564	2	-41.45503205	18.1319871	51.92682
566	2	-42.71124205	20.3078111	51.92682
567	1	-43.96746205	21.0330911	51.92682
569	1	-45.22367205	23.2089111	51.92682
570	2	-43.96746205	22.4836411	51.92682
568	1	-41.45503205	21.0330911	51.92682
571	1	-42.71124205	23.2089111	51.92682
572	2	-41.45503205	22.4836411	51.92682
573	2	-45.22367205	24.6594711	51.92682
574	1	-43.96746205	25.3847411	51.92682
575	2	-42.71124205	24.6594711	51.92682
576	1	-41.45503205	25.3847411	51.92682
577	1	-40.1988196	-7.25280555	51.92682
578	2	-38.9426096	-7.97807955	51.92682
581	2	-40.1988196	-5.80225555	51.92682
579	1	-37.6863896	-7.25280555	51.92682
580	2	-36.4301796	-7.97807955	51.92682
582	2	-37.6863896	-5.80225555	51.92682
583	1	-38.9426096	-5.07697555	51.92682
585	1	-40.1988196	-2.90115555	51.92682
586	2	-38.9426096	-3.62642555	51.92682
584	1	-36.4301796	-5.07697555	51.92682
587	1	-37.6863896	-2.90115555	51.92682
588	2	-36.4301796	-3.62642555	51.92682
589	2	-40.1988196	-1.45059555	51.92682
590	1	-38.9426096	-0.72532555	51.92682
591	2	-37.6863896	-1.45059555	51.92682
592	1	-36.4301796	-0.72532555	51.92682
593	1	-40.1988196	1.45055	51.92682
594	2	-38.9426096	0.725276	51.92682
597	2	-40.1988196	2.9011	51.92682
595	1	-37.6863896	1.45055	51.92682
596	2	-36.4301796	0.725276	51.92682
598	2	-37.6863896	2.9011	51.92682
599	1	-38.9426096	3.62638	51.92682
601	1	-40.1988196	5.8022	51.92682
602	2	-38.9426096	5.07693	51.92682
600	1	-36.4301796	3.62638	51.92682
603	1	-37.6863896	5.8022	51.92682
604	2	-36.4301796	5.07693	51.92682
605	2	-40.1988196	7.25276	51.92682
606	1	-38.9426096	7.97803	51.92682
607	2	-37.6863896	7.25276	51.92682
608	1	-36.4301796	7.97803	51.92682
609	1	-40.1988196	10.15390555	51.92682
610	2	-38.9426096	9.42863155	51.92682
613	2	-40.1988196	11.60445555	51.92682
611	1	-37.6863896	10.15390555	51.92682
612	2	-36.4301796	9.42863155	51.92682
614	2	-37.6863896	11.60445555	51.92682
615	1	-38.9426096	12.32973555	51.92682
617	1	-40.1988196	14.50555555	51.92682
618	2	-38.9426096	13.78028555	51.92682
616	1	-36.4301796	12.32973555	51.92682
619	1	-37.6863896	14.50555555	51.92682
620	2	-36.4301796	13.78028555	51.92682
621	2	-40.1988196	15.95611555	51.92682
622	1	-38.9426096	16.68138555	51.92682
623	2	-37.6863896	15.95611555	51.92682
624	1	-36.4301796	16.68138555	51.92682
625	1	-40.1988196	18.8572611	51.92682
626	2	-38.9426096	18.1319871	51.92682
629	2	-40.1988196	20.3078111	51.92682
627	1	-37.6863896	18.8572611	51.92682
628	2	-36.4301796	18.1319871	51.92682
630	2	-37.6863896	20.3078111	51.92682
631	1	-38.9426096	21.0330911	51.92682
633	1	-40.1988196	23.2089111	51.92682
634	2	-38.9426096	22.4836411	51.92682
632	1	-36.4301796	21.0330911	51.92682
635	1	-37.6863896	23.2089111	51.92682
636	2	-36.4301796	22.4836411	51.92682
637	2	-40.1988196	24.6594711	51.92682
638	1	-38.9426096	25.3847411	51.92682
639	2	-37.6863896	24.6594711	51.92682
640	1	-36.4301796	25.3847411	51.92682
641	1	-35.17396715	-7.25280555	51.92682
642	2	-33.91775715	-7.97807955	51.92682
645	2	-35.17396715	-5.80225555	51.92682
643	1	-32.66153715	-7.25280555	51.92682
644	2	-31.40532715	-7.97807955	51.92682
646	2	-32.66153715	-5.80225555	51.92682
647	1	-33.91775715	-5.07697555	51.92682
649	1	-35.17396715	-2.90115555	51.92682
650	2	-33.91775715	-3.62642555	51.92682
648	1	-31.40532715	-5.07697555	51.92682
651	1	-32.66153715	-2.90115555	51.92682
652	2	-31.40532715	-3.62642555	51.92682
653	2	-35.17396715	-1.45059555	51.92682
654	1	-33.91775715	-0.72532555	51.92682
655	2	-32.66153715	-1.45059555	51.92682
656	1	-31.40532715	-0.72532555	51.92682
657	1	-35.17396715	1.45055	51.92682
658	2	-33.91775715	0.725276	51.92682
661	2	-35.17396715	2.9011	51.92682
659	1	-32.66153715	1.45055	51.92682
660	2	-31.40532715	0.725276	51.92682
662	2	-32.66153715	2.9011	51.92682
663	1	-33.91775715	3.62638	51.92682
665	1	-35.17396715	5.8022	51.92682
666	2	-33.91775715	5.07693	51.92682
664	1	-31.40532715	3.62638	51.92682
667	1	-32.66153715	5.8022	51.92682
668	2	-31.40532715	5.07693	51.92682
669	2	-35.17396715	7.25276	51.92682
670	1	-33.91775715	7.97803	51.92682
671	2	-32.66153715	7.25276	51.92682
672	1	-31.40532715	7.97803	51.92682
673	1	-35.17396715	10.15390555	51.92682
674	2	-33.91775715	9.42863155	51.92682
677	2	-35.17396715	11.60445555	51.92682
675	1	-32.66153715	10.15390555	51.92682
676	2	-31.40532715	9.42863155	51.92682
678	2	-32.66153715	11.60445555	51.92682
679	1	-33.91775715	12.32973555	51.92682
681	1	-35.17396715	14.50555555	51.92682
682	2	-33.91775715	13.78028555	51.92682
680	1	-31.40532715	12.32973555	51.92682
683	1	-32.66153715	14.50555555	51.92682
684	2	-31.40532715	13.78028555	51.92682
685	2	-35.17396715	15.95611555	51.92682
686	1	-33.91775715	16.68138555	51.92682
687	2	-32.66153715	15.95611555	51.92682
688	1	-31.40532715	16.68138555	51.92682
689	1	-35.17396715	18.8572611	51.92682
690	2	-33.91775715	18.1319871	51.92682
693	2	-35.17396715	20.3078111	51.92682
691	1	-32.66153715	18.8572611	51.92682
692	2	-31.40532715	18.1319871	51.92682
694	2	-32.66153715	20.3078111	51.92682
695	1	-33.91775715	21.0330911	51.92682
697	1	-35.17396715	23.2089111	51.92682
698	2	-33.91775715	22.4836411	51.92682
696	1	-31.40532715	21.0330911	51.92682
699	1	-32.66153715	23.2089111	51.92682
700	2	-31.40532715	22.4836411	51.92682
701	2	-35.17396715	24.6594711	51.92682
702	1	-33.91775715	25.3847411	51.92682
703	2	-32.66153715	24.6594711	51.92682
704	1	-31.40532715	25.3847411	51.92682
705	1	-30.1491147	-7.25280555	51.92682
706	2	-28.8929047	-7.97807955	51.92682
709	2	-30.1491147	-5.80225555	51.92682
707	1	-27.6366847	-7.25280555	51.92682
708	2	-26.3804747	-7.97807955	51.92682
710	2	-27.6366847	-5.80225555	51.92682
711	1	-28.8929047	-5.07697555	51.92682
713	1	-30.1491147	-2.90115555	51.92682
714	2	-28.8929047	-3.62642555	51.92682
712	1	-26.3804747	-5.07697555	51.92682
715	1	-27.6366847	-2.90115555	51.92682
716	2	-26.3804747	-3.62642555	51.92682
717	2	-30.1491147	-1.45059555	51.92682
718	1	-28.8929047	-0.72532555	51.92682
719	2	-27.6366847	-1.45059555	51.92682
720	1	-26.3804747	-0.72532555	51.92682
721	1	-30.1491147	1.45055	51.92682
722	2	-28.8929047	0.725276	51.92682
725	2	-30.1491147	2.9011	51.92682
723	1	-27.6366847	1.45055	51.92682
724	2	-26.3804747	0.725276	51.92682
726	2	-27.6366847	2.9011	51.92682
727	1	-28.8929047	3.62638	51.92682
729	1	-30.1491147	5.8022	51.92682
730	2	-28.8929047	5.07693	51.92682
728	1	-26.3804747	3.62638	51.92682
731	1	-27.6366847	5.8022	51.92682
732	2	-26.3804747	5.07693	51.92682
733	2	-30.1491147	7.25276	51.92682
734	1	-28.8929047	7.97803	51.92682
735	2	-27.6366847	7.25276	51.92682
736	1	-26.3804747	7.97803	51.92682
737	1	-30.1491147	10.15390555	51.92682
738	2	-28.8929047	9.42863155	51.92682
741	2	-30.1491147	11.60445555	51.92682
739	1	-27.6366847	10.15390555	51.92682
740	2	-26.3804747	9.42863155	51.92682
742	2	-27.6366847	11.60445555	51.92682
743	1	-28.8929047	12.32973555	51.92682
745	1	-30.1491147	14.50555555	51.92682
746	2	-28.8929047	13.78028555	51.92682
744	1	-26.3804747	12.32973555	51.92682
747	1	-27.6366847	14.50555555	51.92682
748	2	-26.3804747	13.78028555	51.92682
749	2	-30.1491147	15.95611555	51.92682
750	1	-28.8929047	16.68138555	51.92682
751	2	-27.6366847	15.95611555	51.92682
752	1	-26.3804747	16.68138555	51.92682
753	1	-30.1491147	18.8572611	51.92682
754	2	-28.8929047	18.1319871	51.92682
757	2	-30.1491147	20.3078111	51.92682
755	1	-27.6366847	18.8572611	51.92682
756	2	-26.3804747	18.1319871	51.92682
758	2	-27.6366847	20.3078111	51.92682
759	1	-28.8929047	21.0330911	51.92682
761	1	-30.1491147	23.2089111	51.92682
762	2	-28.8929047	22.4836411	51.92682
760	1	-26.3804747	21.0330911	51.92682
763	1	-27.6366847	23.2089111	51.92682
764	2	-26.3804747	22.4836411	51.92682
765	2	-30.1491147	24.6594711	51.92682
766	1	-28.8929047	25.3847411	51.92682
767	2	-27.6366847	24.6594711	51.92682
768	1	-26.3804747	25.3847411	51.92682
769	1	-25.12426225	-7.25280555	51.92682
770	2	-23.86805225	-7.97807955	51.92682
773	2	-25.12426225	-5.80225555	51.92682
771	1	-22.61183225	-7.25280555	51.92682
772	2	-21.35562225	-7.97807955	51.92682
774	2	-22.61183225	-5.80225555	51.92682
775	1	-23.86805225	-5.07697555	51.92682
777	1	-25.12426225	-2.90115555	51.92682
778	2	-23.86805225	-3.62642555	51.92682
776	1	-21.35562225	-5.07697555	51.92682
779	1	-22.61183225	-2.90115555	51.92682
780	2	-21.35562225	-3.62642555	51.92682
781	2	-25.12426225	-1.45059555	51.92682
782	1	-23.86805225	-0.72532555	51.92682
783	2	-22.61183225	-1.45059555	51.92682
784	1	-21.35562225	-0.72532555	51.92682
785	1	-25.12426225	1.45055	51.92682
786	2	-23.86805225	0.725276	51.92682
789	2	-25.12426225	2.9011	51.92682
787	1	-22.61183225	1.45055	51.92682
788	2	-21.35562225	0.725276	51.92682
790	2	-22.61183225	2.9011	51.92682
791	1	-23.86805225	3.62638	51.92682
793	1	-25.12426225	5.8022	51.92682
794	2	-23.86805225	5.07693	51.92682
792	1	-21.35562225	3.62638	51.92682
795	1	-22.61183225	5.8022	51.92682
796	2	-21.35562225	5.07693	51.92682
797	2	-25.12426225	7.25276	51.92682
798	1	-23.86805225	7.97803	51.92682
799	2	-22.61183225	7.25276	51.92682
800	1	-21.35562225	7.97803	51.92682
801	1	-25.12426225	10.15390555	51.92682
802	2	-23.86805225	9.42863155	51.92682
805	2	-25.12426225	11.60445555	51.92682
803	1	-22.61183225	10.15390555	51.92682
804	2	-21.35562225	9.42863155	51.92682
806	2	-22.61183225	11.60445555	51.92682
807	1	-23.86805225	12.32973555	51.92682
809	1	-25.12426225	14.50555555	51.92682
810	2	-23.86805225	13.78028555	51.92682
808	1	-21.35562225	12.32973555	51.92682
811	1	-22.61183225	14.50555555	51.92682
812	2	-21.35562225	13.78028555	51.92682
813	2	-25.12426225	15.95611555	51.92682
814	1	-23.86805225	16.68138555	51.92682
815	2	-22.61183225	15.95611555	51.92682
816	1	-21.35562225	16.68138555	51.92682
817	1	-25.12426225	18.8572611	51.92682
818	2	-23.86805225	18.1319871	51.92682
821	2	-25.12426225	20.3078111	51.92682
819	1	-22.61183225	18.8572611	51.92682
820	2	-21.35562225	18.1319871	51.92682
822	2	-22.61183225	20.3078111	51.92682
823	1	-23.86805225	21.0330911	51.92682
825	1	-25.12426225	23.2089111	51.92682
826	2	-23.86805225	22.4836411	51.92682
824	1	-21.35562225	21.0330911	51.92682
827	1	-22.61183225	23.2089111	51.92682
828	2	-21.35562225	22.4836411	51.92682
829	2	-25.12426225	24.6594711	51.92682
830	1	-23.86805225	25.3847411	51.92682
831	2	-22.61183225	24.6594711	51.92682
832	1	-21.35562225	25.3847411	51.92682
833	1	-20.0994098	-7.25280555	51.92682
834	2	-18.8431998	-7.97807955	51.92682
837	2	-20.0994098	-5.80225555	51.92682
835	1	-17.5869798	-7.25280555	51.92682
836	2	-16.3307698	-7.97807955	51.92682
838	2	-17.5869798	-5.80225555	51.92682
839	1	-18.8431998	-5.07697555	51.92682
841	1	-20.0994098	-2.90115555	51.92682
842	2	-18.8431998	-3.62642555	51.92682
840	1	-16.3307698	-5.07697555	51.92682
843	1	-17.5869798	-2.90115555	51.92682
844	2	-16.3307698	-3.62642555	51.92682
845	2	-20.0994098	-1.45059555	51.92682
846	1	-18.8431998	-0.72532555	51.92682
847	2	-17.5869798	-1.45059555	51.92682
848	1	-16.3307698	-0.72532555	51.92682
849	1	-20.0994098	1.45055	51.92682
850	2	-18.8431998	0.725276	51.92682
853	2	-20.0994098	2.9011	51.92682
851	1	-17.5869798	1.45055	51.92682
852	2	-16.3307698	0.725276	51.92682
854	2	-17.5869798	2.9011	51.92682
855	1	-18.8431998	3.62638	51.92682
857	1	-20.0994098	5.8022	51.92682
858	2	-18.8431998	5.07693	51.92682
856	1	-16.3307698	3.62638	51.92682
859	1	-17.5869798	5.8022	51.92682
860	2	-16.3307698	5.07693	51.92682
861	2	-20.0994098	7.25276	51.92682
862	1	-18.8431998	7.97803	51.92682
863	2	-17.5869798	7.25276	51.92682
864	1	-16.3307698	7.97803	51.92682
865	1	-20.0994098	10.15390555	51.92682
866	2	-18.8431998	9.42863155	51.92682
869	2	-20.0994098	11.60445555	51.92682
867	1	-17.5869798	10.15390555	51.92682
868	2	-16.3307698	9.42863155	51.92682
870	2	-17.5869798	11.60445555	51.92682
871	1	-18.8431998	12.32973555	51.92682
873	1	-20.0994098	14.50555555	51.92682
874	2	-18.8431998	13.78028555	51.92682
872	1	-16.3307698	12.32973555	51.92682
875	1	-17.5869798	14.50555555	51.92682
876	2	-16.3307698	13.78028555	51.92682
877	2	-20.0994098	15.95611555	51.92682
878	1	-18.8431998	16.68138555	51.92682
879	2	-17.5869798	15.95611555	51.92682
880	1	-16.3307698	16.68138555	51.92682
881	1	-20.0994098	18.8572611	51.92682
882	2	-18.8431998	18.1319871	51.92682
885	2	-20.0994098	20.3078111	51.92682
883	1	-17.5869798	18.8572611	51.92682
884	2	-16.3307698	18.1319871	51.92682
886	2	-17.5869798	20.3078111	51.92682
887	1	-18.8431998	21.0330911	51.92682
889	1	-20.0994098	23.2089111	51.92682
890	2	-18.8431998	22.4836411	51.92682
888	1	-16.3307698	21.0330911	51.92682
891	1	-17.5869798	23.2089111	51.92682
892	2	-16.3307698	22.4836411	51.92682
893	2	-20.0994098	24.6594711	51.92682
894	1	-18.8431998	25.3847411	51.92682
895	2	-17.5869798	24.6594711	51.92682
896	1	-16.3307698	25.3847411	51.92682
897	1	-50.2485245	27.56061665	51.92682
898	2	-48.9923145	26.83534265	51.92682
901	2	-50.2485245	29.01116665	51.92682
899	1	-47.7360945	27.56061665	51.92682
900	2	-46.4798845	26.83534265	51.92682
902	2	-47.7360945	29.01116665	51.92682
903	1	-48.9923145	29.73644665	51.92682
905	1	-50.2485245	31.91226665	51.92682
906	2	-48.9923145	31.18699665	51.92682
904	1	-46.4798845	29.73644665	51.92682
907	1	-47.7360945	31.91226665	51.92682
908	2	-46.4798845	31.18699665	51.92682
909	2	-50.2485245	33.36282665	51.92682
910	1	-48.9923145	34.08809665	51.92682
911	2	-47.7360945	33.36282665	51.92682
912	1	-46.4798845	34.08809665	51.92682
913	1	-50.2485245	36.2639722	51.92682
914	2	-48.9923145	35.5386982	51.92682
917	2	-50.2485245	37.7145222	51.92682
915	1	-47.7360945	36.2639722	51.92682
916	2	-46.4798845	35.5386982	51.92682
918	2	-47.7360945	37.7145222	51.92682
919	1	-48.9923145	38.4398022	51.92682
921	1	-50.2485245	40.6156222	51.92682
922	2	-48.9923145	39.8903522	51.92682
920	1	-46.4798845	38.4398022	51.92682
923	1	-47.7360945	40.6156222	51.92682
924	2	-46.4798845	39.8903522	51.92682
925	2	-50.2485245	42.0661822	51.92682
926	1	-48.9923145	42.7914522	51.92682
927	2	-47.7360945	42.0661822	51.92682
928	1	-46.4798845	42.7914522	51.92682
929	1	-50.2485245	44.96732775	51.92682
930	2	-48.9923145	44.24205375	51.92682
933	2	-50.2485245	46.41787775	51.92682
931	1	-47.7360945	44.96732775	51.92682
932	2	-46.4798845	44.24205375	51.92682
934	2	-47.7360945	46.41787775	51.92682
935	1	-48.9923145	47.14315775	51.92682
937	1	-50.2485245	49.31897775	51.92682
938	2	-48.9923145	48.59370775	51.92682
936	1	-46.4798845	47.14315775	51.92682
939	1	-47.7360945	49.31897775	51.92682
940	2	-46.4798845	48.59370775	51.92682
941	2	-50.2485245	50.76953775	51.92682
942	1	-48.9923145	51.49480775	51.92682
943	2	-47.7360945	50.76953775	51.92682
944	1	-46.4798845	51.49480775	51.92682
945	1	-50.2485245	53.6706833	51.92682
946	2	-48.9923145	52.9454093	51.92682
949	2	-50.2485245	55.1212333	51.92682
947	1	-47.7360945	53.6706833	51.92682
948	2	-46.4798845	52.9454093	51.92682
950	2	-47.7360945	55.1212333	51.92682
951	1	-48.9923145	55.8465133	51.92682
953	1	-50.2485245	58.0223333	51.92682
954	2	-48.9923145	57.2970633	51.92682
952	1	-46.4798845	55.8465133	51.92682
955	1	-47.7360945	58.0223333	51.92682
956	2	-46.4798845	57.2970633	51.92682
957	2	-50.2485245	59.4728933	51.92682
958	1	-48.9923145	60.1981633	51.92682
959	2	-47.7360945	59.4728933	51.92682
960	1	-46.4798845	60.1981633	51.92682
961	1	-45.22367205	27.56061665	51.92682
962	2	-43.96746205	26.83534265	51.92682
965	2	-45.22367205	29.01116665	51.92682
963	1	-42.71124205	27.56061665	51.92682
964	2	-41.45503205	26.83534265	51.92682
966	2	-42.71124205	29.01116665	51.92682
967	1	-43.96746205	29.73644665	51.92682
969	1	-45.22367205	31.91226665	51.92682
970	2	-43.96746205	31.18699665	51.92682
968	1	-41.45503205	29.73644665	51.92682
971	1	-42.71124205	31.91226665	51.92682
972	2	-41.45503205	31.18699665	51.92682
973	2	-45.22367205	33.36282665	51.92682
974	1	-43.96746205	34.08809665	51.92682
975	2	-42.71124205	33.36282665	51.92682
976	1	-41.45503205	34.08809665	51.92682
977	1	-45.22367205	36.2639722	51.92682
978	2	-43.96746205	35.5386982	51.92682
981	2	-45.22367205	37.7145222	51.92682
979	1	-42.71124205	36.2639722	51.92682
980	2	-41.45503205	35.5386982	51.92682
982	2	-42.71124205	37.7145222	51.92682
983	1	-43.96746205	38.4398022	51.92682
985	1	-45.22367205	40.6156222	51.92682
986	2	-43.96746205	39.8903522	51.92682
984	1	-41.45503205	38.4398022	51.92682
987	1	-42.71124205	40.6156222	51.92682
988	2	-41.45503205	39.8903522	51.92682
989	2	-45.22367205	42.0661822	51.92682
990	1	-43.96746205	42.7914522	51.92682
991	2	-42.71124205	42.0661822	51.92682
992	1	-41.45503205	42.7914522	51.92682
993	1	-45.22367205	44.96732775	51.92682
994	2	-43.96746205	44.24205375	51.92682
997	2	-45.22367205	46.41787775	51.92682
995	1	-42.71124205	44.96732775	51.92682
996	2	-41.45503205	44.24205375	51.92682
998	2	-42.71124205	46.41787775	51.92682
999	1	-43.96746205	47.14315775	51.92682
1001	1	-45.22367205	49.31897775	51.92682
1002	2	-43.96746205	48.59370775	51.92682
1000	1	-41.45503205	47.14315775	51.92682
1003	1	-42.71124205	49.31897775	51.92682
1004	2	-41.45503205	48.59370775	51.92682
1005	2	-45.22367205	50.76953775	51.92682
1006	1	-43.96746205	51.49480775	51.92682
1007	2	-42.71124205	50.76953775	51.92682
1008	1	-41.45503205	51.49480775	51.92682
1009	1	-45.22367205	53.6706833	51.92682
1010	2	-43.96746205	52.9454093	51.92682
1013	2	-45.22367205	55.1212333	51.92682
1011	1	-42.71124205	53.6706833	51.92682
1012	2	-41.45503205	52.9454093	51.92682
1014	2	-42.71124205	55.1212333	51.92682
1015	1	-43.96746205	55.8465133	51.92682
1017	1	-45.22367205	58.0223333	51.92682
1018	2	-43.96746205	57.2970633	51.92682
1016	1	-41.45503205	55.8465133	51.92682
1019	1	-42.71124205	58.0223333	51.92682
1020	2	-41.45503205	57.2970633	51.92682
1021	2	-45.22367205	59.4728933	51.92682
1022	1	-43.96746205	60.1981633	51.92682
1023	2	-42.71124205	59.4728933	51.92682
1024	1	-41.45503205	60.1981633	51.92682
1025	1	-40.1988196	27.56061665	51.92682
1026	2	-38.9426096	26.83534265	51.92682
1029	2	-40.1988196	29.01116665	51.92682
1027	1	-37.6863896	27.56061665	51.92682
1028	2	-36.4301796	26.83534265	51.92682
1030	2	-37.6863896	29.01116665	51.92682
1031	1	-38.9426096	29.73644665	51.92682
1033	1	-40.1988196	31.91226665	51.92682
1034	2	-38.9426096	31.18699665	51.92682
1032	1	-36.4301796	29.73644665	51.92682
1035	1	-37.6863896	31.91226665	51.92682
1036	2	-36.4301796	31.18699665	51.92682
1037	2	-40.1988196	33.36282665	51.92682
1038	1	-38.9426096	34.08809665	51.92682
1039	2	-37.6863896	33.36282665	51.92682
1040	1	-36.4301796	34.08809665	51.92682
1041	1	-40.1988196	36.2639722	51.92682
1042	2	-38.9426096	35.5386982	51.92682
1045	2	-40.1988196	37.7145222	51.92682
1043	1	-37.6863896	36.2639722	51.92682
1044	2	-36.4301796	35.5386982	51.92682
1046	2	-37.6863896	37.7145222	51.92682
1047	1	-38.9426096	38.4398022	51.92682
1049	1	-40.1988196	40.6156222	51.92682
1050	2	-38.9426096	39.8903522	51.92682
1048	1	-36.4301796	38.4398022	51.92682
1051	1	-37.6863896	40.6156222	51.92682
1052	2	-36.4301796	39.8903522	51.92682
1053	2	-40.1988196	42.0661822	51.92682
1054	1	-38.9426096	42.7914522	51.92682
1055	2	-37.6863896	42.0661822	51.92682
1056	1	-36.4301796	42.7914522	51.92682
1057	1	-40.1988196	44.96732775	51.92682
1058	2	-38.9426096	44.24205375	51.92682
1061	2	-40.1988196	46.41787775	51.92682
1059	1	-37.6863896	44.96732775	51.92682
1060	2	-36.4301796	44.24205375	51.92682
1062	2	-37.6863896	46.41787775	51.92682
1063	1	-38.9426096	47.14315775	51.92682
1065	1	-40.1988196	49.31897775	51.92682
1066	2	-38.9426096	48.59370775	51.92682
1064	1	-36.4301796	47.14315775	51.92682
1067	1	-37.6863896	49.31897775	51.92682
1068	2	-36.4301796	48.59370775	51.92682
1069	2	-40.1988196	50.76953775	51.92682
1070	1	-38.9426096	51.49480775	51.92682
1071	2	-37.6863896	50.76953775	51.92682
1072	1	-36.4301796	51.49480775	51.92682
1073	1	-40.1988196	53.6706833	51.92682
1074	2	-38.9426096	52.9454093	51.92682
1077	2	-40.1988196	55.1212333	51.92682
1075	1	-37.6863896	53.6706833	51.92682
1076	2	-36.4301796	52.9454093	51.92682
1078	2	-37.6863896	55.1212333	51.92682
1079	1	-38.9426096	55.8465133	51.92682
1081	1	-40.1988196	58.0223333	51.92682
1082	2	-38.9426096	57.2970633	51.92682
1080	1	-36.4301796	55.8465133	51.92682
1083	1	-37.6863896	58.0223333	51.92682
1084	2	-36.4301796	57.2970633	51.92682
1085	2	-40.1988196	59.4728933	51.92682
1086	1	-38.9426096	60.1981633	51.92682
1087	2	-37.6863896	59.4728933	51.92682
1088	1	-36.4301796	60.1981633	51.92682
1089	1	-35.17396715	27.56061665	51.92682
1090	2	-33.91775715	26.83534265	51.92682
1093	2	-35.17396715	29.01116665	51.92682
1091	1	-32.66153715	27.56061665	51.92682
1092	2	-31.40532715	26.83534265	51.92682
1094	2	-32.66153715	29.01116665	51.92682
1095	1	-33.91775715	29.73644665	51.92682
1097	1	-35.17396715	31.91226665	51.92682
1098	2	-33.91775715	31.18699665	51.92682
1096	1	-31.40532715	29.73644665	51.92682
1099	1	-32.66153715	31.91226665	51.92682
1100	2	-31.40532715	31.18699665	51.92682
1101	2	-35.17396715	33.36282665	51.92682
1102	1	-33.91775715	34.08809665	51.92682
1103	2	-32.66153715	33.36282665	51.92682
1104	1	-31.40532715	34.08809665	51.92682
1105	1	-35.17396715	36.2639722	51.92682
1106	2	-33.91775715	35.5386982	51.92682
1109	2	-35.17396715	37.7145222	51.92682
1107	1	-32.66153715	36.2639722	51.92682
1108	2	-31.40532715	35.5386982	51.92682
1110	2	-32.66153715	37.7145222	51.92682
1111	1	-33.91775715	38.4398022	51.92682
1113	1	-35.17396715	40.6156222	51.92682
1114	2	-33.91775715	39.8903522	51.92682
1112	1	-31.40532715	38.4398022	51.92682
1115	1	-32.66153715	40.6156222	51.92682
1116	2	-31.40532715	39.8903522	51.92682
1117	2	-35.17396715	42.0661822	51.92682
1118	1	-33.91775715	42.7914522	51.92682
1119	2	-32.66153715	42.0661822	51.92682
1120	1	-31.40532715	42.7914522	51.92682
1121	1	-35.17396715	44.96732775	51.92682
1122	2	-33.91775715	44.24205375	51.92682
1125	2	-35.17396715	46.41787775	51.92682
1123	1	-32.66153715	44.96732775	51.92682
1124	2	-31.40532715	44.24205375	51.92682
1126	2	-32.66153715	46.41787775	51.92682
1127	1	-33.91775715	47.14315775	51.92682
1129	1	-35.17396715	49.31897775	51.92682
1130	2	-33.91775715	48.59370775	51.92682
1128	1	-31.40532715	47.14315775	51.92682
1131	1	-32.66153715	49.31897775	51.92682
1132	2	-31.40532715	48.59370775	51.92682
1133	2	-35.17396715	50.76953775	51.92682
1134	1	-33.91775715	51.49480775	51.92682
1135	2	-32.66153715	50.76953775	51.92682
1136	1	-31.40532715	51.49480775	51.92682
1137	1	-35.17396715	53.6706833	51.92682
1138	2	-33.91775715	52.9454093	51.92682
1141	2	-35.17396715	55.1212333	51.92682
1139	1	-32.66153715	53.6706833	51.92682
1140	2	-31.40532715	52.9454093	51.92682
1142	2	-32.66153715	55.1212333	51.92682
1143	1	-33.91775715	55.8465133	51.92682
1145	1	-35.17396715	58.0223333	51.92682
1146	2	-33.91775715	57.2970633	51.92682
1144	1	-31.40532715	55.8465133	51.92682
1147	1	-32.66153715	58.0223333	51.92682
1148	2	-31.40532715	57.2970633	51.92682
1149	2	-35.17396715	59.4728933	51.92682
1150	1	-33.91775715	60.1981633	51.92682
1151	2	-32.66153715	59.4728933	51.92682
1152	1	-31.40532715	60.1981633	51.92682
1153	1	-30.1491147	27.56061665	51.92682
1154	2	-28.8929047	26.83534265	51.92682
1157	2	-30.1491147	29.01116665	51.92682
1155	1	-27.6366847	27.56061665	51.92682
1156	2	-26.3804747	26.83534265	51.92682
1158	2	-27.6366847	29.01116665	51.92682
1159	1	-28.8929047	29.73644665	51.92682
1161	1	-30.1491147	31.91226665	51.92682
1162	2	-28.8929047	31.18699665	51.92682
1160	1	-26.3804747	29.73644665	51.92682
1163	1	-27.6366847	31.91226665	51.92682
1164	2	-26.3804747	31.18699665	51.92682
1165	2	-30.1491147	33.36282665	51.92682
1166	1	-28.8929047	34.08809665	51.92682
1167	2	-27.6366847	33.36282665	51.92682
1168	1	-26.3804747	34.08809665	51.92682
1169	1	-30.1491147	36.2639722	51.92682
1170	2	-28.8929047	35.5386982	51.92682
1173	2	-30.1491147	37.7145222	51.92682
1171	1	-27.6366847	36.2639722	51.92682
1172	2	-26.3804747	35.5386982	51.92682
1174	2	-27.6366847	37.7145222	51.92682
1175	1	-28.8929047	38.4398022	51.92682
1177	1	-30.1491147	40.6156222	51.92682
1178	2	-28.8929047	39.8903522	51.92682
1176	1	-26.3804747	38.4398022	51.92682
1179	1	-27.6366847	40.6156222	51.92682
1180	2	-26.3804747	39.8903522	51.92682
1181	2	-30.1491147	42.0661822	51.92682
1182	1	-28.8929047	42.7914522	51.92682
1183	2	-27.6366847	42.0661822	51.92682
1184	1	-26.3804747	42.7914522	51.92682
1185	1	-30.1491147	44.96732775	51.92682
1186	2	-28.8929047	44.24205375	51.92682
1189	2	-30.1491147	46.41787775	51.92682
1187	1	-27.6366847	44.96732775	51.92682
1188	2	-26.3804747	44.24205375	51.92682
1190	2	-27.6366847	46.41787775	51.92682
1191	1	-28.8929047	47.14315775	51.92682
1193	1	-30.1491147	49.31897775	51.92682
1194	2	-28.8929047	48.59370775	51.92682
1192	1	-26.3804747	47.14315775	51.92682
1195	1	-27.6366847	49.31897775	51.92682
1196	2	-26.3804747	48.59370775	51.92682
1197	2	-30.1491147	50.76953775	51.92682
1198	1	-28.8929047	51.49480775	51.92682
1199	2	-27.6366847	50.76953775	51.92682
1200	1	-26.3804747	51.49480775	51.92682
1201	1	-30.1491147	53.6706833	51.92682
1202	2	-28.8929047	52.9454093	51.92682
1205	2	-30.1491147	55.1212333	51.92682
1203	1	-27.6366847	53.6706833	51.92682
1204	2	-26.3804747	52.9454093	51.92682
1206	2	-27.6366847	55.1212333	51.92682
1207	1	-28.8929047	55.8465133	51.92682
1209	1	-30.1491147	58.0223333	51.92682
1210	2	-28.8929047	57.2970633	51.92682
1208	1	-26.3804747	55.8465133	51.92682
1211	1	-27.6366847	58.0223333	51.92682
1212	2	-26.3804747	57.2970633	51.92682
1213	2	-30.1491147	59.4728933	51.92682
1214	1	-28.8929047	60.1981633	51.92682
1215	2	-27.6366847	59.4728933	51.92682
1216	1	-26.3804747	60.1981633	51.92682
1217	1	-25.12426225	27.56061665	51.92682
1218	2	-23.86805225	26.83534265	51.92682
1221	2	-25.12426225	29.01116665	51.92682
1219	1	-22.61183225	27.56061665	51.92682
1220	2	-21.35562225	26.83534265	51.92682
1222	2	-22.61183225	29.01116665	51.92682
1223	1	-23.86805225	29.73644665	51.92682
1225	1	-25.12426225	31.91226665	51.92682
1226	2	-23.86805225	31.18699665	51.92682
1224	1	-21.35562225	29.73644665	51.92682
1227	1	-22.61183225	31.91226665	51.92682
1228	2	-21.35562225	31.18699665	51.92682
1229	2	-25.12426225	33.36282665	51.92682
1230	1	-23.86805225	34.08809665	51.92682
1231	2	-22.61183225	33.36282665	51.92682
1232	1	-21.35562225	34.08809665	51.92682
1233	1	-25.12426225	36.2639722	51.92682
1234	2	-23.86805225	35.5386982	51.92682
1237	2	-25.12426225	37.7145222	51.92682
1235	1	-22.61183225	36.2639722	51.92682
1236	2	-21.35562225	35.5386982	51.92682
1238	2	-22.61183225	37.7145222	51.92682
1239	1	-23.86805225	38.4398022	51.92682
1241	1	-25.12426225	40.6156222	51.92682
1242	2	-23.86805225	39.8903522	51.92682
1240	1	-21.35562225	38.4398022	51.92682
1243	1	-22.61183225	40.6156222	51.92682
1244	2	-21.35562225	39.8903522	51.92682
1245	2	-25.12426225	42.0661822	51.92682
1246	1	-23.86805225	42.7914522	51.92682
1247	2	-22.61183225	42.0661822	51.92682
1248	1	-21.35562225	42.7914522	51.92682
1249	1	-25.12426225	44.96732775	51.92682
1250	2	-23.86805225	44.24205375	51.92682
1253	2	-25.12426225	46.41787775	51.92682
1251	1	-22.61183225	44.96732775	51.92682
1252	2	-21.35562225	44.24205375	51.92682
1254	2	-22.61183225	46.41787775	51.92682
1255	1	-23.86805225	47.14315775	51.92682
1257	1	-25.12426225	49.31897775	51.92682
1258	2	-23.86805225	48.59370775	51.92682
1256	1	-21.35562225	47.14315775	51.92682
1259	1	-22.61183225	49.31897775	51.92682
1260	2	-21.35562225	48.59370775	51.92682
1261	2	-25.12426225	50.76953775	51.92682
1262	1	-23.86805225	51.49480775	51.92682
1263	2	-22.61183225	50.76953775	51.92682
1264	1	-21.35562225	51.49480775	51.92682
1265	1	-25.12426225	53.6706833	51.92682
1266	2	-23.86805225	52.9454093	51.92682
1269	2	-25.12426225	55.1212333	51.92682
1267	1	-22.61183225	53.6706833	51.92682
1268	2	-21.35562225	52.9454093	51.92682
1270	2	-22.61183225	55.1212333	51.92682
1271	1	-23.86805225	55.8465133	51.92682
1273	1	-25.12426225	58.0223333	51.92682
1274	2	-23.86805225	57.2970633	51.92682
1272	1	-21.35562225	55.8465133	51.92682
1275	1	-22.61183225	58.0223333	51.92682
1276	2	-21.35562225	57.2970633	51.92682
1277	2	-25.12426225	59.4728933	51.92682
1278	1	-23.86805225	60.1981633	51.92682
1279	2	-22.61183225	59.4728933	51.92682
1280	1	-21.35562225	60.1981633	51.92682
1281	1	-20.0994098	27.56061665	51.92682
1282	2	-18.8431998	26.83534265	51.92682
1285	2	-20.0994098	29.01116665	51.92682
1283	1	-17.5869798	27.56061665	51.92682
1284	2	-16.3307698	26.83534265	51.92682
1286	2	-17.5869798	29.01116665	51.92682
1287	1	-18.8431998	29.73644665	51.92682
1289	1	-20.0994098	31.91226665	51.92682
1290	2	-18.8431998	31.18699665	51.92682
1288	1	-16.3307698	29.73644665	51.92682
1291	1	-17.5869798	31.91226665	51.92682
1292	2	-16.3307698	31.18699665	51.92682
1293	2	-20.0994098	33.36282665	51.92682
1294	1	-18.8431998	34.08809665	51.92682
1295	2	-17.5869798	33.36282665	51.92682
1296	1	-16.3307698	34.08809665	51.92682
1297	1	-20.0994098	36.2639722	51.92682
1298	2	-18.8431998	35.5386982	51.92682
1301	2	-20.0994098	37.7145222	51.92682
1299	1	-17.5869798	36.2639722	51.92682
1300	2	-16.3307698	35.5386982	51.92682
1302	2	-17.5869798	37.7145222	51.92682
1303	1	-18.8431998	38.4398022	51.92682
1305	1	-20.0994098	40.6156222	51.92682
1306	2	-18.8431998	39.8903522	51.92682
1304	1	-16.3307698	38.4398022	51.92682
1307	1	-17.5869798	40.6156222	51.92682
1308	2	-16.3307698	39.8903522	51.92682
1309	2	-20.0994098	42.0661822	51.92682
1310	1	-18.8431998	42.7914522	51.92682
1311	2	-17.5869798	42.0661822	51.92682
1312	1	-16.3307698	42.7914522	51.92682
1313	1	-20.0994098	44.96732775	51.92682
1314	2	-18.8431998	44.24205375	51.92682
1317	2	-20.0994098	46.41787775	51.92682
1315	1	-17.5869798	44.96732775	51.92682
1316	2	-16.3307698	44.24205375	51.92682
1318	2	-17.5869798	46.41787775	51.92682
1319	1	-18.8431998	47.14315775	51.92682
1321	1	-20.0994098	49.31897775	51.92682
1322	2	-18.8431998	48.59370775	51.92682
1320	1	-16.3307698	47.14315775	51.92682
1323	1	-17.5869798	49.31897775	51.92682
1324	2	-16.3307698	48.59370775	51.92682
1325	2	-20.0994098	50.76953775	51.92682
1326	1	-18.8431998	51.49480775	51.92682
1327	2	-17.5869798	50.76953775	51.92682
1328	1	-16.3307698	51.49480775	51.92682
1329	1	-20.0994098	53.6706833	51.92682
1330	2	-18.8431998	52.9454093	51.92682
1333	2	-20.0994098	55.1212333	51.92682
1331	1	-17.5869798	53.6706833	51.92682
1332	2	-16.3307698	52.9454093	51.92682
1334	2	-17.5869798	55.1212333	51.92682
1335	1	-18.8431998	55.8465133	51.92682
1337	1	-20.0994098	58.0223333	51.92682
1338	2	-18.8431998	57.2970633	51.92682
1336	1	-16.3307698	55.8465133	51.92682
1339	1	-17.5869798	58.0223333	51.92682
1340	2	-16.3307698	57.2970633	51.92682
1341	2	-20.0994098	59.4728933	51.92682
1342	1	-18.8431998	60.1981633	51.92682
1343	2	-17.5869798	59.4728933	51.92682
1344	1	-16.3307698	60.1981633	51.92682
1345	1	-15.07455735	-42.06622775	51.92682
1346	2	-13.81834735	-42.79150175	51.92682
1349	2	-15.07455735	-40.61567775	51.92682
1347	1	-12.56212735	-42.06622775	51.92682
1348	2	-11.30591735	-42.79150175	51.92682
1350	2	-12.56212735	-40.61567775	51.92682
1351	1	-13.81834735	-39.89039775	51.92682
1353	1	-15.07455735	-37.71457775	51.92682
1354	2	-13.81834735	-38.43984775	51.92682
1352	1	-11.30591735	-39.89039775	51.92682
1355	1	-12.56212735	-37.71457775	51.92682
1356	2	-11.30591735	-38.43984775	51.92682
1357	2	-15.07455735	-36.26401775	51.92682
1358	1	-13.81834735	-35.53874775	51.92682
1359	2	-12.56212735	-36.26401775	51.92682
1360	1	-11.30591735	-35.53874775	51.92682
1361	1	-15.07455735	-33.3628722	51.92682
1362	2	-13.81834735	-34.0881462	51.92682
1365	2	-15.07455735	-31.9123222	51.92682
1363	1	-12.56212735	-33.3628722	51.92682
1364	2	-11.30591735	-34.0881462	51.92682
1366	2	-12.56212735	-31.9123222	51.92682
1367	1	-13.81834735	-31.1870422	51.92682
1369	1	-15.07455735	-29.0112222	51.92682
1370	2	-13.81834735	-29.7364922	51.92682
1368	1	-11.30591735	-31.1870422	51.92682
1371	1	-12.56212735	-29.0112222	51.92682
1372	2	-11.30591735	-29.7364922	51.92682
1373	2	-15.07455735	-27.5606622	51.92682
1374	1	-13.81834735	-26.8353922	51.92682
1375	2	-12.56212735	-27.5606622	51.92682
1376	1	-11.30591735	-26.8353922	51.92682
1377	1	-15.07455735	-24.65951665	51.92682
1378	2	-13.81834735	-25.38479065	51.92682
1381	2	-15.07455735	-23.20896665	51.92682
1379	1	-12.56212735	-24.65951665	51.92682
1380	2	-11.30591735	-25.38479065	51.92682
1382	2	-12.56212735	-23.20896665	51.92682
1383	1	-13.81834735	-22.48368665	51.92682
1385	1	-15.07455735	-20.30786665	51.92682
1386	2	-13.81834735	-21.03313665	51.92682
1384	1	-11.30591735	-22.48368665	51.92682
1387	1	-12.56212735	-20.30786665	51.92682
1388	2	-11.30591735	-21.03313665	51.92682
1389	2	-15.07455735	-18.85730665	51.92682
1390	1	-13.81834735	-18.13203665	51.92682
1391	2	-12.56212735	-18.85730665	51.92682
1392	1	-11.30591735	-18.13203665	51.92682
1393	1	-15.07455735	-15.9561611	51.92682
1394	2	-13.81834735	-16.6814351	51.92682
1397	2	-15.07455735	-14.5056111	51.92682
1395	1	-12.56212735	-15.9561611	51.92682
1396	2	-11.30591735	-16.6814351	51.92682
1398	2	-12.56212735	-14.5056111	51.92682
1399	1	-13.81834735	-13.7803311	51.92682
1401	1	-15.07455735	-11.6045111	51.92682
1402	2	-13.81834735	-12.3297811	51.92682
1400	1	-11.30591735	-13.7803311	51.92682
1403	1	-12.56212735	-11.6045111	51.92682
1404	2	-11.30591735	-12.3297811	51.92682
1405	2	-15.07455735	-10.1539511	51.92682
1406	1	-13.81834735	-9.4286811	51.92682
1407	2	-12.56212735	-10.1539511	51.92682
1408	1	-11.30591735	-9.4286811	51.92682
1409	1	-10.0497049	-42.06622775	51.92682
1410	2	-8.7934949	-42.79150175	51.92682
1413	2	-10.0497049	-40.61567775	51.92682
1411	1	-7.5372749	-42.06622775	51.92682
1412	2	-6.2810649	-42.79150175	51.92682
1414	2	-7.5372749	-40.61567775	51.92682
1415	1	-8.7934949	-39.89039775	51.92682
1417	1	-10.0497049	-37.71457775	51.92682
1418	2	-8.7934949	-38.43984775	51.92682
1416	1	-6.2810649	-39.89039775	51.92682
1419	1	-7.5372749	-37.71457775	51.92682
1420	2	-6.2810649	-38.43984775	51.92682
1421	2	-10.0497049	-36.26401775	51.92682
1422	1	-8.7934949	-35.53874775	51.92682
1423	2	-7.5372749	-36.26401775	51.92682
1424	1	-6.2810649	-35.53874775	51.92682
1425	1	-10.0497049	-33.3628722	51.92682
1426	2	-8.7934949	-34.0881462	51.92682
1429	2	-10.0497049	-31.9123222	51.92682
1427	1	-7.5372749	-33.3628722	51.92682
1428	2	-6.2810649	-34.0881462	51.92682
1430	2	-7.5372749	-31.9123222	51.92682
1431	1	-8.7934949	-31.1870422	51.92682
1433	1	-10.0497049	-29.0112222	51.92682
1434	2	-8.7934949	-29.7364922	51.92682
1432	1	-6.2810649	-31.1870422	51.92682
1435	1	-7.5372749	-29.0112222	51.92682
1436	2	-6.2810649	-29.7364922	51.92682
1437	2	-10.0497049	-27.5606622	51.92682
1438	1	-8.7934949	-26.8353922	51.92682
1439	2	-7.5372749	-27.5606622	51.92682
1440	1	-6.2810649	-26.8353922	51.92682
1441	1	-10.0497049	-24.65951665	51.92682
1442	2	-8.7934949	-25.38479065	51.92682
1445	2	-10.0497049	-23.20896665	51.92682
1443	1	-7.5372749	-24.65951665	51.92682
1444	2	-6.2810649	-25.38479065	51.92682
1446	2	-7.5372749	-23.20896665	51.92682
1447	1	-8.7934949	-22.48368665	51.92682
1449	1	-10.0497049	-20.30786665	51.92682
1450	2	-8.7934949	-21.03313665	51.92682
1448	1	-6.2810649	-22.48368665	51.92682
1451	1	-7.5372749	-20.30786665	51.92682
1452	2	-6.2810649	-21.03313665	51.92682
1453	2	-10.0497049	-18.85730665	51.92682
1454	1	-8.7934949	-18.13203665	51.92682
1455	2	-7.5372749	-18.85730665	51.92682
1456	1	-6.2810649	-18.13203665	51.92682
1457	1	-10.0497049	-15.9561611	51.92682
1458	2	-8.7934949	-16.6814351	51.92682
1461	2	-10.0497049	-14.5056111	51.92682
1459	1	-7.5372749	-15.9561611	51.92682
1460	2	-6.2810649	-16.6814351	51.92682
1462	2	-7.5372749	-14.5056111	51.92682
1463	1	-8.7934949	-13.7803311	51.92682
1465	1	-10.0497049	-11.6045111	51.92682
1466	2	-8.7934949	-12.3297811	51.92682
1464	1	-6.2810649	-13.7803311	51.92682
1467	1	-7.5372749	-11.6045111	51.92682
1468	2	-6.2810649	-12.3297811	51.92682
1469	2	-10.0497049	-10.1539511	51.92682
1470	1	-8.7934949	-9.4286811	51.92682
1471	2	-7.5372749	-10.1539511	51.92682
1472	1	-6.2810649	-9.4286811	51.92682
1473	1	-5.02485245	-42.06622775	51.92682
1474	2	-3.76864245	-42.79150175	51.92682
1477	2	-5.02485245	-40.61567775	51.92682
1475	1	-2.51242245	-42.06622775	51.92682
1476	2	-1.25621245	-42.79150175	51.92682
1478	2	-2.51242245	-40.61567775	51.92682
1479	1	-3.76864245	-39.89039775	51.92682
1481	1	-5.02485245	-37.71457775	51.92682
1482	2	-3.76864245	-38.43984775	51.92682
1480	1	-1.25621245	-39.89039775	51.92682
1483	1	-2.51242245	-37.71457775	51.92682
1484	2	-1.25621245	-38.43984775	51.92682
1485	2	-5.02485245	-36.26401775	51.92682
1486	1	-3.76864245	-35.53874775	51.92682
1487	2	-2.51242245	-36.26401775	51.92682
1488	1	-1.25621245	-35.53874775	51.92682
1489	1	-5.02485245	-33.3628722	51.92682
1490	2	-3.76864245	-34.0881462	51.92682
1493	2	-5.02485245	-31.9123222	51.92682
1491	1	-2.51242245	-33.3628722	51.92682
1492	2	-1.25621245	-34.0881462	51.92682
1494	2	-2.51242245	-31.9123222	51.92682
1495	1	-3.76864245	-31.1870422	51.92682
1497	1	-5.02485245	-29.0112222	51.92682
1498	2	-3.76864245	-29.7364922	51.92682
1496	1	-1.25621245	-31.1870422	51.92682
1499	1	-2.51242245	-29.0112222	51.92682
1500	2	-1.25621245	-29.7364922	51.92682
1501	2	-5.02485245	-27.5606622	51.92682
1502	1	-3.76864245	-26.8353922	51.92682
1503	2	-2.51242245	-27.5606622	51.92682
1504	1	-1.25621245	-26.8353922	51.92682
1505	1	-5.02485245	-24.65951665	51.92682
1506	2	-3.76864245	-25.38479065	51.92682
1509	2	-5.02485245	-23.20896665	51.92682
1507	1	-2.51242245	-24.65951665	51.92682
1508	2	-1.25621245	-25.38479065	51.92682
1510	2	-2.51242245	-23.20896665	51.92682
1511	1	-3.76864245	-22.48368665	51.92682
1513	1	-5.02485245	-20.30786665	51.92682
1514	2	-3.76864245	-21.03313665	51.92682
1512	1	-1.25621245	-22.48368665	51.92682
1515	1	-2.51242245	-20.30786665	51.92682
1516	2	-1.25621245	-21.03313665	51.92682
1517	2	-5.02485245	-18.85730665	51.92682
1518	1	-3.76864245	-18.13203665	51.92682
1519	2	-2.51242245	-18.85730665	51.92682
1520	1	-1.25621245	-18.13203665	51.92682
1521	1	-5.02485245	-15.9561611	51.92682
1522	2	-3.76864245	-16.6814351	51.92682
1525	2	-5.02485245	-14.5056111	51.92682
1523	1	-2.51242245	-15.9561611	51.92682
1524	2	-1.25621245	-16.6814351	51.92682
1526	2	-2.51242245	-14.5056111	51.92682
1527	1	-3.76864245	-13.7803311	51.92682
1529	1	-5.02485245	-11.6045111	51.92682
1530	2	-3.76864245	-12.3297811	51.92682
1528	1	-1.25621245	-13.7803311	51.92682
1531	1	-2.51242245	-11.6045111	51.92682
1532	2	-1.25621245	-12.3297811	51.92682
1533	2	-5.02485245	-10.1539511	51.92682
1534	1	-3.76864245	-9.4286811	51.92682
1535	2	-2.51242245	-10.1539511	51.92682
1536	1	-1.25621245	-9.4286811	51.92682
1537	1	3.33E-11	-42.06622775	51.92682
1538	2	1.25621	-42.79150175	51.92682
1541	2	6.67E-11	-40.61567775	51.92682
1539	1	2.51243	-42.06622775	51.92682
1540	2	3.76864	-42.79150175	51.92682
1542	2	2.51243	-40.61567775	51.92682
1543	1	1.25621	-39.89039775	51.92682
1545	1	1.33E-10	-37.71457775	51.92682
1546	2	1.25621	-38.43984775	51.92682
1544	1	3.76864	-39.89039775	51.92682
1547	1	2.51243	-37.71457775	51.92682
1548	2	3.76864	-38.43984775	51.92682
1549	2	1.67E-10	-36.26401775	51.92682
1550	1	1.25621	-35.53874775	51.92682
1551	2	2.51243	-36.26401775	51.92682
1552	1	3.76864	-35.53874775	51.92682
1553	1	3.33E-11	-33.3628722	51.92682
1554	2	1.25621	-34.0881462	51.92682
1557	2	6.67E-11	-31.9123222	51.92682
1555	1	2.51243	-33.3628722	51.92682
1556	2	3.76864	-34.0881462	51.92682
1558	2	2.51243	-31.9123222	51.92682
1559	1	1.25621	-31.1870422	51.92682
1561	1	1.33E-10	-29.0112222	51.92682
1562	2	1.25621	-29.7364922	51.92682
1560	1	3.76864	-31.1870422	51.92682
1563	1	2.51243	-29.0112222	51.92682
1564	2	3.76864	-29.7364922	51.92682
1565	2	1.67E-10	-27.5606622	51.92682
1566	1	1.25621	-26.8353922	51.92682
1567	2	2.51243	-27.5606622	51.92682
1568	1	3.76864	-26.8353922	51.92682
1569	1	3.33E-11	-24.65951665	51.92682
1570	2	1.25621	-25.38479065	51.92682
1573	2	6.67E-11	-23.20896665	51.92682
1571	1	2.51243	-24.65951665	51.92682
1572	2	3.76864	-25.38479065	51.92682
1574	2	2.51243	-23.20896665	51.92682
1575	1	1.25621	-22.48368665	51.92682
1577	1	1.33E-10	-20.30786665	51.92682
1578	2	1.25621	-21.03313665	51.92682
1576	1	3.76864	-22.48368665	51.92682
1579	1	2.51243	-20.30786665	51.92682
1580	2	3.76864	-21.03313665	51.92682
1581	2	1.67E-10	-18.85730665	51.92682
1582	1	1.25621	-18.13203665	51.92682
1583	2	2.51243	-18.85730665	51.92682
1584	1	3.76864	-18.13203665	51.92682
1585	1	3.33E-11	-15.9561611	51.92682
1586	2	1.25621	-16.6814351	51.92682
1589	2	6.67E-11	-14.5056111	51.92682
1587	1	2.51243	-15.9561611	51.92682
1588	2	3.76864	-16.6814351	51.92682
1590	2	2.51243	-14.5056111	51.92682
1591	1	1.25621	-13.7803311	51.92682
1593	1	1.33E-10	-11.6045111	51.92682
1594	2	1.25621	-12.3297811	51.92682
1592	1	3.76864	-13.7803311	51.92682
1595	1	2.51243	-11.6045111	51.92682
1596	2	3.76864	-12.3297811	51.92682
1597	2	1.67E-10	-10.1539511	51.92682
1598	1	1.25621	-9.4286811	51.92682
1599	2	2.51243	-10.1539511	51.92682
1600	1	3.76864	-9.4286811	51.92682
1601	1	5.02485245	-42.06622775	51.92682
1602	2	6.28106245	-42.79150175	51.92682
1605	2	5.02485245	-40.61567775	51.92682
1603	1	7.53728245	-42.06622775	51.92682
1604	2	8.79349245	-42.79150175	51.92682
1606	2	7.53728245	-40.61567775	51.92682
1607	1	6.28106245	-39.89039775	51.92682
1609	1	5.02485245	-37.71457775	51.92682
1610	2	6.28106245	-38.43984775	51.92682
1608	1	8.79349245	-39.89039775	51.92682
1611	1	7.53728245	-37.71457775	51.92682
1612	2	8.79349245	-38.43984775	51.92682
1613	2	5.02485245	-36.26401775	51.92682
1614	1	6.28106245	-35.53874775	51.92682
1615	2	7.53728245	-36.26401775	51.92682
1616	1	8.79349245	-35.53874775	51.92682
1617	1	5.02485245	-33.3628722	51.92682
1618	2	6.28106245	-34.0881462	51.92682
1621	2	5.02485245	-31.9123222	51.92682
1619	1	7.53728245	-33.3628722	51.92682
1620	2	8.79349245	-34.0881462	51.92682
1622	2	7.53728245	-31.9123222	51.92682
1623	1	6.28106245	-31.1870422	51.92682
1625	1	5.02485245	-29.0112222	51.92682
1626	2	6.28106245	-29.7364922	51.92682
1624	1	8.79349245	-31.1870422	51.92682
1627	1	7.53728245	-29.0112222	51.92682
1628	2	8.79349245	-29.7364922	51.92682
1629	2	5.02485245	-27.5606622	51.92682
1630	1	6.28106245	-26.8353922	51.92682
1631	2	7.53728245	-27.5606622	51.92682
1632	1	8.79349245	-26.8353922	51.92682
1633	1	5.02485245	-24.65951665	51.92682
1634	2	6.28106245	-25.38479065	51.92682
1637	2	5.02485245	-23.20896665	51.92682
1635	1	7.53728245	-24.65951665	51.92682
1636	2	8.79349245	-25.38479065	51.92682
1638	2	7.53728245	-23.20896665	51.92682
1639	1	6.28106245	-22.48368665	51.92682
1641	1	5.02485245	-20.30786665	51.92682
1642	2	6.28106245	-21.03313665	51.92682
1640	1	8.79349245	-22.48368665	51.92682
1643	1	7.53728245	-20.30786665	51.92682
1644	2	8.79349245	-21.03313665	51.92682
1645	2	5.02485245	-18.85730665	51.92682
1646	1	6.28106245	-18.13203665	51.92682
1647	2	7.53728245	-18.85730665	51.92682
1648	1	8.79349245	-18.13203665	51.92682
1649	1	5.02485245	-15.9561611	51.92682
1650	2	6.28106245	-16.6814351	51.92682
1653	2	5.02485245	-14.5056111	51.92682
1651	1	7.53728245	-15.9561611	51.92682
1652	2	8.79349245	-16.6814351	51.92682
1654	2	7.53728245	-14.5056111	51.92682
1655	1	6.28106245	-13.7803311	51.92682
1657	1	5.02485245	-11.6045111	51.92682
1658	2	6.28106245	-12.3297811	51.92682
1656	1	8.79349245	-13.7803311	51.92682
1659	1	7.53728245	-11.6045111	51.92682
1660	2	8.79349245	-12.3297811	51.92682
1661	2	5.02485245	-10.1539511	51.92682
1662	1	6.28106245	-9.4286811	51.92682
1663	2	7.53728245	-10.1539511	51.92682
1664	1	8.79349245	-9.4286811	51.92682
1665	1	10.0497049	-42.06622775	51.92682
1666	2	11.3059149	-42.79150175	51.92682
1669	2	10.0497049	-40.61567775	51.92682
1667	1	12.5621349	-42.06622775	51.92682
1668	2	13.8183449	-42.79150175	51.92682
1670	2	12.5621349	-40.61567775	51.92682
1671	1	11.3059149	-39.89039775	51.92682
1673	1	10.0497049	-37.71457775	51.92682
1674	2	11.3059149	-38.43984775	51.92682
1672	1	13.8183449	-39.89039775	51.92682
1675	1	12.5621349	-37.71457775	51.92682
1676	2	13.8183449	-38.43984775	51.92682
1677	2	10.0497049	-36.26401775	51.92682
1678	1	11.3059149	-35.53874775	51.92682
1679	2	12.5621349	-36.26401775	51.92682
1680	1	13.8183449	-35.53874775	51.92682
1681	1	10.0497049	-33.3628722	51.92682
1682	2	11.3059149	-34.0881462	51.92682
1685	2	10.0497049	-31.9123222	51.92682
1683	1	12.5621349	-33.3628722	51.92682
1684	2	13.8183449	-34.0881462	51.92682
1686	2	12.5621349	-31.9123222	51.92682
1687	1	11.3059149	-31.1870422	51.92682
1689	1	10.0497049	-29.0112222	51.92682
1690	2	11.3059149	-29.7364922	51.92682
1688	1	13.8183449	-31.1870422	51.92682
1691	1	12.5621349	-29.0112222	51.92682
1692	2	13.8183449	-29.7364922	51.92682
1693	2	10.0497049	-27.5606622	51.92682
1694	1	11.3059149	-26.8353922	51.92682
1695	2	12.5621349	-27.5606622	51.92682
1696	1	13.8183449	-26.8353922	51.92682
1697	1	10.0497049	-24.65951665	51.92682
1698	2	11.3059149	-25.38479065	51.92682
1701	2	10.0497049	-23.20896665	51.92682
1699	1	12.5621349	-24.65951665	51.92682
1700	2	13.8183449	-25.38479065	51.92682
1702	2	12.5621349	-23.20896665	51.92682
1703	1	11.3059149	-22.48368665	51.92682
1705	1	10.0497049	-20.30786665	51.92682
1706	2	11.3059149	-21.03313665	51.92682
1704	1	13.8183449	-22.48368665	51.92682
1707	1	12.5621349	-20.30786665	51.92682
1708	2	13.8183449	-21.03313665	51.92682
1709	2	10.0497049	-18.85730665	51.92682
1710	1	11.3059149	-18.13203665	51.92682
1711	2	12.5621349	-18.85730665	51.92682
1712	1	13.8183449	-18.13203665	51.92682
1713	1	10.0497049	-15.9561611	51.92682
1714	2	11.3059149	-16.6814351	51.92682
1717	2	10.0497049	-14.5056111	51.92682
1715	1	12.5621349	-15.9561611	51.92682
1716	2	13.8183449	-16.6814351	51.92682
1718	2	12.5621349	-14.5056111	51.92682
1719	1	11.3059149	-13.7803311	51.92682
1721	1	10.0497049	-11.6045111	51.92682
1722	2	11.3059149	-12.3297811	51.92682
1720	1	13.8183449	-13.7803311	51.92682
1723	1	12.5621349	-11.6045111	51.92682
1724	2	13.8183449	-12.3297811	51.92682
1725	2	10.0497049	-10.1539511	51.92682
1726	1	11.3059149	-9.4286811	51.92682
1727	2	12.5621349	-10.1539511	51.92682
1728	1	13.8183449	-9.4286811	51.92682
1729	1	15.07455735	-42.06622775	51.92682
1730	2	16.33076735	-42.79150175	51.92682
1733	2	15.07455735	-40.61567775	51.92682
1731	1	17.58698735	-42.06622775	51.92682
1732	2	18.84319735	-42.79150175	51.92682
1734	2	17.58698735	-40.61567775	51.92682
1735	1	16.33076735	-39.89039775	51.92682
1737	1	15.07455735	-37.71457775	51.92682
1738	2	16.33076735	-38.43984775	51.92682
1736	1	18.84319735	-39.89039775	51.92682
1739	1	17.58698735	-37.71457775	51.92682
1740	2	18.84319735	-38.43984775	51.92682
1741	2	15.07455735	-36.26401775	51.92682
1742	1	16.33076735	-35.53874775	51.92682
1743	2	17.58698735	-36.26401775	51.92682
1744	1	18.84319735	-35.53874775	51.92682
1745	1	15.07455735	-33.3628722	51.92682
1746	2	16.33076735	-34.0881462	51.92682
1749	2	15.07455735	-31.9123222	51.92682
1747	1	17.58698735	-33.3628722	51.92682
1748	2	18.84319735	-34.0881462	51.92682
1750	2	17.58698735	-31.9123222	51.92682
1751	1	16.33076735	-31.1870422	51.92682
1753	1	15.07455735	-29.0112222	51.92682
1754	2	16.33076735	-29.7364922	51.92682
1752	1	18.84319735	-31.1870422	51.92682
1755	1	17.58698735	-29.0112222	51.92682
1756	2	18.84319735	-29.7364922	51.92682
1757	2	15.07455735	-27.5606622	51.92682
1758	1	16.33076735	-26.8353922	51.92682
1759	2	17.58698735	-27.5606622	51.92682
1760	1	18.84319735	-26.8353922	51.92682
1761	1	15.07455735	-24.65951665	51.92682
1762	2	16.33076735	-25.38479065	51.92682
1765	2	15.07455735	-23.20896665	51.92682
1763	1	17.58698735	-24.65951665	51.92682
1764	2	18.84319735	-25.38479065	51.92682
1766	2	17.58698735	-23.20896665	51.92682
1767	1	16.33076735	-22.48368665	51.92682
1769	1	15.07455735	-20.30786665	51.92682
1770	2	16.33076735	-21.03313665	51.92682
1768	1	18.84319735	-22.48368665	51.92682
1771	1	17.58698735	-20.30786665	51.92682
1772	2	18.84319735	-21.03313665	51.92682
1773	2	15.07455735	-18.85730665	51.92682
1774	1	16.33076735	-18.13203665	51.92682
1775	2	17.58698735	-18.85730665	51.92682
1776	1	18.84319735	-18.13203665	51.92682
1777	1	15.07455735	-15.9561611	51.92682
1778	2	16.33076735	-16.6814351	51.92682
1781	2	15.07455735	-14.5056111	51.92682
1779	1	17.58698735	-15.9561611	51.92682
1780	2	18.84319735	-16.6814351	51.92682
1782	2	17.58698735	-14.5056111	51.92682
1783	1	16.33076735	-13.7803311	51.92682
1785	1	15.07455735	-11.6045111	51.92682
1786	2	16.33076735	-12.3297811	51.92682
1784	1	18.84319735	-13.7803311	51.92682
1787	1	17.58698735	-11.6045111	51.92682
1788	2	18.84319735	-12.3297811	51.92682
1789	2	15.07455735	-10.1539511	51.92682
1790	1	16.33076735	-9.4286811	51.92682
1791	2	17.58698735	-10.1539511	51.92682
1792	1	18.84319735	-9.4286811	51.92682
1793	1	-15.07455735	-7.25280555	51.92682
1794	2	-13.81834735	-7.97807955	51.92682
1797	2	-15.07455735	-5.80225555	51.92682
1795	1	-12.56212735	-7.25280555	51.92682
1796	2	-11.30591735	-7.97807955	51.92682
1798	2	-12.56212735	-5.80225555	51.92682
1799	1	-13.81834735	-5.07697555	51.92682
1801	1	-15.07455735	-2.90115555	51.92682
1802	2	-13.81834735	-3.62642555	51.92682
1800	1	-11.30591735	-5.07697555	51.92682
1803	1	-12.56212735	-2.90115555	51.92682
1804	2	-11.30591735	-3.62642555	51.92682
1805	2	-15.07455735	-1.45059555	51.92682
1806	1	-13.81834735	-0.72532555	51.92682
1807	2	-12.56212735	-1.45059555	51.92682
1808	1	-11.30591735	-0.72532555	51.92682
1809	1	-15.07455735	1.45055	51.92682
1810	2	-13.81834735	0.725276	51.92682
1813	2	-15.07455735	2.9011	51.92682
1811	1	-12.56212735	1.45055	51.92682
1812	2	-11.30591735	0.725276	51.92682
1814	2	-12.56212735	2.9011	51.92682
1815	1	-13.81834735	3.62638	51.92682
1817	1	-15.07455735	5.8022	51.92682
1818	2	-13.81834735	5.07693	51.92682
1816	1	-11.30591735	3.62638	51.92682
1819	1	-12.56212735	5.8022	51.92682
1820	2	-11.30591735	5.07693	51.92682
1821	2	-15.07455735	7.25276	51.92682
1822	1	-13.81834735	7.97803	51.92682
1823	2	-12.56212735	7.25276	51.92682
1824	1	-11.30591735	7.97803	51.92682
1825	1	-15.07455735	10.15390555	51.92682
1826	2	-13.81834735	9.42863155	51.92682
1829	2	-15.07455735	11.60445555	51.92682
1827	1	-12.56212735	10.15390555	51.92682
1828	2	-11.30591735	9.42863155	51.92682
1830	2	-12.56212735	11.60445555	51.92682
1831	1	-13.81834735	12.32973555	51.92682
1833	1	-15.07455735	14.50555555	51.92682
1834	2	-13.81834735	13.78028555	51.92682
1832	1	-11.30591735	12.32973555	51.92682
1835	1	-12.56212735	14.50555555	51.92682
1836	2	-11.30591735	13.78028555	51.92682
1837	2	-15.07455735	15.95611555	51.92682
1838	1	-13.81834735	16.68138555	51.92682
1839	2	-12.56212735	15.95611555	51.92682
1840	1	-11.30591735	16.68138555	51.92682
1841	1	-15.07455735	18.8572611	51.92682
1842	2	-13.81834735	18.1319871	51.92682
1845	2	-15.07455735	20.3078111	51.92682
1843	1	-12.56212735	18.8572611	51.92682
1844	2	-11.30591735	18.1319871	51.92682
1846	2	-12.56212735	20.3078111	51.92682
1847	1	-13.81834735	21.0330911	51.92682
1849	1	-15.07455735	23.2089111	51.92682
1850	2	-13.81834735	22.4836411	51.92682
1848	1	-11.30591735	21.0330911	51.92682
1851	1	-12.56212735	23.2089111	51.92682
1852	2	-11.30591735	22.4836411	51.92682
1853	2	-15.07455735	24.6594711	51.92682
1854	1	-13.81834735	25.3847411	51.92682
1855	2	-12.56212735	24.6594711	51.92682
1856	1	-11.30591735	25.3847411	51.92682
1857	1	-10.0497049	-7.25280555	51.92682
1858	2	-8.7934949	-7.97807955	51.92682
1861	2	-10.0497049	-5.80225555	51.92682
1859	1	-7.5372749	-7.25280555	51.92682
1860	2	-6.2810649	-7.97807955	51.92682
1862	2	-7.5372749	-5.80225555	51.92682
1863	1	-8.7934949	-5.07697555	51.92682
1865	1	-10.0497049	-2.90115555	51.92682
1866	2	-8.7934949	-3.62642555	51.92682
1864	1	-6.2810649	-5.07697555	51.92682
1867	1	-7.5372749	-2.90115555	51.92682
1868	2	-6.2810649	-3.62642555	51.92682
1869	2	-10.0497049	-1.45059555	51.92682
1870	1	-8.7934949	-0.72532555	51.92682
1871	2	-7.5372749	-1.45059555	51.92682
1872	1	-6.2810649	-0.72532555	51.92682
1873	1	-10.0497049	1.45055	51.92682
1874	2	-8.7934949	0.725276	51.92682
1877	2	-10.0497049	2.9011	51.92682
1875	1	-7.5372749	1.45055	51.92682
1876	2	-6.2810649	0.725276	51.92682
1878	2	-7.5372749	2.9011	51.92682
1879	1	-8.7934949	3.62638	51.92682
1881	1	-10.0497049	5.8022	51.92682
1882	2	-8.7934949	5.07693	51.92682
1880	1	-6.2810649	3.62638	51.92682
1883	1	-7.5372749	5.8022	51.92682
1884	2	-6.2810649	5.07693	51.92682
1885	2	-10.0497049	7.25276	51.92682
1886	1	-8.7934949	7.97803	51.92682
1887	2	-7.5372749	7.25276	51.92682
1888	1	-6.2810649	7.97803	51.92682
1889	1	-10.0497049	10.15390555	51.92682
1890	2	-8.7934949	9.42863155	51.92682
1893	2	-10.0497049	11.60445555	51.92682
1891	1	-7.5372749	10.15390555	51.92682
1892	2	-6.2810649	9.42863155	51.92682
1894	2	-7.5372749	11.60445555	51.92682
1895	1	-8.7934949	12.32973555	51.92682
1897	1	-10.0497049	14.50555555	51.92682
1898	2	-8.7934949	13.78028555	51.92682
1896	1	-6.2810649	12.32973555	51.92682
1899	1	-7.5372749	14.50555555	51.92682
1900	2	-6.2810649	13.78028555	51.92682
1901	2	-10.0497049	15.95611555	51.92682
1902	1	-8.7934949	16.68138555	51.92682
1903	2	-7.5372749	15.95611555	51.92682
1904	1	-6.2810649	16.68138555	51.92682
1905	1	-10.0497049	18.8572611	51.92682
1906	2	-8.7934949	18.1319871	51.92682
1909	2	-10.0497049	20.3078111	51.92682
1907	1	-7.5372749	18.8572611	51.92682
1908	2	-6.2810649	18.1319871	51.92682
1910	2	-7.5372749	20.3078111	51.92682
1911	1	-8.7934949	21.0330911	51.92682
1913	1	-10.0497049	23.2089111	51.92682
1914	2	-8.7934949	22.4836411	51.92682
1912	1	-6.2810649	21.0330911	51.92682
1915	1	-7.5372749	23.2089111	51.92682
1916	2	-6.2810649	22.4836411	51.92682
1917	2	-10.0497049	24.6594711	51.92682
1918	1	-8.7934949	25.3847411	51.92682
1919	2	-7.5372749	24.6594711	51.92682
1920	1	-6.2810649	25.3847411	51.92682
1921	1	-5.02485245	-7.25280555	51.92682
1922	2	-3.76864245	-7.97807955	51.92682
1925	2	-5.02485245	-5.80225555	51.92682
1923	1	-2.51242245	-7.25280555	51.92682
1924	2	-1.25621245	-7.97807955	51.92682
1926	2	-2.51242245	-5.80225555	51.92682
1927	1	-3.76864245	-5.07697555	51.92682
1929	1	-5.02485245	-2.90115555	51.92682
1930	2	-3.76864245	-3.62642555	51.92682
1928	1	-1.25621245	-5.07697555	51.92682
1931	1	-2.51242245	-2.90115555	51.92682
1932	2	-1.25621245	-3.62642555	51.92682
1933	2	-5.02485245	-1.45059555	51.92682
1934	1	-3.76864245	-0.72532555	51.92682
1935	2	-2.51242245	-1.45059555	51.92682
1936	1	-1.25621245	-0.72532555	51.92682
1937	1	-5.02485245	1.45055	51.92682
1938	2	-3.76864245	0.725276	51.92682
1941	2	-5.02485245	2.9011	51.92682
1939	1	-2.51242245	1.45055	51.92682
1940	2	-1.25621245	0.725276	51.92682
1942	2	-2.51242245	2.9011	51.92682
1943	1	-3.76864245	3.62638	51.92682
1945	1	-5.02485245	5.8022	51.92682
1946	2	-3.76864245	5.07693	51.92682
1944	1	-1.25621245	3.62638	51.92682
1947	1	-2.51242245	5.8022	51.92682
1948	2	-1.25621245	5.07693	51.92682
1949	2	-5.02485245	7.25276	51.92682
1950	1	-3.76864245	7.97803	51.92682
1951	2	-2.51242245	7.25276	51.92682
1952	1	-1.25621245	7.97803	51.92682
1953	1	-5.02485245	10.15390555	51.92682
1954	2	-3.76864245	9.42863155	51.92682
1957	2	-5.02485245	11.60445555	51.92682
1955	1	-2.51242245	10.15390555	51.92682
1956	2	-1.25621245	9.42863155	51.92682
1958	2	-2.51242245	11.60445555	51.92682
1959	1	-3.76864245	12.32973555	51.92682
1961	1	-5.02485245	14.50555555	51.92682
1962	2	-3.76864245	13.78028555	51.92682
1960	1	-1.25621245	12.32973555	51.92682
1963	1	-2.51242245	14.50555555	51.92682
1964	2	-1.25621245	13.78028555	51.92682
1965	2	-5.02485245	15.95611555	51.92682
1966	1	-3.76864245	16.68138555	51.92682
1967	2	-2.51242245	15.95611555	51.92682
1968	1	-1.25621245	16.68138555	51.92682
1969	1	-5.02485245	18.8572611	51.92682
1970	2	-3.76864245	18.1319871	51.92682
1973	2	-5.02485245	20.3078111	51.92682
1971	1	-2.51242245	18.8572611	51.92682
1972	2	-1.25621245	18.1319871	51.92682
1974	2	-2.51242245	20.3078111	51.92682
1975	1	-3.76864245	21.0330911	51.92682
1977	1	-5.02485245	23.2089111	51.92682
1978	2	-3.76864245	22.4836411	51.92682
1976	1	-1.25621245	21.0330911	51.92682
1979	1	-2.51242245	23.2089111	51.92682
1980	2	-1.25621245	22.4836411	51.92682
1981	2	-5.02485245	24.6594711	51.92682
1982	1	-3.76864245	25.3847411	51.92682
1983	2	-2.51242245	24.6594711	51.92682
1984	1	-1.25621245	25.3847411	51.92682
1985	1	3.33E-11	-7.25280555	51.92682
1986	2	1.25621	-7.97807955	51.92682
1989	2	6.67E-11	-5.80225555	51.92682
1987	1	2.51243	-7.25280555	51.92682
1988	2	3.76864	-7.97807955	51.92682
1990	2	2.51243	-5.80225555	51.92682
1991	1	1.25621	-5.07697555	51.92682
1993	1	1.33E-10	-2.90115555	51.92682
1994	2	1.25621	-3.62642555	51.92682
1992	1	3.76864	-5.07697555	51.92682
1995	1	2.51243	-2.90115555	51.92682
1996	2	3.76864	-3.62642555	51.92682
1997	2	1.67E-10	-1.45059555	51.92682
1998	1	1.25621	-0.72532555	51.92682
1999	2	2.51243	-1.45059555	51.92682
2000	1	3.76864	-0.72532555	51.92682
2001	1	3.33E-11	1.45055	51.92682
2002	2	1.25621	0.725276	51.92682
2005	2	6.67E-11	2.9011	51.92682
2003	1	2.51243	1.45055	51.92682
2004	2	3.76864	0.725276	51.92682
2006	2	2.51243	2.9011	51.92682
2007	1	1.25621	3.62638	51.92682
2009	1	1.33E-10	5.8022	51.92682
2010	2	1.25621	5.07693	51.92682
2008	1	3.76864	3.62638	51.92682
2011	1	2.51243	5.8022	51.92682
2012	2	3.76864	5.07693	51.92682
2013	2	1.67E-10	7.25276	51.92682
2014	1	1.25621	7.97803	51.92682
2015	2	2.51243	7.25276	51.92682
2016	1	3.76864	7.97803	51.92682
2017	1	3.33E-11	10.15390555	51.92682
2018	2	1.25621	9.42863155	51.92682
2021	2	6.67E-11	11.60445555	51.92682
2019	1	2.51243	10.15390555	51.92682
2020	2	3.76864	9.42863155	51.92682
2022	2	2.51243	11.60445555	51.92682
2023	1	1.25621	12.32973555	51.92682
2025	1	1.33E-10	14.50555555	51.92682
2026	2	1.25621	13.78028555	51.92682
2024	1	3.76864	12.32973555	51.92682
2027	1	2.51243	14.50555555	51.92682
2028	2	3.76864	13.78028555	51.92682
2029	2	1.67E-10	15.95611555	51.92682
2030	1	1.25621	16.68138555	51.92682
2031	2	2.51243	15.95611555	51.92682
2032	1	3.76864	16.68138555	51.92682
2033	1	3.33E-11	18.8572611	51.92682
2034	2	1.25621	18.1319871	51.92682
2037	2	6.67E-11	20.3078111	51.92682
2035	1	2.51243	18.8572611	51.92682
2036	2	3.76864	18.1319871	51.92682
2038	2	2.51243	20.3078111	51.92682
2039	1	1.25621	21.0330911	51.92682
2041	1	1.33E-10	23.2089111	51.92682
2042	2	1.25621	22.4836411	51.92682
2040	1	3.76864	21.0330911	51.92682
2043	1	2.51243	23.2089111	51.92682
2044	2	3.76864	22.4836411	51.92682
2045	2	1.67E-10	24.6594711	51.92682
2046	1	1.25621	25.3847411	51.92682
2047	2	2.51243	24.6594711	51.92682
2048	1	3.76864	25.3847411	51.92682
2049	1	5.02485245	-7.25280555	51.92682
2050	2	6.28106245	-7.97807955	51.92682
2053	2	5.02485245	-5.80225555	51.92682
2051	1	7.53728245	-7.25280555	51.92682
2052	2	8.79349245	-7.97807955	51.92682
2054	2	7.53728245	-5.80225555	51.92682
2055	1	6.28106245	-5.07697555	51.92682
2057	1	5.02485245	-2.90115555	51.92682
2058	2	6.28106245	-3.62642555	51.92682
2056	1	8.79349245	-5.07697555	51.92682
2059	1	7.53728245	-2.90115555	51.92682
2060	2	8.79349245	-3.62642555	51.92682
2061	2	5.02485245	-1.45059555	51.92682
2062	1	6.28106245	-0.72532555	51.92682
2063	2	7.53728245	-1.45059555	51.92682
2064	1	8.79349245	-0.72532555	51.92682
2065	1	5.02485245	1.45055	51.92682
2066	2	6.28106245	0.725276	51.92682
2069	2	5.02485245	2.9011	51.92682
2067	1	7.53728245	1.45055	51.92682
2068	2	8.79349245	0.725276	51.92682
2070	2	7.53728245	2.9011	51.92682
2071	1	6.28106245	3.62638	51.92682
2073	1	5.02485245	5.8022	51.92682
2074	2	6.28106245	5.07693	51.92682
2072	1	8.79349245	3.62638	51.92682
2075	1	7.53728245	5.8022	51.92682
2076	2	8.79349245	5.07693	51.92682
2077	2	5.02485245	7.25276	51.92682
2078	1	6.28106245	7.97803	51.92682
2079	2	7.53728245	7.25276	51.92682
2080	1	8.79349245	7.97803	51.92682
2081	1	5.02485245	10.15390555	51.92682
2082	2	6.28106245	9.42863155	51.92682
2085	2	5.02485245	11.60445555	51.92682
2083	1	7.53728245	10.15390555	51.92682
2084	2	8.79349245	9.42863155	51.92682
2086	2	7.53728245	11.60445555	51.92682
2087	1	6.28106245	12.32973555	51.92682
2089	1	5.02485245	14.50555555	51.92682
2090	2	6.28106245	13.78028555	51.92682
2088	1	8.79349245	12.32973555	51.92682
2091	1	7.53728245	14.50555555	51.92682
2092	2	8.79349245	13.78028555	51.92682
2093	2	5.02485245	15.95611555	51.92682
2094	1	6.28106245	16.68138555	51.92682
2095	2	7.53728245	15.95611555	51.92682
2096	1	8.79349245	16.68138555	51.92682
2097	1	5.02485245	18.8572611	51.92682
2098	2	6.28106245	18.1319871	51.92682
2101	2	5.02485245	20.3078111	51.92682
2099	1	7.53728245	18.8572611	51.92682
2100	2	8.79349245	18.1319871	51.92682
2102	2	7.53728245	20.3078111	51.92682
2103	1	6.28106245	21.0330911	51.92682
2105	1	5.02485245	23.2089111	51.92682
2106	2	6.28106245	22.4836411	51.92682
2104	1	8.79349245	21.0330911	51.92682
2107	1	7.53728245	23.2089111	51.92682
2108	2	8.79349245	22.4836411	51.92682
2109	2	5.02485245	24.6594711	51.92682
2110	1	6.28106245	25.3847411	51.92682
2111	2	7.53728245	24.6594711	51.92682
2112	1	8.79349245	25.3847411	51.92682
2113	1	10.0497049	-7.25280555	51.92682
2114	2	11.3059149	-7.97807955	51.92682
2117	2	10.0497049	-5.80225555	51.92682
2115	1	12.5621349	-7.25280555	51.92682
2116	2	13.8183449	-7.97807955	51.92682
2118	2	12.5621349	-5.80225555	51.92682
2119	1	11.3059149	-5.07697555	51.92682
2121	1	10.0497049	-2.90115555	51.92682
2122	2	11.3059149	-3.62642555	51.92682
2120	1	13.8183449	-5.07697555	51.92682
2123	1	12.5621349	-2.90115555	51.92682
2124	2	13.8183449	-3.62642555	51.92682
2125	2	10.0497049	-1.45059555	51.92682
2126	1	11.3059149	-0.72532555	51.92682
2127	2	12.5621349	-1.45059555	51.92682
2128	1	13.8183449	-0.72532555	51.92682
2129	1	10.0497049	1.45055	51.92682
2130	2	11.3059149	0.725276	51.92682
2133	2	10.0497049	2.9011	51.92682
2131	1	12.5621349	1.45055	51.92682
2132	2	13.8183449	0.725276	51.92682
2134	2	12.5621349	2.9011	51.92682
2135	1	11.3059149	3.62638	51.92682
2137	1	10.0497049	5.8022	51.92682
2138	2	11.3059149	5.07693	51.92682
2136	1	13.8183449	3.62638	51.92682
2139	1	12.5621349	5.8022	51.92682
2140	2	13.8183449	5.07693	51.92682
2141	2	10.0497049	7.25276	51.92682
2142	1	11.3059149	7.97803	51.92682
2143	2	12.5621349	7.25276	51.92682
2144	1	13.8183449	7.97803	51.92682
2145	1	10.0497049	10.15390555	51.92682
2146	2	11.3059149	9.42863155	51.92682
2149	2	10.0497049	11.60445555	51.92682
2147	1	12.5621349	10.15390555	51.92682
2148	2	13.8183449	9.42863155	51.92682
2150	2	12.5621349	11.60445555	51.92682
2151	1	11.3059149	12.32973555	51.92682
2153	1	10.0497049	14.50555555	51.92682
2154	2	11.3059149	13.78028555	51.92682
2152	1	13.8183449	12.32973555	51.92682
2155	1	12.5621349	14.50555555	51.92682
2156	2	13.8183449	13.78028555	51.92682
2157	2	10.0497049	15.95611555	51.92682
2158	1	11.3059149	16.68138555	51.92682
2159	2	12.5621349	15.95611555	51.92682
2160	1	13.8183449	16.68138555	51.92682
2161	1	10.0497049	18.8572611	51.92682
2162	2	11.3059149	18.1319871	51.92682
2165	2	10.0497049	20.3078111	51.92682
2163	1	12.5621349	18.8572611	51.92682
2164	2	13.8183449	18.1319871	51.92682
2166	2	12.5621349	20.3078111	51.92682
2167	1	11.3059149	21.0330911	51.92682
2169	1	10.0497049	23.2089111	51.92682
2170	2	11.3059149	22.4836411	51.92682
2168	1	13.8183449	21.0330911	51.92682
2171	1	12.5621349	23.2089111	51.92682
2172	2	13.8183449	22.4836411	51.92682
2173	2	10.0497049	24.6594711	51.92682
2174	1	11.3059149	25.3847411	51.92682
2175	2	12.5621349	24.6594711	51.92682
2176	1	13.8183449	25.3847411	51.92682
2177	1	15.07455735	-7.25280555	51.92682
2178	2	16.33076735	-7.97807955	51.92682
2181	2	15.07455735	-5.80225555	51.92682
2179	1	17.58698735	-7.25280555	51.92682
2180	2	18.84319735	-7.97807955	51.92682
2182	2	17.58698735	-5.80225555	51.92682
2183	1	16.33076735	-5.07697555	51.92682
2185	1	15.07455735	-2.90115555	51.92682
2186	2	16.33076735	-3.62642555	51.92682
2184	1	18.84319735	-5.07697555	51.92682
2187	1	17.58698735	-2.90115555	51.92682
2188	2	18.84319735	-3.62642555	51.92682
2189	2	15.07455735	-1.45059555	51.92682
2190	1	16.33076735	-0.72532555	51.92682
2191	2	17.58698735	-1.45059555	51.92682
2192	1	18.84319735	-0.72532555	51.92682
2193	1	15.07455735	1.45055	51.92682
2194	2	16.33076735	0.725276	51.92682
2197	2	15.07455735	2.9011	51.92682
2195	1	17.58698735	1.45055	51.92682
2196	2	18.84319735	0.725276	51.92682
2198	2	17.58698735	2.9011	51.92682
2199	1	16.33076735	3.62638	51.92682
2201	1	15.07455735	5.8022	51.92682
2202	2	16.33076735	5.07693	51.92682
2200	1	18.84319735	3.62638	51.92682
2203	1	17.58698735	5.8022	51.92682
2204	2	18.84319735	5.07693	51.92682
2205	2	15.07455735	7.25276	51.92682
2206	1	16.33076735	7.97803	51.92682
2207	2	17.58698735	7.25276	51.92682
2208	1	18.84319735	7.97803	51.92682
2209	1	15.07455735	10.15390555	51.92682
2210	2	16.33076735	9.42863155	51.92682
2213	2	15.07455735	11.60445555	51.92682
2211	1	17.58698735	10.15390555	51.92682
2212	2	18.84319735	9.42863155	51.92682
2214	2	17.58698735	11.60445555	51.92682
2215	1	16.33076735	12.32973555	51.92682
2217	1	15.07455735	14.50555555	51.92682
2218	2	16.33076735	13.78028555	51.92682
2216	1	18.84319735	12.32973555	51.92682
2219	1	17.58698735	14.50555555	51.92682
2220	2	18.84319735	13.78028555	51.92682
2221	2	15.07455735	15.95611555	51.92682
2222	1	16.33076735	16.68138555	51.92682
2223	2	17.58698735	15.95611555	51.92682
2224	1	18.84319735	16.68138555	51.92682
2225	1	15.07455735	18.8572611	51.92682
2226	2	16.33076735	18.1319871	51.92682
2229	2	15.07455735	20.3078111	51.92682
2227	1	17.58698735	18.8572611	51.92682
2228	2	18.84319735	18.1319871	51.92682
2230	2	17.58698735	20.3078111	51.92682
2231	1	16.33076735	21.0330911	51.92682
2233	1	15.07455735	23.2089111	51.92682
2234	2	16.33076735	22.4836411	51.92682
2232	1	18.84319735	21.0330911	51.92682
2235	1	17.58698735	23.2089111	51.92682
2236	2	18.84319735	22.4836411	51.92682
2237	2	15.07455735	24.6594711	51.92682
2238	1	16.33076735	25.3847411	51.92682
2239	2	17.58698735	24.6594711	51.92682
2240	1	18.84319735	25.3847411	51.92682
2241	1	-15.07455735	27.56061665	51.92682
2242	2	-13.81834735	26.83534265	51.92682
2245	2	-15.07455735	29.01116665	51.92682
2243	1	-12.56212735	27.56061665	51.92682
2244	2	-11.30591735	26.83534265	51.92682
2246	2	-12.56212735	29.01116665	51.92682
2247	1	-13.81834735	29.73644665	51.92682
2249	1	-15.07455735	31.91226665	51.92682
2250	2	-13.81834735	31.18699665	51.92682
2248	1	-11.30591735	29.73644665	51.92682
2251	1	-12.56212735	31.91226665	51.92682
2252	2	-11.30591735	31.18699665	51.92682
2253	2	-15.07455735	33.36282665	51.92682
2254	1	-13.81834735	34.08809665	51.92682
2255	2	-12.56212735	33.36282665	51.92682
2256	1	-11.30591735	34.08809665	51.92682
2257	1	-15.07455735	36.2639722	51.92682
2258	2	-13.81834735	35.5386982	51.92682
2261	2	-15.07455735	37.7145222	51.92682
2259	1	-12.56212735	36.2639722	51.92682
2260	2	-11.30591735	35.5386982	51.92682
2262	2	-12.56212735	37.7145222	51.92682
2263	1	-13.81834735	38.4398022	51.92682
2265	1	-15.07455735	40.6156222	51.92682
2266	2	-13.81834735	39.8903522	51.92682
2264	1	-11.30591735	38.4398022	51.92682
2267	1	-12.56212735	40.6156222	51.92682
2268	2	-11.30591735	39.8903522	51.92682
2269	2	-15.07455735	42.0661822	51.92682
2270	1	-13.81834735	42.7914522	51.92682
2271	2	-12.56212735	42.0661822	51.92682
2272	1	-11.30591735	42.7914522	51.92682
2273	1	-15.07455735	44.96732775	51.92682
2274	2	-13.81834735	44.24205375	51.92682
2277	2	-15.07455735	46.41787775	51.92682
2275	1	-12.56212735	44.96732775	51.92682
2276	2	-11.30591735	44.24205375	51.92682
2278	2	-12.56212735	46.41787775	51.92682
2279	1	-13.81834735	47.14315775	51.92682
2281	1	-15.07455735	49.31897775	51.92682
2282	2	-13.81834735	48.59370775	51.92682
2280	1	-11.30591735	47.14315775	51.92682
2283	1	-12.56212735	49.31897775	51.92682
2284	2	-11.30591735	48.59370775	51.92682
2285	2	-15.07455735	50.76953775	51.92682
2286	1	-13.81834735	51.49480775	51.92682
2287	2	-12.56212735	50.76953775	51.92682
2288	1	-11.30591735	51.49480775	51.92682
2289	1	-15.07455735	53.6706833	51.92682
2290	2	-13.81834735	52.9454093	51.92682
2293	2	-15.07455735	55.1212333	51.92682
2291	1	-12.56212735	53.6706833	51.92682
2292	2	-11.30591735	52.9454093	51.92682
2294	2	-12.56212735	55.1212333	51.92682
2295	1	-13.81834735	55.8465133	51.92682
2297	1	-15.07455735	58.0223333	51.92682
2298	2	-13.81834735	57.2970633	51.92682
2296	1	-11.30591735	55.8465133	51.92682
2299	1	-12.56212735	58.0223333	51.92682
2300	2	-11.30591735	57.2970633	51.92682
2301	2	-15.07455735	59.4728933	51.92682
2302	1	-13.81834735	60.1981633	51.92682
2303	2	-12.56212735	59.4728933	51.92682
2304	1	-11.30591735	60.1981633	51.92682
2305	1	-10.0497049	27.56061665	51.92682
2306	2	-8.7934949	26.83534265	51.92682
2309	2	-10.0497049	29.01116665	51.92682
2307	1	-7.5372749	27.56061665	51.92682
2308	2	-6.2810649	26.83534265	51.92682
2310	2	-7.5372749	29.01116665	51.92682
2311	1	-8.7934949	29.73644665	51.92682
2313	1	-10.0497049	31.91226665	51.92682
2314	2	-8.7934949	31.18699665	51.92682
2312	1	-6.2810649	29.73644665	51.92682
2315	1	-7.5372749	31.91226665	51.92682
2316	2	-6.2810649	31.18699665	51.92682
2317	2	-10.0497049	33.36282665	51.92682
2318	1	-8.7934949	34.08809665	51.92682
2319	2	-7.5372749	33.36282665	51.92682
2320	1	-6.2810649	34.08809665	51.92682
2321	1	-10.0497049	36.2639722	51.92682
2322	2	-8.7934949	35.5386982	51.92682
2325	2	-10.0497049	37.7145222	51.92682
2323	1	-7.5372749	36.2639722	51.92682
2324	2	-6.2810649	35.5386982	51.92682
2326	2	-7.5372749	37.7145222	51.92682
2327	1	-8.7934949	38.4398022	51.92682
2329	1	-10.0497049	40.6156222	51.92682
2330	2	-8.7934949	39.8903522	51.92682
2328	1	-6.2810649	38.4398022	51.92682
2331	1	-7.5372749	40.6156222	51.92682
2332	2	-6.2810649	39.8903522	51.92682
2333	2	-10.0497049	42.0661822	51.92682
2334	1	-8.7934949	42.7914522	51.92682
2335	2	-7.5372749	42.0661822	51.92682
2336	1	-6.2810649	42.7914522	51.92682
2337	1	-10.0497049	44.96732775	51.92682
2338	2	-8.7934949	44.24205375	51.92682
2341	2	-10.0497049	46.41787775	51.92682
2339	1	-7.5372749	44.96732775	51.92682
2340	2	-6.2810649	44.24205375	51.92682
2342	2	-7.5372749	46.41787775	51.92682
2343	1	-8.7934949	47.14315775	51.92682
2345	1	-10.0497049	49.31897775	51.92682
2346	2	-8.7934949	48.59370775	51.92682
2344	1	-6.2810649	47.14315775	51.92682
2347	1	-7.5372749	49.31897775	51.92682
2348	2	-6.2810649	48.59370775	51.92682
2349	2	-10.0497049	50.76953775	51.92682
2350	1	-8.7934949	51.49480775	51.92682
2351	2	-7.5372749	50.76953775	51.92682
2352	1	-6.2810649	51.49480775	51.92682
2353	1	-10.0497049	53.6706833	51.92682
2354	2	-8.7934949	52.9454093	51.92682
2357	2	-10.0497049	55.1212333	51.92682
2355	1	-7.5372749	53.6706833	51.92682
2356	2	-6.2810649	52.9454093	51.92682
2358	2	-7.5372749	55.1212333	51.92682
2359	1	-8.7934949	55.8465133	51.92682
2361	1	-10.0497049	58.0223333	51.92682
2362	2	-8.7934949	57.2970633	51.92682
2360	1	-6.2810649	55.8465133	51.92682
2363	1	-7.5372749	58.0223333	51.92682
2364	2	-6.2810649	57.2970633	51.92682
2365	2	-10.0497049	59.4728933	51.92682
2366	1	-8.7934949	60.1981633	51.92682
2367	2	-7.5372749	59.4728933	51.92682
2368	1	-6.2810649	60.1981633	51.92682
2369	1	-5.02485245	27.56061665	51.92682
2370	2	-3.76864245	26.83534265	51.92682
2373	2	-5.02485245	29.01116665	51.92682
2371	1	-2.51242245	27.56061665	51.92682
2372	2	-1.25621245	26.83534265	51.92682
2374	2	-2.51242245	29.01116665	51.92682
2375	1	-3.76864245	29.73644665	51.92682
2377	1	-5.02485245	31.91226665	51.92682
2378	2	-3.76864245	31.18699665	51.92682
2376	1	-1.25621245	29.73644665	51.92682
2379	1	-2.51242245	31.91226665	51.92682
2380	2	-1.25621245	31.18699665	51.92682
2381	2	-5.02485245	33.36282665	51.92682
2382	1	-3.76864245	34.08809665	51.92682
2383	2	-2.51242245	33.36282665	51.92682
2384	1	-1.25621245	34.08809665	51.92682
2385	1	-5.02485245	36.2639722	51.92682
2386	2	-3.76864245	35.5386982	51.92682
2389	2	-5.02485245	37.7145222	51.92682
2387	1	-2.51242245	36.2639722	51.92682
2388	2	-1.25621245	35.5386982	51.92682
2390	2	-2.51242245	37.7145222	51.92682
2391	1	-3.76864245	38.4398022	51.92682
2393	1	-5.02485245	40.6156222	51.92682
2394	2	-3.76864245	39.8903522	51.92682
2392	1	-1.25621245	38.4398022	51.92682
2395	1	-2.51242245	40.6156222	51.92682
2396	2	-1.25621245	39.8903522	51.92682
2397	2	-5.02485245	42.0661822	51.92682
2398	1	-3.76864245	42.7914522	51.92682
2399	2	-2.51242245	42.0661822	51.92682
2400	1	-1.25621245	42.7914522	51.92682
2401	1	-5.02485245	44.96732775	51.92682
2402	2	-3.76864245	44.24205375	51.92682
2405	2	-5.02485245	46.41787775	51.92682
2403	1	-2.51242245	44.96732775	51.92682
2404	2	-1.25621245	44.24205375	51.92682
2406	2	-2.51242245	46.41787775	51.92682
2407	1	-3.76864245	47.14315775	51.92682
2409	1	-5.02485245	49.31897775	51.92682
2410	2	-3.76864245	48.59370775	51.92682
2408	1	-1.25621245	47.14315775	51.92682
2411	1	-2.51242245	49.31897775	51.92682
2412	2	-1.25621245	48.59370775	51.92682
2413	2	-5.02485245	50.76953775	51.92682
2414	1	-3.76864245	51.49480775	51.92682
2415	2	-2.51242245	50.76953775	51.92682
2416	1	-1.25621245	51.49480775	51.92682
2417	1	-5.02485245	53.6706833	51.92682
2418	2	-3.76864245	52.9454093	51.92682
2421	2	-5.02485245	55.1212333	51.92682
2419	1	-2.51242245	53.6706833	51.92682
2420	2	-1.25621245	52.9454093	51.92682
2422	2	-2.51242245	55.1212333	51.92682
2423	1	-3.76864245	55.8465133	51.92682
2425	1	-5.02485245	58.0223333	51.92682
2426	2	-3.76864245	57.2970633	51.92682
2424	1	-1.25621245	55.8465133	51.92682
2427	1	-2.51242245	58.0223333	51.92682
2428	2	-1.25621245	57.2970633	51.92682
2429	2	-5.02485245	59.4728933	51.92682
2430	1	-3.76864245	60.1981633	51.92682
2431	2	-2.51242245	59.4728933	51.92682
2432	1	-1.25621245	60.1981633	51.92682
2433	1	3.33E-11	27.56061665	51.92682
2434	2	1.25621	26.83534265	51.92682
2437	2	6.67E-11	29.01116665	51.92682
2435	1	2.51243	27.56061665	51.92682
2436	2	3.76864	26.83534265	51.92682
2438	2	2.51243	29.01116665	51.92682
2439	1	1.25621	29.73644665	51.92682
2441	1	1.33E-10	31.91226665	51.92682
2442	2	1.25621	31.18699665	51.92682
2440	1	3.76864	29.73644665	51.92682
2443	1	2.51243	31.91226665	51.92682
2444	2	3.76864	31.18699665	51.92682
2445	2	1.67E-10	33.36282665	51.92682
2446	1	1.25621	34.08809665	51.92682
2447	2	2.51243	33.36282665	51.92682
2448	1	3.76864	34.08809665	51.92682
2449	1	3.33E-11	36.2639722	51.92682
2450	2	1.25621	35.5386982	51.92682
2453	2	6.67E-11	37.7145222	51.92682
2451	1	2.51243	36.2639722	51.92682
2452	2	3.76864	35.5386982	51.92682
2454	2	2.51243	37.7145222	51.92682
2455	1	1.25621	38.4398022	51.92682
2457	1	1.33E-10	40.6156222	51.92682
2458	2	1.25621	39.8903522	51.92682
2456	1	3.76864	38.4398022	51.92682
2459	1	2.51243	40.6156222	51.92682
2460	2	3.76864	39.8903522	51.92682
2461	2	1.67E-10	42.0661822	51.92682
2462	1	1.25621	42.7914522	51.92682
2463	2	2.51243	42.0661822	51.92682
2464	1	3.76864	42.7914522	51.92682
2465	1	3.33E-11	44.96732775	51.92682
2466	2	1.25621	44.24205375	51.92682
2469	2	6.67E-11	46.41787775	51.92682
2467	1	2.51243	44.96732775	51.92682
2468	2	3.76864	44.24205375	51.92682
2470	2	2.51243	46.41787775	51.92682
2471	1	1.25621	47.14315775	51.92682
2473	1	1.33E-10	49.31897775	51.92682
2474	2	1.25621	48.59370775	51.92682
2472	1	3.76864	47.14315775	51.92682
2475	1	2.51243	49.31897775	51.92682
2476	2	3.76864	48.59370775	51.92682
2477	2	1.67E-10	50.76953775	51.92682
2478	1	1.25621	51.49480775	51.92682
2479	2	2.51243	50.76953775	51.92682
2480	1	3.76864	51.49480775	51.92682
2481	1	3.33E-11	53.6706833	51.92682
2482	2	1.25621	52.9454093	51.92682
2485	2	6.67E-11	55.1212333	51.92682
2483	1	2.51243	53.6706833	51.92682
2484	2	3.76864	52.9454093	51.92682
2486	2	2.51243	55.1212333	51.92682
2487	1	1.25621	55.8465133	51.92682
2489	1	1.33E-10	58.0223333	51.92682
2490	2	1.25621	57.2970633	51.92682
2488	1	3.76864	55.8465133	51.92682
2491	1	2.51243	58.0223333	51.92682
2492	2	3.76864	57.2970633	51.92682
2493	2	1.67E-10	59.4728933	51.92682
2494	1	1.25621	60.1981633	51.92682
2495	2	2.51243	59.4728933	51.92682
2496	1	3.76864	60.1981633	51.92682
2497	1	5.02485245	27.56061665	51.92682
2498	2	6.28106245	26.83534265	51.92682
2501	2	5.02485245	29.01116665	51.92682
2499	1	7.53728245	27.56061665	51.92682
2500	2	8.79349245	26.83534265	51.92682
2502	2	7.53728245	29.01116665	51.92682
2503	1	6.28106245	29.73644665	51.92682
2505	1	5.02485245	31.91226665	51.92682
2506	2	6.28106245	31.18699665	51.92682
2504	1	8.79349245	29.73644665	51.92682
2507	1	7.53728245	31.91226665	51.92682
2508	2	8.79349245	31.18699665	51.92682
2509	2	5.02485245	33.36282665	51.92682
2510	1	6.28106245	34.08809665	51.92682
2511	2	7.53728245	33.36282665	51.92682
2512	1	8.79349245	34.08809665	51.92682
2513	1	5.02485245	36.2639722	51.92682
2514	2	6.28106245	35.5386982	51.92682
2517	2	5.02485245	37.7145222	51.92682
2515	1	7.53728245	36.2639722	51.92682
2516	2	8.79349245	35.5386982	51.92682
2518	2	7.53728245	37.7145222	51.92682
2519	1	6.28106245	38.4398022	51.92682
2521	1	5.02485245	40.6156222	51.92682
2522	2	6.28106245	39.8903522	51.92682
2520	1	8.79349245	38.4398022	51.92682
2523	1	7.53728245	40.6156222	51.92682
2524	2	8.79349245	39.8903522	51.92682
2525	2	5.02485245	42.0661822	51.92682
2526	1	6.28106245	42.7914522	51.92682
2527	2	7.53728245	42.0661822	51.92682
2528	1	8.79349245	42.7914522	51.92682
2529	1	5.02485245	44.96732775	51.92682
2530	2	6.28106245	44.24205375	51.92682
2533	2	5.02485245	46.41787775	51.92682
2531	1	7.53728245	44.96732775	51.92682
2532	2	8.79349245	44.24205375	51.92682
2534	2	7.53728245	46.41787775	51.92682
2535	1	6.28106245	47.14315775	51.92682
2537	1	5.02485245	49.31897775	51.92682
2538	2	6.28106245	48.59370775	51.92682
2536	1	8.79349245	47.14315775	51.92682
2539	1	7.53728245	49.31897775	51.92682
2540	2	8.79349245	48.59370775	51.92682
2541	2	5.02485245	50.76953775	51.92682
2542	1	6.28106245	51.49480775	51.92682
2543	2	7.53728245	50.76953775	51.92682
2544	1	8.79349245	51.49480775	51.92682
2545	1	5.02485245	53.6706833	51.92682
2546	2	6.28106245	52.9454093	51.92682
2549	2	5.02485245	55.1212333	51.92682
2547	1	7.53728245	53.6706833	51.92682
2548	2	8.79349245	52.9454093	51.92682
2550	2	7.53728245	55.1212333	51.92682
2551	1	6.28106245	55.8465133	51.92682
2553	1	5.02485245	58.0223333	51.92682
2554	2	6.28106245	57.2970633	51.92682
2552	1	8.79349245	55.8465133	51.92682
2555	1	7.53728245	58.0223333	51.92682
2556	2	8.79349245	57.2970633	51.92682
2557	2	5.02485245	59.4728933	51.92682
2558	1	6.28106245	60.1981633	51.92682
2559	2	7.53728245	59.4728933	51.92682
2560	1	8.79349245	60.1981633	51.92682
2561	1	10.0497049	27.56061665	51.92682
2562	2	11.3059149	26.83534265	51.92682
2565	2	10.0497049	29.01116665	51.92682
2563	1	12.5621349	27.56061665	51.92682
2564	2	13.8183449	26.83534265	51.92682
2566	2	12.5621349	29.01116665	51.92682
2567	1	11.3059149	29.73644665	51.92682
2569	1	10.0497049	31.91226665	51.92682
2570	2	11.3059149	31.18699665	51.92682
2568	1	13.8183449	29.73644665	51.92682
2571	1	12.5621349	31.91226665	51.92682
2572	2	13.8183449	31.18699665	51.92682
2573	2	10.0497049	33.36282665	51.92682
2574	1	11.3059149	34.08809665	51.92682
2575	2	12.5621349	33.36282665	51.92682
2576	1	13.8183449	34.08809665	51.92682
2577	1	10.0497049	36.2639722	51.92682
2578	2	11.3059149	35.5386982	51.92682
2581	2	10.0497049	37.7145222	51.92682
2579	1	12.5621349	36.2639722	51.92682
2580	2	13.8183449	35.5386982	51.92682
2582	2	12.5621349	37.7145222	51.92682
2583	1	11.3059149	38.4398022	51.92682
2585	1	10.0497049	40.6156222	51.92682
2586	2	11.3059149	39.8903522	51.92682
2584	1	13.8183449	38.4398022	51.92682
2587	1	12.5621349	40.6156222	51.92682
2588	2	13.8183449	39.8903522	51.92682
2589	2	10.0497049	42.0661822	51.92682
2590	1	11.3059149	42.7914522	51.92682
2591	2	12.5621349	42.0661822	51.92682
2592	1	13.8183449	42.7914522	51.92682
2593	1	10.0497049	44.96732775	51.92682
2594	2	11.3059149	44.24205375	51.92682
2597	2	10.0497049	46.41787775	51.92682
2595	1	12.5621349	44.96732775	51.92682
2596	2	13.8183449	44.24205375	51.92682
2598	2	12.5621349	46.41787775	51.92682
2599	1	11.3059149	47.14315775	51.92682
2601	1	10.0497049	49.31897775	51.92682
2602	2	11.3059149	48.59370775	51.92682
2600	1	13.8183449	47.14315775	51.92682
2603	1	12.5621349	49.31897775	51.92682
2604	2	13.8183449	48.59370775	51.92682
2605	2	10.0497049	50.76953775	51.92682
2606	1	11.3059149	51.49480775	51.92682
2607	2	12.5621349	50.76953775	51.92682
2608	1	13.8183449	51.49480775	51.92682
2609	1	10.0497049	53.6706833	51.92682
2610	2	11.3059149	52.9454093	51.92682
2613	2	10.0497049	55.1212333	51.92682
2611	1	12.5621349	53.6706833	51.92682
2612	2	13.8183449	52.9454093	51.92682
2614	2	12.5621349	55.1212333	51.92682
2615	1	11.3059149	55.8465133	51.92682
2617	1	10.0497049	58.0223333	51.92682
2618	2	11.3059149	57.2970633	51.92682
2616	1	13.8183449	55.8465133	51.92682
2619	1	12.5621349	58.0223333	51.92682
2620	2	13.8183449	57.2970633	51.92682
2621	2	10.0497049	59.4728933	51.92682
2622	1	11.3059149	60.1981633	51.92682
2623	2	12.5621349	59.4728933	51.92682
2624	1	13.8183449	60.1981633	51.92682
2625	1	15.07455735	27.56061665	51.92682
2626	2	16.33076735	26.83534265	51.92682
2629	2	15.07455735	29.01116665	51.92682
2627	1	17.58698735	27.56061665	51.92682
2628	2	18.84319735	26.83534265	51.92682
2630	2	17.58698735	29.01116665	51.92682
2631	1	16.33076735	29.73644665	51.92682
2633	1	15.07455735	31.91226665	51.92682
2634	2	16.33076735	31.18699665	51.92682
2632	1	18.84319735	29.73644665	51.92682
2635	1	17.58698735	31.91226665	51.92682
2636	2	18.84319735	31.18699665	51.92682
2637	2	15.07455735	33.36282665	51.92682
2638	1	16.33076735	34.08809665	51.92682
2639	2	17.58698735	33.36282665	51.92682
2640	1	18.84319735	34.08809665	51.92682
2641	1	15.07455735	36.2639722	51.92682
2642	2	16.33076735	35.5386982	51.92682
2645	2	15.07455735	37.7145222	51.92682
2643	1	17.58698735	36.2639722	51.92682
2644	2	18.84319735	35.5386982	51.92682
2646	2	17.58698735	37.7145222	51.92682
2647	1	16.33076735	38.4398022	51.92682
2649	1	15.07455735	40.6156222	51.92682
2650	2	16.33076735	39.8903522	51.92682
2648	1	18.84319735	38.4398022	51.92682
2651	1	17.58698735	40.6156222	51.92682
2652	2	18.84319735	39.8903522	51.92682
2653	2	15.07455735	42.0661822	51.92682
2654	1	16.33076735	42.7914522	51.92682
2655	2	17.58698735	42.0661822	51.92682
2656	1	18.84319735	42.7914522	51.92682
2657	1	15.07455735	44.96732775	51.92682
2658	2	16.33076735	44.24205375	51.92682
2661	2	15.07455735	46.41787775	51.92682
2659	1	17.58698735	44.96732775	51.92682
2660	2	18.84319735	44.24205375	51.92682
2662	2	17.58698735	46.41787775	51.92682
2663	1	16.33076735	47.14315775	51.92682
2665	1	15.07455735	49.31897775	51.92682
2666	2	16.33076735	48.59370775	51.92682
2664	1	18.84319735	47.14315775	51.92682
2667	1	17.58698735	49.31897775	51.92682
2668	2	18.84319735	48.59370775	51.92682
2669	2	15.07455735	50.76953775	51.92682
2670	1	16.33076735	51.49480775	51.92682
2671	2	17.58698735	50.76953775	51.92682
2672	1	18.84319735	51.49480775	51.92682
2673	1	15.07455735	53.6706833	51.92682
2674	2	16.33076735	52.9454093	51.92682
2677	2	15.07455735	55.1212333	51.92682
2675	1	17.58698735	53.6706833	51.92682
2676	2	18.84319735	52.9454093	51.92682
2678	2	17.58698735	55.1212333	51.92682
2679	1	16.33076735	55.8465133	51.92682
2681	1	15.07455735	58.0223333	51.92682
2682	2	16.33076735	57.2970633	51.92682
2680	1	18.84319735	55.8465133	51.92682
2683	1	17.58698735	58.0223333	51.92682
2684	2	18.84319735	57.2970633	51.92682
2685	2	15.07455735	59.4728933	51.92682
2686	1	16.33076735	60.1981633	51.92682
2687	2	17.58698735	59.4728933	51.92682
2688	1	18.84319735	60.1981633	51.92682
2689	1	20.0994098	-42.06622775	51.92682
2690	2	21.3556198	-42.79150175	51.92682
2693	2	20.0994098	-40.61567775	51.92682
2691	1	22.6118398	-42.06622775	51.92682
2692	2	23.8680498	-42.79150175	51.92682
2694	2	22.6118398	-40.61567775	51.92682
2695	1	21.3556198	-39.89039775	51.92682
2697	1	20.0994098	-37.71457775	51.92682
2698	2	21.3556198	-38.43984775	51.92682
2696	1	23.8680498	-39.89039775	51.92682
2699	1	22.6118398	-37.71457775	51.92682
2700	2	23.8680498	-38.43984775	51.92682
2701	2	20.0994098	-36.26401775	51.92682
2702	1	21.3556198	-35.53874775	51.92682
2703	2	22.6118398	-36.26401775	51.92682
2704	1	23.8680498	-35.53874775	51.92682
2705	1	20.0994098	-33.3628722	51.92682
2706	2	21.3556198	-34.0881462	51.92682
2709	2	20.0994098	-31.9123222	51.92682
2707	1	22.6118398	-33.3628722	51.92682
2708	2	23.8680498	-34.0881462	51.92682
2710	2	22.6118398	-31.9123222	51.92682
2711	1	21.3556198	-31.1870422	51.92682
2713	1	20.0994098	-29.0112222	51.92682
2714	2	21.3556198	-29.7364922	51.92682
2712	1	23.8680498	-31.1870422	51.92682
2715	1	22.6118398	-29.0112222	51.92682
2716	2	23.8680498	-29.7364922	51.92682
2717	2	20.0994098	-27.5606622	51.92682
2718	1	21.3556198	-26.8353922	51.92682
2719	2	22.6118398	-27.5606622	51.92682
2720	1	23.8680498	-26.8353922	51.92682
2721	1	20.0994098	-24.65951665	51.92682
2722	2	21.3556198	-25.38479065	51.92682
2725	2	20.0994098	-23.20896665	51.92682
2723	1	22.6118398	-24.65951665	51.92682
2724	2	23.8680498	-25.38479065	51.92682
2726	2	22.6118398	-23.20896665	51.92682
2727	1	21.3556198	-22.48368665	51.92682
2729	1	20.0994098	-20.30786665	51.92682
2730	2	21.3556198	-21.03313665	51.92682
2728	1	23.8680498	-22.48368665	51.92682
2731	1	22.6118398	-20.30786665	51.92682
2732	2	23.8680498	-21.03313665	51.92682
2733	2	20.0994098	-18.85730665	51.92682
2734	1	21.3556198	-18.13203665	51.92682
2735	2	22.6118398	-18.85730665	51.92682
2736	1	23.8680498	-18.13203665	51.92682
2737	1	20.0994098	-15.9561611	51.92682
2738	2	21.3556198	-16.6814351	51.92682
2741	2	20.0994098	-14.5056111	51.92682
2739	1	22.6118398	-15.9561611	51.92682
2740	2	23.8680498	-16.6814351	51.92682
2742	2	22.6118398	-14.5056111	51.92682
2743	1	21.3556198	-13.7803311	51.92682
2745	1	20.0994098	-11.6045111	51.92682
2746	2	21.3556198	-12.3297811	51.92682
2744	1	23.8680498	-13.7803311	51.92682
2747	1	22.6118398	-11.6045111	51.92682
2748	2	23.8680498	-12.3297811	51.92682
2749	2	20.0994098	-10.1539511	51.92682
2750	1	21.3556198	-9.4286811	51.92682
2751	2	22.6118398	-10.1539511	51.92682
2752	1	23.8680498	-9.4286811	51.92682
2753	1	25.12426225	-42.06622775	51.92682
2754	2	26.38047225	-42.79150175	51.92682
2757	2	25.12426225	-40.61567775	51.92682
2755	1	27.63669225	-42.06622775	51.92682
2756	2	28.89290225	-42.79150175	51.92682
2758	2	27.63669225	-40.61567775	51.92682
2759	1	26.38047225	-39.89039775	51.92682
2761	1	25.12426225	-37.71457775	51.92682
2762	2	26.38047225	-38.43984775	51.92682
2760	1	28.89290225	-39.89039775	51.92682
2763	1	27.63669225	-37.71457775	51.92682
2764	2	28.89290225	-38.43984775	51.92682
2765	2	25.12426225	-36.26401775	51.92682
2766	1	26.38047225	-35.53874775	51.92682
2767	2	27.63669225	-36.26401775	51.92682
2768	1	28.89290225	-35.53874775	51.92682
2769	1	25.12426225	-33.3628722	51.92682
2770	2	26.38047225	-34.0881462	51.92682
2773	2	25.12426225	-31.9123222	51.92682
2771	1	27.63669225	-33.3628722	51.92682
2772	2	28.89290225	-34.0881462	51.92682
2774	2	27.63669225	-31.9123222	51.92682
2775	1	26.38047225	-31.1870422	51.92682
2777	1	25.12426225	-29.0112222	51.92682
2778	2	26.38047225	-29.7364922	51.92682
2776	1	28.89290225	-31.1870422	51.92682
2779	1	27.63669225	-29.0112222	51.92682
2780	2	28.89290225	-29.7364922	51.92682
2781	2	25.12426225	-27.5606622	51.92682
2782	1	26.38047225	-26.8353922	51.92682
2783	2	27.63669225	-27.5606622	51.92682
2784	1	28.89290225	-26.8353922	51.92682
2785	1	25.12426225	-24.65951665	51.92682
2786	2	26.38047225	-25.38479065	51.92682
2789	2	25.12426225	-23.20896665	51.92682
2787	1	27.63669225	-24.65951665	51.92682
2788	2	28.89290225	-25.38479065	51.92682
2790	2	27.63669225	-23.20896665	51.92682
2791	1	26.38047225	-22.48368665	51.92682
2793	1	25.12426225	-20.30786665	51.92682
2794	2	26.38047225	-21.03313665	51.92682
2792	1	28.89290225	-22.48368665	51.92682
2795	1	27.63669225	-20.30786665	51.92682
2796	2	28.89290225	-21.03313665	51.92682
2797	2	25.12426225	-18.85730665	51.92682
2798	1	26.38047225	-18.13203665	51.92682
2799	2	27.63669225	-18.85730665	51.92682
2800	1	28.89290225	-18.13203665	51.92682
2801	1	25.12426225	-15.9561611	51.92682
2802	2	26.38047225	-16.6814351	51.92682
2805	2	25.12426225	-14.5056111	51.92682
2803	1	27.63669225	-15.9561611	51.92682
2804	2	28.89290225	-16.6814351	51.92682
2806	2	27.63669225	-14.5056111	51.92682
2807	1	26.38047225	-13.7803311	51.92682
2809	1	25.12426225	-11.6045111	51.92682
2810	2	26.38047225	-12.3297811	51.92682
2808	1	28.89290225	-13.7803311	51.92682
2811	1	27.63669225	-11.6045111	51.92682
2812	2	28.89290225	-12.3297811	51.92682
2813	2	25.12426225	-10.1539511	51.92682
2814	1	26.38047225	-9.4286811	51.92682
2815	2	27.63669225	-10.1539511	51.92682
2816	1	28.89290225	-9.4286811	51.92682
2817	1	30.1491147	-42.06622775	51.92682
2818	2	31.4053247	-42.79150175	51.92682
2821	2	30.1491147	-40.61567775	51.92682
2819	1	32.6615447	-42.06622775	51.92682
2820	2	33.9177547	-42.79150175	51.92682
2822	2	32.6615447	-40.61567775	51.92682
2823	1	31.4053247	-39.89039775	51.92682
2825	1	30.1491147	-37.71457775	51.92682
2826	2	31.4053247	-38.43984775	51.92682
2824	1	33.9177547	-39.89039775	51.92682
2827	1	32.6615447	-37.71457775	51.92682
2828	2	33.9177547	-38.43984775	51.92682
2829	2	30.1491147	-36.26401775	51.92682
2830	1	31.4053247	-35.53874775	51.92682
2831	2	32.6615447	-36.26401775	51.92682
2832	1	33.9177547	-35.53874775	51.92682
2833	1	30.1491147	-33.3628722	51.92682
2834	2	31.4053247	-34.0881462	51.92682
2837	2	30.1491147	-31.9123222	51.92682
2835	1	32.6615447	-33.3628722	51.92682
2836	2	33.9177547	-34.0881462	51.92682
2838	2	32.6615447	-31.9123222	51.92682
2839	1	31.4053247	-31.1870422	51.92682
2841	1	30.1491147	-29.0112222	51.92682
2842	2	31.4053247	-29.7364922	51.92682
2840	1	33.9177547	-31.1870422	51.92682
2843	1	32.6615447	-29.0112222	51.92682
2844	2	33.9177547	-29.7364922	51.92682
2845	2	30.1491147	-27.5606622	51.92682
2846	1	31.4053247	-26.8353922	51.92682
2847	2	32.6615447	-27.5606622	51.92682
2848	1	33.9177547	-26.8353922	51.92682
2849	1	30.1491147	-24.65951665	51.92682
2850	2	31.4053247	-25.38479065	51.92682
2853	2	30.1491147	-23.20896665	51.92682
2851	1	32.6615447	-24.65951665	51.92682
2852	2	33.9177547	-25.38479065	51.92682
2854	2	32.6615447	-23.20896665	51.92682
2855	1	31.4053247	-22.48368665	51.92682
2857	1	30.1491147	-20.30786665	51.92682
2858	2	31.4053247	-21.03313665	51.92682
2856	1	33.9177547	-22.48368665	51.92682
2859	1	32.6615447	-20.30786665	51.92682
2860	2	33.9177547	-21.03313665	51.92682
2861	2	30.1491147	-18.85730665	51.92682
2862	1	31.4053247	-18.13203665	51.92682
2863	2	32.6615447	-18.85730665	51.92682
2864	1	33.9177547	-18.13203665	51.92682
2865	1	30.1491147	-15.9561611	51.92682
2866	2	31.4053247	-16.6814351	51.92682
2869	2	30.1491147	-14.5056111	51.92682
2867	1	32.6615447	-15.9561611	51.92682
2868	2	33.9177547	-16.6814351	51.92682
2870	2	32.6615447	-14.5056111	51.92682
2871	1	31.4053247	-13.7803311	51.92682
2873	1	30.1491147	-11.6045111	51.92682
2874	2	31.4053247	-12.3297811	51.92682
2872	1	33.9177547	-13.7803311	51.92682
2875	1	32.6615447	-11.6045111	51.92682
2876	2	33.9177547	-12.3297811	51.92682
2877	2	30.1491147	-10.1539511	51.92682
2878	1	31.4053247	-9.4286811	51.92682
2879	2	32.6615447	-10.1539511	51.92682
2880	1	33.9177547	-9.4286811	51.92682
2881	1	35.17396715	-42.06622775	51.92682
2882	2	36.43017715	-42.79150175	51.92682
2885	2	35.17396715	-40.61567775	51.92682
2883	1	37.68639715	-42.06622775	51.92682
2884	2	38.94260715	-42.79150175	51.92682
2886	2	37.68639715	-40.61567775	51.92682
2887	1	36.43017715	-39.89039775	51.92682
2889	1	35.17396715	-37.71457775	51.92682
2890	2	36.43017715	-38.43984775	51.92682
2888	1	38.94260715	-39.89039775	51.92682
2891	1	37.68639715	-37.71457775	51.92682
2892	2	38.94260715	-38.43984775	51.92682
2893	2	35.17396715	-36.26401775	51.92682
2894	1	36.43017715	-35.53874775	51.92682
2895	2	37.68639715	-36.26401775	51.92682
2896	1	38.94260715	-35.53874775	51.92682
2897	1	35.17396715	-33.3628722	51.92682
2898	2	36.43017715	-34.0881462	51.92682
2901	2	35.17396715	-31.9123222	51.92682
2899	1	37.68639715	-33.3628722	51.92682
2900	2	38.94260715	-34.0881462	51.92682
2902	2	37.68639715	-31.9123222	51.92682
2903	1	36.43017715	-31.1870422	51.92682
2905	1	35.17396715	-29.0112222	51.92682
2906	2	36.43017715	-29.7364922	51.92682
2904	1	38.94260715	-31.1870422	51.92682
2907	1	37.68639715	-29.0112222	51.92682
2908	2	38.94260715	-29.7364922	51.92682
2909	2	35.17396715	-27.5606622	51.92682
2910	1	36.43017715	-26.8353922	51.92682
2911	2	37.68639715	-27.5606622	51.92682
2912	1	38.94260715	-26.8353922	51.92682
2913	1	35.17396715	-24.65951665	51.92682
2914	2	36.43017715	-25.38479065	51.92682
2917	2	35.17396715	-23.20896665	51.92682
2915	1	37.68639715	-24.65951665	51.92682
2916	2	38.94260715	-25.38479065	51.92682
2918	2	37.68639715	-23.20896665	51.92682
2919	1	36.43017715	-22.48368665	51.92682
2921	1	35.17396715	-20.30786665	51.92682
2922	2	36.43017715	-21.03313665	51.92682
2920	1	38.94260715	-22.48368665	51.92682
2923	1	37.68639715	-20.30786665	51.92682
2924	2	38.94260715	-21.03313665	51.92682
2925	2	35.17396715	-18.85730665	51.92682
2926	1	36.43017715	-18.13203665	51.92682
2927	2	37.68639715	-18.85730665	51.92682
2928	1	38.94260715	-18.13203665	51.92682
2929	1	35.17396715	-15.9561611	51.92682
2930	2	36.43017715	-16.6814351	51.92682
2933	2	35.17396715	-14.5056111	51.92682
2931	1	37.68639715	-15.9561611	51.92682
2932	2	38.94260715	-16.6814351	51.92682
2934	2	37.68639715	-14.5056111	51.92682
2935	1	36.43017715	-13.7803311	51.92682
2937	1	35.17396715	-11.6045111	51.92682
2938	2	36.43017715	-12.3297811	51.92682
2936	1	38.94260715	-13.7803311	51.92682
2939	1	37.68639715	-11.6045111	51.92682
2940	2	38.94260715	-12.3297811	51.92682
2941	2	35.17396715	-10.1539511	51.92682
2942	1	36.43017715	-9.4286811	51.92682
2943	2	37.68639715	-10.1539511	51.92682
2944	1	38.94260715	-9.4286811	51.92682
2945	1	40.1988196	-42.06622775	51.92682
2946	2	41.4550296	-42.79150175	51.92682
2949	2	40.1988196	-40.61567775	51.92682
2947	1	42.7112496	-42.06622775	51.92682
2948	2	43.9674596	-42.79150175	51.92682
2950	2	42.7112496	-40.61567775	51.92682
2951	1	41.4550296	-39.89039775	51.92682
2953	1	40.1988196	-37.71457775	51.92682
2954	2	41.4550296	-38.43984775	51.92682
2952	1	43.9674596	-39.89039775	51.92682
2955	1	42.7112496	-37.71457775	51.92682
2956	2	43.9674596	-38.43984775	51.92682
2957	2	40.1988196	-36.26401775	51.92682
2958	1	41.4550296	-35.53874775	51.92682
2959	2	42.7112496	-36.26401775	51.92682
2960	1	43.9674596	-35.53874775	51.92682
2961	1	40.1988196	-33.3628722	51.92682
2962	2	41.4550296	-34.0881462	51.92682
2965	2	40.1988196	-31.9123222	51.92682
2963	1	42.7112496	-33.3628722	51.92682
2964	2	43.9674596	-34.0881462	51.92682
2966	2	42.7112496	-31.9123222	51.92682
2967	1	41.4550296	-31.1870422	51.92682
2969	1	40.1988196	-29.0112222	51.92682
2970	2	41.4550296	-29.7364922	51.92682
2968	1	43.9674596	-31.1870422	51.92682
2971	1	42.7112496	-29.0112222	51.92682
2972	2	43.9674596	-29.7364922	51.92682
2973	2	40.1988196	-27.5606622	51.92682
2974	1	41.4550296	-26.8353922	51.92682
2975	2	42.7112496	-27.5606622	51.92682
2976	1	43.9674596	-26.8353922	51.92682
2977	1	40.1988196	-24.65951665	51.92682
2978	2	41.4550296	-25.38479065	51.92682
2981	2	40.1988196	-23.20896665	51.92682
2979	1	42.7112496	-24.65951665	51.92682
2980	2	43.9674596	-25.38479065	51.92682
2982	2	42.7112496	-23.20896665	51.92682
2983	1	41.4550296	-22.48368665	51.92682
2985	1	40.1988196	-20.30786665	51.92682
2986	2	41.4550296	-21.03313665	51.92682
2984	1	43.9674596	-22.48368665	51.92682
2987	1	42.7112496	-20.30786665	51.92682
2988	2	43.9674596	-21.03313665	51.92682
2989	2	40.1988196	-18.85730665	51.92682
2990	1	41.4550296	-18.13203665	51.92682
2991	2	42.7112496	-18.85730665	51.92682
2992	1	43.9674596	-18.13203665	51.92682
2993	1	40.1988196	-15.9561611	51.92682
2994	2	41.4550296	-16.6814351	51.92682
2997	2	40.1988196	-14.5056111	51.92682
2995	1	42.7112496	-15.9561611	51.92682
2996	2	43.9674596	-16.6814351	51.92682
2998	2	42.7112496	-14.5056111	51.92682
2999	1	41.4550296	-13.7803311	51.92682
3001	1	40.1988196	-11.6045111	51.92682
3002	2	41.4550296	-12.3297811	51.92682
3000	1	43.9674596	-13.7803311	51.92682
3003	1	42.7112496	-11.6045111	51.92682
3004	2	43.9674596	-12.3297811	51.92682
3005	2	40.1988196	-10.1539511	51.92682
3006	1	41.4550296	-9.4286811	51.92682
3007	2	42.7112496	-10.1539511	51.92682
3008	1	43.9674596	-9.4286811	51.92682
3009	1	45.22367205	-42.06622775	51.92682
3010	2	46.47988205	-42.79150175	51.92682
3013	2	45.22367205	-40.61567775	51.92682
3011	1	47.73610205	-42.06622775	51.92682
3012	2	48.99231205	-42.79150175	51.92682
3014	2	47.73610205	-40.61567775	51.92682
3015	1	46.47988205	-39.89039775	51.92682
3017	1	45.22367205	-37.71457775	51.92682
3018	2	46.47988205	-38.43984775	51.92682
3016	1	48.99231205	-39.89039775	51.92682
3019	1	47.73610205	-37.71457775	51.92682
3020	2	48.99231205	-38.43984775	51.92682
3021	2	45.22367205	-36.26401775	51.92682
3022	1	46.47988205	-35.53874775	51.92682
3023	2	47.73610205	-36.26401775	51.92682
3024	1	48.99231205	-35.53874775	51.92682
3025	1	45.22367205	-33.3628722	51.92682
3026	2	46.47988205	-34.0881462	51.92682
3029	2	45.22367205	-31.9123222	51.92682
3027	1	47.73610205	-33.3628722	51.92682
3028	2	48.99231205	-34.0881462	51.92682
3030	2	47.73610205	-31.9123222	51.92682
3031	1	46.47988205	-31.1870422	51.92682
3033	1	45.22367205	-29.0112222	51.92682
3034	2	46.47988205	-29.7364922	51.92682
3032	1	48.99231205	-31.1870422	51.92682
3035	1	47.73610205	-29.0112222	51.92682
3036	2	48.99231205	-29.7364922	51.92682
3037	2	45.22367205	-27.5606622	51.92682
3038	1	46.47988205	-26.8353922	51.92682
3039	2	47.73610205	-27.5606622	51.92682
3040	1	48.99231205	-26.8353922	51.92682
3041	1	45.22367205	-24.65951665	51.92682
3042	2	46.47988205	-25.38479065	51.92682
3045	2	45.22367205	-23.20896665	51.92682
3043	1	47.73610205	-24.65951665	51.92682
3044	2	48.99231205	-25.38479065	51.92682
3046	2	47.73610205	-23.20896665	51.92682
3047	1	46.47988205	-22.48368665	51.92682
3049	1	45.22367205	-20.30786665	51.92682
3050	2	46.47988205	-21.03313665	51.92682
3048	1	48.99231205	-22.48368665	51.92682
3051	1	47.73610205	-20.30786665	51.92682
3052	2	48.99231205	-21.03313665	51.92682
3053	2	45.22367205	-18.85730665	51.92682
3054	1	46.47988205	-18.13203665	51.92682
3055	2	47.73610205	-18.85730665	51.92682
3056	1	48.99231205	-18.13203665	51.92682
3057	1	45.22367205	-15.9561611	51.92682
3058	2	46.47988205	-16.6814351	51.92682
3061	2	45.22367205	-14.5056111	51.92682
3059	1	47.73610205	-15.9561611	51.92682
3060	2	48.99231205	-16.6814351	51.92682
3062	2	47.73610205	-14.5056111	51.92682
3063	1	46.47988205	-13.7803311	51.92682
3065	1	45.22367205	-11.6045111	51.92682
3066	2	46.47988205	-12.3297811	51.92682
3064	1	48.99231205	-13.7803311	51.92682
3067	1	47.73610205	-11.6045111	51.92682
3068	2	48.99231205	-12.3297811	51.92682
3069	2	45.22367205	-10.1539511	51.92682
3070	1	46.47988205	-9.4286811	51.92682
3071	2	47.73610205	-10.1539511	51.92682
3072	1	48.99231205	-9.4286811	51.92682
3073	1	50.2485245	-42.06622775	51.92682
3074	2	51.5047345	-42.79150175	51.92682
3077	2	50.2485245	-40.61567775	51.92682
3075	1	52.7609545	-42.06622775	51.92682
3076	2	54.0171645	-42.79150175	51.92682
3078	2	52.7609545	-40.61567775	51.92682
3079	1	51.5047345	-39.89039775	51.92682
3081	1	50.2485245	-37.71457775	51.92682
3082	2	51.5047345	-38.43984775	51.92682
3080	1	54.0171645	-39.89039775	51.92682
3083	1	52.7609545	-37.71457775	51.92682
3084	2	54.0171645	-38.43984775	51.92682
3085	2	50.2485245	-36.26401775	51.92682
3086	1	51.5047345	-35.53874775	51.92682
3087	2	52.7609545	-36.26401775	51.92682
3088	1	54.0171645	-35.53874775	51.92682
3089	1	50.2485245	-33.3628722	51.92682
3090	2	51.5047345	-34.0881462	51.92682
3093	2	50.2485245	-31.9123222	51.92682
3091	1	52.7609545	-33.3628722	51.92682
3092	2	54.0171645	-34.0881462	51.92682
3094	2	52.7609545	-31.9123222	51.92682
3095	1	51.5047345	-31.1870422	51.92682
3097	1	50.2485245	-29.0112222	51.92682
3098	2	51.5047345	-29.7364922	51.92682
3096	1	54.0171645	-31.1870422	51.92682
3099	1	52.7609545	-29.0112222	51.92682
3100	2	54.0171645	-29.7364922	51.92682
3101	2	50.2485245	-27.5606622	51.92682
3102	1	51.5047345	-26.8353922	51.92682
3103	2	52.7609545	-27.5606622	51.92682
3104	1	54.0171645	-26.8353922	51.92682
3105	1	50.2485245	-24.65951665	51.92682
3106	2	51.5047345	-25.38479065	51.92682
3109	2	50.2485245	-23.20896665	51.92682
3107	1	52.7609545	-24.65951665	51.92682
3108	2	54.0171645	-25.38479065	51.92682
3110	2	52.7609545	-23.20896665	51.92682
3111	1	51.5047345	-22.48368665	51.92682
3113	1	50.2485245	-20.30786665	51.92682
3114	2	51.5047345	-21.03313665	51.92682
3112	1	54.0171645	-22.48368665	51.92682
3115	1	52.7609545	-20.30786665	51.92682
3116	2	54.0171645	-21.03313665	51.92682
3117	2	50.2485245	-18.85730665	51.92682
3118	1	51.5047345	-18.13203665	51.92682
3119	2	52.7609545	-18.85730665	51.92682
3120	1	54.0171645	-18.13203665	51.92682
3121	1	50.2485245	-15.9561611	51.92682
3122	2	51.5047345	-16.6814351	51.92682
3125	2	50.2485245	-14.5056111	51.92682
3123	1	52.7609545	-15.9561611	51.92682
3124	2	54.0171645	-16.6814351	51.92682
3126	2	52.7609545	-14.5056111	51.92682
3127	1	51.5047345	-13.7803311	51.92682
3129	1	50.2485245	-11.6045111	51.92682
3130	2	51.5047345	-12.3297811	51.92682
3128	1	54.0171645	-13.7803311	51.92682
3131	1	52.7609545	-11.6045111	51.92682
3132	2	54.0171645	-12.3297811	51.92682
3133	2	50.2485245	-10.1539511	51.92682
3134	1	51.5047345	-9.4286811	51.92682
3135	2	52.7609545	-10.1539511	51.92682
3136	1	54.0171645	-9.4286811	51.92682
3137	1	20.0994098	-7.25280555	51.92682
3138	2	21.3556198	-7.97807955	51.92682
3141	2	20.0994098	-5.80225555	51.92682
3139	1	22.6118398	-7.25280555	51.92682
3140	2	23.8680498	-7.97807955	51.92682
3142	2	22.6118398	-5.80225555	51.92682
3143	1	21.3556198	-5.07697555	51.92682
3145	1	20.0994098	-2.90115555	51.92682
3146	2	21.3556198	-3.62642555	51.92682
3144	1	23.8680498	-5.07697555	51.92682
3147	1	22.6118398	-2.90115555	51.92682
3148	2	23.8680498	-3.62642555	51.92682
3149	2	20.0994098	-1.45059555	51.92682
3150	1	21.3556198	-0.72532555	51.92682
3151	2	22.6118398	-1.45059555	51.92682
3152	1	23.8680498	-0.72532555	51.92682
3153	1	20.0994098	1.45055	51.92682
3154	2	21.3556198	0.725276	51.92682
3157	2	20.0994098	2.9011	51.92682
3155	1	22.6118398	1.45055	51.92682
3156	2	23.8680498	0.725276	51.92682
3158	2	22.6118398	2.9011	51.92682
3159	1	21.3556198	3.62638	51.92682
3161	1	20.0994098	5.8022	51.92682
3162	2	21.3556198	5.07693	51.92682
3160	1	23.8680498	3.62638	51.92682
3163	1	22.6118398	5.8022	51.92682
3164	2	23.8680498	5.07693	51.92682
3165	2	20.0994098	7.25276	51.92682
3166	1	21.3556198	7.97803	51.92682
3167	2	22.6118398	7.25276	51.92682
3168	1	23.8680498	7.97803	51.92682
3169	1	20.0994098	10.15390555	51.92682
3170	2	21.3556198	9.42863155	51.92682
3173	2	20.0994098	11.60445555	51.92682
3171	1	22.6118398	10.15390555	51.92682
3172	2	23.8680498	9.42863155	51.92682
3174	2	22.6118398	11.60445555	51.92682
3175	1	21.3556198	12.32973555	51.92682
3177	1	20.0994098	14.50555555	51.92682
3178	2	21.3556198	13.78028555	51.92682
3176	1	23.8680498	12.32973555	51.92682
3179	1	22.6118398	14.50555555	51.92682
3180	2	23.8680498	13.78028555	51.92682
3181	2	20.0994098	15.95611555	51.92682
3182	1	21.3556198	16.68138555	51.92682
3183	2	22.6118398	15.95611555	51.92682
3184	1	23.8680498	16.68138555	51.92682
3185	1	20.0994098	18.8572611	51.92682
3186	2	21.3556198	18.1319871	51.92682
3189	2	20.0994098	20.3078111	51.92682
3187	1	22.6118398	18.8572611	51.92682
3188	2	23.8680498	18.1319871	51.92682
3190	2	22.6118398	20.3078111	51.92682
3191	1	21.3556198	21.0330911	51.92682
3193	1	20.0994098	23.2089111	51.92682
3194	2	21.3556198	22.4836411	51.92682
3192	1	23.8680498	21.0330911	51.92682
3195	1	22.6118398	23.2089111	51.92682
3196	2	23.8680498	22.4836411	51.92682
3197	2	20.0994098	24.6594711	51.92682
3198	1	21.3556198	25.3847411	51.92682
3199	2	22.6118398	24.6594711	51.92682
3200	1	23.8680498	25.3847411	51.92682
3201	1	25.12426225	-7.25280555	51.92682
3202	2	26.38047225	-7.97807955	51.92682
3205	2	25.12426225	-5.80225555	51.92682
3203	1	27.63669225	-7.25280555	51.92682
3204	2	28.89290225	-7.97807955	51.92682
3206	2	27.63669225	-5.80225555	51.92682
3207	1	26.38047225	-5.07697555	51.92682
3209	1	25.12426225	-2.90115555	51.92682
3210	2	26.38047225	-3.62642555	51.92682
3208	1	28.89290225	-5.07697555	51.92682
3211	1	27.63669225	-2.90115555	51.92682
3212	2	28.89290225	-3.62642555	51.92682
3213	2	25.12426225	-1.45059555	51.92682
3214	1	26.38047225	-0.72532555	51.92682
3215	2	27.63669225	-1.45059555	51.92682
3216	1	28.89290225	-0.72532555	51.92682
3217	1	25.12426225	1.45055	51.92682
3218	2	26.38047225	0.725276	51.92682
3221	2	25.12426225	2.9011	51.92682
3219	1	27.63669225	1.45055	51.92682
3220	2	28.89290225	0.725276	51.92682
3222	2	27.63669225	2.9011	51.92682
3223	1	26.38047225	3.62638	51.92682
3225	1	25.12426225	5.8022	51.92682
3226	2	26.38047225	5.07693	51.92682
3224	1	28.89290225	3.62638	51.92682
3227	1	27.63669225	5.8022	51.92682
3228	2	28.89290225	5.07693	51.92682
3229	2	25.12426225	7.25276	51.92682
3230	1	26.38047225	7.97803	51.92682
3231	2	27.63669225	7.25276	51.92682
3232	1	28.89290225	7.97803	51.92682
3233	1	25.12426225	10.15390555	51.92682
3234	2	26.38047225	9.42863155	51.92682
3237	2	25.12426225	11.60445555	51.92682
3235	1	27.63669225	10.15390555	51.92682
3236	2	28.89290225	9.42863155	51.92682
3238	2	27.63669225	11.60445555	51.92682
3239	1	26.38047225	12.32973555	51.92682
3241	1	25.12426225	14.50555555	51.92682
3242	2	26.38047225	13.78028555	51.92682
3240	1	28.89290225	12.32973555	51.92682
3243	1	27.63669225	14.50555555	51.92682
3244	2	28.89290225	13.78028555	51.92682
3245	2	25.12426225	15.95611555	51.92682
3246	1	26.38047225	16.68138555	51.92682
3247	2	27.63669225	15.95611555	51.92682
3248	1	28.89290225	16.68138555	51.92682
3249	1	25.12426225	18.8572611	51.92682
3250	2	26.38047225	18.1319871	51.92682
3253	2	25.12426225	20.3078111	51.92682
3251	1	27.63669225	18.8572611	51.92682
3252	2	28.89290225	18.1319871	51.92682
3254	2	27.63669225	20.3078111	51.92682
3255	1	26.38047225	21.0330911	51.92682
3257	1	25.12426225	23.2089111	51.92682
3258	2	26.38047225	22.4836411	51.92682
3256	1	28.89290225	21.0330911	51.92682
3259	1	27.63669225	23.2089111	51.92682
3260	2	28.89290225	22.4836411	51.92682
3261	2	25.12426225	24.6594711	51.92682
3262	1	26.38047225	25.3847411	51.92682
3263	2	27.63669225	24.6594711	51.92682
3264	1	28.89290225	25.3847411	51.92682
3265	1	30.1491147	-7.25280555	51.92682
3266	2	31.4053247	-7.97807955	51.92682
3269	2	30.1491147	-5.80225555	51.92682
3267	1	32.6615447	-7.25280555	51.92682
3268	2	33.9177547	-7.97807955	51.92682
3270	2	32.6615447	-5.80225555	51.92682
3271	1	31.4053247	-5.07697555	51.92682
3273	1	30.1491147	-2.90115555	51.92682
3274	2	31.4053247	-3.62642555	51.92682
3272	1	33.9177547	-5.07697555	51.92682
3275	1	32.6615447	-2.90115555	51.92682
3276	2	33.9177547	-3.62642555	51.92682
3277	2	30.1491147	-1.45059555	51.92682
3278	1	31.4053247	-0.72532555	51.92682
3279	2	32.6615447	-1.45059555	51.92682
3280	1	33.9177547	-0.72532555	51.92682
3281	1	30.1491147	1.45055	51.92682
3282	2	31.4053247	0.725276	51.92682
3285	2	30.1491147	2.9011	51.92682
3283	1	32.6615447	1.45055	51.92682
3284	2	33.9177547	0.725276	51.92682
3286	2	32.6615447	2.9011	51.92682
3287	1	31.4053247	3.62638	51.92682
3289	1	30.1491147	5.8022	51.92682
3290	2	31.4053247	5.07693	51.92682
3288	1	33.9177547	3.62638	51.92682
3291	1	32.6615447	5.8022	51.92682
3292	2	33.9177547	5.07693	51.92682
3293	2	30.1491147	7.25276	51.92682
3294	1	31.4053247	7.97803	51.92682
3295	2	32.6615447	7.25276	51.92682
3296	1	33.9177547	7.97803	51.92682
3297	1	30.1491147	10.15390555	51.92682
3298	2	31.4053247	9.42863155	51.92682
3301	2	30.1491147	11.60445555	51.92682
3299	1	32.6615447	10.15390555	51.92682
3300	2	33.9177547	9.42863155	51.92682
3302	2	32.6615447	11.60445555	51.92682
3303	1	31.4053247	12.32973555	51.92682
3305	1	30.1491147	14.50555555	51.92682
3306	2	31.4053247	13.78028555	51.92682
3304	1	33.9177547	12.32973555	51.92682
3307	1	32.6615447	14.50555555	51.92682
3308	2	33.9177547	13.78028555	51.92682
3309	2	30.1491147	15.95611555	51.92682
3310	1	31.4053247	16.68138555	51.92682
3311	2	32.6615447	15.95611555	51.92682
3312	1	33.9177547	16.68138555	51.92682
3313	1	30.1491147	18.8572611	51.92682
3314	2	31.4053247	18.1319871	51.92682
3317	2	30.1491147	20.3078111	51.92682
3315	1	32.6615447	18.8572611	51.92682
3316	2	33.9177547	18.1319871	51.92682
3318	2	32.6615447	20.3078111	51.92682
3319	1	31.4053247	21.0330911	51.92682
3321	1	30.1491147	23.2089111	51.92682
3322	2	31.4053247	22.4836411	51.92682
3320	1	33.9177547	21.0330911	51.92682
3323	1	32.6615447	23.2089111	51.92682
3324	2	33.9177547	22.4836411	51.92682
3325	2	30.1491147	24.6594711	51.92682
3326	1	31.4053247	25.3847411	51.92682
3327	2	32.6615447	24.6594711	51.92682
3328	1	33.9177547	25.3847411	51.92682
3329	1	35.17396715	-7.25280555	51.92682
3330	2	36.43017715	-7.97807955	51.92682
3333	2	35.17396715	-5.80225555	51.92682
3331	1	37.68639715	-7.25280555	51.92682
3332	2	38.94260715	-7.97807955	51.92682
3334	2	37.68639715	-5.80225555	51.92682
3335	1	36.43017715	-5.07697555	51.92682
3337	1	35.17396715	-2.90115555	51.92682
3338	2	36.43017715	-3.62642555	51.92682
3336	1	38.94260715	-5.07697555	51.92682
3339	1	37.68639715	-2.90115555	51.92682
3340	2	38.94260715	-3.62642555	51.92682
3341	2	35.17396715	-1.45059555	51.92682
3342	1	36.43017715	-0.72532555	51.92682
3343	2	37.68639715	-1.45059555	51.92682
3344	1	38.94260715	-0.72532555	51.92682
3345	1	35.17396715	1.45055	51.92682
3346	2	36.43017715	0.725276	51.92682
3349	2	35.17396715	2.9011	51.92682
3347	1	37.68639715	1.45055	51.92682
3348	2	38.94260715	0.725276	51.92682
3350	2	37.68639715	2.9011	51.92682
3351	1	36.43017715	3.62638	51.92682
3353	1	35.17396715	5.8022	51.92682
3354	2	36.43017715	5.07693	51.92682
3352	1	38.94260715	3.62638	51.92682
3355	1	37.68639715	5.8022	51.92682
3356	2	38.94260715	5.07693	51.92682
3357	2	35.17396715	7.25276	51.92682
3358	1	36.43017715	7.97803	51.92682
3359	2	37.68639715	7.25276	51.92682
3360	1	38.94260715	7.97803	51.92682
3361	1	35.17396715	10.15390555	51.92682
3362	2	36.43017715	9.42863155	51.92682
3365	2	35.17396715	11.60445555	51.92682
3363	1	37.68639715	10.15390555	51.92682
3364	2	38.94260715	9.42863155	51.92682
3366	2	37.68639715	11.60445555	51.92682
3367	1	36.43017715	12.32973555	51.92682
3369	1	35.17396715	14.50555555	51.92682
3370	2	36.43017715	13.78028555	51.92682
3368	1	38.94260715	12.32973555	51.92682
3371	1	37.68639715	14.50555555	51.92682
3372	2	38.94260715	13.78028555	51.92682
3373	2	35.17396715	15.95611555	51.92682
3374	1	36.43017715	16.68138555	51.92682
3375	2	37.68639715	15.95611555	51.92682
3376	1	38.94260715	16.68138555	51.92682
3377	1	35.17396715	18.8572611	51.92682
3378	2	36.43017715	18.1319871	51.92682
3381	2	35.17396715	20.3078111	51.92682
3379	1	37.68639715	18.8572611	51.92682
3380	2	38.94260715	18.1319871	51.92682
3382	2	37.68639715	20.3078111	51.92682
3383	1	36.43017715	21.0330911	51.92682
3385	1	35.17396715	23.2089111	51.92682
3386	2	36.43017715	22.4836411	51.92682
3384	1	38.94260715	21.0330911	51.92682
3387	1	37.68639715	23.2089111	51.92682
3388	2	38.94260715	22.4836411	51.92682
3389	2	35.17396715	24.6594711	51.92682
3390	1	36.43017715	25.3847411	51.92682
3391	2	37.68639715	24.6594711	51.92682
3392	1	38.94260715	25.3847411	51.92682
3393	1	40.1988196	-7.25280555	51.92682
3394	2	41.4550296	-7.97807955	51.92682
3397	2	40.1988196	-5.80225555	51.92682
3395	1	42.7112496	-7.25280555	51.92682
3396	2	43.9674596	-7.97807955	51.92682
3398	2	42.7112496	-5.80225555	51.92682
3399	1	41.4550296	-5.07697555	51.92682
3401	1	40.1988196	-2.90115555	51.92682
3402	2	41.4550296	-3.62642555	51.92682
3400	1	43.9674596	-5.07697555	51.92682
3403	1	42.7112496	-2.90115555	51.92682
3404	2	43.9674596	-3.62642555	51.92682
3405	2	40.1988196	-1.45059555	51.92682
3406	1	41.4550296	-0.72532555	51.92682
3407	2	42.7112496	-1.45059555	51.92682
3408	1	43.9674596	-0.72532555	51.92682
3409	1	40.1988196	1.45055	51.92682
3410	2	41.4550296	0.725276	51.92682
3413	2	40.1988196	2.9011	51.92682
3411	1	42.7112496	1.45055	51.92682
3412	2	43.9674596	0.725276	51.92682
3414	2	42.7112496	2.9011	51.92682
3415	1	41.4550296	3.62638	51.92682
3417	1	40.1988196	5.8022	51.92682
3418	2	41.4550296	5.07693	51.92682
3416	1	43.9674596	3.62638	51.92682
3419	1	42.7112496	5.8022	51.92682
3420	2	43.9674596	5.07693	51.92682
3421	2	40.1988196	7.25276	51.92682
3422	1	41.4550296	7.97803	51.92682
3423	2	42.7112496	7.25276	51.92682
3424	1	43.9674596	7.97803	51.92682
3425	1	40.1988196	10.15390555	51.92682
3426	2	41.4550296	9.42863155	51.92682
3429	2	40.1988196	11.60445555	51.92682
3427	1	42.7112496	10.15390555	51.92682
3428	2	43.9674596	9.42863155	51.92682
3430	2	42.7112496	11.60445555	51.92682
3431	1	41.4550296	12.32973555	51.92682
3433	1	40.1988196	14.50555555	51.92682
3434	2	41.4550296	13.78028555	51.92682
3432	1	43.9674596	12.32973555	51.92682
3435	1	42.7112496	14.50555555	51.92682
3436	2	43.9674596	13.78028555	51.92682
3437	2	40.1988196	15.95611555	51.92682
3438	1	41.4550296	16.68138555	51.92682
3439	2	42.7112496	15.95611555	51.92682
3440	1	43.9674596	16.68138555	51.92682
3441	1	40.1988196	18.8572611	51.92682
3442	2	41.4550296	18.1319871	51.92682
3445	2	40.1988196	20.3078111	51.92682
3443	1	42.7112496	18.8572611	51.92682
3444	2	43.9674596	18.1319871	51.92682
3446	2	42.7112496	20.3078111	51.92682
3447	1	41.4550296	21.0330911	51.92682
3449	1	40.1988196	23.2089111	51.92682
3450	2	41.4550296	22.4836411	51.92682
3448	1	43.9674596	21.0330911	51.92682
3451	1	42.7112496	23.2089111	51.92682
3452	2	43.9674596	22.4836411	51.92682
3453	2	40.1988196	24.6594711	51.92682
3454	1	41.4550296	25.3847411	51.92682
3455	2	42.7112496	24.6594711	51.92682
3456	1	43.9674596	25.3847411	51.92682
3457	1	45.22367205	-7.25280555	51.92682
3458	2	46.47988205	-7.97807955	51.92682
3461	2	45.22367205	-5.80225555	51.92682
3459	1	47.73610205	-7.25280555	51.92682
3460	2	48.99231205	-7.97807955	51.92682
3462	2	47.73610205	-5.80225555	51.92682
3463	1	46.47988205	-5.07697555	51.92682
3465	1	45.22367205	-2.90115555	51.92682
3466	2	46.47988205	-3.62642555	51.92682
3464	1	48.99231205	-5.07697555	51.92682
3467	1	47.73610205	-2.90115555	51.92682
3468	2	48.99231205	-3.62642555	51.92682
3469	2	45.22367205	-1.45059555	51.92682
3470	1	46.47988205	-0.72532555	51.92682
3471	2	47.73610205	-1.45059555	51.92682
3472	1	48.99231205	-0.72532555	51.92682
3473	1	45.22367205	1.45055	51.92682
3474	2	46.47988205	0.725276	51.92682
3477	2	45.22367205	2.9011	51.92682
3475	1	47.73610205	1.45055	51.92682
3476	2	48.99231205	0.725276	51.92682
3478	2	47.73610205	2.9011	51.92682
3479	1	46.47988205	3.62638	51.92682
3481	1	45.22367205	5.8022	51.92682
3482	2	46.47988205	5.07693	51.92682
3480	1	48.99231205	3.62638	51.92682
3483	1	47.73610205	5.8022	51.92682
3484	2	48.99231205	5.07693	51.92682
3485	2	45.22367205	7.25276	51.92682
3486	1	46.47988205	7.97803	51.92682
3487	2	47.73610205	7.25276	51.92682
3488	1	48.99231205	7.97803	51.92682
3489	1	45.22367205	10.15390555	51.92682
3490	2	46.47988205	9.42863155	51.92682
3493	2	45.22367205	11.60445555	51.92682
3491	1	47.73610205	10.15390555	51.92682
3492	2	48.99231205	9.42863155	51.92682
3494	2	47.73610205	11.60445555	51.92682
3495	1	46.47988205	12.32973555	51.92682
3497	1	45.22367205	14.50555555	51.92682
3498	2	46.47988205	13.78028555	51.92682
3496	1	48.99231205	12.32973555	51.92682
3499	1	47.73610205	14.50555555	51.92682
3500	2	48.99231205	13.78028555	51.92682
3501	2	45.22367205	15.95611555	51.92682
3502	1	46.47988205	16.68138555	51.92682
3503	2	47.73610205	15.95611555	51.92682
3504	1	48.99231205	16.68138555	51.92682
3505	1	45.22367205	18.8572611	51.92682
3506	2	46.47988205	18.1319871	51.92682
3509	2	45.22367205	20.3078111	51.92682
3507	1	47.73610205	18.8572611	51.92682
3508	2	48.99231205	18.1319871	51.92682
3510	2	47.73610205	20.3078111	51.92682
3511	1	46.47988205	21.0330911	51.92682
3513	1	45.22367205	23.2089111	51.92682
3514	2	46.47988205	22.4836411	51.92682
3512	1	48.99231205	21.0330911	51.92682
3515	1	47.73610205	23.2089111	51.92682
3516	2	48.99231205	22.4836411	51.92682
3517	2	45.22367205	24.6594711	51.92682
3518	1	46.47988205	25.3847411	51.92682
3519	2	47.73610205	24.6594711	51.92682
3520	1	48.99231205	25.3847411	51.92682
3521	1	50.2485245	-7.25280555	51.92682
3522	2	51.5047345	-7.97807955	51.92682
3525	2	50.2485245	-5.80225555	51.92682
3523	1	52.7609545	-7.25280555	51.92682
3524	2	54.0171645	-7.97807955	51.92682
3526	2	52.7609545	-5.80225555	51.92682
3527	1	51.5047345	-5.07697555	51.92682
3529	1	50.2485245	-2.90115555	51.92682
3530	2	51.5047345	-3.62642555	51.92682
3528	1	54.0171645	-5.07697555	51.92682
3531	1	52.7609545	-2.90115555	51.92682
3532	2	54.0171645	-3.62642555	51.92682
3533	2	50.2485245	-1.45059555	51.92682
3534	1	51.5047345	-0.72532555	51.92682
3535	2	52.7609545	-1.45059555	51.92682
3536	1	54.0171645	-0.72532555	51.92682
3537	1	50.2485245	1.45055	51.92682
3538	2	51.5047345	0.725276	51.92682
3541	2	50.2485245	2.9011	51.92682
3539	1	52.7609545	1.45055	51.92682
3540	2	54.0171645	0.725276	51.92682
3542	2	52.7609545	2.9011	51.92682
3543	1	51.5047345	3.62638	51.92682
3545	1	50.2485245	5.8022	51.92682
3546	2	51.5047345	5.07693	51.92682
3544	1	54.0171645	3.62638	51.92682
3547	1	52.7609545	5.8022	51.92682
3548	2	54.0171645	5.07693	51.92682
3549	2	50.2485245	7.25276	51.92682
3550	1	51.5047345	7.97803	51.92682
3551	2	52.7609545	7.25276	51.92682
3552	1	54.0171645	7.97803	51.92682
3553	1	50.2485245	10.15390555	51.92682
3554	2	51.5047345	9.42863155	51.92682
3557	2	50.2485245	11.60445555	51.92682
3555	1	52.7609545	10.15390555	51.92682
3556	2	54.0171645	9.42863155	51.92682
3558	2	52.7609545	11.60445555	51.92682
3559	1	51.5047345	12.32973555	51.92682
3561	1	50.2485245	14.50555555	51.92682
3562	2	51.5047345	13.78028555	51.92682
3560	1	54.0171645	12.32973555	51.92682
3563	1	52.7609545	14.50555555	51.92682
3564	2	54.0171645	13.78028555	51.92682
3565	2	50.2485245	15.95611555	51.92682
3566	1	51.5047345	16.68138555	51.92682
3567	2	52.7609545	15.95611555	51.92682
3568	1	54.0171645	16.68138555	51.92682
3569	1	50.2485245	18.8572611	51.92682
3570	2	51.5047345	18.1319871	51.92682
3573	2	50.2485245	20.3078111	51.92682
3571	1	52.7609545	18.8572611	51.92682
3572	2	54.0171645	18.1319871	51.92682
3574	2	52.7609545	20.3078111	51.92682
3575	1	51.5047345	21.0330911	51.92682
3577	1	50.2485245	23.2089111	51.92682
3578	2	51.5047345	22.4836411	51.92682
3576	1	54.0171645	21.0330911	51.92682
3579	1	52.7609545	23.2089111	51.92682
3580	2	54.0171645	22.4836411	51.92682
3581	2	50.2485245	24.6594711	51.92682
3582	1	51.5047345	25.3847411	51.92682
3583	2	52.7609545	24.6594711	51.92682
3584	1	54.0171645	25.3847411	51.92682
3585	1	20.0994098	27.56061665	51.92682
3586	2	21.3556198	26.83534265	51.92682
3589	2	20.0994098	29.01116665	51.92682
3587	1	22.6118398	27.56061665	51.92682
3588	2	23.8680498	26.83534265	51.92682
3590	2	22.6118398	29.01116665	51.92682
3591	1	21.3556198	29.73644665	51.92682
3593	1	20.0994098	31.91226665	51.92682
3594	2	21.3556198	31.18699665	51.92682
3592	1	23.8680498	29.73644665	51.92682
3595	1	22.6118398	31.91226665	51.92682
3596	2	23.8680498	31.18699665	51.92682
3597	2	20.0994098	33.36282665	51.92682
3598	1	21.3556198	34.08809665	51.92682
3599	2	22.6118398	33.36282665	51.92682
3600	1	23.8680498	34.08809665	51.92682
3601	1	20.0994098	36.2639722	51.92682
3602	2	21.3556198	35.5386982	51.92682
3605	2	20.0994098	37.7145222	51.92682
3603	1	22.6118398	36.2639722	51.92682
3604	2	23.8680498	35.5386982	51.92682
3606	2	22.6118398	37.7145222	51.92682
3607	1	21.3556198	38.4398022	51.92682
3609	1	20.0994098	40.6156222	51.92682
3610	2	21.3556198	39.8903522	51.92682
3608	1	23.8680498	38.4398022	51.92682
3611	1	22.6118398	40.6156222	51.92682
3612	2	23.8680498	39.8903522	51.92682
3613	2	20.0994098	42.0661822	51.92682
3614	1	21.3556198	42.7914522	51.92682
3615	2	22.6118398	42.0661822	51.92682
3616	1	23.8680498	42.7914522	51.92682
3617	1	20.0994098	44.96732775	51.92682
3618	2	21.3556198	44.24205375	51.92682
3621	2	20.0994098	46.41787775	51.92682
3619	1	22.6118398	44.96732775	51.92682
3620	2	23.8680498	44.24205375	51.92682
3622	2	22.6118398	46.41787775	51.92682
3623	1	21.3556198	47.14315775	51.92682
3625	1	20.0994098	49.31897775	51.92682
3626	2	21.3556198	48.59370775	51.92682
3624	1	23.8680498	47.14315775	51.92682
3627	1	22.6118398	49.31897775	51.92682
3628	2	23.8680498	48.59370775	51.92682
3629	2	20.0994098	50.76953775	51.92682
3630	1	21.3556198	51.49480775	51.92682
3631	2	22.6118398	50.76953775	51.92682
3632	1	23.8680498	51.49480775	51.92682
3633	1	20.0994098	53.6706833	51.92682
3634	2	21.3556198	52.9454093	51.92682
3637	2	20.0994098	55.1212333	51.92682
3635	1	22.6118398	53.6706833	51.92682
3636	2	23.8680498	52.9454093	51.92682
3638	2	22.6118398	55.1212333	51.92682
3639	1	21.3556198	55.8465133	51.92682
3641	1	20.0994098	58.0223333	51.92682
3642	2	21.3556198	57.2970633	51.92682
3640	1	23.8680498	55.8465133	51.92682
3643	1	22.6118398	58.0223333	51.92682
3644	2	23.8680498	57.2970633	51.92682
3645	2	20.0994098	59.4728933	51.92682
3646	1	21.3556198	60.1981633	51.92682
3647	2	22.6118398	59.4728933	51.92682
3648	1	23.8680498	60.1981633	51.92682
3649	1	25.12426225	27.56061665	51.92682
3650	2	26.38047225	26.83534265	51.92682
3653	2	25.12426225	29.01116665	51.92682
3651	1	27.63669225	27.56061665	51.92682
3652	2	28.89290225	26.83534265	51.92682
3654	2	27.63669225	29.01116665	51.92682
3655	1	26.38047225	29.73644665	51.92682
3657	1	25.12426225	31.91226665	51.92682
3658	2	26.38047225	31.18699665	51.92682
3656	1	28.89290225	29.73644665	51.92682
3659	1	27.63669225	31.91226665	51.92682
3660	2	28.89290225	31.18699665	51.92682
3661	2	25.12426225	33.36282665	51.92682
3662	1	26.38047225	34.08809665	51.92682
3663	2	27.63669225	33.36282665	51.92682
3664	1	28.89290225	34.08809665	51.92682
3665	1	25.12426225	36.2639722	51.92682
3666	2	26.38047225	35.5386982	51.92682
3669	2	25.12426225	37.7145222	51.92682
3667	1	27.63669225	36.2639722	51.92682
3668	2	28.89290225	35.5386982	51.92682
3670	2	27.63669225	37.7145222	51.92682
3671	1	26.38047225	38.4398022	51.92682
3673	1	25.12426225	40.6156222	51.92682
3674	2	26.38047225	39.8903522	51.92682
3672	1	28.89290225	38.4398022	51.92682
3675	1	27.63669225	40.6156222	51.92682
3676	2	28.89290225	39.8903522	51.92682
3677	2	25.12426225	42.0661822	51.92682
3678	1	26.38047225	42.7914522	51.92682
3679	2	27.63669225	42.0661822	51.92682
3680	1	28.89290225	42.7914522	51.92682
3681	1	25.12426225	44.96732775	51.92682
3682	2	26.38047225	44.24205375	51.92682
3685	2	25.12426225	46.41787775	51.92682
3683	1	27.63669225	44.96732775	51.92682
3684	2	28.89290225	44.24205375	51.92682
3686	2	27.63669225	46.41787775	51.92682
3687	1	26.38047225	47.14315775	51.92682
3689	1	25.12426225	49.31897775	51.92682
3690	2	26.38047225	48.59370775	51.92682
3688	1	28.89290225	47.14315775	51.92682
3691	1	27.63669225	49.31897775	51.92682
3692	2	28.89290225	48.59370775	51.92682
3693	2	25.12426225	50.76953775	51.92682
3694	1	26.38047225	51.49480775	51.92682
3695	2	27.63669225	50.76953775	51.92682
3696	1	28.89290225	51.49480775	51.92682
3697	1	25.12426225	53.6706833	51.92682
3698	2	26.38047225	52.9454093	51.92682
3701	2	25.12426225	55.1212333	51.92682
3699	1	27.63669225	53.6706833	51.92682
3700	2	28.89290225	52.9454093	51.92682
3702	2	27.63669225	55.1212333	51.92682
3703	1	26.38047225	55.8465133	51.92682
3705	1	25.12426225	58.0223333	51.92682
3706	2	26.38047225	57.2970633	51.92682
3704	1	28.89290225	55.8465133	51.92682
3707	1	27.63669225	58.0223333	51.92682
3708	2	28.89290225	57.2970633	51.92682
3709	2	25.12426225	59.4728933	51.92682
3710	1	26.38047225	60.1981633	51.92682
3711	2	27.63669225	59.4728933	51.92682
3712	1	28.89290225	60.1981633	51.92682
3713	1	30.1491147	27.56061665	51.92682
3714	2	31.4053247	26.83534265	51.92682
3717	2	30.1491147	29.01116665	51.92682
3715	1	32.6615447	27.56061665	51.92682
3716	2	33.9177547	26.83534265	51.92682
3718	2	32.6615447	29.01116665	51.92682
3719	1	31.4053247	29.73644665	51.92682
3721	1	30.1491147	31.91226665	51.92682
3722	2	31.4053247	31.18699665	51.92682
3720	1	33.9177547	29.73644665	51.92682
3723	1	32.6615447	31.91226665	51.92682
3724	2	33.9177547	31.18699665	51.92682
3725	2	30.1491147	33.36282665	51.92682
3726	1	31.4053247	34.08809665	51.92682
3727	2	32.6615447	33.36282665	51.92682
3728	1	33.9177547	34.08809665	51.92682
3729	1	30.1491147	36.2639722	51.92682
3730	2	31.4053247	35.5386982	51.92682
3733	2	30.1491147	37.7145222	51.92682
3731	1	32.6615447	36.2639722	51.92682
3732	2	33.9177547	35.5386982	51.92682
3734	2	32.6615447	37.7145222	51.92682
3735	1	31.4053247	38.4398022	51.92682
3737	1	30.1491147	40.6156222	51.92682
3738	2	31.4053247	39.8903522	51.92682
3736	1	33.9177547	38.4398022	51.92682
3739	1	32.6615447	40.6156222	51.92682
3740	2	33.9177547	39.8903522	51.92682
3741	2	30.1491147	42.0661822	51.92682
3742	1	31.4053247	42.7914522	51.92682
3743	2	32.6615447	42.0661822	51.92682
3744	1	33.9177547	42.7914522	51.92682
3745	1	30.1491147	44.96732775	51.92682
3746	2	31.4053247	44.24205375	51.92682
3749	2	30.1491147	46.41787775	51.92682
3747	1	32.6615447	44.96732775	51.92682
3748	2	33.9177547	44.24205375	51.92682
3750	2	32.6615447	46.41787775	51.92682
3751	1	31.4053247	47.14315775	51.92682
3753	1	30.1491147	49.31897775	51.92682
3754	2	31.4053247	48.59370775	51.92682
3752	1	33.9177547	47.14315775	51.92682
3755	1	32.6615447	49.31897775	51.92682
3756	2	33.9177547	48.59370775	51.92682
3757	2	30.1491147	50.76953775	51.92682
3758	1	31.4053247	51.49480775	51.92682
3759	2	32.6615447	50.76953775	51.92682
3760	1	33.9177547	51.49480775	51.92682
3761	1	30.1491147	53.6706833	51.92682
3762	2	31.4053247	52.9454093	51.92682
3765	2	30.1491147	55.1212333	51.92682
3763	1	32.6615447	53.6706833	51.92682
3764	2	33.9177547	52.9454093	51.92682
3766	2	32.6615447	55.1212333	51.92682
3767	1	31.4053247	55.8465133	51.92682
3769	1	30.1491147	58.0223333	51.92682
3770	2	31.4053247	57.2970633	51.92682
3768	1	33.9177547	55.8465133	51.92682
3771	1	32.6615447	58.0223333	51.92682
3772	2	33.9177547	57.2970633	51.92682
3773	2	30.1491147	59.4728933	51.92682
3774	1	31.4053247	60.1981633	51.92682
3775	2	32.6615447	59.4728933	51.92682
3776	1	33.9177547	60.1981633	51.92682
3777	1	35.17396715	27.56061665	51.92682
3778	2	36.43017715	26.83534265	51.92682
3781	2	35.17396715	29.01116665	51.92682
3779	1	37.68639715	27.56061665	51.92682
3780	2	38.94260715	26.83534265	51.92682
3782	2	37.68639715	29.01116665	51.92682
3783	1	36.43017715	29.73644665	51.92682
3785	1	35.17396715	31.91226665	51.92682
3786	2	36.43017715	31.18699665	51.92682
3784	1	38.94260715	29.73644665	51.92682
3787	1	37.68639715	31.91226665	51.92682
3788	2	38.94260715	31.18699665	51.92682
3789	2	35.17396715	33.36282665	51.92682
3790	1	36.43017715	34.08809665	51.92682
3791	2	37.68639715	33.36282665	51.92682
3792	1	38.94260715	34.08809665	51.92682
3793	1	35.17396715	36.2639722	51.92682
3794	2	36.43017715	35.5386982	51.92682
3797	2	35.17396715	37.7145222	51.92682
3795	1	37.68639715	36.2639722	51.92682
3796	2	38.94260715	35.5386982	51.92682
3798	2	37.68639715	37.7145222	51.92682
3799	1	36.43017715	38.4398022	51.92682
3801	1	35.17396715	40.6156222	51.92682
3802	2	36.43017715	39.8903522	51.92682
3800	1	38.94260715	38.4398022	51.92682
3803	1	37.68639715	40.6156222	51.92682
3804	2	38.94260715	39.8903522	51.92682
3805	2	35.17396715	42.0661822	51.92682
3806	1	36.43017715	42.7914522	51.92682
3807	2	37.68639715	42.0661822	51.92682
3808	1	38.94260715	42.7914522	51.92682
3809	1	35.17396715	44.96732775	51.92682
3810	2	36.43017715	44.24205375	51.92682
3813	2	35.17396715	46.41787775	51.92682
3811	1	37.68639715	44.96732775	51.92682
3812	2	38.94260715	44.24205375	51.92682
3814	2	37.68639715	46.41787775	51.92682
3815	1	36.43017715	47.14315775	51.92682
3817	1	35.17396715	49.31897775	51.92682
3818	2	36.43017715	48.59370775	51.92682
3816	1	38.94260715	47.14315775	51.92682
3819	1	37.68639715	49.31897775	51.92682
3820	2	38.94260715	48.59370775	51.92682
3821	2	35.17396715	50.76953775	51.92682
3822	1	36.43017715	51.49480775	51.92682
3823	2	37.68639715	50.76953775	51.92682
3824	1	38.94260715	51.49480775	51.92682
3825	1	35.17396715	53.6706833	51.92682
3826	2	36.43017715	52.9454093	51.92682
3829	2	35.17396715	55.1212333	51.92682
3827	1	37.68639715	53.6706833	51.92682
3828	2	38.94260715	52.9454093	51.92682
3830	2	37.68639715	55.1212333	51.92682
3831	1	36.43017715	55.8465133	51.92682
3833	1	35.17396715	58.0223333	51.92682
3834	2	36.43017715	57.2970633	51.92682
3832	1	38.94260715	55.8465133	51.92682
3835	1	37.68639715	58.0223333	51.92682
3836	2	38.94260715	57.2970633	51.92682
3837	2	35.17396715	59.4728933	51.92682
3838	1	36.43017715	60.1981633	51.92682
3839	2	37.68639715	59.4728933	51.92682
3840	1	38.94260715	60.1981633	51.92682
3841	1	40.1988196	27.56061665	51.92682
3842	2	41.4550296	26.83534265	51.92682
3845	2	40.1988196	29.01116665	51.92682
3843	1	42.7112496	27.56061665	51.92682
3844	2	43.9674596	26.83534265	51.92682
3846	2	42.7112496	29.01116665	51.92682
3847	1	41.4550296	29.73644665	51.92682
3849	1	40.1988196	31.91226665	51.92682
3850	2	41.4550296	31.18699665	51.92682
3848	1	43.9674596	29.73644665	51.92682
3851	1	42.7112496	31.91226665	51.92682
3852	2	43.9674596	31.18699665	51.92682
3853	2	40.1988196	33.36282665	51.92682
3854	1	41.4550296	34.08809665	51.92682
3855	2	42.7112496	33.36282665	51.92682
3856	1	43.9674596	34.08809665	51.92682
3857	1	40.1988196	36.2639722	51.92682
3858	2	41.4550296	35.5386982	51.92682
3861	2	40.1988196	37.7145222	51.92682
3859	1	42.7112496	36.2639722	51.92682
3860	2	43.9674596	35.5386982	51.92682
3862	2	42.7112496	37.7145222	51.92682
3863	1	41.4550296	38.4398022	51.92682
3865	1	40.1988196	40.6156222	51.92682
3866	2	41.4550296	39.8903522	51.92682
3864	1	43.9674596	38.4398022	51.92682
3867	1	42.7112496	40.6156222	51.92682
3868	2	43.9674596	39.8903522	51.92682
3869	2	40.1988196	42.0661822	51.92682
3870	1	41.4550296	42.7914522	51.92682
3871	2	42.7112496	42.0661822	51.92682
3872	1	43.9674596	42.7914522	51.92682
3873	1	40.1988196	44.96732775	51.92682
3874	2	41.4550296	44.24205375	51.92682
3877	2	40.1988196	46.41787775	51.92682
3875	1	42.7112496	44.96732775	51.92682
3876	2	43.9674596	44.24205375	51.92682
3878	2	42.7112496	46.41787775	51.92682
3879	1	41.4550296	47.14315775	51.92682
3881	1	40.1988196	49.31897775	51.92682
3882	2	41.4550296	48.59370775	51.92682
3880	1	43.9674596	47.14315775	51.92682
3883	1	42.7112496	49.31897775	51.92682
3884	2	43.9674596	48.59370775	51.92682
3885	2	40.1988196	50.76953775	51.92682
3886	1	41.4550296	51.49480775	51.92682
3887	2	42.7112496	50.76953775	51.92682
3888	1	43.9674596	51.49480775	51.92682
3889	1	40.1988196	53.6706833	51.92682
3890	2	41.4550296	52.9454093	51.92682
3893	2	40.1988196	55.1212333	51.92682
3891	1	42.7112496	53.6706833	51.92682
3892	2	43.9674596	52.9454093	51.92682
3894	2	42.7112496	55.1212333	51.92682
3895	1	41.4550296	55.8465133	51.92682
3897	1	40.1988196	58.0223333	51.92682
3898	2	41.4550296	57.2970633	51.92682
3896	1	43.9674596	55.8465133	51.92682
3899	1	42.7112496	58.0223333	51.92682
3900	2	43.9674596	57.2970633	51.92682
3901	2	40.1988196	59.4728933	51.92682
3902	1	41.4550296	60.1981633	51.92682
3903	2	42.7112496	59.4728933	51.92682
3904	1	43.9674596	60.1981633	51.92682
3905	1	45.22367205	27.56061665	51.92682
3906	2	46.47988205	26.83534265	51.92682
3909	2	45.22367205	29.01116665	51.92682
3907	1	47.73610205	27.56061665	51.92682
3908	2	48.99231205	26.83534265	51.92682
3910	2	47.73610205	29.01116665	51.92682
3911	1	46.47988205	29.73644665	51.92682
3913	1	45.22367205	31.91226665	51.92682
3914	2	46.47988205	31.18699665	51.92682
3912	1	48.99231205	29.73644665	51.92682
3915	1	47.73610205	31.91226665	51.92682
3916	2	48.99231205	31.18699665	51.92682
3917	2	45.22367205	33.36282665	51.92682
3918	1	46.47988205	34.08809665	51.92682
3919	2	47.73610205	33.36282665	51.92682
3920	1	48.99231205	34.08809665	51.92682
3921	1	45.22367205	36.2639722	51.92682
3922	2	46.47988205	35.5386982	51.92682
3925	2	45.22367205	37.7145222	51.92682
3923	1	47.73610205	36.2639722	51.92682
3924	2	48.99231205	35.5386982	51.92682
3926	2	47.73610205	37.7145222	51.92682
3927	1	46.47988205	38.4398022	51.92682
3929	1	45.22367205	40.6156222	51.92682
3930	2	46.47988205	39.8903522	51.92682
3928	1	48.99231205	38.4398022	51.92682
3931	1	47.73610205	40.6156222	51.92682
3932	2	48.99231205	39.8903522	51.92682
3933	2	45.22367205	42.0661822	51.92682
3934	1	46.47988205	42.7914522	51.92682
3935	2	47.73610205	42.0661822	51.92682
3936	1	48.99231205	42.7914522	51.92682
3937	1	45.22367205	44.96732775	51.92682
3938	2	46.47988205	44.24205375	51.92682
3941	2	45.22367205	46.41787775	51.92682
3939	1	47.73610205	44.96732775	51.92682
3940	2	48.99231205	44.24205375	51.92682
3942	2	47.73610205	46.41787775	51.92682
3943	1	46.47988205	47.14315775	51.92682
3945	1	45.22367205	49.31897775	51.92682
3946	2	46.47988205	48.59370775	51.92682
3944	1	48.99231205	47.14315775	51.92682
3947	1	47.73610205	49.31897775	51.92682
3948	2	48.99231205	48.59370775	51.92682
3949	2	45.22367205	50.76953775	51.92682
3950	1	46.47988205	51.49480775	51.92682
3951	2	47.73610205	50.76953775	51.92682
3952	1	48.99231205	51.49480775	51.92682
3953	1	45.22367205	53.6706833	51.92682
3954	2	46.47988205	52.9454093	51.92682
3957	2	45.22367205	55.1212333	51.92682
3955	1	47.73610205	53.6706833	51.92682
3956	2	48.99231205	52.9454093	51.92682
3958	2	47.73610205	55.1212333	51.92682
3959	1	46.47988205	55.8465133	51.92682
3961	1	45.22367205	58.0223333	51.92682
3962	2	46.47988205	57.2970633	51.92682
3960	1	48.99231205	55.8465133	51.92682
3963	1	47.73610205	58.0223333	51.92682
3964	2	48.99231205	57.2970633	51.92682
3965	2	45.22367205	59.4728933	51.92682
3966	1	46.47988205	60.1981633	51.92682
3967	2	47.73610205	59.4728933	51.92682
3968	1	48.99231205	60.1981633	51.92682
3969	1	50.2485245	27.56061665	51.92682
3970	2	51.5047345	26.83534265	51.92682
3973	2	50.2485245	29.01116665	51.92682
3971	1	52.7609545	27.56061665	51.92682
3972	2	54.0171645	26.83534265	51.92682
3974	2	52.7609545	29.01116665	51.92682
3975	1	51.5047345	29.73644665	51.92682
3977	1	50.2485245	31.91226665	51.92682
3978	2	51.5047345	31.18699665	51.92682
3976	1	54.0171645	29.73644665	51.92682
3979	1	52.7609545	31.91226665	51.92682
3980	2	54.0171645	31.18699665	51.92682
3981	2	50.2485245	33.36282665	51.92682
3982	1	51.5047345	34.08809665	51.92682
3983	2	52.7609545	33.36282665	51.92682
3984	1	54.0171645	34.08809665	51.92682
3985	1	50.2485245	36.2639722	51.92682
3986	2	51.5047345	35.5386982	51.92682
3989	2	50.2485245	37.7145222	51.92682
3987	1	52.7609545	36.2639722	51.92682
3988	2	54.0171645	35.5386982	51.92682
3990	2	52.7609545	37.7145222	51.92682
3991	1	51.5047345	38.4398022	51.92682
3993	1	50.2485245	40.6156222	51.92682
3994	2	51.5047345	39.8903522	51.92682
3992	1	54.0171645	38.4398022	51.92682
3995	1	52.7609545	40.6156222	51.92682
3996	2	54.0171645	39.8903522	51.92682
3997	2	50.2485245	42.0661822	51.92682
3998	1	51.5047345	42.7914522	51.92682
3999	2	52.7609545	42.0661822	51.92682
4000	1	54.0171645	42.7914522	51.92682
4001	1	50.2485245	44.96732775	51.92682
4002	2	51.5047345	44.24205375	51.92682
4005	2	50.2485245	46.41787775	51.92682
4003	1	52.7609545	44.96732775	51.92682
4004	2	54.0171645	44.24205375	51.92682
4006	2	52.7609545	46.41787775	51.92682
4007	1	51.5047345	47.14315775	51.92682
4009	1	50.2485245	49.31897775	51.92682
4010	2	51.5047345	48.59370775	51.92682
4008	1	54.0171645	47.14315775	51.92682
4011	1	52.7609545	49.31897775	51.92682
4012	2	54.0171645	48.59370775	51.92682
4013	2	50.2485245	50.76953775	51.92682
4014	1	51.5047345	51.49480775	51.92682
4015	2	52.7609545	50.76953775	51.92682
4016	1	54.0171645	51.49480775	51.92682
4017	1	50.2485245	53.6706833	51.92682
4018	2	51.5047345	52.9454093	51.92682
4021	2	50.2485245	55.1212333	51.92682
4019	1	52.7609545	53.6706833	51.92682
4020	2	54.0171645	52.9454093	51.92682
4022	2	52.7609545	55.1212333	51.92682
4023	1	51.5047345	55.8465133	51.92682
4025	1	50.2485245	58.0223333	51.92682
4026	2	51.5047345	57.2970633	51.92682
4024	1	54.0171645	55.8465133	51.92682
4027	1	52.7609545	58.0223333	51.92682
4028	2	54.0171645	57.2970633	51.92682
4029	2	50.2485245	59.4728933	51.92682
4030	1	51.5047345	60.1981633	51.92682
4031	2	52.7609545	59.4728933	51.92682
4032	1	54.0171645	60.1981633	51.92682
4033	1	55.27337695	-42.06622775	51.92682
4034	2	56.52958695	-42.79150175	51.92682
4037	2	55.27337695	-40.61567775	51.92682
4035	1	57.78580695	-42.06622775	51.92682
4036	2	59.04201695	-42.79150175	51.92682
4038	2	57.78580695	-40.61567775	51.92682
4039	1	56.52958695	-39.89039775	51.92682
4041	1	55.27337695	-37.71457775	51.92682
4042	2	56.52958695	-38.43984775	51.92682
4040	1	59.04201695	-39.89039775	51.92682
4043	1	57.78580695	-37.71457775	51.92682
4044	2	59.04201695	-38.43984775	51.92682
4045	2	55.27337695	-36.26401775	51.92682
4046	1	56.52958695	-35.53874775	51.92682
4047	2	57.78580695	-36.26401775	51.92682
4048	1	59.04201695	-35.53874775	51.92682
4049	1	55.27337695	-33.3628722	51.92682
4050	2	56.52958695	-34.0881462	51.92682
4053	2	55.27337695	-31.9123222	51.92682
4051	1	57.78580695	-33.3628722	51.92682
4052	2	59.04201695	-34.0881462	51.92682
4054	2	57.78580695	-31.9123222	51.92682
4055	1	56.52958695	-31.1870422	51.92682
4057	1	55.27337695	-29.0112222	51.92682
4058	2	56.52958695	-29.7364922	51.92682
4056	1	59.04201695	-31.1870422	51.92682
4059	1	57.78580695	-29.0112222	51.92682
4060	2	59.04201695	-29.7364922	51.92682
4061	2	55.27337695	-27.5606622	51.92682
4062	1	56.52958695	-26.8353922	51.92682
4063	2	57.78580695	-27.5606622	51.92682
4064	1	59.04201695	-26.8353922	51.92682
4065	1	55.27337695	-24.65951665	51.92682
4066	2	56.52958695	-25.38479065	51.92682
4069	2	55.27337695	-23.20896665	51.92682
4067	1	57.78580695	-24.65951665	51.92682
4068	2	59.04201695	-25.38479065	51.92682
4070	2	57.78580695	-23.20896665	51.92682
4071	1	56.52958695	-22.48368665	51.92682
4073	1	55.27337695	-20.30786665	51.92682
4074	2	56.52958695	-21.03313665	51.92682
4072	1	59.04201695	-22.48368665	51.92682
4075	1	57.78580695	-20.30786665	51.92682
4076	2	59.04201695	-21.03313665	51.92682
4077	2	55.27337695	-18.85730665	51.92682
4078	1	56.52958695	-18.13203665	51.92682
4079	2	57.78580695	-18.85730665	51.92682
4080	1	59.04201695	-18.13203665	51.92682
4081	1	55.27337695	-15.9561611	51.92682
4082	2	56.52958695	-16.6814351	51.92682
4085	2	55.27337695	-14.5056111	51.92682
4083	1	57.78580695	-15.9561611	51.92682
4084	2	59.04201695	-16.6814351	51.92682
4086	2	57.78580695	-14.5056111	51.92682
4087	1	56.52958695	-13.7803311	51.92682
4089	1	55.27337695	-11.6045111	51.92682
4090	2	56.52958695	-12.3297811	51.92682
4088	1	59.04201695	-13.7803311	51.92682
4091	1	57.78580695	-11.6045111	51.92682
4092	2	59.04201695	-12.3297811	51.92682
4093	2	55.27337695	-10.1539511	51.92682
4094	1	56.52958695	-9.4286811	51.92682
4095	2	57.78580695	-10.1539511	51.92682
4096	1	59.04201695	-9.4286811	51.92682
4097	1	60.2982294	-42.06622775	51.92682
4098	2	61.5544394	-42.79150175	51.92682
4101	2	60.2982294	-40.61567775	51.92682
4099	1	62.8106594	-42.06622775	51.92682
4100	2	64.0668694	-42.79150175	51.92682
4102	2	62.8106594	-40.61567775	51.92682
4103	1	61.5544394	-39.89039775	51.92682
4105	1	60.2982294	-37.71457775	51.92682
4106	2	61.5544394	-38.43984775	51.92682
4104	1	64.0668694	-39.89039775	51.92682
4107	1	62.8106594	-37.71457775	51.92682
4108	2	64.0668694	-38.43984775	51.92682
4109	2	60.2982294	-36.26401775	51.92682
4110	1	61.5544394	-35.53874775	51.92682
4111	2	62.8106594	-36.26401775	51.92682
4112	1	64.0668694	-35.53874775	51.92682
4113	1	60.2982294	-33.3628722	51.92682
4114	2	61.5544394	-34.0881462	51.92682
4117	2	60.2982294	-31.9123222	51.92682
4115	1	62.8106594	-33.3628722	51.92682
4116	2	64.0668694	-34.0881462	51.92682
4118	2	62.8106594	-31.9123222	51.92682
4119	1	61.5544394	-31.1870422	51.92682
4121	1	60.2982294	-29.0112222	51.92682
4122	2	61.5544394	-29.7364922	51.92682
4120	1	64.0668694	-31.1870422	51.92682
4123	1	62.8106594	-29.0112222	51.92682
4124	2	64.0668694	-29.7364922	51.92682
4125	2	60.2982294	-27.5606622	51.92682
4126	1	61.5544394	-26.8353922	51.92682
4127	2	62.8106594	-27.5606622	51.92682
4128	1	64.0668694	-26.8353922	51.92682
4129	1	60.2982294	-24.65951665	51.92682
4130	2	61.5544394	-25.38479065	51.92682
4133	2	60.2982294	-23.20896665	51.92682
4131	1	62.8106594	-24.65951665	51.92682
4132	2	64.0668694	-25.38479065	51.92682
4134	2	62.8106594	-23.20896665	51.92682
4135	1	61.5544394	-22.48368665	51.92682
4137	1	60.2982294	-20.30786665	51.92682
4138	2	61.5544394	-21.03313665	51.92682
4136	1	64.0668694	-22.48368665	51.92682
4139	1	62.8106594	-20.30786665	51.92682
4140	2	64.0668694	-21.03313665	51.92682
4141	2	60.2982294	-18.85730665	51.92682
4142	1	61.5544394	-18.13203665	51.92682
4143	2	62.8106594	-18.85730665	51.92682
4144	1	64.0668694	-18.13203665	51.92682
4145	1	60.2982294	-15.9561611	51.92682
4146	2	61.5544394	-16.6814351	51.92682
4149	2	60.2982294	-14.5056111	51.92682
4147	1	62.8106594	-15.9561611	51.92682
4148	2	64.0668694	-16.6814351	51.92682
4150	2	62.8106594	-14.5056111	51.92682
4151	1	61.5544394	-13.7803311	51.92682
4153	1	60.2982294	-11.6045111	51.92682
4154	2	61.5544394	-12.3297811	51.92682
4152	1	64.0668694	-13.7803311	51.92682
4155	1	62.8106594	-11.6045111	51.92682
4156	2	64.0668694	-12.3297811	51.92682
4157	2	60.2982294	-10.1539511	51.92682
4158	1	61.5544394	-9.4286811	51.92682
4159	2	62.8106594	-10.1539511	51.92682
4160	1	64.0668694	-9.4286811	51.92682
4161	1	65.32308185	-42.06622775	51.92682
4162	2	66.57929185	-42.79150175	51.92682
4165	2	65.32308185	-40.61567775	51.92682
4163	1	67.83551185	-42.06622775	51.92682
4164	2	69.09172185	-42.79150175	51.92682
4166	2	67.83551185	-40.61567775	51.92682
4167	1	66.57929185	-39.89039775	51.92682
4169	1	65.32308185	-37.71457775	51.92682
4170	2	66.57929185	-38.43984775	51.92682
4168	1	69.09172185	-39.89039775	51.92682
4171	1	67.83551185	-37.71457775	51.92682
4172	2	69.09172185	-38.43984775	51.92682
4173	2	65.32308185	-36.26401775	51.92682
4174	1	66.57929185	-35.53874775	51.92682
4175	2	67.83551185	-36.26401775	51.92682
4176	1	69.09172185	-35.53874775	51.92682
4177	1	65.32308185	-33.3628722	51.92682
4178	2	66.57929185	-34.0881462	51.92682
4181	2	65.32308185	-31.9123222	51.92682
4179	1	67.83551185	-33.3628722	51.92682
4180	2	69.09172185	-34.0881462	51.92682
4182	2	67.83551185	-31.9123222	51.92682
4183	1	66.57929185	-31.1870422	51.92682
4185	1	65.32308185	-29.0112222	51.92682
4186	2	66.57929185	-29.7364922	51.92682
4184	1	69.09172185	-31.1870422	51.92682
4187	1	67.83551185	-29.0112222	51.92682
4188	2	69.09172185	-29.7364922	51.92682
4189	2	65.32308185	-27.5606622	51.92682
4190	1	66.57929185	-26.8353922	51.92682
4191	2	67.83551185	-27.5606622	51.92682
4192	1	69.09172185	-26.8353922	51.92682
4193	1	65.32308185	-24.65951665	51.92682
4194	2	66.57929185	-25.38479065	51.92682
4197	2	65.32308185	-23.20896665	51.92682
4195	1	67.83551185	-24.65951665	51.92682
4196	2	69.09172185	-25.38479065	51.92682
4198	2	67.83551185	-23.20896665	51.92682
4199	1	66.57929185	-22.48368665	51.92682
4201	1	65.32308185	-20.30786665	51.92682
4202	2	66.57929185	-21.03313665	51.92682
4200	1	69.09172185	-22.48368665	51.92682
4203	1	67.83551185	-20.30786665	51.92682
4204	2	69.09172185	-21.03313665	51.92682
4205	2	65.32308185	-18.85730665	51.92682
4206	1	66.57929185	-18.13203665	51.92682
4207	2	67.83551185	-18.85730665	51.92682
4208	1	69.09172185	-18.13203665	51.92682
4209	1	65.32308185	-15.9561611	51.92682
4210	2	66.57929185	-16.6814351	51.92682
4213	2	65.32308185	-14.5056111	51.92682
4211	1	67.83551185	-15.9561611	51.92682
4212	2	69.09172185	-16.6814351	51.92682
4214	2	67.83551185	-14.5056111	51.92682
4215	1	66.57929185	-13.7803311	51.92682
4217	1	65.32308185	-11.6045111	51.92682
4218	2	66.57929185	-12.3297811	51.92682
4216	1	69.09172185	-13.7803311	51.92682
4219	1	67.83551185	-11.6045111	51.92682
4220	2	69.09172185	-12.3297811	51.92682
4221	2	65.32308185	-10.1539511	51.92682
4222	1	66.57929185	-9.4286811	51.92682
4223	2	67.83551185	-10.1539511	51.92682
4224	1	69.09172185	-9.4286811	51.92682
4225	1	70.3479343	-42.06622775	51.92682
4226	2	71.6041443	-42.79150175	51.92682
4229	2	70.3479343	-40.61567775	51.92682
4227	1	72.8603643	-42.06622775	51.92682
4228	2	74.1165743	-42.79150175	51.92682
4230	2	72.8603643	-40.61567775	51.92682
4231	1	71.6041443	-39.89039775	51.92682
4233	1	70.3479343	-37.71457775	51.92682
4234	2	71.6041443	-38.43984775	51.92682
4232	1	74.1165743	-39.89039775	51.92682
4235	1	72.8603643	-37.71457775	51.92682
4236	2	74.1165743	-38.43984775	51.92682
4237	2	70.3479343	-36.26401775	51.92682
4238	1	71.6041443	-35.53874775	51.92682
4239	2	72.8603643	-36.26401775	51.92682
4240	1	74.1165743	-35.53874775	51.92682
4241	1	70.3479343	-33.3628722	51.92682
4242	2	71.6041443	-34.0881462	51.92682
4245	2	70.3479343	-31.9123222	51.92682
4243	1	72.8603643	-33.3628722	51.92682
4244	2	74.1165743	-34.0881462	51.92682
4246	2	72.8603643	-31.9123222	51.92682
4247	1	71.6041443	-31.1870422	51.92682
4249	1	70.3479343	-29.0112222	51.92682
4250	2	71.6041443	-29.7364922	51.92682
4248	1	74.1165743	-31.1870422	51.92682
4251	1	72.8603643	-29.0112222	51.92682
4252	2	74.1165743	-29.7364922	51.92682
4253	2	70.3479343	-27.5606622	51.92682
4254	1	71.6041443	-26.8353922	51.92682
4255	2	72.8603643	-27.5606622	51.92682
4256	1	74.1165743	-26.8353922	51.92682
4257	1	70.3479343	-24.65951665	51.92682
4258	2	71.6041443	-25.38479065	51.92682
4261	2	70.3479343	-23.20896665	51.92682
4259	1	72.8603643	-24.65951665	51.92682
4260	2	74.1165743	-25.38479065	51.92682
4262	2	72.8603643	-23.20896665	51.92682
4263	1	71.6041443	-22.48368665	51.92682
4265	1	70.3479343	-20.30786665	51.92682
4266	2	71.6041443	-21.03313665	51.92682
4264	1	74.1165743	-22.48368665	51.92682
4267	1	72.8603643	-20.30786665	51.92682
4268	2	74.1165743	-21.03313665	51.92682
4269	2	70.3479343	-18.85730665	51.92682
4270	1	71.6041443	-18.13203665	51.92682
4271	2	72.8603643	-18.85730665	51.92682
4272	1	74.1165743	-18.13203665	51.92682
4273	1	70.3479343	-15.9561611	51.92682
4274	2	71.6041443	-16.6814351	51.92682
4277	2	70.3479343	-14.5056111	51.92682
4275	1	72.8603643	-15.9561611	51.92682
4276	2	74.1165743	-16.6814351	51.92682
4278	2	72.8603643	-14.5056111	51.92682
4279	1	71.6041443	-13.7803311	51.92682
4281	1	70.3479343	-11.6045111	51.92682
4282	2	71.6041443	-12.3297811	51.92682
4280	1	74.1165743	-13.7803311	51.92682
4283	1	72.8603643	-11.6045111	51.92682
4284	2	74.1165743	-12.3297811	51.92682
4285	2	70.3479343	-10.1539511	51.92682
4286	1	71.6041443	-9.4286811	51.92682
4287	2	72.8603643	-10.1539511	51.92682
4288	1	74.1165743	-9.4286811	51.92682
4289	1	75.37278675	-42.06622775	51.92682
4290	2	76.62899675	-42.79150175	51.92682
4293	2	75.37278675	-40.61567775	51.92682
4291	1	77.88521675	-42.06622775	51.92682
4292	2	79.14142675	-42.79150175	51.92682
4294	2	77.88521675	-40.61567775	51.92682
4295	1	76.62899675	-39.89039775	51.92682
4297	1	75.37278675	-37.71457775	51.92682
4298	2	76.62899675	-38.43984775	51.92682
4296	1	79.14142675	-39.89039775	51.92682
4299	1	77.88521675	-37.71457775	51.92682
4300	2	79.14142675	-38.43984775	51.92682
4301	2	75.37278675	-36.26401775	51.92682
4302	1	76.62899675	-35.53874775	51.92682
4303	2	77.88521675	-36.26401775	51.92682
4304	1	79.14142675	-35.53874775	51.92682
4305	1	75.37278675	-33.3628722	51.92682
4306	2	76.62899675	-34.0881462	51.92682
4309	2	75.37278675	-31.9123222	51.92682
4307	1	77.88521675	-33.3628722	51.92682
4308	2	79.14142675	-34.0881462	51.92682
4310	2	77.88521675	-31.9123222	51.92682
4311	1	76.62899675	-31.1870422	51.92682
4313	1	75.37278675	-29.0112222	51.92682
4314	2	76.62899675	-29.7364922	51.92682
4312	1	79.14142675	-31.1870422	51.92682
4315	1	77.88521675	-29.0112222	51.92682
4316	2	79.14142675	-29.7364922	51.92682
4317	2	75.37278675	-27.5606622	51.92682
4318	1	76.62899675	-26.8353922	51.92682
4319	2	77.88521675	-27.5606622	51.92682
4320	1	79.14142675	-26.8353922	51.92682
4321	1	75.37278675	-24.65951665	51.92682
4322	2	76.62899675	-25.38479065	51.92682
4325	2	75.37278675	-23.20896665	51.92682
4323	1	77.88521675	-24.65951665	51.92682
4324	2	79.14142675	-25.38479065	51.92682
4326	2	77.88521675	-23.20896665	51.92682
4327	1	76.62899675	-22.48368665	51.92682
4329	1	75.37278675	-20.30786665	51.92682
4330	2	76.62899675	-21.03313665	51.92682
4328	1	79.14142675	-22.48368665	51.92682
4331	1	77.88521675	-20.30786665	51.92682
4332	2	79.14142675	-21.03313665	51.92682
4333	2	75.37278675	-18.85730665	51.92682
4334	1	76.62899675	-18.13203665	51.92682
4335	2	77.88521675	-18.85730665	51.92682
4336	1	79.14142675	-18.13203665	51.92682
4337	1	75.37278675	-15.9561611	51.92682
4338	2	76.62899675	-16.6814351	51.92682
4341	2	75.37278675	-14.5056111	51.92682
4339	1	77.88521675	-15.9561611	51.92682
4340	2	79.14142675	-16.6814351	51.92682
4342	2	77.88521675	-14.5056111	51.92682
4343	1	76.62899675	-13.7803311	51.92682
4345	1	75.37278675	-11.6045111	51.92682
4346	2	76.62899675	-12.3297811	51.92682
4344	1	79.14142675	-13.7803311	51.92682
4347	1	77.88521675	-11.6045111	51.92682
4348	2	79.14142675	-12.3297811	51.92682
4349	2	75.37278675	-10.1539511	51.92682
4350	1	76.62899675	-9.4286811	51.92682
4351	2	77.88521675	-10.1539511	51.92682
4352	1	79.14142675	-9.4286811	51.92682
4353	1	80.3976392	-42.06622775	51.92682
4354	2	81.6538492	-42.79150175	51.92682
4357	2	80.3976392	-40.61567775	51.92682
4355	1	82.9100692	-42.06622775	51.92682
4356	2	84.1662792	-42.79150175	51.92682
4358	2	82.9100692	-40.61567775	51.92682
4359	1	81.6538492	-39.89039775	51.92682
4361	1	80.3976392	-37.71457775	51.92682
4362	2	81.6538492	-38.43984775	51.92682
4360	1	84.1662792	-39.89039775	51.92682
4363	1	82.9100692	-37.71457775	51.92682
4364	2	84.1662792	-38.43984775	51.92682
4365	2	80.3976392	-36.26401775	51.92682
4366	1	81.6538492	-35.53874775	51.92682
4367	2	82.9100692	-36.26401775	51.92682
4368	1	84.1662792	-35.53874775	51.92682
4369	1	80.3976392	-33.3628722	51.92682
4370	2	81.6538492	-34.0881462	51.92682
4373	2	80.3976392	-31.9123222	51.92682
4371	1	82.9100692	-33.3628722	51.92682
4372	2	84.1662792	-34.0881462	51.92682
4374	2	82.9100692	-31.9123222	51.92682
4375	1	81.6538492	-31.1870422	51.92682
4377	1	80.3976392	-29.0112222	51.92682
4378	2	81.6538492	-29.7364922	51.92682
4376	1	84.1662792	-31.1870422	51.92682
4379	1	82.9100692	-29.0112222	51.92682
4380	2	84.1662792	-29.7364922	51.92682
4381	2	80.3976392	-27.5606622	51.92682
4382	1	81.6538492	-26.8353922	51.92682
4383	2	82.9100692	-27.5606622	51.92682
4384	1	84.1662792	-26.8353922	51.92682
4385	1	80.3976392	-24.65951665	51.92682
4386	2	81.6538492	-25.38479065	51.92682
4389	2	80.3976392	-23.20896665	51.92682
4387	1	82.9100692	-24.65951665	51.92682
4388	2	84.1662792	-25.38479065	51.92682
4390	2	82.9100692	-23.20896665	51.92682
4391	1	81.6538492	-22.48368665	51.92682
4393	1	80.3976392	-20.30786665	51.92682
4394	2	81.6538492	-21.03313665	51.92682
4392	1	84.1662792	-22.48368665	51.92682
4395	1	82.9100692	-20.30786665	51.92682
4396	2	84.1662792	-21.03313665	51.92682
4397	2	80.3976392	-18.85730665	51.92682
4398	1	81.6538492	-18.13203665	51.92682
4399	2	82.9100692	-18.85730665	51.92682
4400	1	84.1662792	-18.13203665	51.92682
4401	1	80.3976392	-15.9561611	51.92682
4402	2	81.6538492	-16.6814351	51.92682
4405	2	80.3976392	-14.5056111	51.92682
4403	1	82.9100692	-15.9561611	51.92682
4404	2	84.1662792	-16.6814351	51.92682
4406	2	82.9100692	-14.5056111	51.92682
4407	1	81.6538492	-13.7803311	51.92682
4409	1	80.3976392	-11.6045111	51.92682
4410	2	81.6538492	-12.3297811	51.92682
4408	1	84.1662792	-13.7803311	51.92682
4411	1	82.9100692	-11.6045111	51.92682
4412	2	84.1662792	-12.3297811	51.92682
4413	2	80.3976392	-10.1539511	51.92682
4414	1	81.6538492	-9.4286811	51.92682
4415	2	82.9100692	-10.1539511	51.92682
4416	1	84.1662792	-9.4286811	51.92682
4417	1	85.42249165	-42.06622775	51.92682
4418	2	86.67870165	-42.79150175	51.92682
4421	2	85.42249165	-40.61567775	51.92682
4419	1	87.93492165	-42.06622775	51.92682
4420	2	89.19113165	-42.79150175	51.92682
4422	2	87.93492165	-40.61567775	51.92682
4423	1	86.67870165	-39.89039775	51.92682
4425	1	85.42249165	-37.71457775	51.92682
4426	2	86.67870165	-38.43984775	51.92682
4424	1	89.19113165	-39.89039775	51.92682
4427	1	87.93492165	-37.71457775	51.92682
4428	2	89.19113165	-38.43984775	51.92682
4429	2	85.42249165	-36.26401775	51.92682
4430	1	86.67870165	-35.53874775	51.92682
4431	2	87.93492165	-36.26401775	51.92682
4432	1	89.19113165	-35.53874775	51.92682
4433	1	85.42249165	-33.3628722	51.92682
4434	2	86.67870165	-34.0881462	51.92682
4437	2	85.42249165	-31.9123222	51.92682
4435	1	87.93492165	-33.3628722	51.92682
4436	2	89.19113165	-34.0881462	51.92682
4438	2	87.93492165	-31.9123222	51.92682
4439	1	86.67870165	-31.1870422	51.92682
4441	1	85.42249165	-29.0112222	51.92682
4442	2	86.67870165	-29.7364922	51.92682
4440	1	89.19113165	-31.1870422	51.92682
4443	1	87.93492165	-29.0112222	51.92682
4444	2	89.19113165	-29.7364922	51.92682
4445	2	85.42249165	-27.5606622	51.92682
4446	1	86.67870165	-26.8353922	51.92682
4447	2	87.93492165	-27.5606622	51.92682
4448	1	89.19113165	-26.8353922	51.92682
4449	1	85.42249165	-24.65951665	51.92682
4450	2	86.67870165	-25.38479065	51.92682
4453	2	85.42249165	-23.20896665	51.92682
4451	1	87.93492165	-24.65951665	51.92682
4452	2	89.19113165	-25.38479065	51.92682
4454	2	87.93492165	-23.20896665	51.92682
4455	1	86.67870165	-22.48368665	51.92682
4457	1	85.42249165	-20.30786665	51.92682
4458	2	86.67870165	-21.03313665	51.92682
4456	1	89.19113165	-22.48368665	51.92682
4459	1	87.93492165	-20.30786665	51.92682
4460	2	89.19113165	-21.03313665	51.92682
4461	2	85.42249165	-18.85730665	51.92682
4462	1	86.67870165	-18.13203665	51.92682
4463	2	87.93492165	-18.85730665	51.92682
4464	1	89.19113165	-18.13203665	51.92682
4465	1	85.42249165	-15.9561611	51.92682
4466	2	86.67870165	-16.6814351	51.92682
4469	2	85.42249165	-14.5056111	51.92682
4467	1	87.93492165	-15.9561611	51.92682
4468	2	89.19113165	-16.6814351	51.92682
4470	2	87.93492165	-14.5056111	51.92682
4471	1	86.67870165	-13.7803311	51.92682
4473	1	85.42249165	-11.6045111	51.92682
4474	2	86.67870165	-12.3297811	51.92682
4472	1	89.19113165	-13.7803311	51.92682
4475	1	87.93492165	-11.6045111	51.92682
4476	2	89.19113165	-12.3297811	51.92682
4477	2	85.42249165	-10.1539511	51.92682
4478	1	86.67870165	-9.4286811	51.92682
4479	2	87.93492165	-10.1539511	51.92682
4480	1	89.19113165	-9.4286811	51.92682
4481	1	55.27337695	-7.25280555	51.92682
4482	2	56.52958695	-7.97807955	51.92682
4485	2	55.27337695	-5.80225555	51.92682
4483	1	57.78580695	-7.25280555	51.92682
4484	2	59.04201695	-7.97807955	51.92682
4486	2	57.78580695	-5.80225555	51.92682
4487	1	56.52958695	-5.07697555	51.92682
4489	1	55.27337695	-2.90115555	51.92682
4490	2	56.52958695	-3.62642555	51.92682
4488	1	59.04201695	-5.07697555	51.92682
4491	1	57.78580695	-2.90115555	51.92682
4492	2	59.04201695	-3.62642555	51.92682
4493	2	55.27337695	-1.45059555	51.92682
4494	1	56.52958695	-0.72532555	51.92682
4495	2	57.78580695	-1.45059555	51.92682
4496	1	59.04201695	-0.72532555	51.92682
4497	1	55.27337695	1.45055	51.92682
4498	2	56.52958695	0.725276	51.92682
4501	2	55.27337695	2.9011	51.92682
4499	1	57.78580695	1.45055	51.92682
4500	2	59.04201695	0.725276	51.92682
4502	2	57.78580695	2.9011	51.92682
4503	1	56.52958695	3.62638	51.92682
4505	1	55.27337695	5.8022	51.92682
4506	2	56.52958695	5.07693	51.92682
4504	1	59.04201695	3.62638	51.92682
4507	1	57.78580695	5.8022	51.92682
4508	2	59.04201695	5.07693	51.92682
4509	2	55.27337695	7.25276	51.92682
4510	1	56.52958695	7.97803	51.92682
4511	2	57.78580695	7.25276	51.92682
4512	1	59.04201695	7.97803	51.92682
4513	1	55.27337695	10.15390555	51.92682
4514	2	56.52958695	9.42863155	51.92682
4517	2	55.27337695	11.60445555	51.92682
4515	1	57.78580695	10.15390555	51.92682
4516	2	59.04201695	9.42863155	51.92682
4518	2	57.78580695	11.60445555	51.92682
4519	1	56.52958695	12.32973555	51.92682
4521	1	55.27337695	14.50555555	51.92682
4522	2	56.52958695	13.78028555	51.92682
4520	1	59.04201695	12.32973555	51.92682
4523	1	57.78580695	14.50555555	51.92682
4524	2	59.04201695	13.78028555	51.92682
4525	2	55.27337695	15.95611555	51.92682
4526	1	56.52958695	16.68138555	51.92682
4527	2	57.78580695	15.95611555	51.92682
4528	1	59.04201695	16.68138555	51.92682
4529	1	55.27337695	18.8572611	51.92682
4530	2	56.52958695	18.1319871	51.92682
4533	2	55.27337695	20.3078111	51.92682
4531	1	57.78580695	18.8572611	51.92682
4532	2	59.04201695	18.1319871	51.92682
4534	2	57.78580695	20.3078111	51.92682
4535	1	56.52958695	21.0330911	51.92682
4537	1	55.27337695	23.2089111	51.92682
4538	2	56.52958695	22.4836411	51.92682
4536	1	59.04201695	21.0330911	51.92682
4539	1	57.78580695	23.2089111	51.92682
4540	2	59.04201695	22.4836411	51.92682
4541	2	55.27337695	24.6594711	51.92682
4542	1	56.52958695	25.3847411	51.92682
4543	2	57.78580695	24.6594711	51.92682
4544	1	59.04201695	25.3847411	51.92682
4545	1	60.2982294	-7.25280555	51.92682
4546	2	61.5544394	-7.97807955	51.92682
4549	2	60.2982294	-5.80225555	51.92682
4547	1	62.8106594	-7.25280555	51.92682
4548	2	64.0668694	-7.97807955	51.92682
4550	2	62.8106594	-5.80225555	51.92682
4551	1	61.5544394	-5.07697555	51.92682
4553	1	60.2982294	-2.90115555	51.92682
4554	2	61.5544394	-3.62642555	51.92682
4552	1	64.0668694	-5.07697555	51.92682
4555	1	62.8106594	-2.90115555	51.92682
4556	2	64.0668694	-3.62642555	51.92682
4557	2	60.2982294	-1.45059555	51.92682
4558	1	61.5544394	-0.72532555	51.92682
4559	2	62.8106594	-1.45059555	51.92682
4560	1	64.0668694	-0.72532555	51.92682
4561	1	60.2982294	1.45055	51.92682
4562	2	61.5544394	0.725276	51.92682
4565	2	60.2982294	2.9011	51.92682
4563	1	62.8106594	1.45055	51.92682
4564	2	64.0668694	0.725276	51.92682
4566	2	62.8106594	2.9011	51.92682
4567	1	61.5544394	3.62638	51.92682
4569	1	60.2982294	5.8022	51.92682
4570	2	61.5544394	5.07693	51.92682
4568	1	64.0668694	3.62638	51.92682
4571	1	62.8106594	5.8022	51.92682
4572	2	64.0668694	5.07693	51.92682
4573	2	60.2982294	7.25276	51.92682
4574	1	61.5544394	7.97803	51.92682
4575	2	62.8106594	7.25276	51.92682
4576	1	64.0668694	7.97803	51.92682
4577	1	60.2982294	10.15390555	51.92682
4578	2	61.5544394	9.42863155	51.92682
4581	2	60.2982294	11.60445555	51.92682
4579	1	62.8106594	10.15390555	51.92682
4580	2	64.0668694	9.42863155	51.92682
4582	2	62.8106594	11.60445555	51.92682
4583	1	61.5544394	12.32973555	51.92682
4585	1	60.2982294	14.50555555	51.92682
4586	2	61.5544394	13.78028555	51.92682
4584	1	64.0668694	12.32973555	51.92682
4587	1	62.8106594	14.50555555	51.92682
4588	2	64.0668694	13.78028555	51.92682
4589	2	60.2982294	15.95611555	51.92682
4590	1	61.5544394	16.68138555	51.92682
4591	2	62.8106594	15.95611555	51.92682
4592	1	64.0668694	16.68138555	51.92682
4593	1	60.2982294	18.8572611	51.92682
4594	2	61.5544394	18.1319871	51.92682
4597	2	60.2982294	20.3078111	51.92682
4595	1	62.8106594	18.8572611	51.92682
4596	2	64.0668694	18.1319871	51.92682
4598	2	62.8106594	20.3078111	51.92682
4599	1	61.5544394	21.0330911	51.92682
4601	1	60.2982294	23.2089111	51.92682
4602	2	61.5544394	22.4836411	51.92682
4600	1	64.0668694	21.0330911	51.92682
4603	1	62.8106594	23.2089111	51.92682
4604	2	64.0668694	22.4836411	51.92682
4605	2	60.2982294	24.6594711	51.92682
4606	1	61.5544394	25.3847411	51.92682
4607	2	62.8106594	24.6594711	51.92682
4608	1	64.0668694	25.3847411	51.92682
4609	1	65.32308185	-7.25280555	51.92682
4610	2	66.57929185	-7.97807955	51.92682
4613	2	65.32308185	-5.80225555	51.92682
4611	1	67.83551185	-7.25280555	51.92682
4612	2	69.09172185	-7.97807955	51.92682
4614	2	67.83551185	-5.80225555	51.92682
4615	1	66.57929185	-5.07697555	51.92682
4617	1	65.32308185	-2.90115555	51.92682
4618	2	66.57929185	-3.62642555	51.92682
4616	1	69.09172185	-5.07697555	51.92682
4619	1	67.83551185	-2.90115555	51.92682
4620	2	69.09172185	-3.62642555	51.92682
4621	2	65.32308185	-1.45059555	51.92682
4622	1	66.57929185	-0.72532555	51.92682
4623	2	67.83551185	-1.45059555	51.92682
4624	1	69.09172185	-0.72532555	51.92682
4625	1	65.32308185	1.45055	51.92682
4626	2	66.57929185	0.725276	51.92682
4629	2	65.32308185	2.9011	51.92682
4627	1	67.83551185	1.45055	51.92682
4628	2	69.09172185	0.725276	51.92682
4630	2	67.83551185	2.9011	51.92682
4631	1	66.57929185	3.62638	51.92682
4633	1	65.32308185	5.8022	51.92682
4634	2	66.57929185	5.07693	51.92682
4632	1	69.09172185	3.62638	51.92682
4635	1	67.83551185	5.8022	51.92682
4636	2	69.09172185	5.07693	51.92682
4637	2	65.32308185	7.25276	51.92682
4638	1	66.57929185	7.97803	51.92682
4639	2	67.83551185	7.25276	51.92682
4640	1	69.09172185	7.97803	51.92682
4641	1	65.32308185	10.15390555	51.92682
4642	2	66.57929185	9.42863155	51.92682
4645	2	65.32308185	11.60445555	51.92682
4643	1	67.83551185	10.15390555	51.92682
4644	2	69.09172185	9.42863155	51.92682
4646	2	67.83551185	11.60445555	51.92682
4647	1	66.57929185	12.32973555	51.92682
4649	1	65.32308185	14.50555555	51.92682
4650	2	66.57929185	13.78028555	51.92682
4648	1	69.09172185	12.32973555	51.92682
4651	1	67.83551185	14.50555555	51.92682
4652	2	69.09172185	13.78028555	51.92682
4653	2	65.32308185	15.95611555	51.92682
4654	1	66.57929185	16.68138555	51.92682
4655	2	67.83551185	15.95611555	51.92682
4656	1	69.09172185	16.68138555	51.92682
4657	1	65.32308185	18.8572611	51.92682
4658	2	66.57929185	18.1319871	51.92682
4661	2	65.32308185	20.3078111	51.92682
4659	1	67.83551185	18.8572611	51.92682
4660	2	69.09172185	18.1319871	51.92682
4662	2	67.83551185	20.3078111	51.92682
4663	1	66.57929185	21.0330911	51.92682
4665	1	65.32308185	23.2089111	51.92682
4666	2	66.57929185	22.4836411	51.92682
4664	1	69.09172185	21.0330911	51.92682
4667	1	67.83551185	23.2089111	51.92682
4668	2	69.09172185	22.4836411	51.92682
4669	2	65.32308185	24.6594711	51.92682
4670	1	66.57929185	25.3847411	51.92682
4671	2	67.83551185	24.6594711	51.92682
4672	1	69.09172185	25.3847411	51.92682
4673	1	70.3479343	-7.25280555	51.92682
4674	2	71.6041443	-7.97807955	51.92682
4677	2	70.3479343	-5.80225555	51.92682
4675	1	72.8603643	-7.25280555	51.92682
4676	2	74.1165743	-7.97807955	51.92682
4678	2	72.8603643	-5.80225555	51.92682
4679	1	71.6041443	-5.07697555	51.92682
4681	1	70.3479343	-2.90115555	51.92682
4682	2	71.6041443	-3.62642555	51.92682
4680	1	74.1165743	-5.07697555	51.92682
4683	1	72.8603643	-2.90115555	51.92682
4684	2	74.1165743	-3.62642555	51.92682
4685	2	70.3479343	-1.45059555	51.92682
4686	1	71.6041443	-0.72532555	51.92682
4687	2	72.8603643	-1.45059555	51.92682
4688	1	74.1165743	-0.72532555	51.92682
4689	1	70.3479343	1.45055	51.92682
4690	2	71.6041443	0.725276	51.92682
4693	2	70.3479343	2.9011	51.92682
4691	1	72.8603643	1.45055	51.92682
4692	2	74.1165743	0.725276	51.92682
4694	2	72.8603643	2.9011	51.92682
4695	1	71.6041443	3.62638	51.92682
4697	1	70.3479343	5.8022	51.92682
4698	2	71.6041443	5.07693	51.92682
4696	1	74.1165743	3.62638	51.92682
4699	1	72.8603643	5.8022	51.92682
4700	2	74.1165743	5.07693	51.92682
4701	2	70.3479343	7.25276	51.92682
4702	1	71.6041443	7.97803	51.92682
4703	2	72.8603643	7.25276	51.92682
4704	1	74.1165743	7.97803	51.92682
4705	1	70.3479343	10.15390555	51.92682
4706	2	71.6041443	9.42863155	51.92682
4709	2	70.3479343	11.60445555	51.92682
4707	1	72.8603643	10.15390555	51.92682
4708	2	74.1165743	9.42863155	51.92682
4710	2	72.8603643	11.60445555	51.92682
4711	1	71.6041443	12.32973555	51.92682
4713	1	70.3479343	14.50555555	51.92682
4714	2	71.6041443	13.78028555	51.92682
4712	1	74.1165743	12.32973555	51.92682
4715	1	72.8603643	14.50555555	51.92682
4716	2	74.1165743	13.78028555	51.92682
4717	2	70.3479343	15.95611555	51.92682
4718	1	71.6041443	16.68138555	51.92682
4719	2	72.8603643	15.95611555	51.92682
4720	1	74.1165743	16.68138555	51.92682
4721	1	70.3479343	18.8572611	51.92682
4722	2	71.6041443	18.1319871	51.92682
4725	2	70.3479343	20.3078111	51.92682
4723	1	72.8603643	18.8572611	51.92682
4724	2	74.1165743	18.1319871	51.92682
4726	2	72.8603643	20.3078111	51.92682
4727	1	71.6041443	21.0330911	51.92682
4729	1	70.3479343	23.2089111	51.92682
4730	2	71.6041443	22.4836411	51.92682
4728	1	74.1165743	21.0330911	51.92682
4731	1	72.8603643	23.2089111	51.92682
4732	2	74.1165743	22.4836411	51.92682
4733	2	70.3479343	24.6594711	51.92682
4734	1	71.6041443	25.3847411	51.92682
4735	2	72.8603643	24.6594711	51.92682
4736	1	74.1165743	25.3847411	51.92682
4737	1	75.37278675	-7.25280555	51.92682
4738	2	76.62899675	-7.97807955	51.92682
4741	2	75.37278675	-5.80225555	51.92682
4739	1	77.88521675	-7.25280555	51.92682
4740	2	79.14142675	-7.97807955	51.92682
4742	2	77.88521675	-5.80225555	51.92682
4743	1	76.62899675	-5.07697555	51.92682
4745	1	75.37278675	-2.90115555	51.92682
4746	2	76.62899675	-3.62642555	51.92682
4744	1	79.14142675	-5.07697555	51.92682
4747	1	77.88521675	-2.90115555	51.92682
4748	2	79.14142675	-3.62642555	51.92682
4749	2	75.37278675	-1.45059555	51.92682
4750	1	76.62899675	-0.72532555	51.92682
4751	2	77.88521675	-1.45059555	51.92682
4752	1	79.14142675	-0.72532555	51.92682
4753	1	75.37278675	1.45055	51.92682
4754	2	76.62899675	0.725276	51.92682
4757	2	75.37278675	2.9011	51.92682
4755	1	77.88521675	1.45055	51.92682
4756	2	79.14142675	0.725276	51.92682
4758	2	77.88521675	2.9011	51.92682
4759	1	76.62899675	3.62638	51.92682
4761	1	75.37278675	5.8022	51.92682
4762	2	76.62899675	5.07693	51.92682
4760	1	79.14142675	3.62638	51.92682
4763	1	77.88521675	5.8022	51.92682
4764	2	79.14142675	5.07693	51.92682
4765	2	75.37278675	7.25276	51.92682
4766	1	76.62899675	7.97803	51.92682
4767	2	77.88521675	7.25276	51.92682
4768	1	79.14142675	7.97803	51.92682
4769	1	75.37278675	10.15390555	51.92682
4770	2	76.62899675	9.42863155	51.92682
4773	2	75.37278675	11.60445555	51.92682
4771	1	77.88521675	10.15390555	51.92682
4772	2	79.14142675	9.42863155	51.92682
4774	2	77.88521675	11.60445555	51.92682
4775	1	76.62899675	12.32973555	51.92682
4777	1	75.37278675	14.50555555	51.92682
4778	2	76.62899675	13.78028555	51.92682
4776	1	79.14142675	12.32973555	51.92682
4779	1	77.88521675	14.50555555	51.92682
4780	2	79.14142675	13.78028555	51.92682
4781	2	75.37278675	15.95611555	51.92682
4782	1	76.62899675	16.68138555	51.92682
4783	2	77.88521675	15.95611555	51.92682
4784	1	79.14142675	16.68138555	51.92682
4785	1	75.37278675	18.8572611	51.92682
4786	2	76.62899675	18.1319871	51.92682
4789	2	75.37278675	20.3078111	51.92682
4787	1	77.88521675	18.8572611	51.92682
4788	2	79.14142675	18.1319871	51.92682
4790	2	77.88521675	20.3078111	51.92682
4791	1	76.62899675	21.0330911	51.92682
4793	1	75.37278675	23.2089111	51.92682
4794	2	76.62899675	22.4836411	51.92682
4792	1	79.14142675	21.0330911	51.92682
4795	1	77.88521675	23.2089111	51.92682
4796	2	79.14142675	22.4836411	51.92682
4797	2	75.37278675	24.6594711	51.92682
4798	1	76.62899675	25.3847411	51.92682
4799	2	77.88521675	24.6594711	51.92682
4800	1	79.14142675	25.3847411	51.92682
4801	1	80.3976392	-7.25280555	51.92682
4802	2	81.6538492	-7.97807955	51.92682
4805	2	80.3976392	-5.80225555	51.92682
4803	1	82.9100692	-7.25280555	51.92682
4804	2	84.1662792	-7.97807955	51.92682
4806	2	82.9100692	-5.80225555	51.92682
4807	1	81.6538492	-5.07697555	51.92682
4809	1	80.3976392	-2.90115555	51.92682
4810	2	81.6538492	-3.62642555	51.92682
4808	1	84.1662792	-5.07697555	51.92682
4811	1	82.9100692	-2.90115555	51.92682
4812	2	84.1662792	-3.62642555	51.92682
4813	2	80.3976392	-1.45059555	51.92682
4814	1	81.6538492	-0.72532555	51.92682
4815	2	82.9100692	-1.45059555	51.92682
4816	1	84.1662792	-0.72532555	51.92682
4817	1	80.3976392	1.45055	51.92682
4818	2	81.6538492	0.725276	51.92682
4821	2	80.3976392	2.9011	51.92682
4819	1	82.9100692	1.45055	51.92682
4820	2	84.1662792	0.725276	51.92682
4822	2	82.9100692	2.9011	51.92682
4823	1	81.6538492	3.62638	51.92682
4825	1	80.3976392	5.8022	51.92682
4826	2	81.6538492	5.07693	51.92682
4824	1	84.1662792	3.62638	51.92682
4827	1	82.9100692	5.8022	51.92682
4828	2	84.1662792	5.07693	51.92682
4829	2	80.3976392	7.25276	51.92682
4830	1	81.6538492	7.97803	51.92682
4831	2	82.9100692	7.25276	51.92682
4832	1	84.1662792	7.97803	51.92682
4833	1	80.3976392	10.15390555	51.92682
4834	2	81.6538492	9.42863155	51.92682
4837	2	80.3976392	11.60445555	51.92682
4835	1	82.9100692	10.15390555	51.92682
4836	2	84.1662792	9.42863155	51.92682
4838	2	82.9100692	11.60445555	51.92682
4839	1	81.6538492	12.32973555	51.92682
4841	1	80.3976392	14.50555555	51.92682
4842	2	81.6538492	13.78028555	51.92682
4840	1	84.1662792	12.32973555	51.92682
4843	1	82.9100692	14.50555555	51.92682
4844	2	84.1662792	13.78028555	51.92682
4845	2	80.3976392	15.95611555	51.92682
4846	1	81.6538492	16.68138555	51.92682
4847	2	82.9100692	15.95611555	51.92682
4848	1	84.1662792	16.68138555	51.92682
4849	1	80.3976392	18.8572611	51.92682
4850	2	81.6538492	18.1319871	51.92682
4853	2	80.3976392	20.3078111	51.92682
4851	1	82.9100692	18.8572611	51.92682
4852	2	84.1662792	18.1319871	51.92682
4854	2	82.9100692	20.3078111	51.92682
4855	1	81.6538492	21.0330911	51.92682
4857	1	80.3976392	23.2089111	51.92682
4858	2	81.6538492	22.4836411	51.92682
4856	1	84.1662792	21.0330911	51.92682
4859	1	82.9100692	23.2089111	51.92682
4860	2	84.1662792	22.4836411	51.92682
4861	2	80.3976392	24.6594711	51.92682
4862	1	81.6538492	25.3847411	51.92682
4863	2	82.9100692	24.6594711	51.92682
4864	1	84.1662792	25.3847411	51.92682
4865	1	85.42249165	-7.25280555	51.92682
4866	2	86.67870165	-7.97807955	51.92682
4869	2	85.42249165	-5.80225555	51.92682
4867	1	87.93492165	-7.25280555	51.92682
4868	2	89.19113165	-7.97807955	51.92682
4870	2	87.93492165	-5.80225555	51.92682
4871	1	86.67870165	-5.07697555	51.92682
4873	1	85.42249165	-2.90115555	51.92682
4874	2	86.67870165	-3.62642555	51.92682
4872	1	89.19113165	-5.07697555	51.92682
4875	1	87.93492165	-2.90115555	51.92682
4876	2	89.19113165	-3.62642555	51.92682
4877	2	85.42249165	-1.45059555	51.92682
4878	1	86.67870165	-0.72532555	51.92682
4879	2	87.93492165	-1.45059555	51.92682
4880	1	89.19113165	-0.72532555	51.92682
4881	1	85.42249165	1.45055	51.92682
4882	2	86.67870165	0.725276	51.92682
4885	2	85.42249165	2.9011	51.92682
4883	1	87.93492165	1.45055	51.92682
4884	2	89.19113165	0.725276	51.92682
4886	2	87.93492165	2.9011	51.92682
4887	1	86.67870165	3.62638	51.92682
4889	1	85.42249165	5.8022	51.92682
4890	2	86.67870165	5.07693	51.92682
4888	1	89.19113165	3.62638	51.92682
4891	1	87.93492165	5.8022	51.92682
4892	2	89.19113165	5.07693	51.92682
4893	2	85.42249165	7.25276	51.92682
4894	1	86.67870165	7.97803	51.92682
4895	2	87.93492165	7.25276	51.92682
4896	1	89.19113165	7.97803	51.92682
4897	1	85.42249165	10.15390555	51.92682
4898	2	86.67870165	9.42863155	51.92682
4901	2	85.42249165	11.60445555	51.92682
4899	1	87.93492165	10.15390555	51.92682
4900	2	89.19113165	9.42863155	51.92682
4902	2	87.93492165	11.60445555	51.92682
4903	1	86.67870165	12.32973555	51.92682
4905	1	85.42249165	14.50555555	51.92682
4906	2	86.67870165	13.78028555	51.92682
4904	1	89.19113165	12.32973555	51.92682
4907	1	87.93492165	14.50555555	51.92682
4908	2	89.19113165	13.78028555	51.92682
4909	2	85.42249165	15.95611555	51.92682
4910	1	86.67870165	16.68138555	51.92682
4911	2	87.93492165	15.95611555	51.92682
4912	1	89.19113165	16.68138555	51.92682
4913	1	85.42249165	18.8572611	51.92682
4914	2	86.67870165	18.1319871	51.92682
4917	2	85.42249165	20.3078111	51.92682
4915	1	87.93492165	18.8572611	51.92682
4916	2	89.19113165	18.1319871	51.92682
4918	2	87.93492165	20.3078111	51.92682
4919	1	86.67870165	21.0330911	51.92682
4921	1	85.42249165	23.2089111	51.92682
4922	2	86.67870165	22.4836411	51.92682
4920	1	89.19113165	21.0330911	51.92682
4923	1	87.93492165	23.2089111	51.92682
4924	2	89.19113165	22.4836411	51.92682
4925	2	85.42249165	24.6594711	51.92682
4926	1	86.67870165	25.3847411	51.92682
4927	2	87.93492165	24.6594711	51.92682
4928	1	89.19113165	25.3847411	51.92682
4929	1	55.27337695	27.56061665	51.92682
4930	2	56.52958695	26.83534265	51.92682
4933	2	55.27337695	29.01116665	51.92682
4931	1	57.78580695	27.56061665	51.92682
4932	2	59.04201695	26.83534265	51.92682
4934	2	57.78580695	29.01116665	51.92682
4935	1	56.52958695	29.73644665	51.92682
4937	1	55.27337695	31.91226665	51.92682
4938	2	56.52958695	31.18699665	51.92682
4936	1	59.04201695	29.73644665	51.92682
4939	1	57.78580695	31.91226665	51.92682
4940	2	59.04201695	31.18699665	51.92682
4941	2	55.27337695	33.36282665	51.92682
4942	1	56.52958695	34.08809665	51.92682
4943	2	57.78580695	33.36282665	51.92682
4944	1	59.04201695	34.08809665	51.92682
4945	1	55.27337695	36.2639722	51.92682
4946	2	56.52958695	35.5386982	51.92682
4949	2	55.27337695	37.7145222	51.92682
4947	1	57.78580695	36.2639722	51.92682
4948	2	59.04201695	35.5386982	51.92682
4950	2	57.78580695	37.7145222	51.92682
4951	1	56.52958695	38.4398022	51.92682
4953	1	55.27337695	40.6156222	51.92682
4954	2	56.52958695	39.8903522	51.92682
4952	1	59.04201695	38.4398022	51.92682
4955	1	57.78580695	40.6156222	51.92682
4956	2	59.04201695	39.8903522	51.92682
4957	2	55.27337695	42.0661822	51.92682
4958	1	56.52958695	42.7914522	51.92682
4959	2	57.78580695	42.0661822	51.92682
4960	1	59.04201695	42.7914522	51.92682
4961	1	55.27337695	44.96732775	51.92682
4962	2	56.52958695	44.24205375	51.92682
4965	2	55.27337695	46.41787775	51.92682
4963	1	57.78580695	44.96732775	51.92682
4964	2	59.04201695	44.24205375	51.92682
4966	2	57.78580695	46.41787775	51.92682
4967	1	56.52958695	47.14315775	51.92682
4969	1	55.27337695	49.31897775	51.92682
4970	2	56.52958695	48.59370775	51.92682
4968	1	59.04201695	47.14315775	51.92682
4971	1	57.78580695	49.31897775	51.92682
4972	2	59.04201695	48.59370775	51.92682
4973	2	55.27337695	50.76953775	51.92682
4974	1	56.52958695	51.49480775	51.92682
4975	2	57.78580695	50.76953775	51.92682
4976	1	59.04201695	51.49480775	51.92682
4977	1	55.27337695	53.6706833	51.92682
4978	2	56.52958695	52.9454093	51.92682
4981	2	55.27337695	55.1212333	51.92682
4979	1	57.78580695	53.6706833	51.92682
4980	2	59.04201695	52.9454093	51.92682
4982	2	57.78580695	55.1212333	51.92682
4983	1	56.52958695	55.8465133	51.92682
4985	1	55.27337695	58.0223333	51.92682
4986	2	56.52958695	57.2970633	51.92682
4984	1	59.04201695	55.8465133	51.92682
4987	1	57.78580695	58.0223333	51.92682
4988	2	59.04201695	57.2970633	51.92682
4989	2	55.27337695	59.4728933	51.92682
4990	1	56.52958695	60.1981633	51.92682
4991	2	57.78580695	59.4728933	51.92682
4992	1	59.04201695	60.1981633	51.92682
4993	1	60.2982294	27.56061665	51.92682
4994	2	61.5544394	26.83534265	51.92682
4997	2	60.2982294	29.01116665	51.92682
4995	1	62.8106594	27.56061665	51.92682
4996	2	64.0668694	26.83534265	51.92682
4998	2	62.8106594	29.01116665	51.92682
4999	1	61.5544394	29.73644665	51.92682
5001	1	60.2982294	31.91226665	51.92682
5002	2	61.5544394	31.18699665	51.92682
5000	1	64.0668694	29.73644665	51.92682
5003	1	62.8106594	31.91226665	51.92682
5004	2	64.0668694	31.18699665	51.92682
5005	2	60.2982294	33.36282665	51.92682
5006	1	61.5544394	34.08809665	51.92682
5007	2	62.8106594	33.36282665	51.92682
5008	1	64.0668694	34.08809665	51.92682
5009	1	60.2982294	36.2639722	51.92682
5010	2	61.5544394	35.5386982	51.92682
5013	2	60.2982294	37.7145222	51.92682
5011	1	62.8106594	36.2639722	51.92682
5012	2	64.0668694	35.5386982	51.92682
5014	2	62.8106594	37.7145222	51.92682
5015	1	61.5544394	38.4398022	51.92682
5017	1	60.2982294	40.6156222	51.92682
5018	2	61.5544394	39.8903522	51.92682
5016	1	64.0668694	38.4398022	51.92682
5019	1	62.8106594	40.6156222	51.92682
5020	2	64.0668694	39.8903522	51.92682
5021	2	60.2982294	42.0661822	51.92682
5022	1	61.5544394	42.7914522	51.92682
5023	2	62.8106594	42.0661822	51.92682
5024	1	64.0668694	42.7914522	51.92682
5025	1	60.2982294	44.96732775	51.92682
5026	2	61.5544394	44.24205375	51.92682
5029	2	60.2982294	46.41787775	51.92682
5027	1	62.8106594	44.96732775	51.92682
5028	2	64.0668694	44.24205375	51.92682
5030	2	62.8106594	46.41787775	51.92682
5031	1	61.5544394	47.14315775	51.92682
5033	1	60.2982294	49.31897775	51.92682
5034	2	61.5544394	48.59370775	51.92682
5032	1	64.0668694	47.14315775	51.92682
5035	1	62.8106594	49.31897775	51.92682
5036	2	64.0668694	48.59370775	51.92682
5037	2	60.2982294	50.76953775	51.92682
5038	1	61.5544394	51.49480775	51.92682
5039	2	62.8106594	50.76953775	51.92682
5040	1	64.0668694	51.49480775	51.92682
5041	1	60.2982294	53.6706833	51.92682
5042	2	61.5544394	52.9454093	51.92682
5045	2	60.2982294	55.1212333	51.92682
5043	1	62.8106594	53.6706833	51.92682
5044	2	64.0668694	52.9454093	51.92682
5046	2	62.8106594	55.1212333	51.92682
5047	1	61.5544394	55.8465133	51.92682
5049	1	60.2982294	58.0223333	51.92682
5050	2	61.5544394	57.2970633	51.92682
5048	1	64.0668694	55.8465133	51.92682
5051	1	62.8106594	58.0223333	51.92682
5052	2	64.0668694	57.2970633	51.92682
5053	2	60.2982294	59.4728933	51.92682
5054	1	61.5544394	60.1981633	51.92682
5055	2	62.8106594	59.4728933	51.92682
5056	1	64.0668694	60.1981633	51.92682
5057	1	65.32308185	27.56061665	51.92682
5058	2	66.57929185	26.83534265	51.92682
5061	2	65.32308185	29.01116665	51.92682
5059	1	67.83551185	27.56061665	51.92682
5060	2	69.09172185	26.83534265	51.92682
5062	2	67.83551185	29.01116665	51.92682
5063	1	66.57929185	29.73644665	51.92682
5065	1	65.32308185	31.91226665	51.92682
5066	2	66.57929185	31.18699665	51.92682
5064	1	69.09172185	29.73644665	51.92682
5067	1	67.83551185	31.91226665	51.92682
5068	2	69.09172185	31.18699665	51.92682
5069	2	65.32308185	33.36282665	51.92682
5070	1	66.57929185	34.08809665	51.92682
5071	2	67.83551185	33.36282665	51.92682
5072	1	69.09172185	34.08809665	51.92682
5073	1	65.32308185	36.2639722	51.92682
5074	2	66.57929185	35.5386982	51.92682
5077	2	65.32308185	37.7145222	51.92682
5075	1	67.83551185	36.2639722	51.92682
5076	2	69.09172185	35.5386982	51.92682
5078	2	67.83551185	37.7145222	51.92682
5079	1	66.57929185	38.4398022	51.92682
5081	1	65.32308185	40.6156222	51.92682
5082	2	66.57929185	39.8903522	51.92682
5080	1	69.09172185	38.4398022	51.92682
5083	1	67.83551185	40.6156222	51.92682
5084	2	69.09172185	39.8903522	51.92682
5085	2	65.32308185	42.0661822	51.92682
5086	1	66.57929185	42.7914522	51.92682
5087	2	67.83551185	42.0661822	51.92682
5088	1	69.09172185	42.7914522	51.92682
5089	1	65.32308185	44.96732775	51.92682
5090	2	66.57929185	44.24205375	51.92682
5093	2	65.32308185	46.41787775	51.92682
5091	1	67.83551185	44.96732775	51.92682
5092	2	69.09172185	44.24205375	51.92682
5094	2	67.83551185	46.41787775	51.92682
5095	1	66.57929185	47.14315775	51.92682
5097	1	65.32308185	49.31897775	51.92682
5098	2	66.57929185	48.59370775	51.92682
5096	1	69.09172185	47.14315775	51.92682
5099	1	67.83551185	49.31897775	51.92682
5100	2	69.09172185	48.59370775	51.92682
5101	2	65.32308185	50.76953775	51.92682
5102	1	66.57929185	51.49480775	51.92682
5103	2	67.83551185	50.76953775	51.92682
5104	1	69.09172185	51.49480775	51.92682
5105	1	65.32308185	53.6706833	51.92682
5106	2	66.57929185	52.9454093	51.92682
5109	2	65.32308185	55.1212333	51.92682
5107	1	67.83551185	53.6706833	51.92682
5108	2	69.09172185	52.9454093	51.92682
5110	2	67.83551185	55.1212333	51.92682
5111	1	66.57929185	55.8465133	51.92682
5113	1	65.32308185	58.0223333	51.92682
5114	2	66.57929185	57.2970633	51.92682
5112	1	69.09172185	55.8465133	51.92682
5115	1	67.83551185	58.0223333	51.92682
5116	2	69.09172185	57.2970633	51.92682
5117	2	65.32308185	59.4728933	51.92682
5118	1	66.57929185	60.1981633	51.92682
5119	2	67.83551185	59.4728933	51.92682
5120	1	69.09172185	60.1981633	51.92682
5121	1	70.3479343	27.56061665	51.92682
5122	2	71.6041443	26.83534265	51.92682
5125	2	70.3479343	29.01116665	51.92682
5123	1	72.8603643	27.56061665	51.92682
5124	2	74.1165743	26.83534265	51.92682
5126	2	72.8603643	29.01116665	51.92682
5127	1	71.6041443	29.73644665	51.92682
5129	1	70.3479343	31.91226665	51.92682
5130	2	71.6041443	31.18699665	51.92682
5128	1	74.1165743	29.73644665	51.92682
5131	1	72.8603643	31.91226665	51.92682
5132	2	74.1165743	31.18699665	51.92682
5133	2	70.3479343	33.36282665	51.92682
5134	1	71.6041443	34.08809665	51.92682
5135	2	72.8603643	33.36282665	51.92682
5136	1	74.1165743	34.08809665	51.92682
5137	1	70.3479343	36.2639722	51.92682
5138	2	71.6041443	35.5386982	51.92682
5141	2	70.3479343	37.7145222	51.92682
5139	1	72.8603643	36.2639722	51.92682
5140	2	74.1165743	35.5386982	51.92682
5142	2	72.8603643	37.7145222	51.92682
5143	1	71.6041443	38.4398022	51.92682
5145	1	70.3479343	40.6156222	51.92682
5146	2	71.6041443	39.8903522	51.92682
5144	1	74.1165743	38.4398022	51.92682
5147	1	72.8603643	40.6156222	51.92682
5148	2	74.1165743	39.8903522	51.92682
5149	2	70.3479343	42.0661822	51.92682
5150	1	71.6041443	42.7914522	51.92682
5151	2	72.8603643	42.0661822	51.92682
5152	1	74.1165743	42.7914522	51.92682
5153	1	70.3479343	44.96732775	51.92682
5154	2	71.6041443	44.24205375	51.92682
5157	2	70.3479343	46.41787775	51.92682
5155	1	72.8603643	44.96732775	51.92682
5156	2	74.1165743	44.24205375	51.92682
5158	2	72.8603643	46.41787775	51.92682
5159	1	71.6041443	47.14315775	51.92682
5161	1	70.3479343	49.31897775	51.92682
5162	2	71.6041443	48.59370775	51.92682
5160	1	74.1165743	47.14315775	51.92682
5163	1	72.8603643	49.31897775	51.92682
5164	2	74.1165743	48.59370775	51.92682
5165	2	70.3479343	50.76953775	51.92682
5166	1	71.6041443	51.49480775	51.92682
5167	2	72.8603643	50.76953775	51.92682
5168	1	74.1165743	51.49480775	51.92682
5169	1	70.3479343	53.6706833	51.92682
5170	2	71.6041443	52.9454093	51.92682
5173	2	70.3479343	55.1212333	51.92682
5171	1	72.8603643	53.6706833	51.92682
5172	2	74.1165743	52.9454093	51.92682
5174	2	72.8603643	55.1212333	51.92682
5175	1	71.6041443	55.8465133	51.92682
5177	1	70.3479343	58.0223333	51.92682
5178	2	71.6041443	57.2970633	51.92682
5176	1	74.1165743	55.8465133	51.92682
5179	1	72.8603643	58.0223333	51.92682
5180	2	74.1165743	57.2970633	51.92682
5181	2	70.3479343	59.4728933	51.92682
5182	1	71.6041443	60.1981633	51.92682
5183	2	72.8603643	59.4728933	51.92682
5184	1	74.1165743	60.1981633	51.92682
5185	1	75.37278675	27.56061665	51.92682
5186	2	76.62899675	26.83534265	51.92682
5189	2	75.37278675	29.01116665	51.92682
5187	1	77.88521675	27.56061665	51.92682
5188	2	79.14142675	26.83534265	51.92682
5190	2	77.88521675	29.01116665	51.92682
5191	1	76.62899675	29.73644665	51.92682
5193	1	75.37278675	31.91226665	51.92682
5194	2	76.62899675	31.18699665	51.92682
5192	1	79.14142675	29.73644665	51.92682
5195	1	77.88521675	31.91226665	51.92682
5196	2	79.14142675	31.18699665	51.92682
5197	2	75.37278675	33.36282665	51.92682
5198	1	76.62899675	34.08809665	51.92682
5199	2	77.88521675	33.36282665	51.92682
5200	1	79.14142675	34.08809665	51.92682
5201	1	75.37278675	36.2639722	51.92682
5202	2	76.62899675	35.5386982	51.92682
5205	2	75.37278675	37.7145222	51.92682
5203	1	77.88521675	36.2639722	51.92682
5204	2	79.14142675	35.5386982	51.92682
5206	2	77.88521675	37.7145222	51.92682
5207	1	76.62899675	38.4398022	51.92682
5209	1	75.37278675	40.6156222	51.92682
5210	2	76.62899675	39.8903522	51.92682
5208	1	79.14142675	38.4398022	51.92682
5211	1	77.88521675	40.6156222	51.92682
5212	2	79.14142675	39.8903522	51.92682
5213	2	75.37278675	42.0661822	51.92682
5214	1	76.62899675	42.7914522	51.92682
5215	2	77.88521675	42.0661822	51.92682
5216	1	79.14142675	42.7914522	51.92682
5217	1	75.37278675	44.96732775	51.92682
5218	2	76.62899675	44.24205375	51.92682
5221	2	75.37278675	46.41787775	51.92682
5219	1	77.88521675	44.96732775	51.92682
5220	2	79.14142675	44.24205375	51.92682
5222	2	77.88521675	46.41787775	51.92682
5223	1	76.62899675	47.14315775	51.92682
5225	1	75.37278675	49.31897775	51.92682
5226	2	76.62899675	48.59370775	51.92682
5224	1	79.14142675	47.14315775	51.92682
5227	1	77.88521675	49.31897775	51.92682
5228	2	79.14142675	48.59370775	51.92682
5229	2	75.37278675	50.76953775	51.92682
5230	1	76.62899675	51.49480775	51.92682
5231	2	77.88521675	50.76953775	51.92682
5232	1	79.14142675	51.49480775	51.92682
5233	1	75.37278675	53.6706833	51.92682
5234	2	76.62899675	52.9454093	51.92682
5237	2	75.37278675	55.1212333	51.92682
5235	1	77.88521675	53.6706833	51.92682
5236	2	79.14142675	52.9454093	51.92682
5238	2	77.88521675	55.1212333	51.92682
5239	1	76.62899675	55.8465133	51.92682
5241	1	75.37278675	58.0223333	51.92682
5242	2	76.62899675	57.2970633	51.92682
5240	1	79.14142675	55.8465133	51.92682
5243	1	77.88521675	58.0223333	51.92682
5244	2	79.14142675	57.2970633	51.92682
5245	2	75.37278675	59.4728933	51.92682
5246	1	76.62899675	60.1981633	51.92682
5247	2	77.88521675	59.4728933	51.92682
5248	1	79.14142675	60.1981633	51.92682
5249	1	80.3976392	27.56061665	51.92682
5250	2	81.6538492	26.83534265	51.92682
5253	2	80.3976392	29.01116665	51.92682
5251	1	82.9100692	27.56061665	51.92682
5252	2	84.1662792	26.83534265	51.92682
5254	2	82.9100692	29.01116665	51.92682
5255	1	81.6538492	29.73644665	51.92682
5257	1	80.3976392	31.91226665	51.92682
5258	2	81.6538492	31.18699665	51.92682
5256	1	84.1662792	29.73644665	51.92682
5259	1	82.9100692	31.91226665	51.92682
5260	2	84.1662792	31.18699665	51.92682
5261	2	80.3976392	33.36282665	51.92682
5262	1	81.6538492	34.08809665	51.92682
5263	2	82.9100692	33.36282665	51.92682
5264	1	84.1662792	34.08809665	51.92682
5265	1	80.3976392	36.2639722	51.92682
5266	2	81.6538492	35.5386982	51.92682
5269	2	80.3976392	37.7145222	51.92682
5267	1	82.9100692	36.2639722	51.92682
5268	2	84.1662792	35.5386982	51.92682
5270	2	82.9100692	37.7145222	51.92682
5271	1	81.6538492	38.4398022	51.92682
5273	1	80.3976392	40.6156222	51.92682
5274	2	81.6538492	39.8903522	51.92682
5272	1	84.1662792	38.4398022	51.92682
5275	1	82.9100692	40.6156222	51.92682
5276	2	84.1662792	39.8903522	51.92682
5277	2	80.3976392	42.0661822	51.92682
5278	1	81.6538492	42.7914522	51.92682
5279	2	82.9100692	42.0661822	51.92682
5280	1	84.1662792	42.7914522	51.92682
5281	1	80.3976392	44.96732775	51.92682
5282	2	81.6538492	44.24205375	51.92682
5285	2	80.3976392	46.41787775	51.92682
5283	1	82.9100692	44.96732775	51.92682
5284	2	84.1662792	44.24205375	51.92682
5286	2	82.9100692	46.41787775	51.92682
5287	1	81.6538492	47.14315775	51.92682
5289	1	80.3976392	49.31897775	51.92682
5290	2	81.6538492	48.59370775	51.92682
5288	1	84.1662792	47.14315775	51.92682
5291	1	82.9100692	49.31897775	51.92682
5292	2	84.1662792	48.59370775	51.92682
5293	2	80.3976392	50.76953775	51.92682
5294	1	81.6538492	51.49480775	51.92682
5295	2	82.9100692	50.76953775	51.92682
5296	1	84.1662792	51.49480775	51.92682
5297	1	80.3976392	53.6706833	51.92682
5298	2	81.6538492	52.9454093	51.92682
5301	2	80.3976392	55.1212333	51.92682
5299	1	82.9100692	53.6706833	51.92682
5300	2	84.1662792	52.9454093	51.92682
5302	2	82.9100692	55.1212333	51.92682
5303	1	81.6538492	55.8465133	51.92682
5305	1	80.3976392	58.0223333	51.92682
5306	2	81.6538492	57.2970633	51.92682
5304	1	84.1662792	55.8465133	51.92682
5307	1	82.9100692	58.0223333	51.92682
5308	2	84.1662792	57.2970633	51.92682
5309	2	80.3976392	59.4728933	51.92682
5310	1	81.6538492	60.1981633	51.92682
5311	2	82.9100692	59.4728933	51.92682
5312	1	84.1662792	60.1981633	51.92682
5313	1	85.42249165	27.56061665	51.92682
5314	2	86.67870165	26.83534265	51.92682
5317	2	85.42249165	29.01116665	51.92682
5315	1	87.93492165	27.56061665	51.92682
5316	2	89.19113165	26.83534265	51.92682
5318	2	87.93492165	29.01116665	51.92682
5319	1	86.67870165	29.73644665	51.92682
5321	1	85.42249165	31.91226665	51.92682
5322	2	86.67870165	31.18699665	51.92682
5320	1	89.19113165	29.73644665	51.92682
5323	1	87.93492165	31.91226665	51.92682
5324	2	89.19113165	31.18699665	51.92682
5325	2	85.42249165	33.36282665	51.92682
5326	1	86.67870165	34.08809665	51.92682
5327	2	87.93492165	33.36282665	51.92682
5328	1	89.19113165	34.08809665	51.92682
5329	1	85.42249165	36.2639722	51.92682
5330	2	86.67870165	35.5386982	51.92682
5333	2	85.42249165	37.7145222	51.92682
5331	1	87.93492165	36.2639722	51.92682
5332	2	89.19113165	35.5386982	51.92682
5334	2	87.93492165	37.7145222	51.92682
5335	1	86.67870165	38.4398022	51.92682
5337	1	85.42249165	40.6156222	51.92682
5338	2	86.67870165	39.8903522	51.92682
5336	1	89.19113165	38.4398022	51.92682
5339	1	87.93492165	40.6156222	51.92682
5340	2	89.19113165	39.8903522	51.92682
5341	2	85.42249165	42.0661822	51.92682
5342	1	86.67870165	42.7914522	51.92682
5343	2	87.93492165	42.0661822	51.92682
5344	1	89.19113165	42.7914522	51.92682
5345	1	85.42249165	44.96732775	51.92682
5346	2	86.67870165	44.24205375	51.92682
5349	2	85.42249165	46.41787775	51.92682
5347	1	87.93492165	44.96732775	51.92682
5348	2	89.19113165	44.24205375	51.92682
5350	2	87.93492165	46.41787775	51.92682
5351	1	86.67870165	47.14315775	51.92682
5353	1	85.42249165	49.31897775	51.92682
5354	2	86.67870165	48.59370775	51.92682
5352	1	89.19113165	47.14315775	51.92682
5355	1	87.93492165	49.31897775	51.92682
5356	2	89.19113165	48.59370775	51.92682
5357	2	85.42249165	50.76953775	51.92682
5358	1	86.67870165	51.49480775	51.92682
5359	2	87.93492165	50.76953775	51.92682
5360	1	89.19113165	51.49480775	51.92682
5361	1	85.42249165	53.6706833	51.92682
5362	2	86.67870165	52.9454093	51.92682
5365	2	85.42249165	55.1212333	51.92682
5363	1	87.93492165	53.6706833	51.92682
5364	2	89.19113165	52.9454093	51.92682
5366	2	87.93492165	55.1212333	51.92682
5367	1	86.67870165	55.8465133	51.92682
5369	1	85.42249165	58.0223333	51.92682
5370	2	86.67870165	57.2970633	51.92682
5368	1	89.19113165	55.8465133	51.92682
5371	1	87.93492165	58.0223333	51.92682
5372	2	89.19113165	57.2970633	51.92682
5373	2	85.42249165	59.4728933	51.92682
5374	1	86.67870165	60.1981633	51.92682
5375	2	87.93492165	59.4728933	51.92682
5376	1	89.19113165	60.1981633	51.92682
5377	1	90.4473441	-42.06622775	51.92682
5378	2	91.7035541	-42.79150175	51.92682
5381	2	90.4473441	-40.61567775	51.92682
5379	1	92.9597741	-42.06622775	51.92682
5380	2	94.2159841	-42.79150175	51.92682
5382	2	92.9597741	-40.61567775	51.92682
5383	1	91.7035541	-39.89039775	51.92682
5385	1	90.4473441	-37.71457775	51.92682
5386	2	91.7035541	-38.43984775	51.92682
5384	1	94.2159841	-39.89039775	51.92682
5387	1	92.9597741	-37.71457775	51.92682
5388	2	94.2159841	-38.43984775	51.92682
5389	2	90.4473441	-36.26401775	51.92682
5390	1	91.7035541	-35.53874775	51.92682
5391	2	92.9597741	-36.26401775	51.92682
5392	1	94.2159841	-35.53874775	51.92682
5393	1	90.4473441	-33.3628722	51.92682
5394	2	91.7035541	-34.0881462	51.92682
5397	2	90.4473441	-31.9123222	51.92682
5395	1	92.9597741	-33.3628722	51.92682
5396	2	94.2159841	-34.0881462	51.92682
5398	2	92.9597741	-31.9123222	51.92682
5399	1	91.7035541	-31.1870422	51.92682
5401	1	90.4473441	-29.0112222	51.92682
5402	2	91.7035541	-29.7364922	51.92682
5400	1	94.2159841	-31.1870422	51.92682
5403	1	92.9597741	-29.0112222	51.92682
5404	2	94.2159841	-29.7364922	51.92682
5405	2	90.4473441	-27.5606622	51.92682
5406	1	91.7035541	-26.8353922	51.92682
5407	2	92.9597741	-27.5606622	51.92682
5408	1	94.2159841	-26.8353922	51.92682
5409	1	90.4473441	-24.65951665	51.92682
5410	2	91.7035541	-25.38479065	51.92682
5413	2	90.4473441	-23.20896665	51.92682
5411	1	92.9597741	-24.65951665	51.92682
5412	2	94.2159841	-25.38479065	51.92682
5414	2	92.9597741	-23.20896665	51.92682
5415	1	91.7035541	-22.48368665	51.92682
5417	1	90.4473441	-20.30786665	51.92682
5418	2	91.7035541	-21.03313665	51.92682
5416	1	94.2159841	-22.48368665	51.92682
5419	1	92.9597741	-20.30786665	51.92682
5420	2	94.2159841	-21.03313665	51.92682
5421	2	90.4473441	-18.85730665	51.92682
5422	1	91.7035541	-18.13203665	51.92682
5423	2	92.9597741	-18.85730665	51.92682
5424	1	94.2159841	-18.13203665	51.92682
5425	1	90.4473441	-15.9561611	51.92682
5426	2	91.7035541	-16.6814351	51.92682
5429	2	90.4473441	-14.5056111	51.92682
5427	1	92.9597741	-15.9561611	51.92682
5428	2	94.2159841	-16.6814351	51.92682
5430	2	92.9597741	-14.5056111	51.92682
5431	1	91.7035541	-13.7803311	51.92682
5433	1	90.4473441	-11.6045111	51.92682
5434	2	91.7035541	-12.3297811	51.92682
5432	1	94.2159841	-13.7803311	51.92682
5435	1	92.9597741	-11.6045111	51.92682
5436	2	94.2159841	-12.3297811	51.92682
5437	2	90.4473441	-10.1539511	51.92682
5438	1	91.7035541	-9.4286811	51.92682
5439	2	92.9597741	-10.1539511	51.92682
5440	1	94.2159841	-9.4286811	51.92682
5441	1	95.47219655	-42.06622775	51.92682
5442	2	96.72840655	-42.79150175	51.92682
5445	2	95.47219655	-40.61567775	51.92682
5443	1	97.98462655	-42.06622775	51.92682
5444	2	99.24083655	-42.79150175	51.92682
5446	2	97.98462655	-40.61567775	51.92682
5447	1	96.72840655	-39.89039775	51.92682
5449	1	95.47219655	-37.71457775	51.92682
5450	2	96.72840655	-38.43984775	51.92682
5448	1	99.24083655	-39.89039775	51.92682
5451	1	97.98462655	-37.71457775	51.92682
5452	2	99.24083655	-38.43984775	51.92682
5453	2	95.47219655	-36.26401775	51.92682
5454	1	96.72840655	-35.53874775	51.92682
5455	2	97.98462655	-36.26401775	51.92682
5456	1	99.24083655	-35.53874775	51.92682
5457	1	95.47219655	-33.3628722	51.92682
5458	2	96.72840655	-34.0881462	51.92682
5461	2	95.47219655	-31.9123222	51.92682
5459	1	97.98462655	-33.3628722	51.92682
5460	2	99.24083655	-34.0881462	51.92682
5462	2	97.98462655	-31.9123222	51.92682
5463	1	96.72840655	-31.1870422	51.92682
5465	1	95.47219655	-29.0112222	51.92682
5466	2	96.72840655	-29.7364922	51.92682
5464	1	99.24083655	-31.1870422	51.92682
5467	1	97.98462655	-29.0112222	51.92682
5468	2	99.24083655	-29.7364922	51.92682
5469	2	95.47219655	-27.5606622	51.92682
5470	1	96.72840655	-26.8353922	51.92682
5471	2	97.98462655	-27.5606622	51.92682
5472	1	99.24083655	-26.8353922	51.92682
5473	1	95.47219655	-24.65951665	51.92682
5474	2	96.72840655	-25.38479065	51.92682
5477	2	95.47219655	-23.20896665	51.92682
5475	1	97.98462655	-24.65951665	51.92682
5476	2	99.24083655	-25.38479065	51.92682
5478	2	97.98462655	-23.20896665	51.92682
5479	1	96.72840655	-22.48368665	51.92682
5481	1	95.47219655	-20.30786665	51.92682
5482	2	96.72840655	-21.03313665	51.92682
5480	1	99.24083655	-22.48368665	51.92682
5483	1	97.98462655	-20.30786665	51.92682
5484	2	99.24083655	-21.03313665	51.92682
5485	2	95.47219655	-18.85730665	51.92682
5486	1	96.72840655	-18.13203665	51.92682
5487	2	97.98462655	-18.85730665	51.92682
5488	1	99.24083655	-18.13203665	51.92682
5489	1	95.47219655	-15.9561611	51.92682
5490	2	96.72840655	-16.6814351	51.92682
5493	2	95.47219655	-14.5056111	51.92682
5491	1	97.98462655	-15.9561611	51.92682
5492	2	99.24083655	-16.6814351	51.92682
5494	2	97.98462655	-14.5056111	51.92682
5495	1	96.72840655	-13.7803311	51.92682
5497	1	95.47219655	-11.6045111	51.92682
5498	2	96.72840655	-12.3297811	51.92682
5496	1	99.24083655	-13.7803311	51.92682
5499	1	97.98462655	-11.6045111	51.92682
5500	2	99.24083655	-12.3297811	51.92682
5501	2	95.47219655	-10.1539511	51.92682
5502	1	96.72840655	-9.4286811	51.92682
5503	2	97.98462655	-10.1539511	51.92682
5504	1	99.24083655	-9.4286811	51.92682
5505	1	100.497049	-42.06622775	51.92682
5506	2	101.753259	-42.79150175	51.92682
5509	2	100.497049	-40.61567775	51.92682
5507	1	103.009479	-42.06622775	51.92682
5508	2	104.265689	-42.79150175	51.92682
5510	2	103.009479	-40.61567775	51.92682
5511	1	101.753259	-39.89039775	51.92682
5513	1	100.497049	-37.71457775	51.92682
5514	2	101.753259	-38.43984775	51.92682
5512	1	104.265689	-39.89039775	51.92682
5515	1	103.009479	-37.71457775	51.92682
5516	2	104.265689	-38.43984775	51.92682
5517	2	100.497049	-36.26401775	51.92682
5518	1	101.753259	-35.53874775	51.92682
5519	2	103.009479	-36.26401775	51.92682
5520	1	104.265689	-35.53874775	51.92682
5521	1	100.497049	-33.3628722	51.92682
5522	2	101.753259	-34.0881462	51.92682
5525	2	100.497049	-31.9123222	51.92682
5523	1	103.009479	-33.3628722	51.92682
5524	2	104.265689	-34.0881462	51.92682
5526	2	103.009479	-31.9123222	51.92682
5527	1	101.753259	-31.1870422	51.92682
5529	1	100.497049	-29.0112222	51.92682
5530	2	101.753259	-29.7364922	51.92682
5528	1	104.265689	-31.1870422	51.92682
5531	1	103.009479	-29.0112222	51.92682
5532	2	104.265689	-29.7364922	51.92682
5533	2	100.497049	-27.5606622	51.92682
5534	1	101.753259	-26.8353922	51.92682
5535	2	103.009479	-27.5606622	51.92682
5536	1	104.265689	-26.8353922	51.92682
5537	1	100.497049	-24.65951665	51.92682
5538	2	101.753259	-25.38479065	51.92682
5541	2	100.497049	-23.20896665	51.92682
5539	1	103.009479	-24.65951665	51.92682
5540	2	104.265689	-25.38479065	51.92682
5542	2	103.009479	-23.20896665	51.92682
5543	1	101.753259	-22.48368665	51.92682
5545	1	100.497049	-20.30786665	51.92682
5546	2	101.753259	-21.03313665	51.92682
5544	1	104.265689	-22.48368665	51.92682
5547	1	103.009479	-20.30786665	51.92682
5548	2	104.265689	-21.03313665	51.92682
5549	2	100.497049	-18.85730665	51.92682
5550	1	101.753259	-18.13203665	51.92682
5551	2	103.009479	-18.85730665	51.92682
5552	1	104.265689	-18.13203665	51.92682
5553	1	100.497049	-15.9561611	51.92682
5554	2	101.753259	-16.6814351	51.92682
5557	2	100.497049	-14.5056111	51.92682
5555	1	103.009479	-15.9561611	51.92682
5556	2	104.265689	-16.6814351	51.92682
5558	2	103.009479	-14.5056111	51.92682
5559	1	101.753259	-13.7803311	51.92682
5561	1	100.497049	-11.6045111	51.92682
5562	2	101.753259	-12.3297811	51.92682
5560	1	104.265689	-13.7803311	51.92682
5563	1	103.009479	-11.6045111	51.92682
5564	2	104.265689	-12.3297811	51.92682
5565	2	100.497049	-10.1539511	51.92682
5566	1	101.753259	-9.4286811	51.92682
5567	2	103.009479	-10.1539511	51.92682
5568	1	104.265689	-9.4286811	51.92682
5569	1	105.5219015	-42.06622775	51.92682
5570	2	106.7781115	-42.79150175	51.92682
5573	2	105.5219015	-40.61567775	51.92682
5571	1	108.0343315	-42.06622775	51.92682
5572	2	109.2905415	-42.79150175	51.92682
5574	2	108.0343315	-40.61567775	51.92682
5575	1	106.7781115	-39.89039775	51.92682
5577	1	105.5219015	-37.71457775	51.92682
5578	2	106.7781115	-38.43984775	51.92682
5576	1	109.2905415	-39.89039775	51.92682
5579	1	108.0343315	-37.71457775	51.92682
5580	2	109.2905415	-38.43984775	51.92682
5581	2	105.5219015	-36.26401775	51.92682
5582	1	106.7781115	-35.53874775	51.92682
5583	2	108.0343315	-36.26401775	51.92682
5584	1	109.2905415	-35.53874775	51.92682
5585	1	105.5219015	-33.3628722	51.92682
5586	2	106.7781115	-34.0881462	51.92682
5589	2	105.5219015	-31.9123222	51.92682
5587	1	108.0343315	-33.3628722	51.92682
5588	2	109.2905415	-34.0881462	51.92682
5590	2	108.0343315	-31.9123222	51.92682
5591	1	106.7781115	-31.1870422	51.92682
5593	1	105.5219015	-29.0112222	51.92682
5594	2	106.7781115	-29.7364922	51.92682
5592	1	109.2905415	-31.1870422	51.92682
5595	1	108.0343315	-29.0112222	51.92682
5596	2	109.2905415	-29.7364922	51.92682
5597	2	105.5219015	-27.5606622	51.92682
5598	1	106.7781115	-26.8353922	51.92682
5599	2	108.0343315	-27.5606622	51.92682
5600	1	109.2905415	-26.8353922	51.92682
5601	1	105.5219015	-24.65951665	51.92682
5602	2	106.7781115	-25.38479065	51.92682
5605	2	105.5219015	-23.20896665	51.92682
5603	1	108.0343315	-24.65951665	51.92682
5604	2	109.2905415	-25.38479065	51.92682
5606	2	108.0343315	-23.20896665	51.92682
5607	1	106.7781115	-22.48368665	51.92682
5609	1	105.5219015	-20.30786665	51.92682
5610	2	106.7781115	-21.03313665	51.92682
5608	1	109.2905415	-22.48368665	51.92682
5611	1	108.0343315	-20.30786665	51.92682
5612	2	109.2905415	-21.03313665	51.92682
5613	2	105.5219015	-18.85730665	51.92682
5614	1	106.7781115	-18.13203665	51.92682
5615	2	108.0343315	-18.85730665	51.92682
5616	1	109.2905415	-18.13203665	51.92682
5617	1	105.5219015	-15.9561611	51.92682
5618	2	106.7781115	-16.6814351	51.92682
5621	2	105.5219015	-14.5056111	51.92682
5619	1	108.0343315	-15.9561611	51.92682
5620	2	109.2905415	-16.6814351	51.92682
5622	2	108.0343315	-14.5056111	51.92682
5623	1	106.7781115	-13.7803311	51.92682
5625	1	105.5219015	-11.6045111	51.92682
5626	2	106.7781115	-12.3297811	51.92682
5624	1	109.2905415	-13.7803311	51.92682
5627	1	108.0343315	-11.6045111	51.92682
5628	2	109.2905415	-12.3297811	51.92682
5629	2	105.5219015	-10.1539511	51.92682
5630	1	106.7781115	-9.4286811	51.92682
5631	2	108.0343315	-10.1539511	51.92682
5632	1	109.2905415	-9.4286811	51.92682
5633	1	110.5467539	-42.06622775	51.92682
5634	2	111.8029639	-42.79150175	51.92682
5637	2	110.5467539	-40.61567775	51.92682
5635	1	113.0591839	-42.06622775	51.92682
5636	2	114.3153939	-42.79150175	51.92682
5638	2	113.0591839	-40.61567775	51.92682
5639	1	111.8029639	-39.89039775	51.92682
5641	1	110.5467539	-37.71457775	51.92682
5642	2	111.8029639	-38.43984775	51.92682
5640	1	114.3153939	-39.89039775	51.92682
5643	1	113.0591839	-37.71457775	51.92682
5644	2	114.3153939	-38.43984775	51.92682
5645	2	110.5467539	-36.26401775	51.92682
5646	1	111.8029639	-35.53874775	51.92682
5647	2	113.0591839	-36.26401775	51.92682
5648	1	114.3153939	-35.53874775	51.92682
5649	1	110.5467539	-33.3628722	51.92682
5650	2	111.8029639	-34.0881462	51.92682
5653	2	110.5467539	-31.9123222	51.92682
5651	1	113.0591839	-33.3628722	51.92682
5652	2	114.3153939	-34.0881462	51.92682
5654	2	113.0591839	-31.9123222	51.92682
5655	1	111.8029639	-31.1870422	51.92682
5657	1	110.5467539	-29.0112222	51.92682
5658	2	111.8029639	-29.7364922	51.92682
5656	1	114.3153939	-31.1870422	51.92682
5659	1	113.0591839	-29.0112222	51.92682
5660	2	114.3153939	-29.7364922	51.92682
5661	2	110.5467539	-27.5606622	51.92682
5662	1	111.8029639	-26.8353922	51.92682
5663	2	113.0591839	-27.5606622	51.92682
5664	1	114.3153939	-26.8353922	51.92682
5665	1	110.5467539	-24.65951665	51.92682
5666	2	111.8029639	-25.38479065	51.92682
5669	2	110.5467539	-23.20896665	51.92682
5667	1	113.0591839	-24.65951665	51.92682
5668	2	114.3153939	-25.38479065	51.92682
5670	2	113.0591839	-23.20896665	51.92682
5671	1	111.8029639	-22.48368665	51.92682
5673	1	110.5467539	-20.30786665	51.92682
5674	2	111.8029639	-21.03313665	51.92682
5672	1	114.3153939	-22.48368665	51.92682
5675	1	113.0591839	-20.30786665	51.92682
5676	2	114.3153939	-21.03313665	51.92682
5677	2	110.5467539	-18.85730665	51.92682
5678	1	111.8029639	-18.13203665	51.92682
5679	2	113.0591839	-18.85730665	51.92682
5680	1	114.3153939	-18.13203665	51.92682
5681	1	110.5467539	-15.9561611	51.92682
5682	2	111.8029639	-16.6814351	51.92682
5685	2	110.5467539	-14.5056111	51.92682
5683	1	113.0591839	-15.9561611	51.92682
5684	2	114.3153939	-16.6814351	51.92682
5686	2	113.0591839	-14.5056111	51.92682
5687	1	111.8029639	-13.7803311	51.92682
5689	1	110.5467539	-11.6045111	51.92682
5690	2	111.8029639	-12.3297811	51.92682
5688	1	114.3153939	-13.7803311	51.92682
5691	1	113.0591839	-11.6045111	51.92682
5692	2	114.3153939	-12.3297811	51.92682
5693	2	110.5467539	-10.1539511	51.92682
5694	1	111.8029639	-9.4286811	51.92682
5695	2	113.0591839	-10.1539511	51.92682
5696	1	114.3153939	-9.4286811	51.92682
5697	1	115.5716064	-42.06622775	51.92682
5698	2	116.8278164	-42.79150175	51.92682
5701	2	115.5716064	-40.61567775	51.92682
5699	1	118.0840364	-42.06622775	51.92682
5700	2	119.3402464	-42.79150175	51.92682
5702	2	118.0840364	-40.61567775	51.92682
5703	1	116.8278164	-39.89039775	51.92682
5705	1	115.5716064	-37.71457775	51.92682
5706	2	116.8278164	-38.43984775	51.92682
5704	1	119.3402464	-39.89039775	51.92682
5707	1	118.0840364	-37.71457775	51.92682
5708	2	119.3402464	-38.43984775	51.92682
5709	2	115.5716064	-36.26401775	51.92682
5710	1	116.8278164	-35.53874775	51.92682
5711	2	118.0840364	-36.26401775	51.92682
5712	1	119.3402464	-35.53874775	51.92682
5713	1	115.5716064	-33.3628722	51.92682
5714	2	116.8278164	-34.0881462	51.92682
5717	2	115.5716064	-31.9123222	51.92682
5715	1	118.0840364	-33.3628722	51.92682
5716	2	119.3402464	-34.0881462	51.92682
5718	2	118.0840364	-31.9123222	51.92682
5719	1	116.8278164	-31.1870422	51.92682
5721	1	115.5716064	-29.0112222	51.92682
5722	2	116.8278164	-29.7364922	51.92682
5720	1	119.3402464	-31.1870422	51.92682
5723	1	118.0840364	-29.0112222	51.92682
5724	2	119.3402464	-29.7364922	51.92682
5725	2	115.5716064	-27.5606622	51.92682
5726	1	116.8278164	-26.8353922	51.92682
5727	2	118.0840364	-27.5606622	51.92682
5728	1	119.3402464	-26.8353922	51.92682
5729	1	115.5716064	-24.65951665	51.92682
5730	2	116.8278164	-25.38479065	51.92682
5733	2	115.5716064	-23.20896665	51.92682
5731	1	118.0840364	-24.65951665	51.92682
5732	2	119.3402464	-25.38479065	51.92682
5734	2	118.0840364	-23.20896665	51.92682
5735	1	116.8278164	-22.48368665	51.92682
5737	1	115.5716064	-20.30786665	51.92682
5738	2	116.8278164	-21.03313665	51.92682
5736	1	119.3402464	-22.48368665	51.92682
5739	1	118.0840364	-20.30786665	51.92682
5740	2	119.3402464	-21.03313665	51.92682
5741	2	115.5716064	-18.85730665	51.92682
5742	1	116.8278164	-18.13203665	51.92682
5743	2	118.0840364	-18.85730665	51.92682
5744	1	119.3402464	-18.13203665	51.92682
5745	1	115.5716064	-15.9561611	51.92682
5746	2	116.8278164	-16.6814351	51.92682
5749	2	115.5716064	-14.5056111	51.92682
5747	1	118.0840364	-15.9561611	51.92682
5748	2	119.3402464	-16.6814351	51.92682
5750	2	118.0840364	-14.5056111	51.92682
5751	1	116.8278164	-13.7803311	51.92682
5753	1	115.5716064	-11.6045111	51.92682
5754	2	116.8278164	-12.3297811	51.92682
5752	1	119.3402464	-13.7803311	51.92682
5755	1	118.0840364	-11.6045111	51.92682
5756	2	119.3402464	-12.3297811	51.92682
5757	2	115.5716064	-10.1539511	51.92682
5758	1	116.8278164	-9.4286811	51.92682
5759	2	118.0840364	-10.1539511	51.92682
5760	1	119.3402464	-9.4286811	51.92682
5761	1	120.5964588	-42.06622775	51.92682
5762	2	121.8526688	-42.79150175	51.92682
5765	2	120.5964588	-40.61567775	51.92682
5763	1	123.1088888	-42.06622775	51.92682
5764	2	124.3650988	-42.79150175	51.92682
5766	2	123.1088888	-40.61567775	51.92682
5767	1	121.8526688	-39.89039775	51.92682
5769	1	120.5964588	-37.71457775	51.92682
5770	2	121.8526688	-38.43984775	51.92682
5768	1	124.3650988	-39.89039775	51.92682
5771	1	123.1088888	-37.71457775	51.92682
5772	2	124.3650988	-38.43984775	51.92682
5773	2	120.5964588	-36.26401775	51.92682
5774	1	121.8526688	-35.53874775	51.92682
5775	2	123.1088888	-36.26401775	51.92682
5776	1	124.3650988	-35.53874775	51.92682
5777	1	120.5964588	-33.3628722	51.92682
5778	2	121.8526688	-34.0881462	51.92682
5781	2	120.5964588	-31.9123222	51.92682
5779	1	123.1088888	-33.3628722	51.92682
5780	2	124.3650988	-34.0881462	51.92682
5782	2	123.1088888	-31.9123222	51.92682
5783	1	121.8526688	-31.1870422	51.92682
5785	1	120.5964588	-29.0112222	51.92682
5786	2	121.8526688	-29.7364922	51.92682
5784	1	124.3650988	-31.1870422	51.92682
5787	1	123.1088888	-29.0112222	51.92682
5788	2	124.3650988	-29.7364922	51.92682
5789	2	120.5964588	-27.5606622	51.92682
5790	1	121.8526688	-26.8353922	51.92682
5791	2	123.1088888	-27.5606622	51.92682
5792	1	124.3650988	-26.8353922	51.92682
5793	1	120.5964588	-24.65951665	51.92682
5794	2	121.8526688	-25.38479065	51.92682
5797	2	120.5964588	-23.20896665	51.92682
5795	1	123.1088888	-24.65951665	51.92682
5796	2	124.3650988	-25.38479065	51.92682
5798	2	123.1088888	-23.20896665	51.92682
5799	1	121.8526688	-22.48368665	51.92682
5801	1	120.5964588	-20.30786665	51.92682
5802	2	121.8526688	-21.03313665	51.92682
5800	1	124.3650988	-22.48368665	51.92682
5803	1	123.1088888	-20.30786665	51.92682
5804	2	124.3650988	-21.03313665	51.92682
5805	2	120.5964588	-18.85730665	51.92682
5806	1	121.8526688	-18.13203665	51.92682
5807	2	123.1088888	-18.85730665	51.92682
5808	1	124.3650988	-18.13203665	51.92682
5809	1	120.5964588	-15.9561611	51.92682
5810	2	121.8526688	-16.6814351	51.92682
5813	2	120.5964588	-14.5056111	51.92682
5811	1	123.1088888	-15.9561611	51.92682
5812	2	124.3650988	-16.6814351	51.92682
5814	2	123.1088888	-14.5056111	51.92682
5815	1	121.8526688	-13.7803311	51.92682
5817	1	120.5964588	-11.6045111	51.92682
5818	2	121.8526688	-12.3297811	51.92682
5816	1	124.3650988	-13.7803311	51.92682
5819	1	123.1088888	-11.6045111	51.92682
5820	2	124.3650988	-12.3297811	51.92682
5821	2	120.5964588	-10.1539511	51.92682
5822	1	121.8526688	-9.4286811	51.92682
5823	2	123.1088888	-10.1539511	51.92682
5824	1	124.3650988	-9.4286811	51.92682
5825	1	90.4473441	-7.25280555	51.92682
5826	2	91.7035541	-7.97807955	51.92682
5829	2	90.4473441	-5.80225555	51.92682
5827	1	92.9597741	-7.25280555	51.92682
5828	2	94.2159841	-7.97807955	51.92682
5830	2	92.9597741	-5.80225555	51.92682
5831	1	91.7035541	-5.07697555	51.92682
5833	1	90.4473441	-2.90115555	51.92682
5834	2	91.7035541	-3.62642555	51.92682
5832	1	94.2159841	-5.07697555	51.92682
5835	1	92.9597741	-2.90115555	51.92682
5836	2	94.2159841	-3.62642555	51.92682
5837	2	90.4473441	-1.45059555	51.92682
5838	1	91.7035541	-0.72532555	51.92682
5839	2	92.9597741	-1.45059555	51.92682
5840	1	94.2159841	-0.72532555	51.92682
5841	1	90.4473441	1.45055	51.92682
5842	2	91.7035541	0.725276	51.92682
5845	2	90.4473441	2.9011	51.92682
5843	1	92.9597741	1.45055	51.92682
5844	2	94.2159841	0.725276	51.92682
5846	2	92.9597741	2.9011	51.92682
5847	1	91.7035541	3.62638	51.92682
5849	1	90.4473441	5.8022	51.92682
5850	2	91.7035541	5.07693	51.92682
5848	1	94.2159841	3.62638	51.92682
5851	1	92.9597741	5.8022	51.92682
5852	2	94.2159841	5.07693	51.92682
5853	2	90.4473441	7.25276	51.92682
5854	1	91.7035541	7.97803	51.92682
5855	2	92.9597741	7.25276	51.92682
5856	1	94.2159841	7.97803	51.92682
5857	1	90.4473441	10.15390555	51.92682
5858	2	91.7035541	9.42863155	51.92682
5861	2	90.4473441	11.60445555	51.92682
5859	1	92.9597741	10.15390555	51.92682
5860	2	94.2159841	9.42863155	51.92682
5862	2	92.9597741	11.60445555	51.92682
5863	1	91.7035541	12.32973555	51.92682
5865	1	90.4473441	14.50555555	51.92682
5866	2	91.7035541	13.78028555	51.92682
5864	1	94.2159841	12.32973555	51.92682
5867	1	92.9597741	14.50555555	51.92682
5868	2	94.2159841	13.78028555	51.92682
5869	2	90.4473441	15.95611555	51.92682
5870	1	91.7035541	16.68138555	51.92682
5871	2	92.9597741	15.95611555	51.92682
5872	1	94.2159841	16.68138555	51.92682
5873	1	90.4473441	18.8572611	51.92682
5874	2	91.7035541	18.1319871	51.92682
5877	2	90.4473441	20.3078111	51.92682
5875	1	92.9597741	18.8572611	51.92682
5876	2	94.2159841	18.1319871	51.92682
5878	2	92.9597741	20.3078111	51.92682
5879	1	91.7035541	21.0330911	51.92682
5881	1	90.4473441	23.2089111	51.92682
5882	2	91.7035541	22.4836411	51.92682
5880	1	94.2159841	21.0330911	51.92682
5883	1	92.9597741	23.2089111	51.92682
5884	2	94.2159841	22.4836411	51.92682
5885	2	90.4473441	24.6594711	51.92682
5886	1	91.7035541	25.3847411	51.92682
5887	2	92.9597741	24.6594711	51.92682
5888	1	94.2159841	25.3847411	51.92682
5889	1	95.47219655	-7.25280555	51.92682
5890	2	96.72840655	-7.97807955	51.92682
5893	2	95.47219655	-5.80225555	51.92682
5891	1	97.98462655	-7.25280555	51.92682
5892	2	99.24083655	-7.97807955	51.92682
5894	2	97.98462655	-5.80225555	51.92682
5895	1	96.72840655	-5.07697555	51.92682
5897	1	95.47219655	-2.90115555	51.92682
5898	2	96.72840655	-3.62642555	51.92682
5896	1	99.24083655	-5.07697555	51.92682
5899	1	97.98462655	-2.90115555	51.92682
5900	2	99.24083655	-3.62642555	51.92682
5901	2	95.47219655	-1.45059555	51.92682
5902	1	96.72840655	-0.72532555	51.92682
5903	2	97.98462655	-1.45059555	51.92682
5904	1	99.24083655	-0.72532555	51.92682
5905	1	95.47219655	1.45055	51.92682
5906	2	96.72840655	0.725276	51.92682
5909	2	95.47219655	2.9011	51.92682
5907	1	97.98462655	1.45055	51.92682
5908	2	99.24083655	0.725276	51.92682
5910	2	97.98462655	2.9011	51.92682
5911	1	96.72840655	3.62638	51.92682
5913	1	95.47219655	5.8022	51.92682
5914	2	96.72840655	5.07693	51.92682
5912	1	99.24083655	3.62638	51.92682
5915	1	97.98462655	5.8022	51.92682
5916	2	99.24083655	5.07693	51.92682
5917	2	95.47219655	7.25276	51.92682
5918	1	96.72840655	7.97803	51.92682
5919	2	97.98462655	7.25276	51.92682
5920	1	99.24083655	7.97803	51.92682
5921	1	95.47219655	10.15390555	51.92682
5922	2	96.72840655	9.42863155	51.92682
5925	2	95.47219655	11.60445555	51.92682
5923	1	97.98462655	10.15390555	51.92682
5924	2	99.24083655	9.42863155	51.92682
5926	2	97.98462655	11.60445555	51.92682
5927	1	96.72840655	12.32973555	51.92682
5929	1	95.47219655	14.50555555	51.92682
5930	2	96.72840655	13.78028555	51.92682
5928	1	99.24083655	12.32973555	51.92682
5931	1	97.98462655	14.50555555	51.92682
5932	2	99.24083655	13.78028555	51.92682
5933	2	95.47219655	15.95611555	51.92682
5934	1	96.72840655	16.68138555	51.92682
5935	2	97.98462655	15.95611555	51.92682
5936	1	99.24083655	16.68138555	51.92682
5937	1	95.47219655	18.8572611	51.92682
5938	2	96.72840655	18.1319871	51.92682
5941	2	95.47219655	20.3078111	51.92682
5939	1	97.98462655	18.8572611	51.92682
5940	2	99.24083655	18.1319871	51.92682
5942	2	97.98462655	20.3078111	51.92682
5943	1	96.72840655	21.0330911	51.92682
5945	1	95.47219655	23.2089111	51.92682
5946	2	96.72840655	22.4836411	51.92682
5944	1	99.24083655	21.0330911	51.92682
5947	1	97.98462655	23.2089111	51.92682
5948	2	99.24083655	22.4836411	51.92682
5949	2	95.47219655	24.6594711	51.92682
5950	1	96.72840655	25.3847411	51.92682
5951	2	97.98462655	24.6594711	51.92682
5952	1	99.24083655	25.3847411	51.92682
5953	1	100.497049	-7.25280555	51.92682
5954	2	101.753259	-7.97807955	51.92682
5957	2	100.497049	-5.80225555	51.92682
5955	1	103.009479	-7.25280555	51.92682
5956	2	104.265689	-7.97807955	51.92682
5958	2	103.009479	-5.80225555	51.92682
5959	1	101.753259	-5.07697555	51.92682
5961	1	100.497049	-2.90115555	51.92682
5962	2	101.753259	-3.62642555	51.92682
5960	1	104.265689	-5.07697555	51.92682
5963	1	103.009479	-2.90115555	51.92682
5964	2	104.265689	-3.62642555	51.92682
5965	2	100.497049	-1.45059555	51.92682
5966	1	101.753259	-0.72532555	51.92682
5967	2	103.009479	-1.45059555	51.92682
5968	1	104.265689	-0.72532555	51.92682
5969	1	100.497049	1.45055	51.92682
5970	2	101.753259	0.725276	51.92682
5973	2	100.497049	2.9011	51.92682
5971	1	103.009479	1.45055	51.92682
5972	2	104.265689	0.725276	51.92682
5974	2	103.009479	2.9011	51.92682
5975	1	101.753259	3.62638	51.92682
5977	1	100.497049	5.8022	51.92682
5978	2	101.753259	5.07693	51.92682
5976	1	104.265689	3.62638	51.92682
5979	1	103.009479	5.8022	51.92682
5980	2	104.265689	5.07693	51.92682
5981	2	100.497049	7.25276	51.92682
5982	1	101.753259	7.97803	51.92682
5983	2	103.009479	7.25276	51.92682
5984	1	104.265689	7.97803	51.92682
5985	1	100.497049	10.15390555	51.92682
5986	2	101.753259	9.42863155	51.92682
5989	2	100.497049	11.60445555	51.92682
5987	1	103.009479	10.15390555	51.92682
5988	2	104.265689	9.42863155	51.92682
5990	2	103.009479	11.60445555	51.92682
5991	1	101.753259	12.32973555	51.92682
5993	1	100.497049	14.50555555	51.92682
5994	2	101.753259	13.78028555	51.92682
5992	1	104.265689	12.32973555	51.92682
5995	1	103.009479	14.50555555	51.92682
5996	2	104.265689	13.78028555	51.92682
5997	2	100.497049	15.95611555	51.92682
5998	1	101.753259	16.68138555	51.92682
5999	2	103.009479	15.95611555	51.92682
6000	1	104.265689	16.68138555	51.92682
6001	1	100.497049	18.8572611	51.92682
6002	2	101.753259	18.1319871	51.92682
6005	2	100.497049	20.3078111	51.92682
6003	1	103.009479	18.8572611	51.92682
6004	2	104.265689	18.1319871	51.92682
6006	2	103.009479	20.3078111	51.92682
6007	1	101.753259	21.0330911	51.92682
6009	1	100.497049	23.2089111	51.92682
6010	2	101.753259	22.4836411	51.92682
6008	1	104.265689	21.0330911	51.92682
6011	1	103.009479	23.2089111	51.92682
6012	2	104.265689	22.4836411	51.92682
6013	2	100.497049	24.6594711	51.92682
6014	1	101.753259	25.3847411	51.92682
6015	2	103.009479	24.6594711	51.92682
6016	1	104.265689	25.3847411	51.92682
6017	1	105.5219015	-7.25280555	51.92682
6018	2	106.7781115	-7.97807955	51.92682
6021	2	105.5219015	-5.80225555	51.92682
6019	1	108.0343315	-7.25280555	51.92682
6020	2	109.2905415	-7.97807955	51.92682
6022	2	108.0343315	-5.80225555	51.92682
6023	1	106.7781115	-5.07697555	51.92682
6025	1	105.5219015	-2.90115555	51.92682
6026	2	106.7781115	-3.62642555	51.92682
6024	1	109.2905415	-5.07697555	51.92682
6027	1	108.0343315	-2.90115555	51.92682
6028	2	109.2905415	-3.62642555	51.92682
6029	2	105.5219015	-1.45059555	51.92682
6030	1	106.7781115	-0.72532555	51.92682
6031	2	108.0343315	-1.45059555	51.92682
6032	1	109.2905415	-0.72532555	51.92682
6033	1	105.5219015	1.45055	51.92682
6034	2	106.7781115	0.725276	51.92682
6037	2	105.5219015	2.9011	51.92682
6035	1	108.0343315	1.45055	51.92682
6036	2	109.2905415	0.725276	51.92682
6038	2	108.0343315	2.9011	51.92682
6039	1	106.7781115	3.62638	51.92682
6041	1	105.5219015	5.8022	51.92682
6042	2	106.7781115	5.07693	51.92682
6040	1	109.2905415	3.62638	51.92682
6043	1	108.0343315	5.8022	51.92682
6044	2	109.2905415	5.07693	51.92682
6045	2	105.5219015	7.25276	51.92682
6046	1	106.7781115	7.97803	51.92682
6047	2	108.0343315	7.25276	51.92682
6048	1	109.2905415	7.97803	51.92682
6049	1	105.5219015	10.15390555	51.92682
6050	2	106.7781115	9.42863155	51.92682
6053	2	105.5219015	11.60445555	51.92682
6051	1	108.0343315	10.15390555	51.92682
6052	2	109.2905415	9.42863155	51.92682
6054	2	108.0343315	11.60445555	51.92682
6055	1	106.7781115	12.32973555	51.92682
6057	1	105.5219015	14.50555555	51.92682
6058	2	106.7781115	13.78028555	51.92682
6056	1	109.2905415	12.32973555	51.92682
6059	1	108.0343315	14.50555555	51.92682
6060	2	109.2905415	13.78028555	51.92682
6061	2	105.5219015	15.95611555	51.92682
6062	1	106.7781115	16.68138555	51.92682
6063	2	108.0343315	15.95611555	51.92682
6064	1	109.2905415	16.68138555	51.92682
6065	1	105.5219015	18.8572611	51.92682
6066	2	106.7781115	18.1319871	51.92682
6069	2	105.5219015	20.3078111	51.92682
6067	1	108.0343315	18.8572611	51.92682
6068	2	109.2905415	18.1319871	51.92682
6070	2	108.0343315	20.3078111	51.92682
6071	1	106.7781115	21.0330911	51.92682
6073	1	105.5219015	23.2089111	51.92682
6074	2	106.7781115	22.4836411	51.92682
6072	1	109.2905415	21.0330911	51.92682
6075	1	108.0343315	23.2089111	51.92682
6076	2	109.2905415	22.4836411	51.92682
6077	2	105.5219015	24.6594711	51.92682
6078	1	106.7781115	25.3847411	51.92682
6079	2	108.0343315	24.6594711	51.92682
6080	1	109.2905415	25.3847411	51.92682
6081	1	110.5467539	-7.25280555	51.92682
6082	2	111.8029639	-7.97807955	51.92682
6085	2	110.5467539	-5.80225555	51.92682
6083	1	113.0591839	-7.25280555	51.92682
6084	2	114.3153939	-7.97807955	51.92682
6086	2	113.0591839	-5.80225555	51.92682
6087	1	111.8029639	-5.07697555	51.92682
6089	1	110.5467539	-2.90115555	51.92682
6090	2	111.8029639	-3.62642555	51.92682
6088	1	114.3153939	-5.07697555	51.92682
6091	1	113.0591839	-2.90115555	51.92682
6092	2	114.3153939	-3.62642555	51.92682
6093	2	110.5467539	-1.45059555	51.92682
6094	1	111.8029639	-0.72532555	51.92682
6095	2	113.0591839	-1.45059555	51.92682
6096	1	114.3153939	-0.72532555	51.92682
6097	1	110.5467539	1.45055	51.92682
6098	2	111.8029639	0.725276	51.92682
6101	2	110.5467539	2.9011	51.92682
6099	1	113.0591839	1.45055	51.92682
6100	2	114.3153939	0.725276	51.92682
6102	2	113.0591839	2.9011	51.92682
6103	1	111.8029639	3.62638	51.92682
6105	1	110.5467539	5.8022	51.92682
6106	2	111.8029639	5.07693	51.92682
6104	1	114.3153939	3.62638	51.92682
6107	1	113.0591839	5.8022	51.92682
6108	2	114.3153939	5.07693	51.92682
6109	2	110.5467539	7.25276	51.92682
6110	1	111.8029639	7.97803	51.92682
6111	2	113.0591839	7.25276	51.92682
6112	1	114.3153939	7.97803	51.92682
6113	1	110.5467539	10.15390555	51.92682
6114	2	111.8029639	9.42863155	51.92682
6117	2	110.5467539	11.60445555	51.92682
6115	1	113.0591839	10.15390555	51.92682
6116	2	114.3153939	9.42863155	51.92682
6118	2	113.0591839	11.60445555	51.92682
6119	1	111.8029639	12.32973555	51.92682
6121	1	110.5467539	14.50555555	51.92682
6122	2	111.8029639	13.78028555	51.92682
6120	1	114.3153939	12.32973555	51.92682
6123	1	113.0591839	14.50555555	51.92682
6124	2	114.3153939	13.78028555	51.92682
6125	2	110.5467539	15.95611555	51.92682
6126	1	111.8029639	16.68138555	51.92682
6127	2	113.0591839	15.95611555	51.92682
6128	1	114.3153939	16.68138555	51.92682
6129	1	110.5467539	18.8572611	51.92682
6130	2	111.8029639	18.1319871	51.92682
6133	2	110.5467539	20.3078111	51.92682
6131	1	113.0591839	18.8572611	51.92682
6132	2	114.3153939	18.1319871	51.92682
6134	2	113.0591839	20.3078111	51.92682
6135	1	111.8029639	21.0330911	51.92682
6137	1	110.5467539	23.2089111	51.92682
6138	2	111.8029639	22.4836411	51.92682
6136	1	114.3153939	21.0330911	51.92682
6139	1	113.0591839	23.2089111	51.92682
6140	2	114.3153939	22.4836411	51.92682
6141	2	110.5467539	24.6594711	51.92682
6142	1	111.8029639	25.3847411	51.92682
6143	2	113.0591839	24.6594711	51.92682
6144	1	114.3153939	25.3847411	51.92682
6145	1	115.5716064	-7.25280555	51.92682
6146	2	116.8278164	-7.97807955	51.92682
6149	2	115.5716064	-5.80225555	51.92682
6147	1	118.0840364	-7.25280555	51.92682
6148	2	119.3402464	-7.97807955	51.92682
6150	2	118.0840364	-5.80225555	51.92682
6151	1	116.8278164	-5.07697555	51.92682
6153	1	115.5716064	-2.90115555	51.92682
6154	2	116.8278164	-3.62642555	51.92682
6152	1	119.3402464	-5.07697555	51.92682
6155	1	118.0840364	-2.90115555	51.92682
6156	2	119.3402464	-3.62642555	51.92682
6157	2	115.5716064	-1.45059555	51.92682
6158	1	116.8278164	-0.72532555	51.92682
6159	2	118.0840364	-1.45059555	51.92682
6160	1	119.3402464	-0.72532555	51.92682
6161	1	115.5716064	1.45055	51.92682
6162	2	116.8278164	0.725276	51.92682
6165	2	115.5716064	2.9011	51.92682
6163	1	118.0840364	1.45055	51.92682
6164	2	119.3402464	0.725276	51.92682
6166	2	118.0840364	2.9011	51.92682
6167	1	116.8278164	3.62638	51.92682
6169	1	115.5716064	5.8022	51.92682
6170	2	116.8278164	5.07693	51.92682
6168	1	119.3402464	3.62638	51.92682
6171	1	118.0840364	5.8022	51.92682
6172	2	119.3402464	5.07693	51.92682
6173	2	115.5716064	7.25276	51.92682
6174	1	116.8278164	7.97803	51.92682
6175	2	118.0840364	7.25276	51.92682
6176	1	119.3402464	7.97803	51.92682
6177	1	115.5716064	10.15390555	51.92682
6178	2	116.8278164	9.42863155	51.92682
6181	2	115.5716064	11.60445555	51.92682
6179	1	118.0840364	10.15390555	51.92682
6180	2	119.3402464	9.42863155	51.92682
6182	2	118.0840364	11.60445555	51.92682
6183	1	116.8278164	12.32973555	51.92682
6185	1	115.5716064	14.50555555	51.92682
6186	2	116.8278164	13.78028555	51.92682
6184	1	119.3402464	12.32973555	51.92682
6187	1	118.0840364	14.50555555	51.92682
6188	2	119.3402464	13.78028555	51.92682
6189	2	115.5716064	15.95611555	51.92682
6190	1	116.8278164	16.68138555	51.92682
6191	2	118.0840364	15.95611555	51.92682
6192	1	119.3402464	16.68138555	51.92682
6193	1	115.5716064	18.8572611	51.92682
6194	2	116.8278164	18.1319871	51.92682
6197	2	115.5716064	20.3078111	51.92682
6195	1	118.0840364	18.8572611	51.92682
6196	2	119.3402464	18.1319871	51.92682
6198	2	118.0840364	20.3078111	51.92682
6199	1	116.8278164	21.0330911	51.92682
6201	1	115.5716064	23.2089111	51.92682
6202	2	116.8278164	22.4836411	51.92682
6200	1	119.3402464	21.0330911	51.92682
6203	1	118.0840364	23.2089111	51.92682
6204	2	119.3402464	22.4836411	51.92682
6205	2	115.5716064	24.6594711	51.92682
6206	1	116.8278164	25.3847411	51.92682
6207	2	118.0840364	24.6594711	51.92682
6208	1	119.3402464	25.3847411	51.92682
6209	1	120.5964588	-7.25280555	51.92682
6210	2	121.8526688	-7.97807955	51.92682
6213	2	120.5964588	-5.80225555	51.92682
6211	1	123.1088888	-7.25280555	51.92682
6212	2	124.3650988	-7.97807955	51.92682
6214	2	123.1088888	-5.80225555	51.92682
6215	1	121.8526688	-5.07697555	51.92682
6217	1	120.5964588	-2.90115555	51.92682
6218	2	121.8526688	-3.62642555	51.92682
6216	1	124.3650988	-5.07697555	51.92682
6219	1	123.1088888	-2.90115555	51.92682
6220	2	124.3650988	-3.62642555	51.92682
6221	2	120.5964588	-1.45059555	51.92682
6222	1	121.8526688	-0.72532555	51.92682
6223	2	123.1088888	-1.45059555	51.92682
6224	1	124.3650988	-0.72532555	51.92682
6225	1	120.5964588	1.45055	51.92682
6226	2	121.8526688	0.725276	51.92682
6229	2	120.5964588	2.9011	51.92682
6227	1	123.1088888	1.45055	51.92682
6228	2	124.3650988	0.725276	51.92682
6230	2	123.1088888	2.9011	51.92682
6231	1	121.8526688	3.62638	51.92682
6233	1	120.5964588	5.8022	51.92682
6234	2	121.8526688	5.07693	51.92682
6232	1	124.3650988	3.62638	51.92682
6235	1	123.1088888	5.8022	51.92682
6236	2	124.3650988	5.07693	51.92682
6237	2	120.5964588	7.25276	51.92682
6238	1	121.8526688	7.97803	51.92682
6239	2	123.1088888	7.25276	51.92682
6240	1	124.3650988	7.97803	51.92682
6241	1	120.5964588	10.15390555	51.92682
6242	2	121.8526688	9.42863155	51.92682
6245	2	120.5964588	11.60445555	51.92682
6243	1	123.1088888	10.15390555	51.92682
6244	2	124.3650988	9.42863155	51.92682
6246	2	123.1088888	11.60445555	51.92682
6247	1	121.8526688	12.32973555	51.92682
6249	1	120.5964588	14.50555555	51.92682
6250	2	121.8526688	13.78028555	51.92682
6248	1	124.3650988	12.32973555	51.92682
6251	1	123.1088888	14.50555555	51.92682
6252	2	124.3650988	13.78028555	51.92682
6253	2	120.5964588	15.95611555	51.92682
6254	1	121.8526688	16.68138555	51.92682
6255	2	123.1088888	15.95611555	51.92682
6256	1	124.3650988	16.68138555	51.92682
6257	1	120.5964588	18.8572611	51.92682
6258	2	121.8526688	18.1319871	51.92682
6261	2	120.5964588	20.3078111	51.92682
6259	1	123.1088888	18.8572611	51.92682
6260	2	124.3650988	18.1319871	51.92682
6262	2	123.1088888	20.3078111	51.92682
6263	1	121.8526688	21.0330911	51.92682
6265	1	120.5964588	23.2089111	51.92682
6266	2	121.8526688	22.4836411	51.92682
6264	1	124.3650988	21.0330911	51.92682
6267	1	123.1088888	23.2089111	51.92682
6268	2	124.3650988	22.4836411	51.92682
6269	2	120.5964588	24.6594711	51.92682
6270	1	121.8526688	25.3847411	51.92682
6271	2	123.1088888	24.6594711	51.92682
6272	1	124.3650988	25.3847411	51.92682
6273	1	90.4473441	27.56061665	51.92682
6274	2	91.7035541	26.83534265	51.92682
6277	2	90.4473441	29.01116665	51.92682
6275	1	92.9597741	27.56061665	51.92682
6276	2	94.2159841	26.83534265	51.92682
6278	2	92.9597741	29.01116665	51.92682
6279	1	91.7035541	29.73644665	51.92682
6281	1	90.4473441	31.91226665	51.92682
6282	2	91.7035541	31.18699665	51.92682
6280	1	94.2159841	29.73644665	51.92682
6283	1	92.9597741	31.91226665	51.92682
6284	2	94.2159841	31.18699665	51.92682
6285	2	90.4473441	33.36282665	51.92682
6286	1	91.7035541	34.08809665	51.92682
6287	2	92.9597741	33.36282665	51.92682
6288	1	94.2159841	34.08809665	51.92682
6289	1	90.4473441	36.2639722	51.92682
6290	2	91.7035541	35.5386982	51.92682
6293	2	90.4473441	37.7145222	51.92682
6291	1	92.9597741	36.2639722	51.92682
6292	2	94.2159841	35.5386982	51.92682
6294	2	92.9597741	37.7145222	51.92682
6295	1	91.7035541	38.4398022	51.92682
6297	1	90.4473441	40.6156222	51.92682
6298	2	91.7035541	39.8903522	51.92682
6296	1	94.2159841	38.4398022	51.92682
6299	1	92.9597741	40.6156222	51.92682
6300	2	94.2159841	39.8903522	51.92682
6301	2	90.4473441	42.0661822	51.92682
6302	1	91.7035541	42.7914522	51.92682
6303	2	92.9597741	42.0661822	51.92682
6304	1	94.2159841	42.7914522	51.92682
6305	1	90.4473441	44.96732775	51.92682
6306	2	91.7035541	44.24205375	51.92682
6309	2	90.4473441	46.41787775	51.92682
6307	1	92.9597741	44.96732775	51.92682
6308	2	94.2159841	44.24205375	51.92682
6310	2	92.9597741	46.41787775	51.92682
6311	1	91.7035541	47.14315775	51.92682
6313	1	90.4473441	49.31897775	51.92682
6314	2	91.7035541	48.59370775	51.92682
6312	1	94.2159841	47.14315775	51.92682
6315	1	92.9597741	49.31897775	51.92682
6316	2	94.2159841	48.59370775	51.92682
6317	2	90.4473441	50.76953775	51.92682
6318	1	91.7035541	51.49480775	51.92682
6319	2	92.9597741	50.76953775	51.92682
6320	1	94.2159841	51.49480775	51.92682
6321	1	90.4473441	53.6706833	51.92682
6322	2	91.7035541	52.9454093	51.92682
6325	2	90.4473441	55.1212333	51.92682
6323	1	92.9597741	53.6706833	51.92682
6324	2	94.2159841	52.9454093	51.92682
6326	2	92.9597741	55.1212333	51.92682
6327	1	91.7035541	55.8465133	51.92682
6329	1	90.4473441	58.0223333	51.92682
6330	2	91.7035541	57.2970633	51.92682
6328	1	94.2159841	55.8465133	51.92682
6331	1	92.9597741	58.0223333	51.92682
6332	2	94.2159841	57.2970633	51.92682
6333	2	90.4473441	59.4728933	51.92682
6334	1	91.7035541	60.1981633	51.92682
6335	2	92.9597741	59.4728933	51.92682
6336	1	94.2159841	60.1981633	51.92682
6337	1	95.47219655	27.56061665	51.92682
6338	2	96.72840655	26.83534265	51.92682
6341	2	95.47219655	29.01116665	51.92682
6339	1	97.98462655	27.56061665	51.92682
6340	2	99.24083655	26.83534265	51.92682
6342	2	97.98462655	29.01116665	51.92682
6343	1	96.72840655	29.73644665	51.92682
6345	1	95.47219655	31.91226665	51.92682
6346	2	96.72840655	31.18699665	51.92682
6344	1	99.24083655	29.73644665	51.92682
6347	1	97.98462655	31.91226665	51.92682
6348	2	99.24083655	31.18699665	51.92682
6349	2	95.47219655	33.36282665	51.92682
6350	1	96.72840655	34.08809665	51.92682
6351	2	97.98462655	33.36282665	51.92682
6352	1	99.24083655	34.08809665	51.92682
6353	1	95.47219655	36.2639722	51.92682
6354	2	96.72840655	35.5386982	51.92682
6357	2	95.47219655	37.7145222	51.92682
6355	1	97.98462655	36.2639722	51.92682
6356	2	99.24083655	35.5386982	51.92682
6358	2	97.98462655	37.7145222	51.92682
6359	1	96.72840655	38.4398022	51.92682
6361	1	95.47219655	40.6156222	51.92682
6362	2	96.72840655	39.8903522	51.92682
6360	1	99.24083655	38.4398022	51.92682
6363	1	97.98462655	40.6156222	51.92682
6364	2	99.24083655	39.8903522	51.92682
6365	2	95.47219655	42.0661822	51.92682
6366	1	96.72840655	42.7914522	51.92682
6367	2	97.98462655	42.0661822	51.92682
6368	1	99.24083655	42.7914522	51.92682
6369	1	95.47219655	44.96732775	51.92682
6370	2	96.72840655	44.24205375	51.92682
6373	2	95.47219655	46.41787775	51.92682
6371	1	97.98462655	44.96732775	51.92682
6372	2	99.24083655	44.24205375	51.92682
6374	2	97.98462655	46.41787775	51.92682
6375	1	96.72840655	47.14315775	51.92682
6377	1	95.47219655	49.31897775	51.92682
6378	2	96.72840655	48.59370775	51.92682
6376	1	99.24083655	47.14315775	51.92682
6379	1	97.98462655	49.31897775	51.92682
6380	2	99.24083655	48.59370775	51.92682
6381	2	95.47219655	50.76953775	51.92682
6382	1	96.72840655	51.49480775	51.92682
6383	2	97.98462655	50.76953775	51.92682
6384	1	99.24083655	51.49480775	51.92682
6385	1	95.47219655	53.6706833	51.92682
6386	2	96.72840655	52.9454093	51.92682
6389	2	95.47219655	55.1212333	51.92682
6387	1	97.98462655	53.6706833	51.92682
6388	2	99.24083655	52.9454093	51.92682
6390	2	97.98462655	55.1212333	51.92682
6391	1	96.72840655	55.8465133	51.92682
6393	1	95.47219655	58.0223333	51.92682
6394	2	96.72840655	57.2970633	51.92682
6392	1	99.24083655	55.8465133	51.92682
6395	1	97.98462655	58.0223333	51.92682
6396	2	99.24083655	57.2970633	51.92682
6397	2	95.47219655	59.4728933	51.92682
6398	1	96.72840655	60.1981633	51.92682
6399	2	97.98462655	59.4728933	51.92682
6400	1	99.24083655	60.1981633	51.92682
6401	1	100.497049	27.56061665	51.92682
6402	2	101.753259	26.83534265	51.92682
6405	2	100.497049	29.01116665	51.92682
6403	1	103.009479	27.56061665	51.92682
6404	2	104.265689	26.83534265	51.92682
6406	2	103.009479	29.01116665	51.92682
6407	1	101.753259	29.73644665	51.92682
6409	1	100.497049	31.91226665	51.92682
6410	2	101.753259	31.18699665	51.92682
6408	1	104.265689	29.73644665	51.92682
6411	1	103.009479	31.91226665	51.92682
6412	2	104.265689	31.18699665	51.92682
6413	2	100.497049	33.36282665	51.92682
6414	1	101.753259	34.08809665	51.92682
6415	2	103.009479	33.36282665	51.92682
6416	1	104.265689	34.08809665	51.92682
6417	1	100.497049	36.2639722	51.92682
6418	2	101.753259	35.5386982	51.92682
6421	2	100.497049	37.7145222	51.92682
6419	1	103.009479	36.2639722	51.92682
6420	2	104.265689	35.5386982	51.92682
6422	2	103.009479	37.7145222	51.92682
6423	1	101.753259	38.4398022	51.92682
6425	1	100.497049	40.6156222	51.92682
6426	2	101.753259	39.8903522	51.92682
6424	1	104.265689	38.4398022	51.92682
6427	1	103.009479	40.6156222	51.92682
6428	2	104.265689	39.8903522	51.92682
6429	2	100.497049	42.0661822	51.92682
6430	1	101.753259	42.7914522	51.92682
6431	2	103.009479	42.0661822	51.92682
6432	1	104.265689	42.7914522	51.92682
6433	1	100.497049	44.96732775	51.92682
6434	2	101.753259	44.24205375	51.92682
6437	2	100.497049	46.41787775	51.92682
6435	1	103.009479	44.96732775	51.92682
6436	2	104.265689	44.24205375	51.92682
6438	2	103.009479	46.41787775	51.92682
6439	1	101.753259	47.14315775	51.92682
6441	1	100.497049	49.31897775	51.92682
6442	2	101.753259	48.59370775	51.92682
6440	1	104.265689	47.14315775	51.92682
6443	1	103.009479	49.31897775	51.92682
6444	2	104.265689	48.59370775	51.92682
6445	2	100.497049	50.76953775	51.92682
6446	1	101.753259	51.49480775	51.92682
6447	2	103.009479	50.76953775	51.92682
6448	1	104.265689	51.49480775	51.92682
6449	1	100.497049	53.6706833	51.92682
6450	2	101.753259	52.9454093	51.92682
6453	2	100.497049	55.1212333	51.92682
6451	1	103.009479	53.6706833	51.92682
6452	2	104.265689	52.9454093	51.92682
6454	2	103.009479	55.1212333	51.92682
6455	1	101.753259	55.8465133	51.92682
6457	1	100.497049	58.0223333	51.92682
6458	2	101.753259	57.2970633	51.92682
6456	1	104.265689	55.8465133	51.92682
6459	1	103.009479	58.0223333	51.92682
6460	2	104.265689	57.2970633	51.92682
6461	2	100.497049	59.4728933	51.92682
6462	1	101.753259	60.1981633	51.92682
6463	2	103.009479	59.4728933	51.92682
6464	1	104.265689	60.1981633	51.92682
6465	1	105.5219015	27.56061665	51.92682
6466	2	106.7781115	26.83534265	51.92682
6469	2	105.5219015	29.01116665	51.92682
6467	1	108.0343315	27.56061665	51.92682
6468	2	109.2905415	26.83534265	51.92682
6470	2	108.0343315	29.01116665	51.92682
6471	1	106.7781115	29.73644665	51.92682
6473	1	105.5219015	31.91226665	51.92682
6474	2	106.7781115	31.18699665	51.92682
6472	1	109.2905415	29.73644665	51.92682
6475	1	108.0343315	31.91226665	51.92682
6476	2	109.2905415	31.18699665	51.92682
6477	2	105.5219015	33.36282665	51.92682
6478	1	106.7781115	34.08809665	51.92682
6479	2	108.0343315	33.36282665	51.92682
6480	1	109.2905415	34.08809665	51.92682
6481	1	105.5219015	36.2639722	51.92682
6482	2	106.7781115	35.5386982	51.92682
6485	2	105.5219015	37.7145222	51.92682
6483	1	108.0343315	36.2639722	51.92682
6484	2	109.2905415	35.5386982	51.92682
6486	2	108.0343315	37.7145222	51.92682
6487	1	106.7781115	38.4398022	51.92682
6489	1	105.5219015	40.6156222	51.92682
6490	2	106.7781115	39.8903522	51.92682
6488	1	109.2905415	38.4398022	51.92682
6491	1	108.0343315	40.6156222	51.92682
6492	2	109.2905415	39.8903522	51.92682
6493	2	105.5219015	42.0661822	51.92682
6494	1	106.7781115	42.7914522	51.92682
6495	2	108.0343315	42.0661822	51.92682
6496	1	109.2905415	42.7914522	51.92682
6497	1	105.5219015	44.96732775	51.92682
6498	2	106.7781115	44.24205375	51.92682
6501	2	105.5219015	46.41787775	51.92682
6499	1	108.0343315	44.96732775	51.92682
6500	2	109.2905415	44.24205375	51.92682
6502	2	108.0343315	46.41787775	51.92682
6503	1	106.7781115	47.14315775	51.92682
6505	1	105.5219015	49.31897775	51.92682
6506	2	106.7781115	48.59370775	51.92682
6504	1	109.2905415	47.14315775	51.92682
6507	1	108.0343315	49.31897775	51.92682
6508	2	109.2905415	48.59370775	51.92682
6509	2	105.5219015	50.76953775	51.92682
6510	1	106.7781115	51.49480775	51.92682
6511	2	108.0343315	50.76953775	51.92682
6512	1	109.2905415	51.49480775	51.92682
6513	1	105.5219015	53.6706833	51.92682
6514	2	106.7781115	52.9454093	51.92682
6517	2	105.5219015	55.1212333	51.92682
6515	1	108.0343315	53.6706833	51.92682
6516	2	109.2905415	52.9454093	51.92682
6518	2	108.0343315	55.1212333	51.92682
6519	1	106.7781115	55.8465133	51.92682
6521	1	105.5219015	58.0223333	51.92682
6522	2	106.7781115	57.2970633	51.92682
6520	1	109.2905415	55.8465133	51.92682
6523	1	108.0343315	58.0223333	51.92682
6524	2	109.2905415	57.2970633	51.92682
6525	2	105.5219015	59.4728933	51.92682
6526	1	106.7781115	60.1981633	51.92682
6527	2	108.0343315	59.4728933	51.92682
6528	1	109.2905415	60.1981633	51.92682
6529	1	110.5467539	27.56061665	51.92682
6530	2	111.8029639	26.83534265	51.92682
6533	2	110.5467539	29.01116665	51.92682
6531	1	113.0591839	27.56061665	51.92682
6532	2	114.3153939	26.83534265	51.92682
6534	2	113.0591839	29.01116665	51.92682
6535	1	111.8029639	29.73644665	51.92682
6537	1	110.5467539	31.91226665	51.92682
6538	2	111.8029639	31.18699665	51.92682
6536	1	114.3153939	29.73644665	51.92682
6539	1	113.0591839	31.91226665	51.92682
6540	2	114.3153939	31.18699665	51.92682
6541	2	110.5467539	33.36282665	51.92682
6542	1	111.8029639	34.08809665	51.92682
6543	2	113.0591839	33.36282665	51.92682
6544	1	114.3153939	34.08809665	51.92682
6545	1	110.5467539	36.2639722	51.92682
6546	2	111.8029639	35.5386982	51.92682
6549	2	110.5467539	37.7145222	51.92682
6547	1	113.0591839	36.2639722	51.92682
6548	2	114.3153939	35.5386982	51.92682
6550	2	113.0591839	37.7145222	51.92682
6551	1	111.8029639	38.4398022	51.92682
6553	1	110.5467539	40.6156222	51.92682
6554	2	111.8029639	39.8903522	51.92682
6552	1	114.3153939	38.4398022	51.92682
6555	1	113.0591839	40.6156222	51.92682
6556	2	114.3153939	39.8903522	51.92682
6557	2	110.5467539	42.0661822	51.92682
6558	1	111.8029639	42.7914522	51.92682
6559	2	113.0591839	42.0661822	51.92682
6560	1	114.3153939	42.7914522	51.92682
6561	1	110.5467539	44.96732775	51.92682
6562	2	111.8029639	44.24205375	51.92682
6565	2	110.5467539	46.41787775	51.92682
6563	1	113.0591839	44.96732775	51.92682
6564	2	114.3153939	44.24205375	51.92682
6566	2	113.0591839	46.41787775	51.92682
6567	1	111.8029639	47.14315775	51.92682
6569	1	110.5467539	49.31897775	51.92682
6570	2	111.8029639	48.59370775	51.92682
6568	1	114.3153939	47.14315775	51.92682
6571	1	113.0591839	49.31897775	51.92682
6572	2	114.3153939	48.59370775	51.92682
6573	2	110.5467539	50.76953775	51.92682
6574	1	111.8029639	51.49480775	51.92682
6575	2	113.0591839	50.76953775	51.92682
6576	1	114.3153939	51.49480775	51.92682
6577	1	110.5467539	53.6706833	51.92682
6578	2	111.8029639	52.9454093	51.92682
6581	2	110.5467539	55.1212333	51.92682
6579	1	113.0591839	53.6706833	51.92682
6580	2	114.3153939	52.9454093	51.92682
6582	2	113.0591839	55.1212333	51.92682
6583	1	111.8029639	55.8465133	51.92682
6585	1	110.5467539	58.0223333	51.92682
6586	2	111.8029639	57.2970633	51.92682
6584	1	114.3153939	55.8465133	51.92682
6587	1	113.0591839	58.0223333	51.92682
6588	2	114.3153939	57.2970633	51.92682
6589	2	110.5467539	59.4728933	51.92682
6590	1	111.8029639	60.1981633	51.92682
6591	2	113.0591839	59.4728933	51.92682
6592	1	114.3153939	60.1981633	51.92682
6593	1	115.5716064	27.56061665	51.92682
6594	2	116.8278164	26.83534265	51.92682
6597	2	115.5716064	29.01116665	51.92682
6595	1	118.0840364	27.56061665	51.92682
6596	2	119.3402464	26.83534265	51.92682
6598	2	118.0840364	29.01116665	51.92682
6599	1	116.8278164	29.73644665	51.92682
6601	1	115.5716064	31.91226665	51.92682
6602	2	116.8278164	31.18699665	51.92682
6600	1	119.3402464	29.73644665	51.92682
6603	1	118.0840364	31.91226665	51.92682
6604	2	119.3402464	31.18699665	51.92682
6605	2	115.5716064	33.36282665	51.92682
6606	1	116.8278164	34.08809665	51.92682
6607	2	118.0840364	33.36282665	51.92682
6608	1	119.3402464	34.08809665	51.92682
6609	1	115.5716064	36.2639722	51.92682
6610	2	116.8278164	35.5386982	51.92682
6613	2	115.5716064	37.7145222	51.92682
6611	1	118.0840364	36.2639722	51.92682
6612	2	119.3402464	35.5386982	51.92682
6614	2	118.0840364	37.7145222	51.92682
6615	1	116.8278164	38.4398022	51.92682
6617	1	115.5716064	40.6156222	51.92682
6618	2	116.8278164	39.8903522	51.92682
6616	1	119.3402464	38.4398022	51.92682
6619	1	118.0840364	40.6156222	51.92682
6620	2	119.3402464	39.8903522	51.92682
6621	2	115.5716064	42.0661822	51.92682
6622	1	116.8278164	42.7914522	51.92682
6623	2	118.0840364	42.0661822	51.92682
6624	1	119.3402464	42.7914522	51.92682
6625	1	115.5716064	44.96732775	51.92682
6626	2	116.8278164	44.24205375	51.92682
6629	2	115.5716064	46.41787775	51.92682
6627	1	118.0840364	44.96732775	51.92682
6628	2	119.3402464	44.24205375	51.92682
6630	2	118.0840364	46.41787775	51.92682
6631	1	116.8278164	47.14315775	51.92682
6633	1	115.5716064	49.31897775	51.92682
6634	2	116.8278164	48.59370775	51.92682
6632	1	119.3402464	47.14315775	51.92682
6635	1	118.0840364	49.31897775	51.92682
6636	2	119.3402464	48.59370775	51.92682
6637	2	115.5716064	50.76953775	51.92682
6638	1	116.8278164	51.49480775	51.92682
6639	2	118.0840364	50.76953775	51.92682
6640	1	119.3402464	51.49480775	51.92682
6641	1	115.5716064	53.6706833	51.92682
6642	2	116.8278164	52.9454093	51.92682
6645	2	115.5716064	55.1212333	51.92682
6643	1	118.0840364	53.6706833	51.92682
6644	2	119.3402464	52.9454093	51.92682
6646	2	118.0840364	55.1212333	51.92682
6647	1	116.8278164	55.8465133	51.92682
6649	1	115.5716064	58.0223333	51.92682
6650	2	116.8278164	57.2970633	51.92682
6648	1	119.3402464	55.8465133	51.92682
6651	1	118.0840364	58.0223333	51.92682
6652	2	119.3402464	57.2970633	51.92682
6653	2	115.5716064	59.4728933	51.92682
6654	1	116.8278164	60.1981633	51.92682
6655	2	118.0840364	59.4728933	51.92682
6656	1	119.3402464	60.1981633	51.92682
6657	1	120.5964588	27.56061665	51.92682
6658	2	121.8526688	26.83534265	51.92682
6661	2	120.5964588	29.01116665	51.92682
6659	1	123.1088888	27.56061665	51.92682
6660	2	124.3650988	26.83534265	51.92682
6662	2	123.1088888	29.01116665	51.92682
6663	1	121.8526688	29.73644665	51.92682
6665	1	120.5964588	31.91226665	51.92682
6666	2	121.8526688	31.18699665	51.92682
6664	1	124.3650988	29.73644665	51.92682
6667	1	123.1088888	31.91226665	51.92682
6668	2	124.3650988	31.18699665	51.92682
6669	2	120.5964588	33.36282665	51.92682
6670	1	121.8526688	34.08809665	51.92682
6671	2	123.1088888	33.36282665	51.92682
6672	1	124.3650988	34.08809665	51.92682
6673	1	120.5964588	36.2639722	51.92682
6674	2	121.8526688	35.5386982	51.92682
6677	2	120.5964588	37.7145222	51.92682
6675	1	123.1088888	36.2639722	51.92682
6676	2	124.3650988	35.5386982	51.92682
6678	2	123.1088888	37.7145222	51.92682
6679	1	121.8526688	38.4398022	51.92682
6681	1	120.5964588	40.6156222	51.92682
6682	2	121.8526688	39.8903522	51.92682
6680	1	124.3650988	38.4398022	51.92682
6683	1	123.1088888	40.6156222	51.92682
6684	2	124.3650988	39.8903522	51.92682
6685	2	120.5964588	42.0661822	51.92682
6686	1	121.8526688	42.7914522	51.92682
6687	2	123.1088888	42.0661822	51.92682
6688	1	124.3650988	42.7914522	51.92682
6689	1	120.5964588	44.96732775	51.92682
6690	2	121.8526688	44.24205375	51.92682
6693	2	120.5964588	46.41787775	51.92682
6691	1	123.1088888	44.96732775	51.92682
6692	2	124.3650988	44.24205375	51.92682
6694	2	123.1088888	46.41787775	51.92682
6695	1	121.8526688	47.14315775	51.92682
6697	1	120.5964588	49.31897775	51.92682
6698	2	121.8526688	48.59370775	51.92682
6696	1	124.3650988	47.14315775	51.92682
6699	1	123.1088888	49.31897775	51.92682
6700	2	124.3650988	48.59370775	51.92682
6701	2	120.5964588	50.76953775	51.92682
6702	1	121.8526688	51.49480775	51.92682
6703	2	123.1088888	50.76953775	51.92682
6704	1	124.3650988	51.49480775	51.92682
6705	1	120.5964588	53.6706833	51.92682
6706	2	121.8526688	52.9454093	51.92682
6709	2	120.5964588	55.1212333	51.92682
6707	1	123.1088888	53.6706833	51.92682
6708	2	124.3650988	52.9454093	51.92682
6710	2	123.1088888	55.1212333	51.92682
6711	1	121.8526688	55.8465133	51.92682
6713	1	120.5964588	58.0223333	51.92682
6714	2	121.8526688	57.2970633	51.92682
6712	1	124.3650988	55.8465133	51.92682
6715	1	123.1088888	58.0223333	51.92682
6716	2	124.3650988	57.2970633	51.92682
6717	2	120.5964588	59.4728933	51.92682
6718	1	121.8526688	60.1981633	51.92682
6719	2	123.1088888	59.4728933	51.92682
6720	1	124.3650988	60.1981633	51.92682
6721	1	125.6213113	-42.06622775	51.92682
6722	2	126.8775213	-42.79150175	51.92682
6725	2	125.6213113	-40.61567775	51.92682
6723	1	128.1337413	-42.06622775	51.92682
6724	2	129.3899513	-42.79150175	51.92682
6726	2	128.1337413	-40.61567775	51.92682
6727	1	126.8775213	-39.89039775	51.92682
6729	1	125.6213113	-37.71457775	51.92682
6730	2	126.8775213	-38.43984775	51.92682
6728	1	129.3899513	-39.89039775	51.92682
6731	1	128.1337413	-37.71457775	51.92682
6732	2	129.3899513	-38.43984775	51.92682
6733	2	125.6213113	-36.26401775	51.92682
6734	1	126.8775213	-35.53874775	51.92682
6735	2	128.1337413	-36.26401775	51.92682
6736	1	129.3899513	-35.53874775	51.92682
6737	1	125.6213113	-33.3628722	51.92682
6738	2	126.8775213	-34.0881462	51.92682
6741	2	125.6213113	-31.9123222	51.92682
6739	1	128.1337413	-33.3628722	51.92682
6740	2	129.3899513	-34.0881462	51.92682
6742	2	128.1337413	-31.9123222	51.92682
6743	1	126.8775213	-31.1870422	51.92682
6745	1	125.6213113	-29.0112222	51.92682
6746	2	126.8775213	-29.7364922	51.92682
6744	1	129.3899513	-31.1870422	51.92682
6747	1	128.1337413	-29.0112222	51.92682
6748	2	129.3899513	-29.7364922	51.92682
6749	2	125.6213113	-27.5606622	51.92682
6750	1	126.8775213	-26.8353922	51.92682
6751	2	128.1337413	-27.5606622	51.92682
6752	1	129.3899513	-26.8353922	51.92682
6753	1	125.6213113	-24.65951665	51.92682
6754	2	126.8775213	-25.38479065	51.92682
6757	2	125.6213113	-23.20896665	51.92682
6755	1	128.1337413	-24.65951665	51.92682
6756	2	129.3899513	-25.38479065	51.92682
6758	2	128.1337413	-23.20896665	51.92682
6759	1	126.8775213	-22.48368665	51.92682
6761	1	125.6213113	-20.30786665	51.92682
6762	2	126.8775213	-21.03313665	51.92682
6760	1	129.3899513	-22.48368665	51.92682
6763	1	128.1337413	-20.30786665	51.92682
6764	2	129.3899513	-21.03313665	51.92682
6765	2	125.6213113	-18.85730665	51.92682
6766	1	126.8775213	-18.13203665	51.92682
6767	2	128.1337413	-18.85730665	51.92682
6768	1	129.3899513	-18.13203665	51.92682
6769	1	125.6213113	-15.9561611	51.92682
6770	2	126.8775213	-16.6814351	51.92682
6773	2	125.6213113	-14.5056111	51.92682
6771	1	128.1337413	-15.9561611	51.92682
6772	2	129.3899513	-16.6814351	51.92682
6774	2	128.1337413	-14.5056111	51.92682
6775	1	126.8775213	-13.7803311	51.92682
6777	1	125.6213113	-11.6045111	51.92682
6778	2	126.8775213	-12.3297811	51.92682
6776	1	129.3899513	-13.7803311	51.92682
6779	1	128.1337413	-11.6045111	51.92682
6780	2	129.3899513	-12.3297811	51.92682
6781	2	125.6213113	-10.1539511	51.92682
6782	1	126.8775213	-9.4286811	51.92682
6783	2	128.1337413	-10.1539511	51.92682
6784	1	129.3899513	-9.4286811	51.92682
6785	1	130.6461637	-42.06622775	51.92682
6786	2	131.9023737	-42.79150175	51.92682
6789	2	130.6461637	-40.61567775	51.92682
6787	1	133.1585937	-42.06622775	51.92682
6788	2	134.4148037	-42.79150175	51.92682
6790	2	133.1585937	-40.61567775	51.92682
6791	1	131.9023737	-39.89039775	51.92682
6793	1	130.6461637	-37.71457775	51.92682
6794	2	131.9023737	-38.43984775	51.92682
6792	1	134.4148037	-39.89039775	51.92682
6795	1	133.1585937	-37.71457775	51.92682
6796	2	134.4148037	-38.43984775	51.92682
6797	2	130.6461637	-36.26401775	51.92682
6798	1	131.9023737	-35.53874775	51.92682
6799	2	133.1585937	-36.26401775	51.92682
6800	1	134.4148037	-35.53874775	51.92682
6801	1	130.6461637	-33.3628722	51.92682
6802	2	131.9023737	-34.0881462	51.92682
6805	2	130.6461637	-31.9123222	51.92682
6803	1	133.1585937	-33.3628722	51.92682
6804	2	134.4148037	-34.0881462	51.92682
6806	2	133.1585937	-31.9123222	51.92682
6807	1	131.9023737	-31.1870422	51.92682
6809	1	130.6461637	-29.0112222	51.92682
6810	2	131.9023737	-29.7364922	51.92682
6808	1	134.4148037	-31.1870422	51.92682
6811	1	133.1585937	-29.0112222	51.92682
6812	2	134.4148037	-29.7364922	51.92682
6813	2	130.6461637	-27.5606622	51.92682
6814	1	131.9023737	-26.8353922	51.92682
6815	2	133.1585937	-27.5606622	51.92682
6816	1	134.4148037	-26.8353922	51.92682
6817	1	130.6461637	-24.65951665	51.92682
6818	2	131.9023737	-25.38479065	51.92682
6821	2	130.6461637	-23.20896665	51.92682
6819	1	133.1585937	-24.65951665	51.92682
6820	2	134.4148037	-25.38479065	51.92682
6822	2	133.1585937	-23.20896665	51.92682
6823	1	131.9023737	-22.48368665	51.92682
6825	1	130.6461637	-20.30786665	51.92682
6826	2	131.9023737	-21.03313665	51.92682
6824	1	134.4148037	-22.48368665	51.92682
6827	1	133.1585937	-20.30786665	51.92682
6828	2	134.4148037	-21.03313665	51.92682
6829	2	130.6461637	-18.85730665	51.92682
6830	1	131.9023737	-18.13203665	51.92682
6831	2	133.1585937	-18.85730665	51.92682
6832	1	134.4148037	-18.13203665	51.92682
6833	1	130.6461637	-15.9561611	51.92682
6834	2	131.9023737	-16.6814351	51.92682
6837	2	130.6461637	-14.5056111	51.92682
6835	1	133.1585937	-15.9561611	51.92682
6836	2	134.4148037	-16.6814351	51.92682
6838	2	133.1585937	-14.5056111	51.92682
6839	1	131.9023737	-13.7803311	51.92682
6841	1	130.6461637	-11.6045111	51.92682
6842	2	131.9023737	-12.3297811	51.92682
6840	1	134.4148037	-13.7803311	51.92682
6843	1	133.1585937	-11.6045111	51.92682
6844	2	134.4148037	-12.3297811	51.92682
6845	2	130.6461637	-10.1539511	51.92682
6846	1	131.9023737	-9.4286811	51.92682
6847	2	133.1585937	-10.1539511	51.92682
6848	1	134.4148037	-9.4286811	51.92682
6849	1	135.6710162	-42.06622775	51.92682
6850	2	136.9272262	-42.79150175	51.92682
6853	2	135.6710162	-40.61567775	51.92682
6851	1	138.1834462	-42.06622775	51.92682
6852	2	139.4396562	-42.79150175	51.92682
6854	2	138.1834462	-40.61567775	51.92682
6855	1	136.9272262	-39.89039775	51.92682
6857	1	135.6710162	-37.71457775	51.92682
6858	2	136.9272262	-38.43984775	51.92682
6856	1	139.4396562	-39.89039775	51.92682
6859	1	138.1834462	-37.71457775	51.92682
6860	2	139.4396562	-38.43984775	51.92682
6861	2	135.6710162	-36.26401775	51.92682
6862	1	136.9272262	-35.53874775	51.92682
6863	2	138.1834462	-36.26401775	51.92682
6864	1	139.4396562	-35.53874775	51.92682
6865	1	135.6710162	-33.3628722	51.92682
6866	2	136.9272262	-34.0881462	51.92682
6869	2	135.6710162	-31.9123222	51.92682
6867	1	138.1834462	-33.3628722	51.92682
6868	2	139.4396562	-34.0881462	51.92682
6870	2	138.1834462	-31.9123222	51.92682
6871	1	136.9272262	-31.1870422	51.92682
6873	1	135.6710162	-29.0112222	51.92682
6874	2	136.9272262	-29.7364922	51.92682
6872	1	139.4396562	-31.1870422	51.92682
6875	1	138.1834462	-29.0112222	51.92682
6876	2	139.4396562	-29.7364922	51.92682
6877	2	135.6710162	-27.5606622	51.92682
6878	1	136.9272262	-26.8353922	51.92682
6879	2	138.1834462	-27.5606622	51.92682
6880	1	139.4396562	-26.8353922	51.92682
6881	1	135.6710162	-24.65951665	51.92682
6882	2	136.9272262	-25.38479065	51.92682
6885	2	135.6710162	-23.20896665	51.92682
6883	1	138.1834462	-24.65951665	51.92682
6884	2	139.4396562	-25.38479065	51.92682
6886	2	138.1834462	-23.20896665	51.92682
6887	1	136.9272262	-22.48368665	51.92682
6889	1	135.6710162	-20.30786665	51.92682
6890	2	136.9272262	-21.03313665	51.92682
6888	1	139.4396562	-22.48368665	51.92682
6891	1	138.1834462	-20.30786665	51.92682
6892	2	139.4396562	-21.03313665	51.92682
6893	2	135.6710162	-18.85730665	51.92682
6894	1	136.9272262	-18.13203665	51.92682
6895	2	138.1834462	-18.85730665	51.92682
6896	1	139.4396562	-18.13203665	51.92682
6897	1	135.6710162	-15.9561611	51.92682
6898	2	136.9272262	-16.6814351	51.92682
6901	2	135.6710162	-14.5056111	51.92682
6899	1	138.1834462	-15.9561611	51.92682
6900	2	139.4396562	-16.6814351	51.92682
6902	2	138.1834462	-14.5056111	51.92682
6903	1	136.9272262	-13.7803311	51.92682
6905	1	135.6710162	-11.6045111	51.92682
6906	2	136.9272262	-12.3297811	51.92682
6904	1	139.4396562	-13.7803311	51.92682
6907	1	138.1834462	-11.6045111	51.92682
6908	2	139.4396562	-12.3297811	51.92682
6909	2	135.6710162	-10.1539511	51.92682
6910	1	136.9272262	-9.4286811	51.92682
6911	2	138.1834462	-10.1539511	51.92682
6912	1	139.4396562	-9.4286811	51.92682
6913	1	140.6958686	-42.06622775	51.92682
6914	2	141.9520786	-42.79150175	51.92682
6917	2	140.6958686	-40.61567775	51.92682
6915	1	143.2082986	-42.06622775	51.92682
6916	2	144.4645086	-42.79150175	51.92682
6918	2	143.2082986	-40.61567775	51.92682
6919	1	141.9520786	-39.89039775	51.92682
6921	1	140.6958686	-37.71457775	51.92682
6922	2	141.9520786	-38.43984775	51.92682
6920	1	144.4645086	-39.89039775	51.92682
6923	1	143.2082986	-37.71457775	51.92682
6924	2	144.4645086	-38.43984775	51.92682
6925	2	140.6958686	-36.26401775	51.92682
6926	1	141.9520786	-35.53874775	51.92682
6927	2	143.2082986	-36.26401775	51.92682
6928	1	144.4645086	-35.53874775	51.92682
6929	1	140.6958686	-33.3628722	51.92682
6930	2	141.9520786	-34.0881462	51.92682
6933	2	140.6958686	-31.9123222	51.92682
6931	1	143.2082986	-33.3628722	51.92682
6932	2	144.4645086	-34.0881462	51.92682
6934	2	143.2082986	-31.9123222	51.92682
6935	1	141.9520786	-31.1870422	51.92682
6937	1	140.6958686	-29.0112222	51.92682
6938	2	141.9520786	-29.7364922	51.92682
6936	1	144.4645086	-31.1870422	51.92682
6939	1	143.2082986	-29.0112222	51.92682
6940	2	144.4645086	-29.7364922	51.92682
6941	2	140.6958686	-27.5606622	51.92682
6942	1	141.9520786	-26.8353922	51.92682
6943	2	143.2082986	-27.5606622	51.92682
6944	1	144.4645086	-26.8353922	51.92682
6945	1	140.6958686	-24.65951665	51.92682
6946	2	141.9520786	-25.38479065	51.92682
6949	2	140.6958686	-23.20896665	51.92682
6947	1	143.2082986	-24.65951665	51.92682
6948	2	144.4645086	-25.38479065	51.92682
6950	2	143.2082986	-23.20896665	51.92682
6951	1	141.9520786	-22.48368665	51.92682
6953	1	140.6958686	-20.30786665	51.92682
6954	2	141.9520786	-21.03313665	51.92682
6952	1	144.4645086	-22.48368665	51.92682
6955	1	143.2082986	-20.30786665	51.92682
6956	2	144.4645086	-21.03313665	51.92682
6957	2	140.6958686	-18.85730665	51.92682
6958	1	141.9520786	-18.13203665	51.92682
6959	2	143.2082986	-18.85730665	51.92682
6960	1	144.4645086	-18.13203665	51.92682
6961	1	140.6958686	-15.9561611	51.92682
6962	2	141.9520786	-16.6814351	51.92682
6965	2	140.6958686	-14.5056111	51.92682
6963	1	143.2082986	-15.9561611	51.92682
6964	2	144.4645086	-16.6814351	51.92682
6966	2	143.2082986	-14.5056111	51.92682
6967	1	141.9520786	-13.7803311	51.92682
6969	1	140.6958686	-11.6045111	51.92682
6970	2	141.9520786	-12.3297811	51.92682
6968	1	144.4645086	-13.7803311	51.92682
6971	1	143.2082986	-11.6045111	51.92682
6972	2	144.4645086	-12.3297811	51.92682
6973	2	140.6958686	-10.1539511	51.92682
6974	1	141.9520786	-9.4286811	51.92682
6975	2	143.2082986	-10.1539511	51.92682
6976	1	144.4645086	-9.4286811	51.92682
6977	1	145.7207211	-42.06622775	51.92682
6978	2	146.9769311	-42.79150175	51.92682
6981	2	145.7207211	-40.61567775	51.92682
6979	1	148.2331511	-42.06622775	51.92682
6980	2	149.4893611	-42.79150175	51.92682
6982	2	148.2331511	-40.61567775	51.92682
6983	1	146.9769311	-39.89039775	51.92682
6985	1	145.7207211	-37.71457775	51.92682
6986	2	146.9769311	-38.43984775	51.92682
6984	1	149.4893611	-39.89039775	51.92682
6987	1	148.2331511	-37.71457775	51.92682
6988	2	149.4893611	-38.43984775	51.92682
6989	2	145.7207211	-36.26401775	51.92682
6990	1	146.9769311	-35.53874775	51.92682
6991	2	148.2331511	-36.26401775	51.92682
6992	1	149.4893611	-35.53874775	51.92682
6993	1	145.7207211	-33.3628722	51.92682
6994	2	146.9769311	-34.0881462	51.92682
6997	2	145.7207211	-31.9123222	51.92682
6995	1	148.2331511	-33.3628722	51.92682
6996	2	149.4893611	-34.0881462	51.92682
6998	2	148.2331511	-31.9123222	51.92682
6999	1	146.9769311	-31.1870422	51.92682
7001	1	145.7207211	-29.0112222	51.92682
7002	2	146.9769311	-29.7364922	51.92682
7000	1	149.4893611	-31.1870422	51.92682
7003	1	148.2331511	-29.0112222	51.92682
7004	2	149.4893611	-29.7364922	51.92682
7005	2	145.7207211	-27.5606622	51.92682
7006	1	146.9769311	-26.8353922	51.92682
7007	2	148.2331511	-27.5606622	51.92682
7008	1	149.4893611	-26.8353922	51.92682
7009	1	145.7207211	-24.65951665	51.92682
7010	2	146.9769311	-25.38479065	51.92682
7013	2	145.7207211	-23.20896665	51.92682
7011	1	148.2331511	-24.65951665	51.92682
7012	2	149.4893611	-25.38479065	51.92682
7014	2	148.2331511	-23.20896665	51.92682
7015	1	146.9769311	-22.48368665	51.92682
7017	1	145.7207211	-20.30786665	51.92682
7018	2	146.9769311	-21.03313665	51.92682
7016	1	149.4893611	-22.48368665	51.92682
7019	1	148.2331511	-20.30786665	51.92682
7020	2	149.4893611	-21.03313665	51.92682
7021	2	145.7207211	-18.85730665	51.92682
7022	1	146.9769311	-18.13203665	51.92682
7023	2	148.2331511	-18.85730665	51.92682
7024	1	149.4893611	-18.13203665	51.92682
7025	1	145.7207211	-15.9561611	51.92682
7026	2	146.9769311	-16.6814351	51.92682
7029	2	145.7207211	-14.5056111	51.92682
7027	1	148.2331511	-15.9561611	51.92682
7028	2	149.4893611	-16.6814351	51.92682
7030	2	148.2331511	-14.5056111	51.92682
7031	1	146.9769311	-13.7803311	51.92682
7033	1	145.7207211	-11.6045111	51.92682
7034	2	146.9769311	-12.3297811	51.92682
7032	1	149.4893611	-13.7803311	51.92682
7035	1	148.2331511	-11.6045111	51.92682
7036	2	149.4893611	-12.3297811	51.92682
7037	2	145.7207211	-10.1539511	51.92682
7038	1	146.9769311	-9.4286811	51.92682
7039	2	148.2331511	-10.1539511	51.92682
7040	1	149.4893611	-9.4286811	51.92682
7041	1	150.7455735	-42.06622775	51.92682
7042	2	152.0017835	-42.79150175	51.92682
7045	2	150.7455735	-40.61567775	51.92682
7043	1	153.2580035	-42.06622775	51.92682
7044	2	154.5142135	-42.79150175	51.92682
7046	2	153.2580035	-40.61567775	51.92682
7047	1	152.0017835	-39.89039775	51.92682
7049	1	150.7455735	-37.71457775	51.92682
7050	2	152.0017835	-38.43984775	51.92682
7048	1	154.5142135	-39.89039775	51.92682
7051	1	153.2580035	-37.71457775	51.92682
7052	2	154.5142135	-38.43984775	51.92682
7053	2	150.7455735	-36.26401775	51.92682
7054	1	152.0017835	-35.53874775	51.92682
7055	2	153.2580035	-36.26401775	51.92682
7056	1	154.5142135	-35.53874775	51.92682
7057	1	150.7455735	-33.3628722	51.92682
7058	2	152.0017835	-34.0881462	51.92682
7061	2	150.7455735	-31.9123222	51.92682
7059	1	153.2580035	-33.3628722	51.92682
7060	2	154.5142135	-34.0881462	51.92682
7062	2	153.2580035	-31.9123222	51.92682
7063	1	152.0017835	-31.1870422	51.92682
7065	1	150.7455735	-29.0112222	51.92682
7066	2	152.0017835	-29.7364922	51.92682
7064	1	154.5142135	-31.1870422	51.92682
7067	1	153.2580035	-29.0112222	51.92682
7068	2	154.5142135	-29.7364922	51.92682
7069	2	150.7455735	-27.5606622	51.92682
7070	1	152.0017835	-26.8353922	51.92682
7071	2	153.2580035	-27.5606622	51.92682
7072	1	154.5142135	-26.8353922	51.92682
7073	1	150.7455735	-24.65951665	51.92682
7074	2	152.0017835	-25.38479065	51.92682
7077	2	150.7455735	-23.20896665	51.92682
7075	1	153.2580035	-24.65951665	51.92682
7076	2	154.5142135	-25.38479065	51.92682
7078	2	153.2580035	-23.20896665	51.92682
7079	1	152.0017835	-22.48368665	51.92682
7081	1	150.7455735	-20.30786665	51.92682
7082	2	152.0017835	-21.03313665	51.92682
7080	1	154.5142135	-22.48368665	51.92682
7083	1	153.2580035	-20.30786665	51.92682
7084	2	154.5142135	-21.03313665	51.92682
7085	2	150.7455735	-18.85730665	51.92682
7086	1	152.0017835	-18.13203665	51.92682
7087	2	153.2580035	-18.85730665	51.92682
7088	1	154.5142135	-18.13203665	51.92682
7089	1	150.7455735	-15.9561611	51.92682
7090	2	152.0017835	-16.6814351	51.92682
7093	2	150.7455735	-14.5056111	51.92682
7091	1	153.2580035	-15.9561611	51.92682
7092	2	154.5142135	-16.6814351	51.92682
7094	2	153.2580035	-14.5056111	51.92682
7095	1	152.0017835	-13.7803311	51.92682
7097	1	150.7455735	-11.6045111	51.92682
7098	2	152.0017835	-12.3297811	51.92682
7096	1	154.5142135	-13.7803311	51.92682
7099	1	153.2580035	-11.6045111	51.92682
7100	2	154.5142135	-12.3297811	51.92682
7101	2	150.7455735	-10.1539511	51.92682
7102	1	152.0017835	-9.4286811	51.92682
7103	2	153.2580035	-10.1539511	51.92682
7104	1	154.5142135	-9.4286811	51.92682
7105	1	155.770426	-42.06622775	51.92682
7106	2	157.026636	-42.79150175	51.92682
7109	2	155.770426	-40.61567775	51.92682
7107	1	158.282856	-42.06622775	51.92682
7108	2	159.539066	-42.79150175	51.92682
7110	2	158.282856	-40.61567775	51.92682
7111	1	157.026636	-39.89039775	51.92682
7113	1	155.770426	-37.71457775	51.92682
7114	2	157.026636	-38.43984775	51.92682
7112	1	159.539066	-39.89039775	51.92682
7115	1	158.282856	-37.71457775	51.92682
7116	2	159.539066	-38.43984775	51.92682
7117	2	155.770426	-36.26401775	51.92682
7118	1	157.026636	-35.53874775	51.92682
7119	2	158.282856	-36.26401775	51.92682
7120	1	159.539066	-35.53874775	51.92682
7121	1	155.770426	-33.3628722	51.92682
7122	2	157.026636	-34.0881462	51.92682
7125	2	155.770426	-31.9123222	51.92682
7123	1	158.282856	-33.3628722	51.92682
7124	2	159.539066	-34.0881462	51.92682
7126	2	158.282856	-31.9123222	51.92682
7127	1	157.026636	-31.1870422	51.92682
7129	1	155.770426	-29.0112222	51.92682
7130	2	157.026636	-29.7364922	51.92682
7128	1	159.539066	-31.1870422	51.92682
7131	1	158.282856	-29.0112222	51.92682
7132	2	159.539066	-29.7364922	51.92682
7133	2	155.770426	-27.5606622	51.92682
7134	1	157.026636	-26.8353922	51.92682
7135	2	158.282856	-27.5606622	51.92682
7136	1	159.539066	-26.8353922	51.92682
7137	1	155.770426	-24.65951665	51.92682
7138	2	157.026636	-25.38479065	51.92682
7141	2	155.770426	-23.20896665	51.92682
7139	1	158.282856	-24.65951665	51.92682
7140	2	159.539066	-25.38479065	51.92682
7142	2	158.282856	-23.20896665	51.92682
7143	1	157.026636	-22.48368665	51.92682
7145	1	155.770426	-20.30786665	51.92682
7146	2	157.026636	-21.03313665	51.92682
7144	1	159.539066	-22.48368665	51.92682
7147	1	158.282856	-20.30786665	51.92682
7148	2	159.539066	-21.03313665	51.92682
7149	2	155.770426	-18.85730665	51.92682
7150	1	157.026636	-18.13203665	51.92682
7151	2	158.282856	-18.85730665	51.92682
7152	1	159.539066	-18.13203665	51.92682
7153	1	155.770426	-15.9561611	51.92682
7154	2	157.026636	-16.6814351	51.92682
7157	2	155.770426	-14.5056111	51.92682
7155	1	158.282856	-15.9561611	51.92682
7156	2	159.539066	-16.6814351	51.92682
7158	2	158.282856	-14.5056111	51.92682
7159	1	157.026636	-13.7803311	51.92682
7161	1	155.770426	-11.6045111	51.92682
7162	2	157.026636	-12.3297811	51.92682
7160	1	159.539066	-13.7803311	51.92682
7163	1	158.282856	-11.6045111	51.92682
7164	2	159.539066	-12.3297811	51.92682
7165	2	155.770426	-10.1539511	51.92682
7166	1	157.026636	-9.4286811	51.92682
7167	2	158.282856	-10.1539511	51.92682
7168	1	159.539066	-9.4286811	51.92682
7169	1	125.6213113	-7.25280555	51.92682
7170	2	126.8775213	-7.97807955	51.92682
7173	2	125.6213113	-5.80225555	51.92682
7171	1	128.1337413	-7.25280555	51.92682
7172	2	129.3899513	-7.97807955	51.92682
7174	2	128.1337413	-5.80225555	51.92682
7175	1	126.8775213	-5.07697555	51.92682
7177	1	125.6213113	-2.90115555	51.92682
7178	2	126.8775213	-3.62642555	51.92682
7176	1	129.3899513	-5.07697555	51.92682
7179	1	128.1337413	-2.90115555	51.92682
7180	2	129.3899513	-3.62642555	51.92682
7181	2	125.6213113	-1.45059555	51.92682
7182	1	126.8775213	-0.72532555	51.92682
7183	2	128.1337413	-1.45059555	51.92682
7184	1	129.3899513	-0.72532555	51.92682
7185	1	125.6213113	1.45055	51.92682
7186	2	126.8775213	0.725276	51.92682
7189	2	125.6213113	2.9011	51.92682
7187	1	128.1337413	1.45055	51.92682
7188	2	129.3899513	0.725276	51.92682
7190	2	128.1337413	2.9011	51.92682
7191	1	126.8775213	3.62638	51.92682
7193	1	125.6213113	5.8022	51.92682
7194	2	126.8775213	5.07693	51.92682
7192	1	129.3899513	3.62638	51.92682
7195	1	128.1337413	5.8022	51.92682
7196	2	129.3899513	5.07693	51.92682
7197	2	125.6213113	7.25276	51.92682
7198	1	126.8775213	7.97803	51.92682
7199	2	128.1337413	7.25276	51.92682
7200	1	129.3899513	7.97803	51.92682
7201	1	125.6213113	10.15390555	51.92682
7202	2	126.8775213	9.42863155	51.92682
7205	2	125.6213113	11.60445555	51.92682
7203	1	128.1337413	10.15390555	51.92682
7204	2	129.3899513	9.42863155	51.92682
7206	2	128.1337413	11.60445555	51.92682
7207	1	126.8775213	12.32973555	51.92682
7209	1	125.6213113	14.50555555	51.92682
7210	2	126.8775213	13.78028555	51.92682
7208	1	129.3899513	12.32973555	51.92682
7211	1	128.1337413	14.50555555	51.92682
7212	2	129.3899513	13.78028555	51.92682
7213	2	125.6213113	15.95611555	51.92682
7214	1	126.8775213	16.68138555	51.92682
7215	2	128.1337413	15.95611555	51.92682
7216	1	129.3899513	16.68138555	51.92682
7217	1	125.6213113	18.8572611	51.92682
7218	2	126.8775213	18.1319871	51.92682
7221	2	125.6213113	20.3078111	51.92682
7219	1	128.1337413	18.8572611	51.92682
7220	2	129.3899513	18.1319871	51.92682
7222	2	128.1337413	20.3078111	51.92682
7223	1	126.8775213	21.0330911	51.92682
7225	1	125.6213113	23.2089111	51.92682
7226	2	126.8775213	22.4836411	51.92682
7224	1	129.3899513	21.0330911	51.92682
7227	1	128.1337413	23.2089111	51.92682
7228	2	129.3899513	22.4836411	51.92682
7229	2	125.6213113	24.6594711	51.92682
7230	1	126.8775213	25.3847411	51.92682
7231	2	128.1337413	24.6594711	51.92682
7232	1	129.3899513	25.3847411	51.92682
7233	1	130.6461637	-7.25280555	51.92682
7234	2	131.9023737	-7.97807955	51.92682
7237	2	130.6461637	-5.80225555	51.92682
7235	1	133.1585937	-7.25280555	51.92682
7236	2	134.4148037	-7.97807955	51.92682
7238	2	133.1585937	-5.80225555	51.92682
7239	1	131.9023737	-5.07697555	51.92682
7241	1	130.6461637	-2.90115555	51.92682
7242	2	131.9023737	-3.62642555	51.92682
7240	1	134.4148037	-5.07697555	51.92682
7243	1	133.1585937	-2.90115555	51.92682
7244	2	134.4148037	-3.62642555	51.92682
7245	2	130.6461637	-1.45059555	51.92682
7246	1	131.9023737	-0.72532555	51.92682
7247	2	133.1585937	-1.45059555	51.92682
7248	1	134.4148037	-0.72532555	51.92682
7249	1	130.6461637	1.45055	51.92682
7250	2	131.9023737	0.725276	51.92682
7253	2	130.6461637	2.9011	51.92682
7251	1	133.1585937	1.45055	51.92682
7252	2	134.4148037	0.725276	51.92682
7254	2	133.1585937	2.9011	51.92682
7255	1	131.9023737	3.62638	51.92682
7257	1	130.6461637	5.8022	51.92682
7258	2	131.9023737	5.07693	51.92682
7256	1	134.4148037	3.62638	51.92682
7259	1	133.1585937	5.8022	51.92682
7260	2	134.4148037	5.07693	51.92682
7261	2	130.6461637	7.25276	51.92682
7262	1	131.9023737	7.97803	51.92682
7263	2	133.1585937	7.25276	51.92682
7264	1	134.4148037	7.97803	51.92682
7265	1	130.6461637	10.15390555	51.92682
7266	2	131.9023737	9.42863155	51.92682
7269	2	130.6461637	11.60445555	51.92682
7267	1	133.1585937	10.15390555	51.92682
7268	2	134.4148037	9.42863155	51.92682
7270	2	133.1585937	11.60445555	51.92682
7271	1	131.9023737	12.32973555	51.92682
7273	1	130.6461637	14.50555555	51.92682
7274	2	131.9023737	13.78028555	51.92682
7272	1	134.4148037	12.32973555	51.92682
7275	1	133.1585937	14.50555555	51.92682
7276	2	134.4148037	13.78028555	51.92682
7277	2	130.6461637	15.95611555	51.92682
7278	1	131.9023737	16.68138555	51.92682
7279	2	133.1585937	15.95611555	51.92682
7280	1	134.4148037	16.68138555	51.92682
7281	1	130.6461637	18.8572611	51.92682
7282	2	131.9023737	18.1319871	51.92682
7285	2	130.6461637	20.3078111	51.92682
7283	1	133.1585937	18.8572611	51.92682
7284	2	134.4148037	18.1319871	51.92682
7286	2	133.1585937	20.3078111	51.92682
7287	1	131.9023737	21.0330911	51.92682
7289	1	130.6461637	23.2089111	51.92682
7290	2	131.9023737	22.4836411	51.92682
7288	1	134.4148037	21.0330911	51.92682
7291	1	133.1585937	23.2089111	51.92682
7292	2	134.4148037	22.4836411	51.92682
7293	2	130.6461637	24.6594711	51.92682
7294	1	131.9023737	25.3847411	51.92682
7295	2	133.1585937	24.6594711	51.92682
7296	1	134.4148037	25.3847411	51.92682
7297	1	135.6710162	-7.25280555	51.92682
7298	2	136.9272262	-7.97807955	51.92682
7301	2	135.6710162	-5.80225555	51.92682
7299	1	138.1834462	-7.25280555	51.92682
7300	2	139.4396562	-7.97807955	51.92682
7302	2	138.1834462	-5.80225555	51.92682
7303	1	136.9272262	-5.07697555	51.92682
7305	1	135.6710162	-2.90115555	51.92682
7306	2	136.9272262	-3.62642555	51.92682
7304	1	139.4396562	-5.07697555	51.92682
7307	1	138.1834462	-2.90115555	51.92682
7308	2	139.4396562	-3.62642555	51.92682
7309	2	135.6710162	-1.45059555	51.92682
7310	1	136.9272262	-0.72532555	51.92682
7311	2	138.1834462	-1.45059555	51.92682
7312	1	139.4396562	-0.72532555	51.92682
7313	1	135.6710162	1.45055	51.92682
7314	2	136.9272262	0.725276	51.92682
7317	2	135.6710162	2.9011	51.92682
7315	1	138.1834462	1.45055	51.92682
7316	2	139.4396562	0.725276	51.92682
7318	2	138.1834462	2.9011	51.92682
7319	1	136.9272262	3.62638	51.92682
7321	1	135.6710162	5.8022	51.92682
7322	2	136.9272262	5.07693	51.92682
7320	1	139.4396562	3.62638	51.92682
7323	1	138.1834462	5.8022	51.92682
7324	2	139.4396562	5.07693	51.92682
7325	2	135.6710162	7.25276	51.92682
7326	1	136.9272262	7.97803	51.92682
7327	2	138.1834462	7.25276	51.92682
7328	1	139.4396562	7.97803	51.92682
7329	1	135.6710162	10.15390555	51.92682
7330	2	136.9272262	9.42863155	51.92682
7333	2	135.6710162	11.60445555	51.92682
7331	1	138.1834462	10.15390555	51.92682
7332	2	139.4396562	9.42863155	51.92682
7334	2	138.1834462	11.60445555	51.92682
7335	1	136.9272262	12.32973555	51.92682
7337	1	135.6710162	14.50555555	51.92682
7338	2	136.9272262	13.78028555	51.92682
7336	1	139.4396562	12.32973555	51.92682
7339	1	138.1834462	14.50555555	51.92682
7340	2	139.4396562	13.78028555	51.92682
7341	2	135.6710162	15.95611555	51.92682
7342	1	136.9272262	16.68138555	51.92682
7343	2	138.1834462	15.95611555	51.92682
7344	1	139.4396562	16.68138555	51.92682
7345	1	135.6710162	18.8572611	51.92682
7346	2	136.9272262	18.1319871	51.92682
7349	2	135.6710162	20.3078111	51.92682
7347	1	138.1834462	18.8572611	51.92682
7348	2	139.4396562	18.1319871	51.92682
7350	2	138.1834462	20.3078111	51.92682
7351	1	136.9272262	21.0330911	51.92682
7353	1	135.6710162	23.2089111	51.92682
7354	2	136.9272262	22.4836411	51.92682
7352	1	139.4396562	21.0330911	51.92682
7355	1	138.1834462	23.2089111	51.92682
7356	2	139.4396562	22.4836411	51.92682
7357	2	135.6710162	24.6594711	51.92682
7358	1	136.9272262	25.3847411	51.92682
7359	2	138.1834462	24.6594711	51.92682
7360	1	139.4396562	25.3847411	51.92682
7361	1	140.6958686	-7.25280555	51.92682
7362	2	141.9520786	-7.97807955	51.92682
7365	2	140.6958686	-5.80225555	51.92682
7363	1	143.2082986	-7.25280555	51.92682
7364	2	144.4645086	-7.97807955	51.92682
7366	2	143.2082986	-5.80225555	51.92682
7367	1	141.9520786	-5.07697555	51.92682
7369	1	140.6958686	-2.90115555	51.92682
7370	2	141.9520786	-3.62642555	51.92682
7368	1	144.4645086	-5.07697555	51.92682
7371	1	143.2082986	-2.90115555	51.92682
7372	2	144.4645086	-3.62642555	51.92682
7373	2	140.6958686	-1.45059555	51.92682
7374	1	141.9520786	-0.72532555	51.92682
7375	2	143.2082986	-1.45059555	51.92682
7376	1	144.4645086	-0.72532555	51.92682
7377	1	140.6958686	1.45055	51.92682
7378	2	141.9520786	0.725276	51.92682
7381	2	140.6958686	2.9011	51.92682
7379	1	143.2082986	1.45055	51.92682
7380	2	144.4645086	0.725276	51.92682
7382	2	143.2082986	2.9011	51.92682
7383	1	141.9520786	3.62638	51.92682
7385	1	140.6958686	5.8022	51.92682
7386	2	141.9520786	5.07693	51.92682
7384	1	144.4645086	3.62638	51.92682
7387	1	143.2082986	5.8022	51.92682
7388	2	144.4645086	5.07693	51.92682
7389	2	140.6958686	7.25276	51.92682
7390	1	141.9520786	7.97803	51.92682
7391	2	143.2082986	7.25276	51.92682
7392	1	144.4645086	7.97803	51.92682
7393	1	140.6958686	10.15390555	51.92682
7394	2	141.9520786	9.42863155	51.92682
7397	2	140.6958686	11.60445555	51.92682
7395	1	143.2082986	10.15390555	51.92682
7396	2	144.4645086	9.42863155	51.92682
7398	2	143.2082986	11.60445555	51.92682
7399	1	141.9520786	12.32973555	51.92682
7401	1	140.6958686	14.50555555	51.92682
7402	2	141.9520786	13.78028555	51.92682
7400	1	144.4645086	12.32973555	51.92682
7403	1	143.2082986	14.50555555	51.92682
7404	2	144.4645086	13.78028555	51.92682
7405	2	140.6958686	15.95611555	51.92682
7406	1	141.9520786	16.68138555	51.92682
7407	2	143.2082986	15.95611555	51.92682
7408	1	144.4645086	16.68138555	51.92682
7409	1	140.6958686	18.8572611	51.92682
7410	2	141.9520786	18.1319871	51.92682
7413	2	140.6958686	20.3078111	51.92682
7411	1	143.2082986	18.8572611	51.92682
7412	2	144.4645086	18.1319871	51.92682
7414	2	143.2082986	20.3078111	51.92682
7415	1	141.9520786	21.0330911	51.92682
7417	1	140.6958686	23.2089111	51.92682
7418	2	141.9520786	22.4836411	51.92682
7416	1	144.4645086	21.0330911	51.92682
7419	1	143.2082986	23.2089111	51.92682
7420	2	144.4645086	22.4836411	51.92682
7421	2	140.6958686	24.6594711	51.92682
7422	1	141.9520786	25.3847411	51.92682
7423	2	143.2082986	24.6594711	51.92682
7424	1	144.4645086	25.3847411	51.92682
7425	1	145.7207211	-7.25280555	51.92682
7426	2	146.9769311	-7.97807955	51.92682
7429	2	145.7207211	-5.80225555	51.92682
7427	1	148.2331511	-7.25280555	51.92682
7428	2	149.4893611	-7.97807955	51.92682
7430	2	148.2331511	-5.80225555	51.92682
7431	1	146.9769311	-5.07697555	51.92682
7433	1	145.7207211	-2.90115555	51.92682
7434	2	146.9769311	-3.62642555	51.92682
7432	1	149.4893611	-5.07697555	51.92682
7435	1	148.2331511	-2.90115555	51.92682
7436	2	149.4893611	-3.62642555	51.92682
7437	2	145.7207211	-1.45059555	51.92682
7438	1	146.9769311	-0.72532555	51.92682
7439	2	148.2331511	-1.45059555	51.92682
7440	1	149.4893611	-0.72532555	51.92682
7441	1	145.7207211	1.45055	51.92682
7442	2	146.9769311	0.725276	51.92682
7445	2	145.7207211	2.9011	51.92682
7443	1	148.2331511	1.45055	51.92682
7444	2	149.4893611	0.725276	51.92682
7446	2	148.2331511	2.9011	51.92682
7447	1	146.9769311	3.62638	51.92682
7449	1	145.7207211	5.8022	51.92682
7450	2	146.9769311	5.07693	51.92682
7448	1	149.4893611	3.62638	51.92682
7451	1	148.2331511	5.8022	51.92682
7452	2	149.4893611	5.07693	51.92682
7453	2	145.7207211	7.25276	51.92682
7454	1	146.9769311	7.97803	51.92682
7455	2	148.2331511	7.25276	51.92682
7456	1	149.4893611	7.97803	51.92682
7457	1	145.7207211	10.15390555	51.92682
7458	2	146.9769311	9.42863155	51.92682
7461	2	145.7207211	11.60445555	51.92682
7459	1	148.2331511	10.15390555	51.92682
7460	2	149.4893611	9.42863155	51.92682
7462	2	148.2331511	11.60445555	51.92682
7463	1	146.9769311	12.32973555	51.92682
7465	1	145.7207211	14.50555555	51.92682
7466	2	146.9769311	13.78028555	51.92682
7464	1	149.4893611	12.32973555	51.92682
7467	1	148.2331511	14.50555555	51.92682
7468	2	149.4893611	13.78028555	51.92682
7469	2	145.7207211	15.95611555	51.92682
7470	1	146.9769311	16.68138555	51.92682
7471	2	148.2331511	15.95611555	51.92682
7472	1	149.4893611	16.68138555	51.92682
7473	1	145.7207211	18.8572611	51.92682
7474	2	146.9769311	18.1319871	51.92682
7477	2	145.7207211	20.3078111	51.92682
7475	1	148.2331511	18.8572611	51.92682
7476	2	149.4893611	18.1319871	51.92682
7478	2	148.2331511	20.3078111	51.92682
7479	1	146.9769311	21.0330911	51.92682
7481	1	145.7207211	23.2089111	51.92682
7482	2	146.9769311	22.4836411	51.92682
7480	1	149.4893611	21.0330911	51.92682
7483	1	148.2331511	23.2089111	51.92682
7484	2	149.4893611	22.4836411	51.92682
7485	2	145.7207211	24.6594711	51.92682
7486	1	146.9769311	25.3847411	51.92682
7487	2	148.2331511	24.6594711	51.92682
7488	1	149.4893611	25.3847411	51.92682
7489	1	150.7455735	-7.25280555	51.92682
7490	2	152.0017835	-7.97807955	51.92682
7493	2	150.7455735	-5.80225555	51.92682
7491	1	153.2580035	-7.25280555	51.92682
7492	2	154.5142135	-7.97807955	51.92682
7494	2	153.2580035	-5.80225555	51.92682
7495	1	152.0017835	-5.07697555	51.92682
7497	1	150.7455735	-2.90115555	51.92682
7498	2	152.0017835	-3.62642555	51.92682
7496	1	154.5142135	-5.07697555	51.92682
7499	1	153.2580035	-2.90115555	51.92682
7500	2	154.5142135	-3.62642555	51.92682
7501	2	150.7455735	-1.45059555	51.92682
7502	1	152.0017835	-0.72532555	51.92682
7503	2	153.2580035	-1.45059555	51.92682
7504	1	154.5142135	-0.72532555	51.92682
7505	1	150.7455735	1.45055	51.92682
7506	2	152.0017835	0.725276	51.92682
7509	2	150.7455735	2.9011	51.92682
7507	1	153.2580035	1.45055	51.92682
7508	2	154.5142135	0.725276	51.92682
7510	2	153.2580035	2.9011	51.92682
7511	1	152.0017835	3.62638	51.92682
7513	1	150.7455735	5.8022	51.92682
7514	2	152.0017835	5.07693	51.92682
7512	1	154.5142135	3.62638	51.92682
7515	1	153.2580035	5.8022	51.92682
7516	2	154.5142135	5.07693	51.92682
7517	2	150.7455735	7.25276	51.92682
7518	1	152.0017835	7.97803	51.92682
7519	2	153.2580035	7.25276	51.92682
7520	1	154.5142135	7.97803	51.92682
7521	1	150.7455735	10.15390555	51.92682
7522	2	152.0017835	9.42863155	51.92682
7525	2	150.7455735	11.60445555	51.92682
7523	1	153.2580035	10.15390555	51.92682
7524	2	154.5142135	9.42863155	51.92682
7526	2	153.2580035	11.60445555	51.92682
7527	1	152.0017835	12.32973555	51.92682
7529	1	150.7455735	14.50555555	51.92682
7530	2	152.0017835	13.78028555	51.92682
7528	1	154.5142135	12.32973555	51.92682
7531	1	153.2580035	14.50555555	51.92682
7532	2	154.5142135	13.78028555	51.92682
7533	2	150.7455735	15.95611555	51.92682
7534	1	152.0017835	16.68138555	51.92682
7535	2	153.2580035	15.95611555	51.92682
7536	1	154.5142135	16.68138555	51.92682
7537	1	150.7455735	18.8572611	51.92682
7538	2	152.0017835	18.1319871	51.92682
7541	2	150.7455735	20.3078111	51.92682
7539	1	153.2580035	18.8572611	51.92682
7540	2	154.5142135	18.1319871	51.92682
7542	2	153.2580035	20.3078111	51.92682
7543	1	152.0017835	21.0330911	51.92682
7545	1	150.7455735	23.2089111	51.92682
7546	2	152.0017835	22.4836411	51.92682
7544	1	154.5142135	21.0330911	51.92682
7547	1	153.2580035	23.2089111	51.92682
7548	2	154.5142135	22.4836411	51.92682
7549	2	150.7455735	24.6594711	51.92682
7550	1	152.0017835	25.3847411	51.92682
7551	2	153.2580035	24.6594711	51.92682
7552	1	154.5142135	25.3847411	51.92682
7553	1	155.770426	-7.25280555	51.92682
7554	2	157.026636	-7.97807955	51.92682
7557	2	155.770426	-5.80225555	51.92682
7555	1	158.282856	-7.25280555	51.92682
7556	2	159.539066	-7.97807955	51.92682
7558	2	158.282856	-5.80225555	51.92682
7559	1	157.026636	-5.07697555	51.92682
7561	1	155.770426	-2.90115555	51.92682
7562	2	157.026636	-3.62642555	51.92682
7560	1	159.539066	-5.07697555	51.92682
7563	1	158.282856	-2.90115555	51.92682
7564	2	159.539066	-3.62642555	51.92682
7565	2	155.770426	-1.45059555	51.92682
7566	1	157.026636	-0.72532555	51.92682
7567	2	158.282856	-1.45059555	51.92682
7568	1	159.539066	-0.72532555	51.92682
7569	1	155.770426	1.45055	51.92682
7570	2	157.026636	0.725276	51.92682
7573	2	155.770426	2.9011	51.92682
7571	1	158.282856	1.45055	51.92682
7572	2	159.539066	0.725276	51.92682
7574	2	158.282856	2.9011	51.92682
7575	1	157.026636	3.62638	51.92682
7577	1	155.770426	5.8022	51.92682
7578	2	157.026636	5.07693	51.92682
7576	1	159.539066	3.62638	51.92682
7579	1	158.282856	5.8022	51.92682
7580	2	159.539066	5.07693	51.92682
7581	2	155.770426	7.25276	51.92682
7582	1	157.026636	7.97803	51.92682
7583	2	158.282856	7.25276	51.92682
7584	1	159.539066	7.97803	51.92682
7585	1	155.770426	10.15390555	51.92682
7586	2	157.026636	9.42863155	51.92682
7589	2	155.770426	11.60445555	51.92682
7587	1	158.282856	10.15390555	51.92682
7588	2	159.539066	9.42863155	51.92682
7590	2	158.282856	11.60445555	51.92682
7591	1	157.026636	12.32973555	51.92682
7593	1	155.770426	14.50555555	51.92682
7594	2	157.026636	13.78028555	51.92682
7592	1	159.539066	12.32973555	51.92682
7595	1	158.282856	14.50555555	51.92682
7596	2	159.539066	13.78028555	51.92682
7597	2	155.770426	15.95611555	51.92682
7598	1	157.026636	16.68138555	51.92682
7599	2	158.282856	15.95611555	51.92682
7600	1	159.539066	16.68138555	51.92682
7601	1	155.770426	18.8572611	51.92682
7602	2	157.026636	18.1319871	51.92682
7605	2	155.770426	20.3078111	51.92682
7603	1	158.282856	18.8572611	51.92682
7604	2	159.539066	18.1319871	51.92682
7606	2	158.282856	20.3078111	51.92682
7607	1	157.026636	21.0330911	51.92682
7609	1	155.770426	23.2089111	51.92682
7610	2	157.026636	22.4836411	51.92682
7608	1	159.539066	21.0330911	51.92682
7611	1	158.282856	23.2089111	51.92682
7612	2	159.539066	22.4836411	51.92682
7613	2	155.770426	24.6594711	51.92682
7614	1	157.026636	25.3847411	51.92682
7615	2	158.282856	24.6594711	51.92682
7616	1	159.539066	25.3847411	51.92682
7617	1	125.6213113	27.56061665	51.92682
7618	2	126.8775213	26.83534265	51.92682
7621	2	125.6213113	29.01116665	51.92682
7619	1	128.1337413	27.56061665	51.92682
7620	2	129.3899513	26.83534265	51.92682
7622	2	128.1337413	29.01116665	51.92682
7623	1	126.8775213	29.73644665	51.92682
7625	1	125.6213113	31.91226665	51.92682
7626	2	126.8775213	31.18699665	51.92682
7624	1	129.3899513	29.73644665	51.92682
7627	1	128.1337413	31.91226665	51.92682
7628	2	129.3899513	31.18699665	51.92682
7629	2	125.6213113	33.36282665	51.92682
7630	1	126.8775213	34.08809665	51.92682
7631	2	128.1337413	33.36282665	51.92682
7632	1	129.3899513	34.08809665	51.92682
7633	1	125.6213113	36.2639722	51.92682
7634	2	126.8775213	35.5386982	51.92682
7637	2	125.6213113	37.7145222	51.92682
7635	1	128.1337413	36.2639722	51.92682
7636	2	129.3899513	35.5386982	51.92682
7638	2	128.1337413	37.7145222	51.92682
7639	1	126.8775213	38.4398022	51.92682
7641	1	125.6213113	40.6156222	51.92682
7642	2	126.8775213	39.8903522	51.92682
7640	1	129.3899513	38.4398022	51.92682
7643	1	128.1337413	40.6156222	51.92682
7644	2	129.3899513	39.8903522	51.92682
7645	2	125.6213113	42.0661822	51.92682
7646	1	126.8775213	42.7914522	51.92682
7647	2	128.1337413	42.0661822	51.92682
7648	1	129.3899513	42.7914522	51.92682
7649	1	125.6213113	44.96732775	51.92682
7650	2	126.8775213	44.24205375	51.92682
7653	2	125.6213113	46.41787775	51.92682
7651	1	128.1337413	44.96732775	51.92682
7652	2	129.3899513	44.24205375	51.92682
7654	2	128.1337413	46.41787775	51.92682
7655	1	126.8775213	47.14315775	51.92682
7657	1	125.6213113	49.31897775	51.92682
7658	2	126.8775213	48.59370775	51.92682
7656	1	129.3899513	47.14315775	51.92682
7659	1	128.1337413	49.31897775	51.92682
7660	2	129.3899513	48.59370775	51.92682
7661	2	125.6213113	50.76953775	51.92682
7662	1	126.8775213	51.49480775	51.92682
7663	2	128.1337413	50.76953775	51.92682
7664	1	129.3899513	51.49480775	51.92682
7665	1	125.6213113	53.6706833	51.92682
7666	2	126.8775213	52.9454093	51.92682
7669	2	125.6213113	55.1212333	51.92682
7667	1	128.1337413	53.6706833	51.92682
7668	2	129.3899513	52.9454093	51.92682
7670	2	128.1337413	55.1212333	51.92682
7671	1	126.8775213	55.8465133	51.92682
7673	1	125.6213113	58.0223333	51.92682
7674	2	126.8775213	57.2970633	51.92682
7672	1	129.3899513	55.8465133	51.92682
7675	1	128.1337413	58.0223333	51.92682
7676	2	129.3899513	57.2970633	51.92682
7677	2	125.6213113	59.4728933	51.92682
7678	1	126.8775213	60.1981633	51.92682
7679	2	128.1337413	59.4728933	51.92682
7680	1	129.3899513	60.1981633	51.92682
7681	1	130.6461637	27.56061665	51.92682
7682	2	131.9023737	26.83534265	51.92682
7685	2	130.6461637	29.01116665	51.92682
7683	1	133.1585937	27.56061665	51.92682
7684	2	134.4148037	26.83534265	51.92682
7686	2	133.1585937	29.01116665	51.92682
7687	1	131.9023737	29.73644665	51.92682
7689	1	130.6461637	31.91226665	51.92682
7690	2	131.9023737	31.18699665	51.92682
7688	1	134.4148037	29.73644665	51.92682
7691	1	133.1585937	31.91226665	51.92682
7692	2	134.4148037	31.18699665	51.92682
7693	2	130.6461637	33.36282665	51.92682
7694	1	131.9023737	34.08809665	51.92682
7695	2	133.1585937	33.36282665	51.92682
7696	1	134.4148037	34.08809665	51.92682
7697	1	130.6461637	36.2639722	51.92682
7698	2	131.9023737	35.5386982	51.92682
7701	2	130.6461637	37.7145222	51.92682
7699	1	133.1585937	36.2639722	51.92682
7700	2	134.4148037	35.5386982	51.92682
7702	2	133.1585937	37.7145222	51.92682
7703	1	131.9023737	38.4398022	51.92682
7705	1	130.6461637	40.6156222	51.92682
7706	2	131.9023737	39.8903522	51.92682
7704	1	134.4148037	38.4398022	51.92682
7707	1	133.1585937	40.6156222	51.92682
7708	2	134.4148037	39.8903522	51.92682
7709	2	130.6461637	42.0661822	51.92682
7710	1	131.9023737	42.7914522	51.92682
7711	2	133.1585937	42.0661822	51.92682
7712	1	134.4148037	42.7914522	51.92682
7713	1	130.6461637	44.96732775	51.92682
7714	2	131.9023737	44.24205375	51.92682
7717	2	130.6461637	46.41787775	51.92682
7715	1	133.1585937	44.96732775	51.92682
7716	2	134.4148037	44.24205375	51.92682
7718	2	133.1585937	46.41787775	51.92682
7719	1	131.9023737	47.14315775	51.92682
7721	1	130.6461637	49.31897775	51.92682
7722	2	131.9023737	48.59370775	51.92682
7720	1	134.4148037	47.14315775	51.92682
7723	1	133.1585937	49.31897775	51.92682
7724	2	134.4148037	48.59370775	51.92682
7725	2	130.6461637	50.76953775	51.92682
7726	1	131.9023737	51.49480775	51.92682
7727	2	133.1585937	50.76953775	51.92682
7728	1	134.4148037	51.49480775	51.92682
7729	1	130.6461637	53.6706833	51.92682
7730	2	131.9023737	52.9454093	51.92682
7733	2	130.6461637	55.1212333	51.92682
7731	1	133.1585937	53.6706833	51.92682
7732	2	134.4148037	52.9454093	51.92682
7734	2	133.1585937	55.1212333	51.92682
7735	1	131.9023737	55.8465133	51.92682
7737	1	130.6461637	58.0223333	51.92682
7738	2	131.9023737	57.2970633	51.92682
7736	1	134.4148037	55.8465133	51.92682
7739	1	133.1585937	58.0223333	51.92682
7740	2	134.4148037	57.2970633	51.92682
7741	2	130.6461637	59.4728933	51.92682
7742	1	131.9023737	60.1981633	51.92682
7743	2	133.1585937	59.4728933	51.92682
7744	1	134.4148037	60.1981633	51.92682
7745	1	135.6710162	27.56061665	51.92682
7746	2	136.9272262	26.83534265	51.92682
7749	2	135.6710162	29.01116665	51.92682
7747	1	138.1834462	27.56061665	51.92682
7748	2	139.4396562	26.83534265	51.92682
7750	2	138.1834462	29.01116665	51.92682
7751	1	136.9272262	29.73644665	51.92682
7753	1	135.6710162	31.91226665	51.92682
7754	2	136.9272262	31.18699665	51.92682
7752	1	139.4396562	29.73644665	51.92682
7755	1	138.1834462	31.91226665	51.92682
7756	2	139.4396562	31.18699665	51.92682
7757	2	135.6710162	33.36282665	51.92682
7758	1	136.9272262	34.08809665	51.92682
7759	2	138.1834462	33.36282665	51.92682
7760	1	139.4396562	34.08809665	51.92682
7761	1	135.6710162	36.2639722	51.92682
7762	2	136.9272262	35.5386982	51.92682
7765	2	135.6710162	37.7145222	51.92682
7763	1	138.1834462	36.2639722	51.92682
7764	2	139.4396562	35.5386982	51.92682
7766	2	138.1834462	37.7145222	51.92682
7767	1	136.9272262	38.4398022	51.92682
7769	1	135.6710162	40.6156222	51.92682
7770	2	136.9272262	39.8903522	51.92682
7768	1	139.4396562	38.4398022	51.92682
7771	1	138.1834462	40.6156222	51.92682
7772	2	139.4396562	39.8903522	51.92682
7773	2	135.6710162	42.0661822	51.92682
7774	1	136.9272262	42.7914522	51.92682
7775	2	138.1834462	42.0661822	51.92682
7776	1	139.4396562	42.7914522	51.92682
7777	1	135.6710162	44.96732775	51.92682
7778	2	136.9272262	44.24205375	51.92682
7781	2	135.6710162	46.41787775	51.92682
7779	1	138.1834462	44.96732775	51.92682
7780	2	139.4396562	44.24205375	51.92682
7782	2	138.1834462	46.41787775	51.92682
7783	1	136.9272262	47.14315775	51.92682
7785	1	135.6710162	49.31897775	51.92682
7786	2	136.9272262	48.59370775	51.92682
7784	1	139.4396562	47.14315775	51.92682
7787	1	138.1834462	49.31897775	51.92682
7788	2	139.4396562	48.59370775	51.92682
7789	2	135.6710162	50.76953775	51.92682
7790	1	136.9272262	51.49480775	51.92682
7791	2	138.1834462	50.76953775	51.92682
7792	1	139.4396562	51.49480775	51.92682
7793	1	135.6710162	53.6706833	51.92682
7794	2	136.9272262	52.9454093	51.92682
7797	2	135.6710162	55.1212333	51.92682
7795	1	138.1834462	53.6706833	51.92682
7796	2	139.4396562	52.9454093	51.92682
7798	2	138.1834462	55.1212333	51.92682
7799	1	136.9272262	55.8465133	51.92682
7801	1	135.6710162	58.0223333	51.92682
7802	2	136.9272262	57.2970633	51.92682
7800	1	139.4396562	55.8465133	51.92682
7803	1	138.1834462	58.0223333	51.92682
7804	2	139.4396562	57.2970633	51.92682
7805	2	135.6710162	59.4728933	51.92682
7806	1	136.9272262	60.1981633	51.92682
7807	2	138.1834462	59.4728933	51.92682
7808	1	139.4396562	60.1981633	51.92682
7809	1	140.6958686	27.56061665	51.92682
7810	2	141.9520786	26.83534265	51.92682
7813	2	140.6958686	29.01116665	51.92682
7811	1	143.2082986	27.56061665	51.92682
7812	2	144.4645086	26.83534265	51.92682
7814	2	143.2082986	29.01116665	51.92682
7815	1	141.9520786	29.73644665	51.92682
7817	1	140.6958686	31.91226665	51.92682
7818	2	141.9520786	31.18699665	51.92682
7816	1	144.4645086	29.73644665	51.92682
7819	1	143.2082986	31.91226665	51.92682
7820	2	144.4645086	31.18699665	51.92682
7821	2	140.6958686	33.36282665	51.92682
7822	1	141.9520786	34.08809665	51.92682
7823	2	143.2082986	33.36282665	51.92682
7824	1	144.4645086	34.08809665	51.92682
7825	1	140.6958686	36.2639722	51.92682
7826	2	141.9520786	35.5386982	51.92682
7829	2	140.6958686	37.7145222	51.92682
7827	1	143.2082986	36.2639722	51.92682
7828	2	144.4645086	35.5386982	51.92682
7830	2	143.2082986	37.7145222	51.92682
7831	1	141.9520786	38.4398022	51.92682
7833	1	140.6958686	40.6156222	51.92682
7834	2	141.9520786	39.8903522	51.92682
7832	1	144.4645086	38.4398022	51.92682
7835	1	143.2082986	40.6156222	51.92682
7836	2	144.4645086	39.8903522	51.92682
7837	2	140.6958686	42.0661822	51.92682
7838	1	141.9520786	42.7914522	51.92682
7839	2	143.2082986	42.0661822	51.92682
7840	1	144.4645086	42.7914522	51.92682
7841	1	140.6958686	44.96732775	51.92682
7842	2	141.9520786	44.24205375	51.92682
7845	2	140.6958686	46.41787775	51.92682
7843	1	143.2082986	44.96732775	51.92682
7844	2	144.4645086	44.24205375	51.92682
7846	2	143.2082986	46.41787775	51.92682
7847	1	141.9520786	47.14315775	51.92682
7849	1	140.6958686	49.31897775	51.92682
7850	2	141.9520786	48.59370775	51.92682
7848	1	144.4645086	47.14315775	51.92682
7851	1	143.2082986	49.31897775	51.92682
7852	2	144.4645086	48.59370775	51.92682
7853	2	140.6958686	50.76953775	51.92682
7854	1	141.9520786	51.49480775	51.92682
7855	2	143.2082986	50.76953775	51.92682
7856	1	144.4645086	51.49480775	51.92682
7857	1	140.6958686	53.6706833	51.92682
7858	2	141.9520786	52.9454093	51.92682
7861	2	140.6958686	55.1212333	51.92682
7859	1	143.2082986	53.6706833	51.92682
7860	2	144.4645086	52.9454093	51.92682
7862	2	143.2082986	55.1212333	51.92682
7863	1	141.9520786	55.8465133	51.92682
7865	1	140.6958686	58.0223333	51.92682
7866	2	141.9520786	57.2970633	51.92682
7864	1	144.4645086	55.8465133	51.92682
7867	1	143.2082986	58.0223333	51.92682
7868	2	144.4645086	57.2970633	51.92682
7869	2	140.6958686	59.4728933	51.92682
7870	1	141.9520786	60.1981633	51.92682
7871	2	143.2082986	59.4728933	51.92682
7872	1	144.4645086	60.1981633	51.92682
7873	1	145.7207211	27.56061665	51.92682
7874	2	146.9769311	26.83534265	51.92682
7877	2	145.7207211	29.01116665	51.92682
7875	1	148.2331511	27.56061665	51.92682
7876	2	149.4893611	26.83534265	51.92682
7878	2	148.2331511	29.01116665	51.92682
7879	1	146.9769311	29.73644665	51.92682
7881	1	145.7207211	31.91226665	51.92682
7882	2	146.9769311	31.18699665	51.92682
7880	1	149.4893611	29.73644665	51.92682
7883	1	148.2331511	31.91226665	51.92682
7884	2	149.4893611	31.18699665	51.92682
7885	2	145.7207211	33.36282665	51.92682
7886	1	146.9769311	34.08809665	51.92682
7887	2	148.2331511	33.36282665	51.92682
7888	1	149.4893611	34.08809665	51.92682
7889	1	145.7207211	36.2639722	51.92682
7890	2	146.9769311	35.5386982	51.92682
7893	2	145.7207211	37.7145222	51.92682
7891	1	148.2331511	36.2639722	51.92682
7892	2	149.4893611	35.5386982	51.92682
7894	2	148.2331511	37.7145222	51.92682
7895	1	146.9769311	38.4398022	51.92682
7897	1	145.7207211	40.6156222	51.92682
7898	2	146.9769311	39.8903522	51.92682
7896	1	149.4893611	38.4398022	51.92682
7899	1	148.2331511	40.6156222	51.92682
7900	2	149.4893611	39.8903522	51.92682
7901	2	145.7207211	42.0661822	51.92682
7902	1	146.9769311	42.7914522	51.92682
7903	2	148.2331511	42.0661822	51.92682
7904	1	149.4893611	42.7914522	51.92682
7905	1	145.7207211	44.96732775	51.92682
7906	2	146.9769311	44.24205375	51.92682
7909	2	145.7207211	46.41787775	51.92682
7907	1	148.2331511	44.96732775	51.92682
7908	2	149.4893611	44.24205375	51.92682
7910	2	148.2331511	46.41787775	51.92682
7911	1	146.9769311	47.14315775	51.92682
7913	1	145.7207211	49.31897775	51.92682
7914	2	146.9769311	48.59370775	51.92682
7912	1	149.4893611	47.14315775	51.92682
7915	1	148.2331511	49.31897775	51.92682
7916	2	149.4893611	48.59370775	51.92682
7917	2	145.7207211	50.76953775	51.92682
7918	1	146.9769311	51.49480775	51.92682
7919	2	148.2331511	50.76953775	51.92682
7920	1	149.4893611	51.49480775	51.92682
7921	1	145.7207211	53.6706833	51.92682
7922	2	146.9769311	52.9454093	51.92682
7925	2	145.7207211	55.1212333	51.92682
7923	1	148.2331511	53.6706833	51.92682
7924	2	149.4893611	52.9454093	51.92682
7926	2	148.2331511	55.1212333	51.92682
7927	1	146.9769311	55.8465133	51.92682
7929	1	145.7207211	58.0223333	51.92682
7930	2	146.9769311	57.2970633	51.92682
7928	1	149.4893611	55.8465133	51.92682
7931	1	148.2331511	58.0223333	51.92682
7932	2	149.4893611	57.2970633	51.92682
7933	2	145.7207211	59.4728933	51.92682
7934	1	146.9769311	60.1981633	51.92682
7935	2	148.2331511	59.4728933	51.92682
7936	1	149.4893611	60.1981633	51.92682
7937	1	150.7455735	27.56061665	51.92682
7938	2	152.0017835	26.83534265	51.92682
7941	2	150.7455735	29.01116665	51.92682
7939	1	153.2580035	27.56061665	51.92682
7940	2	154.5142135	26.83534265	51.92682
7942	2	153.2580035	29.01116665	51.92682
7943	1	152.0017835	29.73644665	51.92682
7945	1	150.7455735	31.91226665	51.92682
7946	2	152.0017835	31.18699665	51.92682
7944	1	154.5142135	29.73644665	51.92682
7947	1	153.2580035	31.91226665	51.92682
7948	2	154.5142135	31.18699665	51.92682
7949	2	150.7455735	33.36282665	51.92682
7950	1	152.0017835	34.08809665	51.92682
7951	2	153.2580035	33.36282665	51.92682
7952	1	154.5142135	34.08809665	51.92682
7953	1	150.7455735	36.2639722	51.92682
7954	2	152.0017835	35.5386982	51.92682
7957	2	150.7455735	37.7145222	51.92682
7955	1	153.2580035	36.2639722	51.92682
7956	2	154.5142135	35.5386982	51.92682
7958	2	153.2580035	37.7145222	51.92682
7959	1	152.0017835	38.4398022	51.92682
7961	1	150.7455735	40.6156222	51.92682
7962	2	152.0017835	39.8903522	51.92682
7960	1	154.5142135	38.4398022	51.92682
7963	1	153.2580035	40.6156222	51.92682
7964	2	154.5142135	39.8903522	51.92682
7965	2	150.7455735	42.0661822	51.92682
7966	1	152.0017835	42.7914522	51.92682
7967	2	153.2580035	42.0661822	51.92682
7968	1	154.5142135	42.7914522	51.92682
7969	1	150.7455735	44.96732775	51.92682
7970	2	152.0017835	44.24205375	51.92682
7973	2	150.7455735	46.41787775	51.92682
7971	1	153.2580035	44.96732775	51.92682
7972	2	154.5142135	44.24205375	51.92682
7974	2	153.2580035	46.41787775	51.92682
7975	1	152.0017835	47.14315775	51.92682
7977	1	150.7455735	49.31897775	51.92682
7978	2	152.0017835	48.59370775	51.92682
7976	1	154.5142135	47.14315775	51.92682
7979	1	153.2580035	49.31897775	51.92682
7980	2	154.5142135	48.59370775	51.92682
7981	2	150.7455735	50.76953775	51.92682
7982	1	152.0017835	51.49480775	51.92682
7983	2	153.2580035	50.76953775	51.92682
7984	1	154.5142135	51.49480775	51.92682
7985	1	150.7455735	53.6706833	51.92682
7986	2	152.0017835	52.9454093	51.92682
7989	2	150.7455735	55.1212333	51.92682
7987	1	153.2580035	53.6706833	51.92682
7988	2	154.5142135	52.9454093	51.92682
7990	2	153.2580035	55.1212333	51.92682
7991	1	152.0017835	55.8465133	51.92682
7993	1	150.7455735	58.0223333	51.92682
7994	2	152.0017835	57.2970633	51.92682
7992	1	154.5142135	55.8465133	51.92682
7995	1	153.2580035	58.0223333	51.92682
7996	2	154.5142135	57.2970633	51.92682
7997	2	150.7455735	59.4728933	51.92682
7998	1	152.0017835	60.1981633	51.92682
7999	2	153.2580035	59.4728933	51.92682
8000	1	154.5142135	60.1981633	51.92682
8001	1	155.770426	27.56061665	51.92682
8002	2	157.026636	26.83534265	51.92682
8005	2	155.770426	29.01116665	51.92682
8003	1	158.282856	27.56061665	51.92682
8004	2	159.539066	26.83534265	51.92682
8006	2	158.282856	29.01116665	51.92682
8007	1	157.026636	29.73644665	51.92682
8009	1	155.770426	31.91226665	51.92682
8010	2	157.026636	31.18699665	51.92682
8008	1	159.539066	29.73644665	51.92682
8011	1	158.282856	31.91226665	51.92682
8012	2	159.539066	31.18699665	51.92682
8013	2	155.770426	33.36282665	51.92682
8014	1	157.026636	34.08809665	51.92682
8015	2	158.282856	33.36282665	51.92682
8016	1	159.539066	34.08809665	51.92682
8017	1	155.770426	36.2639722	51.92682
8018	2	157.026636	35.5386982	51.92682
8021	2	155.770426	37.7145222	51.92682
8019	1	158.282856	36.2639722	51.92682
8020	2	159.539066	35.5386982	51.92682
8022	2	158.282856	37.7145222	51.92682
8023	1	157.026636	38.4398022	51.92682
8025	1	155.770426	40.6156222	51.92682
8026	2	157.026636	39.8903522	51.92682
8024	1	159.539066	38.4398022	51.92682
8027	1	158.282856	40.6156222	51.92682
8028	2	159.539066	39.8903522	51.92682
8029	2	155.770426	42.0661822	51.92682
8030	1	157.026636	42.7914522	51.92682
8031	2	158.282856	42.0661822	51.92682
8032	1	159.539066	42.7914522	51.92682
8033	1	155.770426	44.96732775	51.92682
8034	2	157.026636	44.24205375	51.92682
8037	2	155.770426	46.41787775	51.92682
8035	1	158.282856	44.96732775	51.92682
8036	2	159.539066	44.24205375	51.92682
8038	2	158.282856	46.41787775	51.92682
8039	1	157.026636	47.14315775	51.92682
8041	1	155.770426	49.31897775	51.92682
8042	2	157.026636	48.59370775	51.92682
8040	1	159.539066	47.14315775	51.92682
8043	1	158.282856	49.31897775	51.92682
8044	2	159.539066	48.59370775	51.92682
8045	2	155.770426	50.76953775	51.92682
8046	1	157.026636	51.49480775	51.92682
8047	2	158.282856	50.76953775	51.92682
8048	1	159.539066	51.49480775	51.92682
8049	1	155.770426	53.6706833	51.92682
8050	2	157.026636	52.9454093	51.92682
8053	2	155.770426	55.1212333	51.92682
8051	1	158.282856	53.6706833	51.92682
8052	2	159.539066	52.9454093	51.92682
8054	2	158.282856	55.1212333	51.92682
8055	1	157.026636	55.8465133	51.92682
8057	1	155.770426	58.0223333	51.92682
8058	2	157.026636	57.2970633	51.92682
8056	1	159.539066	55.8465133	51.92682
8059	1	158.282856	58.0223333	51.92682
8060	2	159.539066	57.2970633	51.92682
8061	2	155.770426	59.4728933	51.92682
8062	1	157.026636	60.1981633	51.92682
8063	2	158.282856	59.4728933	51.92682
8064	1	159.539066	60.1981633	51.92682
