# Supplementary material for: Mechanical and thermal characterizations of nanoporous two-dimensional boron nitride membranes
Source: Sci Rep. 2022 Apr 15;12:6306. doi: 10.1038/s41598-022-10424-4 (PMC9012750; doi:10.1038/s41598-022-10424-4)
Supplement: Supplementary file 1 — Supplementary Information 1. [file 41598_2022_10424_MOESM1_ESM.zip › Supplementary file/PhoiX633x104ZigzagDerfect3.dat]

# Lammps sturcture data file
# ntot =           48
          22896   atoms
          2 atom types

		-261.2923274 		371.8390813 		xlo xhi
		-43.51677775 		60.92348885 		ylo yhi
		0.0 				103.8536324 		zlo zhi

Atoms

1	1	-261.2923274	-42.06622775	51.92682
2	2	-260.0361174	-42.79150175	51.92682
3	2	-261.2923274	-40.61567775	51.92682
4	1	-258.7798974	-42.06622775	51.92682
5	2	-257.5236874	-42.79150175	51.92682
6	2	-258.7798974	-40.61567775	51.92682
7	1	-260.0361174	-39.89039775	51.92682
8	1	-261.2923274	-37.71457775	51.92682
9	2	-260.0361174	-38.43984775	51.92682
10	1	-257.5236874	-39.89039775	51.92682
11	1	-258.7798974	-37.71457775	51.92682
12	2	-257.5236874	-38.43984775	51.92682
13	2	-261.2923274	-36.26401775	51.92682
14	1	-260.0361174	-35.53874775	51.92682
15	2	-258.7798974	-36.26401775	51.92682
16	1	-257.5236874	-35.53874775	51.92682
17	1	-261.2923274	-33.3628722	51.92682
18	2	-260.0361174	-34.0881462	51.92682
19	2	-261.2923274	-31.9123222	51.92682
20	1	-258.7798974	-33.3628722	51.92682
21	2	-257.5236874	-34.0881462	51.92682
22	2	-258.7798974	-31.9123222	51.92682
23	1	-260.0361174	-31.1870422	51.92682
24	1	-261.2923274	-29.0112222	51.92682
25	2	-260.0361174	-29.7364922	51.92682
26	1	-257.5236874	-31.1870422	51.92682
27	1	-258.7798974	-29.0112222	51.92682
28	2	-257.5236874	-29.7364922	51.92682
29	2	-261.2923274	-27.5606622	51.92682
30	1	-260.0361174	-26.8353922	51.92682
31	2	-258.7798974	-27.5606622	51.92682
32	1	-257.5236874	-26.8353922	51.92682
33	1	-261.2923274	-24.65951665	51.92682
34	2	-260.0361174	-25.38479065	51.92682
35	2	-261.2923274	-23.20896665	51.92682
36	1	-258.7798974	-24.65951665	51.92682
37	2	-257.5236874	-25.38479065	51.92682
38	2	-258.7798974	-23.20896665	51.92682
39	1	-260.0361174	-22.48368665	51.92682
40	1	-261.2923274	-20.30786665	51.92682
41	2	-260.0361174	-21.03313665	51.92682
42	1	-257.5236874	-22.48368665	51.92682
43	1	-258.7798974	-20.30786665	51.92682
44	2	-257.5236874	-21.03313665	51.92682
45	2	-261.2923274	-18.85730665	51.92682
46	1	-260.0361174	-18.13203665	51.92682
47	2	-258.7798974	-18.85730665	51.92682
48	1	-257.5236874	-18.13203665	51.92682
49	1	-261.2923274	-15.9561611	51.92682
50	2	-260.0361174	-16.6814351	51.92682
51	2	-261.2923274	-14.5056111	51.92682
52	1	-258.7798974	-15.9561611	51.92682
53	2	-257.5236874	-16.6814351	51.92682
54	2	-258.7798974	-14.5056111	51.92682
55	1	-260.0361174	-13.7803311	51.92682
56	1	-261.2923274	-11.6045111	51.92682
57	2	-260.0361174	-12.3297811	51.92682
58	1	-257.5236874	-13.7803311	51.92682
59	1	-258.7798974	-11.6045111	51.92682
60	2	-257.5236874	-12.3297811	51.92682
61	2	-261.2923274	-10.1539511	51.92682
62	1	-260.0361174	-9.4286811	51.92682
63	2	-258.7798974	-10.1539511	51.92682
64	1	-257.5236874	-9.4286811	51.92682
65	1	-256.267475	-42.06622775	51.92682
66	2	-255.011265	-42.79150175	51.92682
67	2	-256.267475	-40.61567775	51.92682
68	1	-253.755045	-42.06622775	51.92682
69	2	-252.498835	-42.79150175	51.92682
70	2	-253.755045	-40.61567775	51.92682
71	1	-255.011265	-39.89039775	51.92682
72	1	-256.267475	-37.71457775	51.92682
73	2	-255.011265	-38.43984775	51.92682
74	1	-252.498835	-39.89039775	51.92682
75	1	-253.755045	-37.71457775	51.92682
76	2	-252.498835	-38.43984775	51.92682
77	2	-256.267475	-36.26401775	51.92682
78	1	-255.011265	-35.53874775	51.92682
79	2	-253.755045	-36.26401775	51.92682
80	1	-252.498835	-35.53874775	51.92682
81	1	-256.267475	-33.3628722	51.92682
82	2	-255.011265	-34.0881462	51.92682
83	2	-256.267475	-31.9123222	51.92682
84	1	-253.755045	-33.3628722	51.92682
85	2	-252.498835	-34.0881462	51.92682
86	2	-253.755045	-31.9123222	51.92682
87	1	-255.011265	-31.1870422	51.92682
88	1	-256.267475	-29.0112222	51.92682
89	2	-255.011265	-29.7364922	51.92682
90	1	-252.498835	-31.1870422	51.92682
91	1	-253.755045	-29.0112222	51.92682
92	2	-252.498835	-29.7364922	51.92682
93	2	-256.267475	-27.5606622	51.92682
94	1	-255.011265	-26.8353922	51.92682
95	2	-253.755045	-27.5606622	51.92682
96	1	-252.498835	-26.8353922	51.92682
97	1	-256.267475	-24.65951665	51.92682
98	2	-255.011265	-25.38479065	51.92682
99	2	-256.267475	-23.20896665	51.92682
100	1	-253.755045	-24.65951665	51.92682
101	2	-252.498835	-25.38479065	51.92682
102	2	-253.755045	-23.20896665	51.92682
103	1	-255.011265	-22.48368665	51.92682
104	1	-256.267475	-20.30786665	51.92682
105	2	-255.011265	-21.03313665	51.92682
106	1	-252.498835	-22.48368665	51.92682
107	1	-253.755045	-20.30786665	51.92682
108	2	-252.498835	-21.03313665	51.92682
109	2	-256.267475	-18.85730665	51.92682
110	1	-255.011265	-18.13203665	51.92682
111	2	-253.755045	-18.85730665	51.92682
112	1	-252.498835	-18.13203665	51.92682
113	1	-256.267475	-15.9561611	51.92682
114	2	-255.011265	-16.6814351	51.92682
115	2	-256.267475	-14.5056111	51.92682
116	1	-253.755045	-15.9561611	51.92682
117	2	-252.498835	-16.6814351	51.92682
118	2	-253.755045	-14.5056111	51.92682
119	1	-255.011265	-13.7803311	51.92682
120	1	-256.267475	-11.6045111	51.92682
121	2	-255.011265	-12.3297811	51.92682
122	1	-252.498835	-13.7803311	51.92682
123	1	-253.755045	-11.6045111	51.92682
124	2	-252.498835	-12.3297811	51.92682
125	2	-256.267475	-10.1539511	51.92682
126	1	-255.011265	-9.4286811	51.92682
127	2	-253.755045	-10.1539511	51.92682
128	1	-252.498835	-9.4286811	51.92682
129	1	-251.2426225	-42.06622775	51.92682
130	2	-249.9864125	-42.79150175	51.92682
131	2	-251.2426225	-40.61567775	51.92682
132	1	-248.7301925	-42.06622775	51.92682
133	2	-247.4739825	-42.79150175	51.92682
134	2	-248.7301925	-40.61567775	51.92682
135	1	-249.9864125	-39.89039775	51.92682
136	1	-251.2426225	-37.71457775	51.92682
137	2	-249.9864125	-38.43984775	51.92682
138	1	-247.4739825	-39.89039775	51.92682
139	1	-248.7301925	-37.71457775	51.92682
140	2	-247.4739825	-38.43984775	51.92682
141	2	-251.2426225	-36.26401775	51.92682
142	1	-249.9864125	-35.53874775	51.92682
143	2	-248.7301925	-36.26401775	51.92682
144	1	-247.4739825	-35.53874775	51.92682
145	1	-251.2426225	-33.3628722	51.92682
146	2	-249.9864125	-34.0881462	51.92682
147	2	-251.2426225	-31.9123222	51.92682
148	1	-248.7301925	-33.3628722	51.92682
149	2	-247.4739825	-34.0881462	51.92682
150	2	-248.7301925	-31.9123222	51.92682
151	1	-249.9864125	-31.1870422	51.92682
152	1	-251.2426225	-29.0112222	51.92682
153	2	-249.9864125	-29.7364922	51.92682
154	1	-247.4739825	-31.1870422	51.92682
155	1	-248.7301925	-29.0112222	51.92682
156	2	-247.4739825	-29.7364922	51.92682
157	2	-251.2426225	-27.5606622	51.92682
158	1	-249.9864125	-26.8353922	51.92682
159	2	-248.7301925	-27.5606622	51.92682
160	1	-251.2426225	-24.65951665	51.92682
161	2	-249.9864125	-25.38479065	51.92682
162	2	-251.2426225	-23.20896665	51.92682
163	1	-248.7301925	-24.65951665	51.92682
164	2	-248.7301925	-23.20896665	51.92682
165	1	-249.9864125	-22.48368665	51.92682
166	1	-251.2426225	-20.30786665	51.92682
167	2	-249.9864125	-21.03313665	51.92682
168	1	-247.4739825	-22.48368665	51.92682
169	1	-248.7301925	-20.30786665	51.92682
170	2	-247.4739825	-21.03313665	51.92682
171	2	-251.2426225	-18.85730665	51.92682
172	1	-249.9864125	-18.13203665	51.92682
173	2	-248.7301925	-18.85730665	51.92682
174	1	-247.4739825	-18.13203665	51.92682
175	1	-251.2426225	-15.9561611	51.92682
176	2	-249.9864125	-16.6814351	51.92682
177	2	-251.2426225	-14.5056111	51.92682
178	1	-248.7301925	-15.9561611	51.92682
179	2	-247.4739825	-16.6814351	51.92682
180	2	-248.7301925	-14.5056111	51.92682
181	1	-249.9864125	-13.7803311	51.92682
182	1	-251.2426225	-11.6045111	51.92682
183	2	-249.9864125	-12.3297811	51.92682
184	1	-247.4739825	-13.7803311	51.92682
185	1	-248.7301925	-11.6045111	51.92682
186	2	-247.4739825	-12.3297811	51.92682
187	2	-251.2426225	-10.1539511	51.92682
188	1	-249.9864125	-9.4286811	51.92682
189	2	-248.7301925	-10.1539511	51.92682
190	1	-247.4739825	-9.4286811	51.92682
191	1	-246.2177701	-42.06622775	51.92682
192	2	-244.9615601	-42.79150175	51.92682
193	2	-246.2177701	-40.61567775	51.92682
194	1	-243.7053401	-42.06622775	51.92682
195	2	-242.4491301	-42.79150175	51.92682
196	2	-243.7053401	-40.61567775	51.92682
197	1	-244.9615601	-39.89039775	51.92682
198	1	-246.2177701	-37.71457775	51.92682
199	2	-244.9615601	-38.43984775	51.92682
200	1	-242.4491301	-39.89039775	51.92682
201	1	-243.7053401	-37.71457775	51.92682
202	2	-242.4491301	-38.43984775	51.92682
203	2	-246.2177701	-36.26401775	51.92682
204	1	-244.9615601	-35.53874775	51.92682
205	2	-243.7053401	-36.26401775	51.92682
206	1	-242.4491301	-35.53874775	51.92682
207	1	-246.2177701	-33.3628722	51.92682
208	2	-244.9615601	-34.0881462	51.92682
209	2	-246.2177701	-31.9123222	51.92682
210	1	-243.7053401	-33.3628722	51.92682
211	2	-242.4491301	-34.0881462	51.92682
212	2	-243.7053401	-31.9123222	51.92682
213	1	-244.9615601	-31.1870422	51.92682
214	1	-242.4491301	-31.1870422	51.92682
215	1	-246.2177701	-20.30786665	51.92682
216	2	-244.9615601	-21.03313665	51.92682
217	1	-243.7053401	-20.30786665	51.92682
218	2	-242.4491301	-21.03313665	51.92682
219	2	-246.2177701	-18.85730665	51.92682
220	1	-244.9615601	-18.13203665	51.92682
221	2	-243.7053401	-18.85730665	51.92682
222	1	-242.4491301	-18.13203665	51.92682
223	1	-246.2177701	-15.9561611	51.92682
224	2	-244.9615601	-16.6814351	51.92682
225	2	-246.2177701	-14.5056111	51.92682
226	1	-243.7053401	-15.9561611	51.92682
227	2	-242.4491301	-16.6814351	51.92682
228	2	-243.7053401	-14.5056111	51.92682
229	1	-244.9615601	-13.7803311	51.92682
230	1	-246.2177701	-11.6045111	51.92682
231	2	-244.9615601	-12.3297811	51.92682
232	1	-242.4491301	-13.7803311	51.92682
233	1	-243.7053401	-11.6045111	51.92682
234	2	-242.4491301	-12.3297811	51.92682
235	2	-246.2177701	-10.1539511	51.92682
236	1	-244.9615601	-9.4286811	51.92682
237	2	-243.7053401	-10.1539511	51.92682
238	1	-242.4491301	-9.4286811	51.92682
239	1	-241.1929176	-42.06622775	51.92682
240	2	-239.9367076	-42.79150175	51.92682
241	2	-241.1929176	-40.61567775	51.92682
242	1	-238.6804876	-42.06622775	51.92682
243	2	-237.4242776	-42.79150175	51.92682
244	2	-238.6804876	-40.61567775	51.92682
245	1	-239.9367076	-39.89039775	51.92682
246	1	-241.1929176	-37.71457775	51.92682
247	2	-239.9367076	-38.43984775	51.92682
248	1	-237.4242776	-39.89039775	51.92682
249	1	-238.6804876	-37.71457775	51.92682
250	2	-237.4242776	-38.43984775	51.92682
251	2	-241.1929176	-36.26401775	51.92682
252	1	-239.9367076	-35.53874775	51.92682
253	2	-238.6804876	-36.26401775	51.92682
254	1	-237.4242776	-35.53874775	51.92682
255	1	-241.1929176	-33.3628722	51.92682
256	2	-239.9367076	-34.0881462	51.92682
257	2	-241.1929176	-31.9123222	51.92682
258	1	-238.6804876	-33.3628722	51.92682
259	2	-237.4242776	-34.0881462	51.92682
260	2	-238.6804876	-31.9123222	51.92682
261	1	-239.9367076	-31.1870422	51.92682
262	2	-239.9367076	-29.7364922	51.92682
263	1	-237.4242776	-31.1870422	51.92682
264	1	-238.6804876	-29.0112222	51.92682
265	2	-237.4242776	-29.7364922	51.92682
266	2	-238.6804876	-27.5606622	51.92682
267	1	-237.4242776	-26.8353922	51.92682
268	1	-238.6804876	-24.65951665	51.92682
269	2	-237.4242776	-25.38479065	51.92682
270	2	-238.6804876	-23.20896665	51.92682
271	1	-239.9367076	-22.48368665	51.92682
272	1	-241.1929176	-20.30786665	51.92682
273	2	-239.9367076	-21.03313665	51.92682
274	1	-237.4242776	-22.48368665	51.92682
275	1	-238.6804876	-20.30786665	51.92682
276	2	-237.4242776	-21.03313665	51.92682
277	2	-241.1929176	-18.85730665	51.92682
278	1	-239.9367076	-18.13203665	51.92682
279	2	-238.6804876	-18.85730665	51.92682
280	1	-237.4242776	-18.13203665	51.92682
281	1	-241.1929176	-15.9561611	51.92682
282	2	-239.9367076	-16.6814351	51.92682
283	2	-241.1929176	-14.5056111	51.92682
284	1	-238.6804876	-15.9561611	51.92682
285	2	-237.4242776	-16.6814351	51.92682
286	2	-238.6804876	-14.5056111	51.92682
287	1	-239.9367076	-13.7803311	51.92682
288	1	-241.1929176	-11.6045111	51.92682
289	2	-239.9367076	-12.3297811	51.92682
290	1	-237.4242776	-13.7803311	51.92682
291	1	-238.6804876	-11.6045111	51.92682
292	2	-237.4242776	-12.3297811	51.92682
293	2	-241.1929176	-10.1539511	51.92682
294	1	-239.9367076	-9.4286811	51.92682
295	2	-238.6804876	-10.1539511	51.92682
296	1	-237.4242776	-9.4286811	51.92682
297	1	-236.1680652	-42.06622775	51.92682
298	2	-234.9118552	-42.79150175	51.92682
299	2	-236.1680652	-40.61567775	51.92682
300	1	-233.6556352	-42.06622775	51.92682
301	2	-232.3994252	-42.79150175	51.92682
302	2	-233.6556352	-40.61567775	51.92682
303	1	-234.9118552	-39.89039775	51.92682
304	1	-236.1680652	-37.71457775	51.92682
305	2	-234.9118552	-38.43984775	51.92682
306	1	-232.3994252	-39.89039775	51.92682
307	1	-233.6556352	-37.71457775	51.92682
308	2	-232.3994252	-38.43984775	51.92682
309	2	-236.1680652	-36.26401775	51.92682
310	1	-234.9118552	-35.53874775	51.92682
311	2	-233.6556352	-36.26401775	51.92682
312	1	-232.3994252	-35.53874775	51.92682
313	1	-236.1680652	-33.3628722	51.92682
314	2	-234.9118552	-34.0881462	51.92682
315	2	-236.1680652	-31.9123222	51.92682
316	1	-233.6556352	-33.3628722	51.92682
317	2	-232.3994252	-34.0881462	51.92682
318	2	-233.6556352	-31.9123222	51.92682
319	1	-234.9118552	-31.1870422	51.92682
320	1	-236.1680652	-29.0112222	51.92682
321	2	-234.9118552	-29.7364922	51.92682
322	1	-232.3994252	-31.1870422	51.92682
323	1	-233.6556352	-29.0112222	51.92682
324	2	-232.3994252	-29.7364922	51.92682
325	2	-236.1680652	-27.5606622	51.92682
326	1	-234.9118552	-26.8353922	51.92682
327	2	-233.6556352	-27.5606622	51.92682
328	1	-232.3994252	-26.8353922	51.92682
329	1	-236.1680652	-24.65951665	51.92682
330	2	-234.9118552	-25.38479065	51.92682
331	2	-236.1680652	-23.20896665	51.92682
332	1	-233.6556352	-24.65951665	51.92682
333	2	-232.3994252	-25.38479065	51.92682
334	2	-233.6556352	-23.20896665	51.92682
335	1	-234.9118552	-22.48368665	51.92682
336	1	-236.1680652	-20.30786665	51.92682
337	2	-234.9118552	-21.03313665	51.92682
338	1	-232.3994252	-22.48368665	51.92682
339	1	-233.6556352	-20.30786665	51.92682
340	2	-232.3994252	-21.03313665	51.92682
341	2	-236.1680652	-18.85730665	51.92682
342	1	-234.9118552	-18.13203665	51.92682
343	2	-233.6556352	-18.85730665	51.92682
344	1	-232.3994252	-18.13203665	51.92682
345	1	-236.1680652	-15.9561611	51.92682
346	2	-234.9118552	-16.6814351	51.92682
347	2	-236.1680652	-14.5056111	51.92682
348	1	-233.6556352	-15.9561611	51.92682
349	2	-232.3994252	-16.6814351	51.92682
350	2	-233.6556352	-14.5056111	51.92682
351	1	-234.9118552	-13.7803311	51.92682
352	1	-236.1680652	-11.6045111	51.92682
353	2	-234.9118552	-12.3297811	51.92682
354	1	-232.3994252	-13.7803311	51.92682
355	1	-233.6556352	-11.6045111	51.92682
356	2	-232.3994252	-12.3297811	51.92682
357	2	-236.1680652	-10.1539511	51.92682
358	1	-234.9118552	-9.4286811	51.92682
359	2	-233.6556352	-10.1539511	51.92682
360	1	-232.3994252	-9.4286811	51.92682
361	1	-231.1432127	-42.06622775	51.92682
362	2	-229.8870027	-42.79150175	51.92682
363	2	-231.1432127	-40.61567775	51.92682
364	1	-228.6307827	-42.06622775	51.92682
365	2	-227.3745727	-42.79150175	51.92682
366	2	-228.6307827	-40.61567775	51.92682
367	1	-229.8870027	-39.89039775	51.92682
368	1	-231.1432127	-37.71457775	51.92682
369	2	-229.8870027	-38.43984775	51.92682
370	1	-227.3745727	-39.89039775	51.92682
371	1	-228.6307827	-37.71457775	51.92682
372	2	-227.3745727	-38.43984775	51.92682
373	2	-231.1432127	-36.26401775	51.92682
374	1	-229.8870027	-35.53874775	51.92682
375	2	-228.6307827	-36.26401775	51.92682
376	1	-227.3745727	-35.53874775	51.92682
377	1	-231.1432127	-33.3628722	51.92682
378	2	-229.8870027	-34.0881462	51.92682
379	2	-231.1432127	-31.9123222	51.92682
380	1	-228.6307827	-33.3628722	51.92682
381	2	-227.3745727	-34.0881462	51.92682
382	2	-228.6307827	-31.9123222	51.92682
383	1	-229.8870027	-31.1870422	51.92682
384	1	-231.1432127	-29.0112222	51.92682
385	2	-229.8870027	-29.7364922	51.92682
386	1	-227.3745727	-31.1870422	51.92682
387	1	-228.6307827	-29.0112222	51.92682
388	2	-227.3745727	-29.7364922	51.92682
389	2	-231.1432127	-27.5606622	51.92682
390	1	-229.8870027	-26.8353922	51.92682
391	2	-228.6307827	-27.5606622	51.92682
392	1	-227.3745727	-26.8353922	51.92682
393	1	-231.1432127	-24.65951665	51.92682
394	2	-229.8870027	-25.38479065	51.92682
395	2	-231.1432127	-23.20896665	51.92682
396	1	-228.6307827	-24.65951665	51.92682
397	2	-227.3745727	-25.38479065	51.92682
398	2	-228.6307827	-23.20896665	51.92682
399	1	-229.8870027	-22.48368665	51.92682
400	1	-231.1432127	-20.30786665	51.92682
401	2	-229.8870027	-21.03313665	51.92682
402	1	-227.3745727	-22.48368665	51.92682
403	1	-228.6307827	-20.30786665	51.92682
404	2	-227.3745727	-21.03313665	51.92682
405	2	-231.1432127	-18.85730665	51.92682
406	1	-229.8870027	-18.13203665	51.92682
407	2	-228.6307827	-18.85730665	51.92682
408	1	-227.3745727	-18.13203665	51.92682
409	1	-231.1432127	-15.9561611	51.92682
410	2	-229.8870027	-16.6814351	51.92682
411	2	-231.1432127	-14.5056111	51.92682
412	1	-228.6307827	-15.9561611	51.92682
413	2	-227.3745727	-16.6814351	51.92682
414	2	-228.6307827	-14.5056111	51.92682
415	1	-229.8870027	-13.7803311	51.92682
416	1	-231.1432127	-11.6045111	51.92682
417	2	-229.8870027	-12.3297811	51.92682
418	1	-227.3745727	-13.7803311	51.92682
419	1	-228.6307827	-11.6045111	51.92682
420	2	-227.3745727	-12.3297811	51.92682
421	2	-231.1432127	-10.1539511	51.92682
422	1	-229.8870027	-9.4286811	51.92682
423	2	-228.6307827	-10.1539511	51.92682
424	1	-227.3745727	-9.4286811	51.92682
425	1	-261.2923274	-7.25280555	51.92682
426	2	-260.0361174	-7.97807955	51.92682
427	2	-261.2923274	-5.80225555	51.92682
428	1	-258.7798974	-7.25280555	51.92682
429	2	-257.5236874	-7.97807955	51.92682
430	2	-258.7798974	-5.80225555	51.92682
431	1	-260.0361174	-5.07697555	51.92682
432	1	-261.2923274	-2.90115555	51.92682
433	2	-260.0361174	-3.62642555	51.92682
434	1	-257.5236874	-5.07697555	51.92682
435	1	-258.7798974	-2.90115555	51.92682
436	2	-257.5236874	-3.62642555	51.92682
437	2	-261.2923274	-1.45059555	51.92682
438	1	-260.0361174	-0.72532555	51.92682
439	2	-258.7798974	-1.45059555	51.92682
440	1	-257.5236874	-0.72532555	51.92682
441	1	-261.2923274	1.45055	51.92682
442	2	-260.0361174	0.725276	51.92682
443	2	-261.2923274	2.9011	51.92682
444	1	-258.7798974	1.45055	51.92682
445	2	-257.5236874	0.725276	51.92682
446	2	-258.7798974	2.9011	51.92682
447	1	-260.0361174	3.62638	51.92682
448	1	-261.2923274	5.8022	51.92682
449	2	-260.0361174	5.07693	51.92682
450	1	-257.5236874	3.62638	51.92682
451	1	-258.7798974	5.8022	51.92682
452	2	-257.5236874	5.07693	51.92682
453	2	-261.2923274	7.25276	51.92682
454	1	-260.0361174	7.97803	51.92682
455	2	-258.7798974	7.25276	51.92682
456	1	-257.5236874	7.97803	51.92682
457	1	-261.2923274	10.15390555	51.92682
458	2	-260.0361174	9.42863155	51.92682
459	2	-261.2923274	11.60445555	51.92682
460	1	-258.7798974	10.15390555	51.92682
461	2	-257.5236874	9.42863155	51.92682
462	2	-258.7798974	11.60445555	51.92682
463	1	-260.0361174	12.32973555	51.92682
464	1	-261.2923274	14.50555555	51.92682
465	2	-260.0361174	13.78028555	51.92682
466	1	-257.5236874	12.32973555	51.92682
467	1	-258.7798974	14.50555555	51.92682
468	2	-257.5236874	13.78028555	51.92682
469	2	-261.2923274	15.95611555	51.92682
470	1	-260.0361174	16.68138555	51.92682
471	2	-258.7798974	15.95611555	51.92682
472	1	-257.5236874	16.68138555	51.92682
473	1	-261.2923274	18.8572611	51.92682
474	2	-260.0361174	18.1319871	51.92682
475	2	-261.2923274	20.3078111	51.92682
476	1	-258.7798974	18.8572611	51.92682
477	2	-257.5236874	18.1319871	51.92682
478	2	-258.7798974	20.3078111	51.92682
479	1	-260.0361174	21.0330911	51.92682
480	1	-261.2923274	23.2089111	51.92682
481	2	-260.0361174	22.4836411	51.92682
482	1	-257.5236874	21.0330911	51.92682
483	1	-258.7798974	23.2089111	51.92682
484	2	-257.5236874	22.4836411	51.92682
485	2	-261.2923274	24.6594711	51.92682
486	1	-260.0361174	25.3847411	51.92682
487	2	-258.7798974	24.6594711	51.92682
488	1	-257.5236874	25.3847411	51.92682
489	1	-256.267475	-7.25280555	51.92682
490	2	-255.011265	-7.97807955	51.92682
491	2	-256.267475	-5.80225555	51.92682
492	1	-253.755045	-7.25280555	51.92682
493	2	-252.498835	-7.97807955	51.92682
494	2	-253.755045	-5.80225555	51.92682
495	1	-255.011265	-5.07697555	51.92682
496	1	-256.267475	-2.90115555	51.92682
497	2	-255.011265	-3.62642555	51.92682
498	1	-252.498835	-5.07697555	51.92682
499	1	-253.755045	-2.90115555	51.92682
500	2	-252.498835	-3.62642555	51.92682
501	2	-256.267475	-1.45059555	51.92682
502	1	-255.011265	-0.72532555	51.92682
503	2	-253.755045	-1.45059555	51.92682
504	1	-252.498835	-0.72532555	51.92682
505	1	-256.267475	1.45055	51.92682
506	2	-255.011265	0.725276	51.92682
507	2	-256.267475	2.9011	51.92682
508	1	-253.755045	1.45055	51.92682
509	2	-252.498835	0.725276	51.92682
510	2	-253.755045	2.9011	51.92682
511	1	-255.011265	3.62638	51.92682
512	1	-256.267475	5.8022	51.92682
513	2	-255.011265	5.07693	51.92682
514	1	-252.498835	3.62638	51.92682
515	1	-253.755045	5.8022	51.92682
516	2	-252.498835	5.07693	51.92682
517	2	-256.267475	7.25276	51.92682
518	1	-255.011265	7.97803	51.92682
519	2	-253.755045	7.25276	51.92682
520	1	-252.498835	7.97803	51.92682
521	1	-256.267475	10.15390555	51.92682
522	2	-255.011265	9.42863155	51.92682
523	2	-256.267475	11.60445555	51.92682
524	1	-253.755045	10.15390555	51.92682
525	2	-252.498835	9.42863155	51.92682
526	2	-253.755045	11.60445555	51.92682
527	1	-255.011265	12.32973555	51.92682
528	1	-256.267475	14.50555555	51.92682
529	2	-255.011265	13.78028555	51.92682
530	1	-252.498835	12.32973555	51.92682
531	1	-253.755045	14.50555555	51.92682
532	2	-252.498835	13.78028555	51.92682
533	2	-256.267475	15.95611555	51.92682
534	1	-255.011265	16.68138555	51.92682
535	2	-253.755045	15.95611555	51.92682
536	1	-252.498835	16.68138555	51.92682
537	1	-256.267475	18.8572611	51.92682
538	2	-255.011265	18.1319871	51.92682
539	2	-256.267475	20.3078111	51.92682
540	1	-253.755045	18.8572611	51.92682
541	2	-252.498835	18.1319871	51.92682
542	2	-253.755045	20.3078111	51.92682
543	1	-255.011265	21.0330911	51.92682
544	1	-256.267475	23.2089111	51.92682
545	2	-255.011265	22.4836411	51.92682
546	1	-252.498835	21.0330911	51.92682
547	1	-253.755045	23.2089111	51.92682
548	2	-252.498835	22.4836411	51.92682
549	2	-256.267475	24.6594711	51.92682
550	1	-255.011265	25.3847411	51.92682
551	2	-253.755045	24.6594711	51.92682
552	1	-252.498835	25.3847411	51.92682
553	1	-251.2426225	-7.25280555	51.92682
554	2	-249.9864125	-7.97807955	51.92682
555	2	-251.2426225	-5.80225555	51.92682
556	1	-248.7301925	-7.25280555	51.92682
557	2	-247.4739825	-7.97807955	51.92682
558	2	-248.7301925	-5.80225555	51.92682
559	1	-249.9864125	-5.07697555	51.92682
560	1	-251.2426225	-2.90115555	51.92682
561	2	-249.9864125	-3.62642555	51.92682
562	1	-247.4739825	-5.07697555	51.92682
563	1	-248.7301925	-2.90115555	51.92682
564	2	-247.4739825	-3.62642555	51.92682
565	2	-251.2426225	-1.45059555	51.92682
566	1	-249.9864125	-0.72532555	51.92682
567	2	-248.7301925	-1.45059555	51.92682
568	1	-247.4739825	-0.72532555	51.92682
569	1	-251.2426225	1.45055	51.92682
570	2	-249.9864125	0.725276	51.92682
571	2	-251.2426225	2.9011	51.92682
572	1	-248.7301925	1.45055	51.92682
573	2	-247.4739825	0.725276	51.92682
574	2	-248.7301925	2.9011	51.92682
575	1	-249.9864125	3.62638	51.92682
576	1	-251.2426225	5.8022	51.92682
577	2	-249.9864125	5.07693	51.92682
578	1	-247.4739825	3.62638	51.92682
579	1	-248.7301925	5.8022	51.92682
580	2	-247.4739825	5.07693	51.92682
581	2	-251.2426225	7.25276	51.92682
582	1	-249.9864125	7.97803	51.92682
583	2	-248.7301925	7.25276	51.92682
584	1	-251.2426225	10.15390555	51.92682
585	2	-249.9864125	9.42863155	51.92682
586	2	-251.2426225	11.60445555	51.92682
587	1	-248.7301925	10.15390555	51.92682
588	2	-248.7301925	11.60445555	51.92682
589	1	-249.9864125	12.32973555	51.92682
590	1	-251.2426225	14.50555555	51.92682
591	2	-249.9864125	13.78028555	51.92682
592	1	-247.4739825	12.32973555	51.92682
593	1	-248.7301925	14.50555555	51.92682
594	2	-247.4739825	13.78028555	51.92682
595	2	-251.2426225	15.95611555	51.92682
596	1	-249.9864125	16.68138555	51.92682
597	2	-248.7301925	15.95611555	51.92682
598	1	-247.4739825	16.68138555	51.92682
599	1	-251.2426225	18.8572611	51.92682
600	2	-249.9864125	18.1319871	51.92682
601	2	-251.2426225	20.3078111	51.92682
602	1	-248.7301925	18.8572611	51.92682
603	2	-247.4739825	18.1319871	51.92682
604	2	-248.7301925	20.3078111	51.92682
605	1	-249.9864125	21.0330911	51.92682
606	1	-251.2426225	23.2089111	51.92682
607	2	-249.9864125	22.4836411	51.92682
608	1	-247.4739825	21.0330911	51.92682
609	1	-248.7301925	23.2089111	51.92682
610	2	-247.4739825	22.4836411	51.92682
611	2	-251.2426225	24.6594711	51.92682
612	1	-249.9864125	25.3847411	51.92682
613	2	-248.7301925	24.6594711	51.92682
614	1	-247.4739825	25.3847411	51.92682
615	1	-246.2177701	-7.25280555	51.92682
616	2	-244.9615601	-7.97807955	51.92682
617	2	-246.2177701	-5.80225555	51.92682
618	1	-243.7053401	-7.25280555	51.92682
619	2	-242.4491301	-7.97807955	51.92682
620	2	-243.7053401	-5.80225555	51.92682
621	1	-244.9615601	-5.07697555	51.92682
622	1	-246.2177701	-2.90115555	51.92682
623	2	-244.9615601	-3.62642555	51.92682
624	1	-242.4491301	-5.07697555	51.92682
625	1	-243.7053401	-2.90115555	51.92682
626	2	-242.4491301	-3.62642555	51.92682
627	2	-246.2177701	-1.45059555	51.92682
628	1	-244.9615601	-0.72532555	51.92682
629	2	-243.7053401	-1.45059555	51.92682
630	1	-242.4491301	-0.72532555	51.92682
631	1	-246.2177701	1.45055	51.92682
632	2	-244.9615601	0.725276	51.92682
633	2	-246.2177701	2.9011	51.92682
634	1	-243.7053401	1.45055	51.92682
635	2	-242.4491301	0.725276	51.92682
636	2	-243.7053401	2.9011	51.92682
637	1	-244.9615601	3.62638	51.92682
638	1	-242.4491301	3.62638	51.92682
639	1	-246.2177701	14.50555555	51.92682
640	2	-244.9615601	13.78028555	51.92682
641	1	-243.7053401	14.50555555	51.92682
642	2	-242.4491301	13.78028555	51.92682
643	2	-246.2177701	15.95611555	51.92682
644	1	-244.9615601	16.68138555	51.92682
645	2	-243.7053401	15.95611555	51.92682
646	1	-242.4491301	16.68138555	51.92682
647	1	-246.2177701	18.8572611	51.92682
648	2	-244.9615601	18.1319871	51.92682
649	2	-246.2177701	20.3078111	51.92682
650	1	-243.7053401	18.8572611	51.92682
651	2	-242.4491301	18.1319871	51.92682
652	2	-243.7053401	20.3078111	51.92682
653	1	-244.9615601	21.0330911	51.92682
654	1	-246.2177701	23.2089111	51.92682
655	2	-244.9615601	22.4836411	51.92682
656	1	-242.4491301	21.0330911	51.92682
657	1	-243.7053401	23.2089111	51.92682
658	2	-242.4491301	22.4836411	51.92682
659	2	-246.2177701	24.6594711	51.92682
660	1	-244.9615601	25.3847411	51.92682
661	2	-243.7053401	24.6594711	51.92682
662	1	-242.4491301	25.3847411	51.92682
663	1	-241.1929176	-7.25280555	51.92682
664	2	-239.9367076	-7.97807955	51.92682
665	2	-241.1929176	-5.80225555	51.92682
666	1	-238.6804876	-7.25280555	51.92682
667	2	-237.4242776	-7.97807955	51.92682
668	2	-238.6804876	-5.80225555	51.92682
669	1	-239.9367076	-5.07697555	51.92682
670	1	-241.1929176	-2.90115555	51.92682
671	2	-239.9367076	-3.62642555	51.92682
672	1	-237.4242776	-5.07697555	51.92682
673	1	-238.6804876	-2.90115555	51.92682
674	2	-237.4242776	-3.62642555	51.92682
675	2	-241.1929176	-1.45059555	51.92682
676	1	-239.9367076	-0.72532555	51.92682
677	2	-238.6804876	-1.45059555	51.92682
678	1	-237.4242776	-0.72532555	51.92682
679	1	-241.1929176	1.45055	51.92682
680	2	-239.9367076	0.725276	51.92682
681	2	-241.1929176	2.9011	51.92682
682	1	-238.6804876	1.45055	51.92682
683	2	-237.4242776	0.725276	51.92682
684	2	-238.6804876	2.9011	51.92682
685	1	-239.9367076	3.62638	51.92682
686	2	-239.9367076	5.07693	51.92682
687	1	-237.4242776	3.62638	51.92682
688	1	-238.6804876	5.8022	51.92682
689	2	-237.4242776	5.07693	51.92682
690	2	-238.6804876	7.25276	51.92682
691	1	-237.4242776	7.97803	51.92682
692	1	-238.6804876	10.15390555	51.92682
693	2	-237.4242776	9.42863155	51.92682
694	2	-238.6804876	11.60445555	51.92682
695	1	-239.9367076	12.32973555	51.92682
696	1	-241.1929176	14.50555555	51.92682
697	2	-239.9367076	13.78028555	51.92682
698	1	-237.4242776	12.32973555	51.92682
699	1	-238.6804876	14.50555555	51.92682
700	2	-237.4242776	13.78028555	51.92682
701	2	-241.1929176	15.95611555	51.92682
702	1	-239.9367076	16.68138555	51.92682
703	2	-238.6804876	15.95611555	51.92682
704	1	-237.4242776	16.68138555	51.92682
705	1	-241.1929176	18.8572611	51.92682
706	2	-239.9367076	18.1319871	51.92682
707	2	-241.1929176	20.3078111	51.92682
708	1	-238.6804876	18.8572611	51.92682
709	2	-237.4242776	18.1319871	51.92682
710	2	-238.6804876	20.3078111	51.92682
711	1	-239.9367076	21.0330911	51.92682
712	1	-241.1929176	23.2089111	51.92682
713	2	-239.9367076	22.4836411	51.92682
714	1	-237.4242776	21.0330911	51.92682
715	1	-238.6804876	23.2089111	51.92682
716	2	-237.4242776	22.4836411	51.92682
717	2	-241.1929176	24.6594711	51.92682
718	1	-239.9367076	25.3847411	51.92682
719	2	-238.6804876	24.6594711	51.92682
720	1	-237.4242776	25.3847411	51.92682
721	1	-236.1680652	-7.25280555	51.92682
722	2	-234.9118552	-7.97807955	51.92682
723	2	-236.1680652	-5.80225555	51.92682
724	1	-233.6556352	-7.25280555	51.92682
725	2	-232.3994252	-7.97807955	51.92682
726	2	-233.6556352	-5.80225555	51.92682
727	1	-234.9118552	-5.07697555	51.92682
728	1	-236.1680652	-2.90115555	51.92682
729	2	-234.9118552	-3.62642555	51.92682
730	1	-232.3994252	-5.07697555	51.92682
731	1	-233.6556352	-2.90115555	51.92682
732	2	-232.3994252	-3.62642555	51.92682
733	2	-236.1680652	-1.45059555	51.92682
734	1	-234.9118552	-0.72532555	51.92682
735	2	-233.6556352	-1.45059555	51.92682
736	1	-232.3994252	-0.72532555	51.92682
737	1	-236.1680652	1.45055	51.92682
738	2	-234.9118552	0.725276	51.92682
739	2	-236.1680652	2.9011	51.92682
740	1	-233.6556352	1.45055	51.92682
741	2	-232.3994252	0.725276	51.92682
742	2	-233.6556352	2.9011	51.92682
743	1	-234.9118552	3.62638	51.92682
744	1	-236.1680652	5.8022	51.92682
745	2	-234.9118552	5.07693	51.92682
746	1	-232.3994252	3.62638	51.92682
747	1	-233.6556352	5.8022	51.92682
748	2	-232.3994252	5.07693	51.92682
749	2	-236.1680652	7.25276	51.92682
750	1	-234.9118552	7.97803	51.92682
751	2	-233.6556352	7.25276	51.92682
752	1	-232.3994252	7.97803	51.92682
753	1	-236.1680652	10.15390555	51.92682
754	2	-234.9118552	9.42863155	51.92682
755	2	-236.1680652	11.60445555	51.92682
756	1	-233.6556352	10.15390555	51.92682
757	2	-232.3994252	9.42863155	51.92682
758	2	-233.6556352	11.60445555	51.92682
759	1	-234.9118552	12.32973555	51.92682
760	1	-236.1680652	14.50555555	51.92682
761	2	-234.9118552	13.78028555	51.92682
762	1	-232.3994252	12.32973555	51.92682
763	1	-233.6556352	14.50555555	51.92682
764	2	-232.3994252	13.78028555	51.92682
765	2	-236.1680652	15.95611555	51.92682
766	1	-234.9118552	16.68138555	51.92682
767	2	-233.6556352	15.95611555	51.92682
768	1	-232.3994252	16.68138555	51.92682
769	1	-236.1680652	18.8572611	51.92682
770	2	-234.9118552	18.1319871	51.92682
771	2	-236.1680652	20.3078111	51.92682
772	1	-233.6556352	18.8572611	51.92682
773	2	-232.3994252	18.1319871	51.92682
774	2	-233.6556352	20.3078111	51.92682
775	1	-234.9118552	21.0330911	51.92682
776	1	-236.1680652	23.2089111	51.92682
777	2	-234.9118552	22.4836411	51.92682
778	1	-232.3994252	21.0330911	51.92682
779	1	-233.6556352	23.2089111	51.92682
780	2	-232.3994252	22.4836411	51.92682
781	2	-236.1680652	24.6594711	51.92682
782	1	-234.9118552	25.3847411	51.92682
783	2	-233.6556352	24.6594711	51.92682
784	1	-232.3994252	25.3847411	51.92682
785	1	-231.1432127	-7.25280555	51.92682
786	2	-229.8870027	-7.97807955	51.92682
787	2	-231.1432127	-5.80225555	51.92682
788	1	-228.6307827	-7.25280555	51.92682
789	2	-227.3745727	-7.97807955	51.92682
790	2	-228.6307827	-5.80225555	51.92682
791	1	-229.8870027	-5.07697555	51.92682
792	1	-231.1432127	-2.90115555	51.92682
793	2	-229.8870027	-3.62642555	51.92682
794	1	-227.3745727	-5.07697555	51.92682
795	1	-228.6307827	-2.90115555	51.92682
796	2	-227.3745727	-3.62642555	51.92682
797	2	-231.1432127	-1.45059555	51.92682
798	1	-229.8870027	-0.72532555	51.92682
799	2	-228.6307827	-1.45059555	51.92682
800	1	-227.3745727	-0.72532555	51.92682
801	1	-231.1432127	1.45055	51.92682
802	2	-229.8870027	0.725276	51.92682
803	2	-231.1432127	2.9011	51.92682
804	1	-228.6307827	1.45055	51.92682
805	2	-227.3745727	0.725276	51.92682
806	2	-228.6307827	2.9011	51.92682
807	1	-229.8870027	3.62638	51.92682
808	1	-231.1432127	5.8022	51.92682
809	2	-229.8870027	5.07693	51.92682
810	1	-227.3745727	3.62638	51.92682
811	1	-228.6307827	5.8022	51.92682
812	2	-227.3745727	5.07693	51.92682
813	2	-231.1432127	7.25276	51.92682
814	1	-229.8870027	7.97803	51.92682
815	2	-228.6307827	7.25276	51.92682
816	1	-227.3745727	7.97803	51.92682
817	1	-231.1432127	10.15390555	51.92682
818	2	-229.8870027	9.42863155	51.92682
819	2	-231.1432127	11.60445555	51.92682
820	1	-228.6307827	10.15390555	51.92682
821	2	-227.3745727	9.42863155	51.92682
822	2	-228.6307827	11.60445555	51.92682
823	1	-229.8870027	12.32973555	51.92682
824	1	-231.1432127	14.50555555	51.92682
825	2	-229.8870027	13.78028555	51.92682
826	1	-227.3745727	12.32973555	51.92682
827	1	-228.6307827	14.50555555	51.92682
828	2	-227.3745727	13.78028555	51.92682
829	2	-231.1432127	15.95611555	51.92682
830	1	-229.8870027	16.68138555	51.92682
831	2	-228.6307827	15.95611555	51.92682
832	1	-227.3745727	16.68138555	51.92682
833	1	-231.1432127	18.8572611	51.92682
834	2	-229.8870027	18.1319871	51.92682
835	2	-231.1432127	20.3078111	51.92682
836	1	-228.6307827	18.8572611	51.92682
837	2	-227.3745727	18.1319871	51.92682
838	2	-228.6307827	20.3078111	51.92682
839	1	-229.8870027	21.0330911	51.92682
840	1	-231.1432127	23.2089111	51.92682
841	2	-229.8870027	22.4836411	51.92682
842	1	-227.3745727	21.0330911	51.92682
843	1	-228.6307827	23.2089111	51.92682
844	2	-227.3745727	22.4836411	51.92682
845	2	-231.1432127	24.6594711	51.92682
846	1	-229.8870027	25.3847411	51.92682
847	2	-228.6307827	24.6594711	51.92682
848	1	-227.3745727	25.3847411	51.92682
849	1	-261.2923274	27.56061665	51.92682
850	2	-260.0361174	26.83534265	51.92682
851	2	-261.2923274	29.01116665	51.92682
852	1	-258.7798974	27.56061665	51.92682
853	2	-257.5236874	26.83534265	51.92682
854	2	-258.7798974	29.01116665	51.92682
855	1	-260.0361174	29.73644665	51.92682
856	1	-261.2923274	31.91226665	51.92682
857	2	-260.0361174	31.18699665	51.92682
858	1	-257.5236874	29.73644665	51.92682
859	1	-258.7798974	31.91226665	51.92682
860	2	-257.5236874	31.18699665	51.92682
861	2	-261.2923274	33.36282665	51.92682
862	1	-260.0361174	34.08809665	51.92682
863	2	-258.7798974	33.36282665	51.92682
864	1	-257.5236874	34.08809665	51.92682
865	1	-261.2923274	36.2639722	51.92682
866	2	-260.0361174	35.5386982	51.92682
867	2	-261.2923274	37.7145222	51.92682
868	1	-258.7798974	36.2639722	51.92682
869	2	-257.5236874	35.5386982	51.92682
870	2	-258.7798974	37.7145222	51.92682
871	1	-260.0361174	38.4398022	51.92682
872	1	-261.2923274	40.6156222	51.92682
873	2	-260.0361174	39.8903522	51.92682
874	1	-257.5236874	38.4398022	51.92682
875	1	-258.7798974	40.6156222	51.92682
876	2	-257.5236874	39.8903522	51.92682
877	2	-261.2923274	42.0661822	51.92682
878	1	-260.0361174	42.7914522	51.92682
879	2	-258.7798974	42.0661822	51.92682
880	1	-257.5236874	42.7914522	51.92682
881	1	-261.2923274	44.96732775	51.92682
882	2	-260.0361174	44.24205375	51.92682
883	2	-261.2923274	46.41787775	51.92682
884	1	-258.7798974	44.96732775	51.92682
885	2	-257.5236874	44.24205375	51.92682
886	2	-258.7798974	46.41787775	51.92682
887	1	-260.0361174	47.14315775	51.92682
888	1	-261.2923274	49.31897775	51.92682
889	2	-260.0361174	48.59370775	51.92682
890	1	-257.5236874	47.14315775	51.92682
891	1	-258.7798974	49.31897775	51.92682
892	2	-257.5236874	48.59370775	51.92682
893	2	-261.2923274	50.76953775	51.92682
894	1	-260.0361174	51.49480775	51.92682
895	2	-258.7798974	50.76953775	51.92682
896	1	-257.5236874	51.49480775	51.92682
897	1	-261.2923274	53.6706833	51.92682
898	2	-260.0361174	52.9454093	51.92682
899	2	-261.2923274	55.1212333	51.92682
900	1	-258.7798974	53.6706833	51.92682
901	2	-257.5236874	52.9454093	51.92682
902	2	-258.7798974	55.1212333	51.92682
903	1	-260.0361174	55.8465133	51.92682
904	1	-261.2923274	58.0223333	51.92682
905	2	-260.0361174	57.2970633	51.92682
906	1	-257.5236874	55.8465133	51.92682
907	1	-258.7798974	58.0223333	51.92682
908	2	-257.5236874	57.2970633	51.92682
909	2	-261.2923274	59.4728933	51.92682
910	1	-260.0361174	60.1981633	51.92682
911	2	-258.7798974	59.4728933	51.92682
912	1	-257.5236874	60.1981633	51.92682
913	1	-256.267475	27.56061665	51.92682
914	2	-255.011265	26.83534265	51.92682
915	2	-256.267475	29.01116665	51.92682
916	1	-253.755045	27.56061665	51.92682
917	2	-252.498835	26.83534265	51.92682
918	2	-253.755045	29.01116665	51.92682
919	1	-255.011265	29.73644665	51.92682
920	1	-256.267475	31.91226665	51.92682
921	2	-255.011265	31.18699665	51.92682
922	1	-252.498835	29.73644665	51.92682
923	1	-253.755045	31.91226665	51.92682
924	2	-252.498835	31.18699665	51.92682
925	2	-256.267475	33.36282665	51.92682
926	1	-255.011265	34.08809665	51.92682
927	2	-253.755045	33.36282665	51.92682
928	1	-252.498835	34.08809665	51.92682
929	1	-256.267475	36.2639722	51.92682
930	2	-255.011265	35.5386982	51.92682
931	2	-256.267475	37.7145222	51.92682
932	1	-253.755045	36.2639722	51.92682
933	2	-252.498835	35.5386982	51.92682
934	2	-253.755045	37.7145222	51.92682
935	1	-255.011265	38.4398022	51.92682
936	1	-256.267475	40.6156222	51.92682
937	2	-255.011265	39.8903522	51.92682
938	1	-252.498835	38.4398022	51.92682
939	1	-253.755045	40.6156222	51.92682
940	2	-252.498835	39.8903522	51.92682
941	2	-256.267475	42.0661822	51.92682
942	1	-255.011265	42.7914522	51.92682
943	2	-253.755045	42.0661822	51.92682
944	1	-252.498835	42.7914522	51.92682
945	1	-256.267475	44.96732775	51.92682
946	2	-255.011265	44.24205375	51.92682
947	2	-256.267475	46.41787775	51.92682
948	1	-253.755045	44.96732775	51.92682
949	2	-252.498835	44.24205375	51.92682
950	2	-253.755045	46.41787775	51.92682
951	1	-255.011265	47.14315775	51.92682
952	1	-256.267475	49.31897775	51.92682
953	2	-255.011265	48.59370775	51.92682
954	1	-252.498835	47.14315775	51.92682
955	1	-253.755045	49.31897775	51.92682
956	2	-252.498835	48.59370775	51.92682
957	2	-256.267475	50.76953775	51.92682
958	1	-255.011265	51.49480775	51.92682
959	2	-253.755045	50.76953775	51.92682
960	1	-252.498835	51.49480775	51.92682
961	1	-256.267475	53.6706833	51.92682
962	2	-255.011265	52.9454093	51.92682
963	2	-256.267475	55.1212333	51.92682
964	1	-253.755045	53.6706833	51.92682
965	2	-252.498835	52.9454093	51.92682
966	2	-253.755045	55.1212333	51.92682
967	1	-255.011265	55.8465133	51.92682
968	1	-256.267475	58.0223333	51.92682
969	2	-255.011265	57.2970633	51.92682
970	1	-252.498835	55.8465133	51.92682
971	1	-253.755045	58.0223333	51.92682
972	2	-252.498835	57.2970633	51.92682
973	2	-256.267475	59.4728933	51.92682
974	1	-255.011265	60.1981633	51.92682
975	2	-253.755045	59.4728933	51.92682
976	1	-252.498835	60.1981633	51.92682
977	1	-251.2426225	27.56061665	51.92682
978	2	-249.9864125	26.83534265	51.92682
979	2	-251.2426225	29.01116665	51.92682
980	1	-248.7301925	27.56061665	51.92682
981	2	-247.4739825	26.83534265	51.92682
982	2	-248.7301925	29.01116665	51.92682
983	1	-249.9864125	29.73644665	51.92682
984	1	-251.2426225	31.91226665	51.92682
985	2	-249.9864125	31.18699665	51.92682
986	1	-247.4739825	29.73644665	51.92682
987	1	-248.7301925	31.91226665	51.92682
988	2	-247.4739825	31.18699665	51.92682
989	2	-251.2426225	33.36282665	51.92682
990	1	-249.9864125	34.08809665	51.92682
991	2	-248.7301925	33.36282665	51.92682
992	1	-247.4739825	34.08809665	51.92682
993	1	-251.2426225	36.2639722	51.92682
994	2	-249.9864125	35.5386982	51.92682
995	2	-251.2426225	37.7145222	51.92682
996	1	-248.7301925	36.2639722	51.92682
997	2	-247.4739825	35.5386982	51.92682
998	2	-248.7301925	37.7145222	51.92682
999	1	-249.9864125	38.4398022	51.92682
1000	1	-251.2426225	40.6156222	51.92682
1001	2	-249.9864125	39.8903522	51.92682
1002	1	-247.4739825	38.4398022	51.92682
1003	1	-248.7301925	40.6156222	51.92682
1004	2	-247.4739825	39.8903522	51.92682
1005	2	-251.2426225	42.0661822	51.92682
1006	1	-249.9864125	42.7914522	51.92682
1007	2	-248.7301925	42.0661822	51.92682
1008	1	-251.2426225	44.96732775	51.92682
1009	2	-249.9864125	44.24205375	51.92682
1010	2	-251.2426225	46.41787775	51.92682
1011	1	-248.7301925	44.96732775	51.92682
1012	2	-248.7301925	46.41787775	51.92682
1013	1	-249.9864125	47.14315775	51.92682
1014	1	-251.2426225	49.31897775	51.92682
1015	2	-249.9864125	48.59370775	51.92682
1016	1	-247.4739825	47.14315775	51.92682
1017	1	-248.7301925	49.31897775	51.92682
1018	2	-247.4739825	48.59370775	51.92682
1019	2	-251.2426225	50.76953775	51.92682
1020	1	-249.9864125	51.49480775	51.92682
1021	2	-248.7301925	50.76953775	51.92682
1022	1	-247.4739825	51.49480775	51.92682
1023	1	-251.2426225	53.6706833	51.92682
1024	2	-249.9864125	52.9454093	51.92682
1025	2	-251.2426225	55.1212333	51.92682
1026	1	-248.7301925	53.6706833	51.92682
1027	2	-247.4739825	52.9454093	51.92682
1028	2	-248.7301925	55.1212333	51.92682
1029	1	-249.9864125	55.8465133	51.92682
1030	1	-251.2426225	58.0223333	51.92682
1031	2	-249.9864125	57.2970633	51.92682
1032	1	-247.4739825	55.8465133	51.92682
1033	1	-248.7301925	58.0223333	51.92682
1034	2	-247.4739825	57.2970633	51.92682
1035	2	-251.2426225	59.4728933	51.92682
1036	1	-249.9864125	60.1981633	51.92682
1037	2	-248.7301925	59.4728933	51.92682
1038	1	-247.4739825	60.1981633	51.92682
1039	1	-246.2177701	27.56061665	51.92682
1040	2	-244.9615601	26.83534265	51.92682
1041	2	-246.2177701	29.01116665	51.92682
1042	1	-243.7053401	27.56061665	51.92682
1043	2	-242.4491301	26.83534265	51.92682
1044	2	-243.7053401	29.01116665	51.92682
1045	1	-244.9615601	29.73644665	51.92682
1046	1	-246.2177701	31.91226665	51.92682
1047	2	-244.9615601	31.18699665	51.92682
1048	1	-242.4491301	29.73644665	51.92682
1049	1	-243.7053401	31.91226665	51.92682
1050	2	-242.4491301	31.18699665	51.92682
1051	2	-246.2177701	33.36282665	51.92682
1052	1	-244.9615601	34.08809665	51.92682
1053	2	-243.7053401	33.36282665	51.92682
1054	1	-242.4491301	34.08809665	51.92682
1055	1	-246.2177701	36.2639722	51.92682
1056	2	-244.9615601	35.5386982	51.92682
1057	2	-246.2177701	37.7145222	51.92682
1058	1	-243.7053401	36.2639722	51.92682
1059	2	-242.4491301	35.5386982	51.92682
1060	2	-243.7053401	37.7145222	51.92682
1061	1	-244.9615601	38.4398022	51.92682
1062	1	-242.4491301	38.4398022	51.92682
1063	1	-246.2177701	49.31897775	51.92682
1064	2	-244.9615601	48.59370775	51.92682
1065	1	-243.7053401	49.31897775	51.92682
1066	2	-242.4491301	48.59370775	51.92682
1067	2	-246.2177701	50.76953775	51.92682
1068	1	-244.9615601	51.49480775	51.92682
1069	2	-243.7053401	50.76953775	51.92682
1070	1	-242.4491301	51.49480775	51.92682
1071	1	-246.2177701	53.6706833	51.92682
1072	2	-244.9615601	52.9454093	51.92682
1073	2	-246.2177701	55.1212333	51.92682
1074	1	-243.7053401	53.6706833	51.92682
1075	2	-242.4491301	52.9454093	51.92682
1076	2	-243.7053401	55.1212333	51.92682
1077	1	-244.9615601	55.8465133	51.92682
1078	1	-246.2177701	58.0223333	51.92682
1079	2	-244.9615601	57.2970633	51.92682
1080	1	-242.4491301	55.8465133	51.92682
1081	1	-243.7053401	58.0223333	51.92682
1082	2	-242.4491301	57.2970633	51.92682
1083	2	-246.2177701	59.4728933	51.92682
1084	1	-244.9615601	60.1981633	51.92682
1085	2	-243.7053401	59.4728933	51.92682
1086	1	-242.4491301	60.1981633	51.92682
1087	1	-241.1929176	27.56061665	51.92682
1088	2	-239.9367076	26.83534265	51.92682
1089	2	-241.1929176	29.01116665	51.92682
1090	1	-238.6804876	27.56061665	51.92682
1091	2	-237.4242776	26.83534265	51.92682
1092	2	-238.6804876	29.01116665	51.92682
1093	1	-239.9367076	29.73644665	51.92682
1094	1	-241.1929176	31.91226665	51.92682
1095	2	-239.9367076	31.18699665	51.92682
1096	1	-237.4242776	29.73644665	51.92682
1097	1	-238.6804876	31.91226665	51.92682
1098	2	-237.4242776	31.18699665	51.92682
1099	2	-241.1929176	33.36282665	51.92682
1100	1	-239.9367076	34.08809665	51.92682
1101	2	-238.6804876	33.36282665	51.92682
1102	1	-237.4242776	34.08809665	51.92682
1103	1	-241.1929176	36.2639722	51.92682
1104	2	-239.9367076	35.5386982	51.92682
1105	2	-241.1929176	37.7145222	51.92682
1106	1	-238.6804876	36.2639722	51.92682
1107	2	-237.4242776	35.5386982	51.92682
1108	2	-238.6804876	37.7145222	51.92682
1109	1	-239.9367076	38.4398022	51.92682
1110	2	-239.9367076	39.8903522	51.92682
1111	1	-237.4242776	38.4398022	51.92682
1112	1	-238.6804876	40.6156222	51.92682
1113	2	-237.4242776	39.8903522	51.92682
1114	2	-238.6804876	42.0661822	51.92682
1115	1	-237.4242776	42.7914522	51.92682
1116	1	-238.6804876	44.96732775	51.92682
1117	2	-237.4242776	44.24205375	51.92682
1118	2	-238.6804876	46.41787775	51.92682
1119	1	-239.9367076	47.14315775	51.92682
1120	1	-241.1929176	49.31897775	51.92682
1121	2	-239.9367076	48.59370775	51.92682
1122	1	-237.4242776	47.14315775	51.92682
1123	1	-238.6804876	49.31897775	51.92682
1124	2	-237.4242776	48.59370775	51.92682
1125	2	-241.1929176	50.76953775	51.92682
1126	1	-239.9367076	51.49480775	51.92682
1127	2	-238.6804876	50.76953775	51.92682
1128	1	-237.4242776	51.49480775	51.92682
1129	1	-241.1929176	53.6706833	51.92682
1130	2	-239.9367076	52.9454093	51.92682
1131	2	-241.1929176	55.1212333	51.92682
1132	1	-238.6804876	53.6706833	51.92682
1133	2	-237.4242776	52.9454093	51.92682
1134	2	-238.6804876	55.1212333	51.92682
1135	1	-239.9367076	55.8465133	51.92682
1136	1	-241.1929176	58.0223333	51.92682
1137	2	-239.9367076	57.2970633	51.92682
1138	1	-237.4242776	55.8465133	51.92682
1139	1	-238.6804876	58.0223333	51.92682
1140	2	-237.4242776	57.2970633	51.92682
1141	2	-241.1929176	59.4728933	51.92682
1142	1	-239.9367076	60.1981633	51.92682
1143	2	-238.6804876	59.4728933	51.92682
1144	1	-237.4242776	60.1981633	51.92682
1145	1	-236.1680652	27.56061665	51.92682
1146	2	-234.9118552	26.83534265	51.92682
1147	2	-236.1680652	29.01116665	51.92682
1148	1	-233.6556352	27.56061665	51.92682
1149	2	-232.3994252	26.83534265	51.92682
1150	2	-233.6556352	29.01116665	51.92682
1151	1	-234.9118552	29.73644665	51.92682
1152	1	-236.1680652	31.91226665	51.92682
1153	2	-234.9118552	31.18699665	51.92682
1154	1	-232.3994252	29.73644665	51.92682
1155	1	-233.6556352	31.91226665	51.92682
1156	2	-232.3994252	31.18699665	51.92682
1157	2	-236.1680652	33.36282665	51.92682
1158	1	-234.9118552	34.08809665	51.92682
1159	2	-233.6556352	33.36282665	51.92682
1160	1	-232.3994252	34.08809665	51.92682
1161	1	-236.1680652	36.2639722	51.92682
1162	2	-234.9118552	35.5386982	51.92682
1163	2	-236.1680652	37.7145222	51.92682
1164	1	-233.6556352	36.2639722	51.92682
1165	2	-232.3994252	35.5386982	51.92682
1166	2	-233.6556352	37.7145222	51.92682
1167	1	-234.9118552	38.4398022	51.92682
1168	1	-236.1680652	40.6156222	51.92682
1169	2	-234.9118552	39.8903522	51.92682
1170	1	-232.3994252	38.4398022	51.92682
1171	1	-233.6556352	40.6156222	51.92682
1172	2	-232.3994252	39.8903522	51.92682
1173	2	-236.1680652	42.0661822	51.92682
1174	1	-234.9118552	42.7914522	51.92682
1175	2	-233.6556352	42.0661822	51.92682
1176	1	-232.3994252	42.7914522	51.92682
1177	1	-236.1680652	44.96732775	51.92682
1178	2	-234.9118552	44.24205375	51.92682
1179	2	-236.1680652	46.41787775	51.92682
1180	1	-233.6556352	44.96732775	51.92682
1181	2	-232.3994252	44.24205375	51.92682
1182	2	-233.6556352	46.41787775	51.92682
1183	1	-234.9118552	47.14315775	51.92682
1184	1	-236.1680652	49.31897775	51.92682
1185	2	-234.9118552	48.59370775	51.92682
1186	1	-232.3994252	47.14315775	51.92682
1187	1	-233.6556352	49.31897775	51.92682
1188	2	-232.3994252	48.59370775	51.92682
1189	2	-236.1680652	50.76953775	51.92682
1190	1	-234.9118552	51.49480775	51.92682
1191	2	-233.6556352	50.76953775	51.92682
1192	1	-232.3994252	51.49480775	51.92682
1193	1	-236.1680652	53.6706833	51.92682
1194	2	-234.9118552	52.9454093	51.92682
1195	2	-236.1680652	55.1212333	51.92682
1196	1	-233.6556352	53.6706833	51.92682
1197	2	-232.3994252	52.9454093	51.92682
1198	2	-233.6556352	55.1212333	51.92682
1199	1	-234.9118552	55.8465133	51.92682
1200	1	-236.1680652	58.0223333	51.92682
1201	2	-234.9118552	57.2970633	51.92682
1202	1	-232.3994252	55.8465133	51.92682
1203	1	-233.6556352	58.0223333	51.92682
1204	2	-232.3994252	57.2970633	51.92682
1205	2	-236.1680652	59.4728933	51.92682
1206	1	-234.9118552	60.1981633	51.92682
1207	2	-233.6556352	59.4728933	51.92682
1208	1	-232.3994252	60.1981633	51.92682
1209	1	-231.1432127	27.56061665	51.92682
1210	2	-229.8870027	26.83534265	51.92682
1211	2	-231.1432127	29.01116665	51.92682
1212	1	-228.6307827	27.56061665	51.92682
1213	2	-227.3745727	26.83534265	51.92682
1214	2	-228.6307827	29.01116665	51.92682
1215	1	-229.8870027	29.73644665	51.92682
1216	1	-231.1432127	31.91226665	51.92682
1217	2	-229.8870027	31.18699665	51.92682
1218	1	-227.3745727	29.73644665	51.92682
1219	1	-228.6307827	31.91226665	51.92682
1220	2	-227.3745727	31.18699665	51.92682
1221	2	-231.1432127	33.36282665	51.92682
1222	1	-229.8870027	34.08809665	51.92682
1223	2	-228.6307827	33.36282665	51.92682
1224	1	-227.3745727	34.08809665	51.92682
1225	1	-231.1432127	36.2639722	51.92682
1226	2	-229.8870027	35.5386982	51.92682
1227	2	-231.1432127	37.7145222	51.92682
1228	1	-228.6307827	36.2639722	51.92682
1229	2	-227.3745727	35.5386982	51.92682
1230	2	-228.6307827	37.7145222	51.92682
1231	1	-229.8870027	38.4398022	51.92682
1232	1	-231.1432127	40.6156222	51.92682
1233	2	-229.8870027	39.8903522	51.92682
1234	1	-227.3745727	38.4398022	51.92682
1235	1	-228.6307827	40.6156222	51.92682
1236	2	-227.3745727	39.8903522	51.92682
1237	2	-231.1432127	42.0661822	51.92682
1238	1	-229.8870027	42.7914522	51.92682
1239	2	-228.6307827	42.0661822	51.92682
1240	1	-227.3745727	42.7914522	51.92682
1241	1	-231.1432127	44.96732775	51.92682
1242	2	-229.8870027	44.24205375	51.92682
1243	2	-231.1432127	46.41787775	51.92682
1244	1	-228.6307827	44.96732775	51.92682
1245	2	-227.3745727	44.24205375	51.92682
1246	2	-228.6307827	46.41787775	51.92682
1247	1	-229.8870027	47.14315775	51.92682
1248	1	-231.1432127	49.31897775	51.92682
1249	2	-229.8870027	48.59370775	51.92682
1250	1	-227.3745727	47.14315775	51.92682
1251	1	-228.6307827	49.31897775	51.92682
1252	2	-227.3745727	48.59370775	51.92682
1253	2	-231.1432127	50.76953775	51.92682
1254	1	-229.8870027	51.49480775	51.92682
1255	2	-228.6307827	50.76953775	51.92682
1256	1	-227.3745727	51.49480775	51.92682
1257	1	-231.1432127	53.6706833	51.92682
1258	2	-229.8870027	52.9454093	51.92682
1259	2	-231.1432127	55.1212333	51.92682
1260	1	-228.6307827	53.6706833	51.92682
1261	2	-227.3745727	52.9454093	51.92682
1262	2	-228.6307827	55.1212333	51.92682
1263	1	-229.8870027	55.8465133	51.92682
1264	1	-231.1432127	58.0223333	51.92682
1265	2	-229.8870027	57.2970633	51.92682
1266	1	-227.3745727	55.8465133	51.92682
1267	1	-228.6307827	58.0223333	51.92682
1268	2	-227.3745727	57.2970633	51.92682
1269	2	-231.1432127	59.4728933	51.92682
1270	1	-229.8870027	60.1981633	51.92682
1271	2	-228.6307827	59.4728933	51.92682
1272	1	-227.3745727	60.1981633	51.92682
1273	1	-226.1183603	-42.06622775	51.92682
1274	2	-224.8621503	-42.79150175	51.92682
1275	2	-226.1183603	-40.61567775	51.92682
1276	1	-223.6059303	-42.06622775	51.92682
1277	2	-222.3497203	-42.79150175	51.92682
1278	2	-223.6059303	-40.61567775	51.92682
1279	1	-224.8621503	-39.89039775	51.92682
1280	1	-226.1183603	-37.71457775	51.92682
1281	2	-224.8621503	-38.43984775	51.92682
1282	1	-222.3497203	-39.89039775	51.92682
1283	1	-223.6059303	-37.71457775	51.92682
1284	2	-222.3497203	-38.43984775	51.92682
1285	2	-226.1183603	-36.26401775	51.92682
1286	1	-224.8621503	-35.53874775	51.92682
1287	2	-223.6059303	-36.26401775	51.92682
1288	1	-222.3497203	-35.53874775	51.92682
1289	1	-226.1183603	-33.3628722	51.92682
1290	2	-224.8621503	-34.0881462	51.92682
1291	2	-226.1183603	-31.9123222	51.92682
1292	1	-223.6059303	-33.3628722	51.92682
1293	2	-222.3497203	-34.0881462	51.92682
1294	2	-223.6059303	-31.9123222	51.92682
1295	1	-224.8621503	-31.1870422	51.92682
1296	1	-226.1183603	-29.0112222	51.92682
1297	2	-224.8621503	-29.7364922	51.92682
1298	1	-222.3497203	-31.1870422	51.92682
1299	1	-223.6059303	-29.0112222	51.92682
1300	2	-222.3497203	-29.7364922	51.92682
1301	2	-226.1183603	-27.5606622	51.92682
1302	1	-224.8621503	-26.8353922	51.92682
1303	2	-223.6059303	-27.5606622	51.92682
1304	1	-222.3497203	-26.8353922	51.92682
1305	1	-226.1183603	-24.65951665	51.92682
1306	2	-224.8621503	-25.38479065	51.92682
1307	2	-226.1183603	-23.20896665	51.92682
1308	1	-223.6059303	-24.65951665	51.92682
1309	2	-222.3497203	-25.38479065	51.92682
1310	2	-223.6059303	-23.20896665	51.92682
1311	1	-224.8621503	-22.48368665	51.92682
1312	1	-226.1183603	-20.30786665	51.92682
1313	2	-224.8621503	-21.03313665	51.92682
1314	1	-222.3497203	-22.48368665	51.92682
1315	1	-223.6059303	-20.30786665	51.92682
1316	2	-222.3497203	-21.03313665	51.92682
1317	2	-226.1183603	-18.85730665	51.92682
1318	1	-224.8621503	-18.13203665	51.92682
1319	2	-223.6059303	-18.85730665	51.92682
1320	1	-222.3497203	-18.13203665	51.92682
1321	1	-226.1183603	-15.9561611	51.92682
1322	2	-224.8621503	-16.6814351	51.92682
1323	2	-226.1183603	-14.5056111	51.92682
1324	1	-223.6059303	-15.9561611	51.92682
1325	2	-222.3497203	-16.6814351	51.92682
1326	2	-223.6059303	-14.5056111	51.92682
1327	1	-224.8621503	-13.7803311	51.92682
1328	1	-226.1183603	-11.6045111	51.92682
1329	2	-224.8621503	-12.3297811	51.92682
1330	1	-222.3497203	-13.7803311	51.92682
1331	1	-223.6059303	-11.6045111	51.92682
1332	2	-222.3497203	-12.3297811	51.92682
1333	2	-226.1183603	-10.1539511	51.92682
1334	1	-224.8621503	-9.4286811	51.92682
1335	2	-223.6059303	-10.1539511	51.92682
1336	1	-222.3497203	-9.4286811	51.92682
1337	1	-221.0935078	-42.06622775	51.92682
1338	2	-219.8372978	-42.79150175	51.92682
1339	2	-221.0935078	-40.61567775	51.92682
1340	1	-218.5810778	-42.06622775	51.92682
1341	2	-217.3248678	-42.79150175	51.92682
1342	2	-218.5810778	-40.61567775	51.92682
1343	1	-219.8372978	-39.89039775	51.92682
1344	1	-221.0935078	-37.71457775	51.92682
1345	2	-219.8372978	-38.43984775	51.92682
1346	1	-217.3248678	-39.89039775	51.92682
1347	1	-218.5810778	-37.71457775	51.92682
1348	2	-217.3248678	-38.43984775	51.92682
1349	2	-221.0935078	-36.26401775	51.92682
1350	1	-219.8372978	-35.53874775	51.92682
1351	2	-218.5810778	-36.26401775	51.92682
1352	1	-217.3248678	-35.53874775	51.92682
1353	1	-221.0935078	-33.3628722	51.92682
1354	2	-219.8372978	-34.0881462	51.92682
1355	2	-221.0935078	-31.9123222	51.92682
1356	1	-218.5810778	-33.3628722	51.92682
1357	2	-217.3248678	-34.0881462	51.92682
1358	2	-218.5810778	-31.9123222	51.92682
1359	1	-219.8372978	-31.1870422	51.92682
1360	1	-221.0935078	-29.0112222	51.92682
1361	2	-219.8372978	-29.7364922	51.92682
1362	1	-217.3248678	-31.1870422	51.92682
1363	1	-218.5810778	-29.0112222	51.92682
1364	2	-217.3248678	-29.7364922	51.92682
1365	2	-221.0935078	-27.5606622	51.92682
1366	1	-219.8372978	-26.8353922	51.92682
1367	2	-218.5810778	-27.5606622	51.92682
1368	1	-217.3248678	-26.8353922	51.92682
1369	1	-221.0935078	-24.65951665	51.92682
1370	2	-219.8372978	-25.38479065	51.92682
1371	2	-221.0935078	-23.20896665	51.92682
1372	1	-218.5810778	-24.65951665	51.92682
1373	2	-217.3248678	-25.38479065	51.92682
1374	2	-218.5810778	-23.20896665	51.92682
1375	1	-219.8372978	-22.48368665	51.92682
1376	1	-221.0935078	-20.30786665	51.92682
1377	2	-219.8372978	-21.03313665	51.92682
1378	1	-217.3248678	-22.48368665	51.92682
1379	1	-218.5810778	-20.30786665	51.92682
1380	2	-217.3248678	-21.03313665	51.92682
1381	2	-221.0935078	-18.85730665	51.92682
1382	1	-219.8372978	-18.13203665	51.92682
1383	2	-218.5810778	-18.85730665	51.92682
1384	1	-217.3248678	-18.13203665	51.92682
1385	1	-221.0935078	-15.9561611	51.92682
1386	2	-219.8372978	-16.6814351	51.92682
1387	2	-221.0935078	-14.5056111	51.92682
1388	1	-218.5810778	-15.9561611	51.92682
1389	2	-217.3248678	-16.6814351	51.92682
1390	2	-218.5810778	-14.5056111	51.92682
1391	1	-219.8372978	-13.7803311	51.92682
1392	1	-221.0935078	-11.6045111	51.92682
1393	2	-219.8372978	-12.3297811	51.92682
1394	1	-217.3248678	-13.7803311	51.92682
1395	1	-218.5810778	-11.6045111	51.92682
1396	2	-217.3248678	-12.3297811	51.92682
1397	2	-221.0935078	-10.1539511	51.92682
1398	1	-219.8372978	-9.4286811	51.92682
1399	2	-218.5810778	-10.1539511	51.92682
1400	1	-217.3248678	-9.4286811	51.92682
1401	1	-216.0686554	-42.06622775	51.92682
1402	2	-214.8124454	-42.79150175	51.92682
1403	2	-216.0686554	-40.61567775	51.92682
1404	1	-213.5562254	-42.06622775	51.92682
1405	2	-212.3000154	-42.79150175	51.92682
1406	2	-213.5562254	-40.61567775	51.92682
1407	1	-214.8124454	-39.89039775	51.92682
1408	1	-216.0686554	-37.71457775	51.92682
1409	2	-214.8124454	-38.43984775	51.92682
1410	1	-212.3000154	-39.89039775	51.92682
1411	1	-213.5562254	-37.71457775	51.92682
1412	2	-212.3000154	-38.43984775	51.92682
1413	2	-216.0686554	-36.26401775	51.92682
1414	1	-214.8124454	-35.53874775	51.92682
1415	2	-213.5562254	-36.26401775	51.92682
1416	1	-212.3000154	-35.53874775	51.92682
1417	1	-216.0686554	-33.3628722	51.92682
1418	2	-214.8124454	-34.0881462	51.92682
1419	2	-216.0686554	-31.9123222	51.92682
1420	1	-213.5562254	-33.3628722	51.92682
1421	2	-212.3000154	-34.0881462	51.92682
1422	2	-213.5562254	-31.9123222	51.92682
1423	1	-214.8124454	-31.1870422	51.92682
1424	1	-216.0686554	-29.0112222	51.92682
1425	2	-214.8124454	-29.7364922	51.92682
1426	1	-212.3000154	-31.1870422	51.92682
1427	1	-213.5562254	-29.0112222	51.92682
1428	2	-212.3000154	-29.7364922	51.92682
1429	2	-216.0686554	-27.5606622	51.92682
1430	1	-214.8124454	-26.8353922	51.92682
1431	2	-213.5562254	-27.5606622	51.92682
1432	1	-216.0686554	-24.65951665	51.92682
1433	2	-214.8124454	-25.38479065	51.92682
1434	2	-216.0686554	-23.20896665	51.92682
1435	1	-213.5562254	-24.65951665	51.92682
1436	2	-213.5562254	-23.20896665	51.92682
1437	1	-214.8124454	-22.48368665	51.92682
1438	1	-216.0686554	-20.30786665	51.92682
1439	2	-214.8124454	-21.03313665	51.92682
1440	1	-212.3000154	-22.48368665	51.92682
1441	1	-213.5562254	-20.30786665	51.92682
1442	2	-212.3000154	-21.03313665	51.92682
1443	2	-216.0686554	-18.85730665	51.92682
1444	1	-214.8124454	-18.13203665	51.92682
1445	2	-213.5562254	-18.85730665	51.92682
1446	1	-212.3000154	-18.13203665	51.92682
1447	1	-216.0686554	-15.9561611	51.92682
1448	2	-214.8124454	-16.6814351	51.92682
1449	2	-216.0686554	-14.5056111	51.92682
1450	1	-213.5562254	-15.9561611	51.92682
1451	2	-212.3000154	-16.6814351	51.92682
1452	2	-213.5562254	-14.5056111	51.92682
1453	1	-214.8124454	-13.7803311	51.92682
1454	1	-216.0686554	-11.6045111	51.92682
1455	2	-214.8124454	-12.3297811	51.92682
1456	1	-212.3000154	-13.7803311	51.92682
1457	1	-213.5562254	-11.6045111	51.92682
1458	2	-212.3000154	-12.3297811	51.92682
1459	2	-216.0686554	-10.1539511	51.92682
1460	1	-214.8124454	-9.4286811	51.92682
1461	2	-213.5562254	-10.1539511	51.92682
1462	1	-212.3000154	-9.4286811	51.92682
1463	1	-211.0438029	-42.06622775	51.92682
1464	2	-209.7875929	-42.79150175	51.92682
1465	2	-211.0438029	-40.61567775	51.92682
1466	1	-208.5313729	-42.06622775	51.92682
1467	2	-207.2751629	-42.79150175	51.92682
1468	2	-208.5313729	-40.61567775	51.92682
1469	1	-209.7875929	-39.89039775	51.92682
1470	1	-211.0438029	-37.71457775	51.92682
1471	2	-209.7875929	-38.43984775	51.92682
1472	1	-207.2751629	-39.89039775	51.92682
1473	1	-208.5313729	-37.71457775	51.92682
1474	2	-207.2751629	-38.43984775	51.92682
1475	2	-211.0438029	-36.26401775	51.92682
1476	1	-209.7875929	-35.53874775	51.92682
1477	2	-208.5313729	-36.26401775	51.92682
1478	1	-207.2751629	-35.53874775	51.92682
1479	1	-211.0438029	-33.3628722	51.92682
1480	2	-209.7875929	-34.0881462	51.92682
1481	2	-211.0438029	-31.9123222	51.92682
1482	1	-208.5313729	-33.3628722	51.92682
1483	2	-207.2751629	-34.0881462	51.92682
1484	2	-208.5313729	-31.9123222	51.92682
1485	1	-209.7875929	-31.1870422	51.92682
1486	1	-207.2751629	-31.1870422	51.92682
1487	1	-211.0438029	-20.30786665	51.92682
1488	2	-209.7875929	-21.03313665	51.92682
1489	1	-208.5313729	-20.30786665	51.92682
1490	2	-207.2751629	-21.03313665	51.92682
1491	2	-211.0438029	-18.85730665	51.92682
1492	1	-209.7875929	-18.13203665	51.92682
1493	2	-208.5313729	-18.85730665	51.92682
1494	1	-207.2751629	-18.13203665	51.92682
1495	1	-211.0438029	-15.9561611	51.92682
1496	2	-209.7875929	-16.6814351	51.92682
1497	2	-211.0438029	-14.5056111	51.92682
1498	1	-208.5313729	-15.9561611	51.92682
1499	2	-207.2751629	-16.6814351	51.92682
1500	2	-208.5313729	-14.5056111	51.92682
1501	1	-209.7875929	-13.7803311	51.92682
1502	1	-211.0438029	-11.6045111	51.92682
1503	2	-209.7875929	-12.3297811	51.92682
1504	1	-207.2751629	-13.7803311	51.92682
1505	1	-208.5313729	-11.6045111	51.92682
1506	2	-207.2751629	-12.3297811	51.92682
1507	2	-211.0438029	-10.1539511	51.92682
1508	1	-209.7875929	-9.4286811	51.92682
1509	2	-208.5313729	-10.1539511	51.92682
1510	1	-207.2751629	-9.4286811	51.92682
1511	1	-206.0189505	-42.06622775	51.92682
1512	2	-204.7627405	-42.79150175	51.92682
1513	2	-206.0189505	-40.61567775	51.92682
1514	1	-203.5065205	-42.06622775	51.92682
1515	2	-202.2503105	-42.79150175	51.92682
1516	2	-203.5065205	-40.61567775	51.92682
1517	1	-204.7627405	-39.89039775	51.92682
1518	1	-206.0189505	-37.71457775	51.92682
1519	2	-204.7627405	-38.43984775	51.92682
1520	1	-202.2503105	-39.89039775	51.92682
1521	1	-203.5065205	-37.71457775	51.92682
1522	2	-202.2503105	-38.43984775	51.92682
1523	2	-206.0189505	-36.26401775	51.92682
1524	1	-204.7627405	-35.53874775	51.92682
1525	2	-203.5065205	-36.26401775	51.92682
1526	1	-202.2503105	-35.53874775	51.92682
1527	1	-206.0189505	-33.3628722	51.92682
1528	2	-204.7627405	-34.0881462	51.92682
1529	2	-206.0189505	-31.9123222	51.92682
1530	1	-203.5065205	-33.3628722	51.92682
1531	2	-202.2503105	-34.0881462	51.92682
1532	2	-203.5065205	-31.9123222	51.92682
1533	1	-204.7627405	-31.1870422	51.92682
1534	2	-204.7627405	-29.7364922	51.92682
1535	1	-202.2503105	-31.1870422	51.92682
1536	1	-203.5065205	-29.0112222	51.92682
1537	2	-202.2503105	-29.7364922	51.92682
1538	2	-203.5065205	-27.5606622	51.92682
1539	1	-202.2503105	-26.8353922	51.92682
1540	1	-203.5065205	-24.65951665	51.92682
1541	2	-202.2503105	-25.38479065	51.92682
1542	2	-203.5065205	-23.20896665	51.92682
1543	1	-204.7627405	-22.48368665	51.92682
1544	1	-206.0189505	-20.30786665	51.92682
1545	2	-204.7627405	-21.03313665	51.92682
1546	1	-202.2503105	-22.48368665	51.92682
1547	1	-203.5065205	-20.30786665	51.92682
1548	2	-202.2503105	-21.03313665	51.92682
1549	2	-206.0189505	-18.85730665	51.92682
1550	1	-204.7627405	-18.13203665	51.92682
1551	2	-203.5065205	-18.85730665	51.92682
1552	1	-202.2503105	-18.13203665	51.92682
1553	1	-206.0189505	-15.9561611	51.92682
1554	2	-204.7627405	-16.6814351	51.92682
1555	2	-206.0189505	-14.5056111	51.92682
1556	1	-203.5065205	-15.9561611	51.92682
1557	2	-202.2503105	-16.6814351	51.92682
1558	2	-203.5065205	-14.5056111	51.92682
1559	1	-204.7627405	-13.7803311	51.92682
1560	1	-206.0189505	-11.6045111	51.92682
1561	2	-204.7627405	-12.3297811	51.92682
1562	1	-202.2503105	-13.7803311	51.92682
1563	1	-203.5065205	-11.6045111	51.92682
1564	2	-202.2503105	-12.3297811	51.92682
1565	2	-206.0189505	-10.1539511	51.92682
1566	1	-204.7627405	-9.4286811	51.92682
1567	2	-203.5065205	-10.1539511	51.92682
1568	1	-202.2503105	-9.4286811	51.92682
1569	1	-200.994098	-42.06622775	51.92682
1570	2	-199.737888	-42.79150175	51.92682
1571	2	-200.994098	-40.61567775	51.92682
1572	1	-198.481668	-42.06622775	51.92682
1573	2	-197.225458	-42.79150175	51.92682
1574	2	-198.481668	-40.61567775	51.92682
1575	1	-199.737888	-39.89039775	51.92682
1576	1	-200.994098	-37.71457775	51.92682
1577	2	-199.737888	-38.43984775	51.92682
1578	1	-197.225458	-39.89039775	51.92682
1579	1	-198.481668	-37.71457775	51.92682
1580	2	-197.225458	-38.43984775	51.92682
1581	2	-200.994098	-36.26401775	51.92682
1582	1	-199.737888	-35.53874775	51.92682
1583	2	-198.481668	-36.26401775	51.92682
1584	1	-197.225458	-35.53874775	51.92682
1585	1	-200.994098	-33.3628722	51.92682
1586	2	-199.737888	-34.0881462	51.92682
1587	2	-200.994098	-31.9123222	51.92682
1588	1	-198.481668	-33.3628722	51.92682
1589	2	-197.225458	-34.0881462	51.92682
1590	2	-198.481668	-31.9123222	51.92682
1591	1	-199.737888	-31.1870422	51.92682
1592	1	-200.994098	-29.0112222	51.92682
1593	2	-199.737888	-29.7364922	51.92682
1594	1	-197.225458	-31.1870422	51.92682
1595	1	-198.481668	-29.0112222	51.92682
1596	2	-197.225458	-29.7364922	51.92682
1597	2	-200.994098	-27.5606622	51.92682
1598	1	-199.737888	-26.8353922	51.92682
1599	2	-198.481668	-27.5606622	51.92682
1600	1	-197.225458	-26.8353922	51.92682
1601	1	-200.994098	-24.65951665	51.92682
1602	2	-199.737888	-25.38479065	51.92682
1603	2	-200.994098	-23.20896665	51.92682
1604	1	-198.481668	-24.65951665	51.92682
1605	2	-197.225458	-25.38479065	51.92682
1606	2	-198.481668	-23.20896665	51.92682
1607	1	-199.737888	-22.48368665	51.92682
1608	1	-200.994098	-20.30786665	51.92682
1609	2	-199.737888	-21.03313665	51.92682
1610	1	-197.225458	-22.48368665	51.92682
1611	1	-198.481668	-20.30786665	51.92682
1612	2	-197.225458	-21.03313665	51.92682
1613	2	-200.994098	-18.85730665	51.92682
1614	1	-199.737888	-18.13203665	51.92682
1615	2	-198.481668	-18.85730665	51.92682
1616	1	-197.225458	-18.13203665	51.92682
1617	1	-200.994098	-15.9561611	51.92682
1618	2	-199.737888	-16.6814351	51.92682
1619	2	-200.994098	-14.5056111	51.92682
1620	1	-198.481668	-15.9561611	51.92682
1621	2	-197.225458	-16.6814351	51.92682
1622	2	-198.481668	-14.5056111	51.92682
1623	1	-199.737888	-13.7803311	51.92682
1624	1	-200.994098	-11.6045111	51.92682
1625	2	-199.737888	-12.3297811	51.92682
1626	1	-197.225458	-13.7803311	51.92682
1627	1	-198.481668	-11.6045111	51.92682
1628	2	-197.225458	-12.3297811	51.92682
1629	2	-200.994098	-10.1539511	51.92682
1630	1	-199.737888	-9.4286811	51.92682
1631	2	-198.481668	-10.1539511	51.92682
1632	1	-197.225458	-9.4286811	51.92682
1633	1	-195.9692456	-42.06622775	51.92682
1634	2	-194.7130356	-42.79150175	51.92682
1635	2	-195.9692456	-40.61567775	51.92682
1636	1	-193.4568156	-42.06622775	51.92682
1637	2	-192.2006056	-42.79150175	51.92682
1638	2	-193.4568156	-40.61567775	51.92682
1639	1	-194.7130356	-39.89039775	51.92682
1640	1	-195.9692456	-37.71457775	51.92682
1641	2	-194.7130356	-38.43984775	51.92682
1642	1	-192.2006056	-39.89039775	51.92682
1643	1	-193.4568156	-37.71457775	51.92682
1644	2	-192.2006056	-38.43984775	51.92682
1645	2	-195.9692456	-36.26401775	51.92682
1646	1	-194.7130356	-35.53874775	51.92682
1647	2	-193.4568156	-36.26401775	51.92682
1648	1	-192.2006056	-35.53874775	51.92682
1649	1	-195.9692456	-33.3628722	51.92682
1650	2	-194.7130356	-34.0881462	51.92682
1651	2	-195.9692456	-31.9123222	51.92682
1652	1	-193.4568156	-33.3628722	51.92682
1653	2	-192.2006056	-34.0881462	51.92682
1654	2	-193.4568156	-31.9123222	51.92682
1655	1	-194.7130356	-31.1870422	51.92682
1656	1	-195.9692456	-29.0112222	51.92682
1657	2	-194.7130356	-29.7364922	51.92682
1658	1	-192.2006056	-31.1870422	51.92682
1659	1	-193.4568156	-29.0112222	51.92682
1660	2	-192.2006056	-29.7364922	51.92682
1661	2	-195.9692456	-27.5606622	51.92682
1662	1	-194.7130356	-26.8353922	51.92682
1663	2	-193.4568156	-27.5606622	51.92682
1664	1	-192.2006056	-26.8353922	51.92682
1665	1	-195.9692456	-24.65951665	51.92682
1666	2	-194.7130356	-25.38479065	51.92682
1667	2	-195.9692456	-23.20896665	51.92682
1668	1	-193.4568156	-24.65951665	51.92682
1669	2	-192.2006056	-25.38479065	51.92682
1670	2	-193.4568156	-23.20896665	51.92682
1671	1	-194.7130356	-22.48368665	51.92682
1672	1	-195.9692456	-20.30786665	51.92682
1673	2	-194.7130356	-21.03313665	51.92682
1674	1	-192.2006056	-22.48368665	51.92682
1675	1	-193.4568156	-20.30786665	51.92682
1676	2	-192.2006056	-21.03313665	51.92682
1677	2	-195.9692456	-18.85730665	51.92682
1678	1	-194.7130356	-18.13203665	51.92682
1679	2	-193.4568156	-18.85730665	51.92682
1680	1	-192.2006056	-18.13203665	51.92682
1681	1	-195.9692456	-15.9561611	51.92682
1682	2	-194.7130356	-16.6814351	51.92682
1683	2	-195.9692456	-14.5056111	51.92682
1684	1	-193.4568156	-15.9561611	51.92682
1685	2	-192.2006056	-16.6814351	51.92682
1686	2	-193.4568156	-14.5056111	51.92682
1687	1	-194.7130356	-13.7803311	51.92682
1688	1	-195.9692456	-11.6045111	51.92682
1689	2	-194.7130356	-12.3297811	51.92682
1690	1	-192.2006056	-13.7803311	51.92682
1691	1	-193.4568156	-11.6045111	51.92682
1692	2	-192.2006056	-12.3297811	51.92682
1693	2	-195.9692456	-10.1539511	51.92682
1694	1	-194.7130356	-9.4286811	51.92682
1695	2	-193.4568156	-10.1539511	51.92682
1696	1	-192.2006056	-9.4286811	51.92682
1697	1	-226.1183603	-7.25280555	51.92682
1698	2	-224.8621503	-7.97807955	51.92682
1699	2	-226.1183603	-5.80225555	51.92682
1700	1	-223.6059303	-7.25280555	51.92682
1701	2	-222.3497203	-7.97807955	51.92682
1702	2	-223.6059303	-5.80225555	51.92682
1703	1	-224.8621503	-5.07697555	51.92682
1704	1	-226.1183603	-2.90115555	51.92682
1705	2	-224.8621503	-3.62642555	51.92682
1706	1	-222.3497203	-5.07697555	51.92682
1707	1	-223.6059303	-2.90115555	51.92682
1708	2	-222.3497203	-3.62642555	51.92682
1709	2	-226.1183603	-1.45059555	51.92682
1710	1	-224.8621503	-0.72532555	51.92682
1711	2	-223.6059303	-1.45059555	51.92682
1712	1	-222.3497203	-0.72532555	51.92682
1713	1	-226.1183603	1.45055	51.92682
1714	2	-224.8621503	0.725276	51.92682
1715	2	-226.1183603	2.9011	51.92682
1716	1	-223.6059303	1.45055	51.92682
1717	2	-222.3497203	0.725276	51.92682
1718	2	-223.6059303	2.9011	51.92682
1719	1	-224.8621503	3.62638	51.92682
1720	1	-226.1183603	5.8022	51.92682
1721	2	-224.8621503	5.07693	51.92682
1722	1	-222.3497203	3.62638	51.92682
1723	1	-223.6059303	5.8022	51.92682
1724	2	-222.3497203	5.07693	51.92682
1725	2	-226.1183603	7.25276	51.92682
1726	1	-224.8621503	7.97803	51.92682
1727	2	-223.6059303	7.25276	51.92682
1728	1	-222.3497203	7.97803	51.92682
1729	1	-226.1183603	10.15390555	51.92682
1730	2	-224.8621503	9.42863155	51.92682
1731	2	-226.1183603	11.60445555	51.92682
1732	1	-223.6059303	10.15390555	51.92682
1733	2	-222.3497203	9.42863155	51.92682
1734	2	-223.6059303	11.60445555	51.92682
1735	1	-224.8621503	12.32973555	51.92682
1736	1	-226.1183603	14.50555555	51.92682
1737	2	-224.8621503	13.78028555	51.92682
1738	1	-222.3497203	12.32973555	51.92682
1739	1	-223.6059303	14.50555555	51.92682
1740	2	-222.3497203	13.78028555	51.92682
1741	2	-226.1183603	15.95611555	51.92682
1742	1	-224.8621503	16.68138555	51.92682
1743	2	-223.6059303	15.95611555	51.92682
1744	1	-222.3497203	16.68138555	51.92682
1745	1	-226.1183603	18.8572611	51.92682
1746	2	-224.8621503	18.1319871	51.92682
1747	2	-226.1183603	20.3078111	51.92682
1748	1	-223.6059303	18.8572611	51.92682
1749	2	-222.3497203	18.1319871	51.92682
1750	2	-223.6059303	20.3078111	51.92682
1751	1	-224.8621503	21.0330911	51.92682
1752	1	-226.1183603	23.2089111	51.92682
1753	2	-224.8621503	22.4836411	51.92682
1754	1	-222.3497203	21.0330911	51.92682
1755	1	-223.6059303	23.2089111	51.92682
1756	2	-222.3497203	22.4836411	51.92682
1757	2	-226.1183603	24.6594711	51.92682
1758	1	-224.8621503	25.3847411	51.92682
1759	2	-223.6059303	24.6594711	51.92682
1760	1	-222.3497203	25.3847411	51.92682
1761	1	-221.0935078	-7.25280555	51.92682
1762	2	-219.8372978	-7.97807955	51.92682
1763	2	-221.0935078	-5.80225555	51.92682
1764	1	-218.5810778	-7.25280555	51.92682
1765	2	-217.3248678	-7.97807955	51.92682
1766	2	-218.5810778	-5.80225555	51.92682
1767	1	-219.8372978	-5.07697555	51.92682
1768	1	-221.0935078	-2.90115555	51.92682
1769	2	-219.8372978	-3.62642555	51.92682
1770	1	-217.3248678	-5.07697555	51.92682
1771	1	-218.5810778	-2.90115555	51.92682
1772	2	-217.3248678	-3.62642555	51.92682
1773	2	-221.0935078	-1.45059555	51.92682
1774	1	-219.8372978	-0.72532555	51.92682
1775	2	-218.5810778	-1.45059555	51.92682
1776	1	-217.3248678	-0.72532555	51.92682
1777	1	-221.0935078	1.45055	51.92682
1778	2	-219.8372978	0.725276	51.92682
1779	2	-221.0935078	2.9011	51.92682
1780	1	-218.5810778	1.45055	51.92682
1781	2	-217.3248678	0.725276	51.92682
1782	2	-218.5810778	2.9011	51.92682
1783	1	-219.8372978	3.62638	51.92682
1784	1	-221.0935078	5.8022	51.92682
1785	2	-219.8372978	5.07693	51.92682
1786	1	-217.3248678	3.62638	51.92682
1787	1	-218.5810778	5.8022	51.92682
1788	2	-217.3248678	5.07693	51.92682
1789	2	-221.0935078	7.25276	51.92682
1790	1	-219.8372978	7.97803	51.92682
1791	2	-218.5810778	7.25276	51.92682
1792	1	-217.3248678	7.97803	51.92682
1793	1	-221.0935078	10.15390555	51.92682
1794	2	-219.8372978	9.42863155	51.92682
1795	2	-221.0935078	11.60445555	51.92682
1796	1	-218.5810778	10.15390555	51.92682
1797	2	-217.3248678	9.42863155	51.92682
1798	2	-218.5810778	11.60445555	51.92682
1799	1	-219.8372978	12.32973555	51.92682
1800	1	-221.0935078	14.50555555	51.92682
1801	2	-219.8372978	13.78028555	51.92682
1802	1	-217.3248678	12.32973555	51.92682
1803	1	-218.5810778	14.50555555	51.92682
1804	2	-217.3248678	13.78028555	51.92682
1805	2	-221.0935078	15.95611555	51.92682
1806	1	-219.8372978	16.68138555	51.92682
1807	2	-218.5810778	15.95611555	51.92682
1808	1	-217.3248678	16.68138555	51.92682
1809	1	-221.0935078	18.8572611	51.92682
1810	2	-219.8372978	18.1319871	51.92682
1811	2	-221.0935078	20.3078111	51.92682
1812	1	-218.5810778	18.8572611	51.92682
1813	2	-217.3248678	18.1319871	51.92682
1814	2	-218.5810778	20.3078111	51.92682
1815	1	-219.8372978	21.0330911	51.92682
1816	1	-221.0935078	23.2089111	51.92682
1817	2	-219.8372978	22.4836411	51.92682
1818	1	-217.3248678	21.0330911	51.92682
1819	1	-218.5810778	23.2089111	51.92682
1820	2	-217.3248678	22.4836411	51.92682
1821	2	-221.0935078	24.6594711	51.92682
1822	1	-219.8372978	25.3847411	51.92682
1823	2	-218.5810778	24.6594711	51.92682
1824	1	-217.3248678	25.3847411	51.92682
1825	1	-216.0686554	-7.25280555	51.92682
1826	2	-214.8124454	-7.97807955	51.92682
1827	2	-216.0686554	-5.80225555	51.92682
1828	1	-213.5562254	-7.25280555	51.92682
1829	2	-212.3000154	-7.97807955	51.92682
1830	2	-213.5562254	-5.80225555	51.92682
1831	1	-214.8124454	-5.07697555	51.92682
1832	1	-216.0686554	-2.90115555	51.92682
1833	2	-214.8124454	-3.62642555	51.92682
1834	1	-212.3000154	-5.07697555	51.92682
1835	1	-213.5562254	-2.90115555	51.92682
1836	2	-212.3000154	-3.62642555	51.92682
1837	2	-216.0686554	-1.45059555	51.92682
1838	1	-214.8124454	-0.72532555	51.92682
1839	2	-213.5562254	-1.45059555	51.92682
1840	1	-212.3000154	-0.72532555	51.92682
1841	1	-216.0686554	1.45055	51.92682
1842	2	-214.8124454	0.725276	51.92682
1843	2	-216.0686554	2.9011	51.92682
1844	1	-213.5562254	1.45055	51.92682
1845	2	-212.3000154	0.725276	51.92682
1846	2	-213.5562254	2.9011	51.92682
1847	1	-214.8124454	3.62638	51.92682
1848	1	-216.0686554	5.8022	51.92682
1849	2	-214.8124454	5.07693	51.92682
1850	1	-212.3000154	3.62638	51.92682
1851	1	-213.5562254	5.8022	51.92682
1852	2	-212.3000154	5.07693	51.92682
1853	2	-216.0686554	7.25276	51.92682
1854	1	-214.8124454	7.97803	51.92682
1855	2	-213.5562254	7.25276	51.92682
1856	1	-216.0686554	10.15390555	51.92682
1857	2	-214.8124454	9.42863155	51.92682
1858	2	-216.0686554	11.60445555	51.92682
1859	1	-213.5562254	10.15390555	51.92682
1860	2	-213.5562254	11.60445555	51.92682
1861	1	-214.8124454	12.32973555	51.92682
1862	1	-216.0686554	14.50555555	51.92682
1863	2	-214.8124454	13.78028555	51.92682
1864	1	-212.3000154	12.32973555	51.92682
1865	1	-213.5562254	14.50555555	51.92682
1866	2	-212.3000154	13.78028555	51.92682
1867	2	-216.0686554	15.95611555	51.92682
1868	1	-214.8124454	16.68138555	51.92682
1869	2	-213.5562254	15.95611555	51.92682
1870	1	-212.3000154	16.68138555	51.92682
1871	1	-216.0686554	18.8572611	51.92682
1872	2	-214.8124454	18.1319871	51.92682
1873	2	-216.0686554	20.3078111	51.92682
1874	1	-213.5562254	18.8572611	51.92682
1875	2	-212.3000154	18.1319871	51.92682
1876	2	-213.5562254	20.3078111	51.92682
1877	1	-214.8124454	21.0330911	51.92682
1878	1	-216.0686554	23.2089111	51.92682
1879	2	-214.8124454	22.4836411	51.92682
1880	1	-212.3000154	21.0330911	51.92682
1881	1	-213.5562254	23.2089111	51.92682
1882	2	-212.3000154	22.4836411	51.92682
1883	2	-216.0686554	24.6594711	51.92682
1884	1	-214.8124454	25.3847411	51.92682
1885	2	-213.5562254	24.6594711	51.92682
1886	1	-212.3000154	25.3847411	51.92682
1887	1	-211.0438029	-7.25280555	51.92682
1888	2	-209.7875929	-7.97807955	51.92682
1889	2	-211.0438029	-5.80225555	51.92682
1890	1	-208.5313729	-7.25280555	51.92682
1891	2	-207.2751629	-7.97807955	51.92682
1892	2	-208.5313729	-5.80225555	51.92682
1893	1	-209.7875929	-5.07697555	51.92682
1894	1	-211.0438029	-2.90115555	51.92682
1895	2	-209.7875929	-3.62642555	51.92682
1896	1	-207.2751629	-5.07697555	51.92682
1897	1	-208.5313729	-2.90115555	51.92682
1898	2	-207.2751629	-3.62642555	51.92682
1899	2	-211.0438029	-1.45059555	51.92682
1900	1	-209.7875929	-0.72532555	51.92682
1901	2	-208.5313729	-1.45059555	51.92682
1902	1	-207.2751629	-0.72532555	51.92682
1903	1	-211.0438029	1.45055	51.92682
1904	2	-209.7875929	0.725276	51.92682
1905	2	-211.0438029	2.9011	51.92682
1906	1	-208.5313729	1.45055	51.92682
1907	2	-207.2751629	0.725276	51.92682
1908	2	-208.5313729	2.9011	51.92682
1909	1	-209.7875929	3.62638	51.92682
1910	1	-207.2751629	3.62638	51.92682
1911	1	-211.0438029	14.50555555	51.92682
1912	2	-209.7875929	13.78028555	51.92682
1913	1	-208.5313729	14.50555555	51.92682
1914	2	-207.2751629	13.78028555	51.92682
1915	2	-211.0438029	15.95611555	51.92682
1916	1	-209.7875929	16.68138555	51.92682
1917	2	-208.5313729	15.95611555	51.92682
1918	1	-207.2751629	16.68138555	51.92682
1919	1	-211.0438029	18.8572611	51.92682
1920	2	-209.7875929	18.1319871	51.92682
1921	2	-211.0438029	20.3078111	51.92682
1922	1	-208.5313729	18.8572611	51.92682
1923	2	-207.2751629	18.1319871	51.92682
1924	2	-208.5313729	20.3078111	51.92682
1925	1	-209.7875929	21.0330911	51.92682
1926	1	-211.0438029	23.2089111	51.92682
1927	2	-209.7875929	22.4836411	51.92682
1928	1	-207.2751629	21.0330911	51.92682
1929	1	-208.5313729	23.2089111	51.92682
1930	2	-207.2751629	22.4836411	51.92682
1931	2	-211.0438029	24.6594711	51.92682
1932	1	-209.7875929	25.3847411	51.92682
1933	2	-208.5313729	24.6594711	51.92682
1934	1	-207.2751629	25.3847411	51.92682
1935	1	-206.0189505	-7.25280555	51.92682
1936	2	-204.7627405	-7.97807955	51.92682
1937	2	-206.0189505	-5.80225555	51.92682
1938	1	-203.5065205	-7.25280555	51.92682
1939	2	-202.2503105	-7.97807955	51.92682
1940	2	-203.5065205	-5.80225555	51.92682
1941	1	-204.7627405	-5.07697555	51.92682
1942	1	-206.0189505	-2.90115555	51.92682
1943	2	-204.7627405	-3.62642555	51.92682
1944	1	-202.2503105	-5.07697555	51.92682
1945	1	-203.5065205	-2.90115555	51.92682
1946	2	-202.2503105	-3.62642555	51.92682
1947	2	-206.0189505	-1.45059555	51.92682
1948	1	-204.7627405	-0.72532555	51.92682
1949	2	-203.5065205	-1.45059555	51.92682
1950	1	-202.2503105	-0.72532555	51.92682
1951	1	-206.0189505	1.45055	51.92682
1952	2	-204.7627405	0.725276	51.92682
1953	2	-206.0189505	2.9011	51.92682
1954	1	-203.5065205	1.45055	51.92682
1955	2	-202.2503105	0.725276	51.92682
1956	2	-203.5065205	2.9011	51.92682
1957	1	-204.7627405	3.62638	51.92682
1958	2	-204.7627405	5.07693	51.92682
1959	1	-202.2503105	3.62638	51.92682
1960	1	-203.5065205	5.8022	51.92682
1961	2	-202.2503105	5.07693	51.92682
1962	2	-203.5065205	7.25276	51.92682
1963	1	-202.2503105	7.97803	51.92682
1964	1	-203.5065205	10.15390555	51.92682
1965	2	-202.2503105	9.42863155	51.92682
1966	2	-203.5065205	11.60445555	51.92682
1967	1	-204.7627405	12.32973555	51.92682
1968	1	-206.0189505	14.50555555	51.92682
1969	2	-204.7627405	13.78028555	51.92682
1970	1	-202.2503105	12.32973555	51.92682
1971	1	-203.5065205	14.50555555	51.92682
1972	2	-202.2503105	13.78028555	51.92682
1973	2	-206.0189505	15.95611555	51.92682
1974	1	-204.7627405	16.68138555	51.92682
1975	2	-203.5065205	15.95611555	51.92682
1976	1	-202.2503105	16.68138555	51.92682
1977	1	-206.0189505	18.8572611	51.92682
1978	2	-204.7627405	18.1319871	51.92682
1979	2	-206.0189505	20.3078111	51.92682
1980	1	-203.5065205	18.8572611	51.92682
1981	2	-202.2503105	18.1319871	51.92682
1982	2	-203.5065205	20.3078111	51.92682
1983	1	-204.7627405	21.0330911	51.92682
1984	1	-206.0189505	23.2089111	51.92682
1985	2	-204.7627405	22.4836411	51.92682
1986	1	-202.2503105	21.0330911	51.92682
1987	1	-203.5065205	23.2089111	51.92682
1988	2	-202.2503105	22.4836411	51.92682
1989	2	-206.0189505	24.6594711	51.92682
1990	1	-204.7627405	25.3847411	51.92682
1991	2	-203.5065205	24.6594711	51.92682
1992	1	-202.2503105	25.3847411	51.92682
1993	1	-200.994098	-7.25280555	51.92682
1994	2	-199.737888	-7.97807955	51.92682
1995	2	-200.994098	-5.80225555	51.92682
1996	1	-198.481668	-7.25280555	51.92682
1997	2	-197.225458	-7.97807955	51.92682
1998	2	-198.481668	-5.80225555	51.92682
1999	1	-199.737888	-5.07697555	51.92682
2000	1	-200.994098	-2.90115555	51.92682
2001	2	-199.737888	-3.62642555	51.92682
2002	1	-197.225458	-5.07697555	51.92682
2003	1	-198.481668	-2.90115555	51.92682
2004	2	-197.225458	-3.62642555	51.92682
2005	2	-200.994098	-1.45059555	51.92682
2006	1	-199.737888	-0.72532555	51.92682
2007	2	-198.481668	-1.45059555	51.92682
2008	1	-197.225458	-0.72532555	51.92682
2009	1	-200.994098	1.45055	51.92682
2010	2	-199.737888	0.725276	51.92682
2011	2	-200.994098	2.9011	51.92682
2012	1	-198.481668	1.45055	51.92682
2013	2	-197.225458	0.725276	51.92682
2014	2	-198.481668	2.9011	51.92682
2015	1	-199.737888	3.62638	51.92682
2016	1	-200.994098	5.8022	51.92682
2017	2	-199.737888	5.07693	51.92682
2018	1	-197.225458	3.62638	51.92682
2019	1	-198.481668	5.8022	51.92682
2020	2	-197.225458	5.07693	51.92682
2021	2	-200.994098	7.25276	51.92682
2022	1	-199.737888	7.97803	51.92682
2023	2	-198.481668	7.25276	51.92682
2024	1	-197.225458	7.97803	51.92682
2025	1	-200.994098	10.15390555	51.92682
2026	2	-199.737888	9.42863155	51.92682
2027	2	-200.994098	11.60445555	51.92682
2028	1	-198.481668	10.15390555	51.92682
2029	2	-197.225458	9.42863155	51.92682
2030	2	-198.481668	11.60445555	51.92682
2031	1	-199.737888	12.32973555	51.92682
2032	1	-200.994098	14.50555555	51.92682
2033	2	-199.737888	13.78028555	51.92682
2034	1	-197.225458	12.32973555	51.92682
2035	1	-198.481668	14.50555555	51.92682
2036	2	-197.225458	13.78028555	51.92682
2037	2	-200.994098	15.95611555	51.92682
2038	1	-199.737888	16.68138555	51.92682
2039	2	-198.481668	15.95611555	51.92682
2040	1	-197.225458	16.68138555	51.92682
2041	1	-200.994098	18.8572611	51.92682
2042	2	-199.737888	18.1319871	51.92682
2043	2	-200.994098	20.3078111	51.92682
2044	1	-198.481668	18.8572611	51.92682
2045	2	-197.225458	18.1319871	51.92682
2046	2	-198.481668	20.3078111	51.92682
2047	1	-199.737888	21.0330911	51.92682
2048	1	-200.994098	23.2089111	51.92682
2049	2	-199.737888	22.4836411	51.92682
2050	1	-197.225458	21.0330911	51.92682
2051	1	-198.481668	23.2089111	51.92682
2052	2	-197.225458	22.4836411	51.92682
2053	2	-200.994098	24.6594711	51.92682
2054	1	-199.737888	25.3847411	51.92682
2055	2	-198.481668	24.6594711	51.92682
2056	1	-197.225458	25.3847411	51.92682
2057	1	-195.9692456	-7.25280555	51.92682
2058	2	-194.7130356	-7.97807955	51.92682
2059	2	-195.9692456	-5.80225555	51.92682
2060	1	-193.4568156	-7.25280555	51.92682
2061	2	-192.2006056	-7.97807955	51.92682
2062	2	-193.4568156	-5.80225555	51.92682
2063	1	-194.7130356	-5.07697555	51.92682
2064	1	-195.9692456	-2.90115555	51.92682
2065	2	-194.7130356	-3.62642555	51.92682
2066	1	-192.2006056	-5.07697555	51.92682
2067	1	-193.4568156	-2.90115555	51.92682
2068	2	-192.2006056	-3.62642555	51.92682
2069	2	-195.9692456	-1.45059555	51.92682
2070	1	-194.7130356	-0.72532555	51.92682
2071	2	-193.4568156	-1.45059555	51.92682
2072	1	-192.2006056	-0.72532555	51.92682
2073	1	-195.9692456	1.45055	51.92682
2074	2	-194.7130356	0.725276	51.92682
2075	2	-195.9692456	2.9011	51.92682
2076	1	-193.4568156	1.45055	51.92682
2077	2	-192.2006056	0.725276	51.92682
2078	2	-193.4568156	2.9011	51.92682
2079	1	-194.7130356	3.62638	51.92682
2080	1	-195.9692456	5.8022	51.92682
2081	2	-194.7130356	5.07693	51.92682
2082	1	-192.2006056	3.62638	51.92682
2083	1	-193.4568156	5.8022	51.92682
2084	2	-192.2006056	5.07693	51.92682
2085	2	-195.9692456	7.25276	51.92682
2086	1	-194.7130356	7.97803	51.92682
2087	2	-193.4568156	7.25276	51.92682
2088	1	-192.2006056	7.97803	51.92682
2089	1	-195.9692456	10.15390555	51.92682
2090	2	-194.7130356	9.42863155	51.92682
2091	2	-195.9692456	11.60445555	51.92682
2092	1	-193.4568156	10.15390555	51.92682
2093	2	-192.2006056	9.42863155	51.92682
2094	2	-193.4568156	11.60445555	51.92682
2095	1	-194.7130356	12.32973555	51.92682
2096	1	-195.9692456	14.50555555	51.92682
2097	2	-194.7130356	13.78028555	51.92682
2098	1	-192.2006056	12.32973555	51.92682
2099	1	-193.4568156	14.50555555	51.92682
2100	2	-192.2006056	13.78028555	51.92682
2101	2	-195.9692456	15.95611555	51.92682
2102	1	-194.7130356	16.68138555	51.92682
2103	2	-193.4568156	15.95611555	51.92682
2104	1	-192.2006056	16.68138555	51.92682
2105	1	-195.9692456	18.8572611	51.92682
2106	2	-194.7130356	18.1319871	51.92682
2107	2	-195.9692456	20.3078111	51.92682
2108	1	-193.4568156	18.8572611	51.92682
2109	2	-192.2006056	18.1319871	51.92682
2110	2	-193.4568156	20.3078111	51.92682
2111	1	-194.7130356	21.0330911	51.92682
2112	1	-195.9692456	23.2089111	51.92682
2113	2	-194.7130356	22.4836411	51.92682
2114	1	-192.2006056	21.0330911	51.92682
2115	1	-193.4568156	23.2089111	51.92682
2116	2	-192.2006056	22.4836411	51.92682
2117	2	-195.9692456	24.6594711	51.92682
2118	1	-194.7130356	25.3847411	51.92682
2119	2	-193.4568156	24.6594711	51.92682
2120	1	-192.2006056	25.3847411	51.92682
2121	1	-226.1183603	27.56061665	51.92682
2122	2	-224.8621503	26.83534265	51.92682
2123	2	-226.1183603	29.01116665	51.92682
2124	1	-223.6059303	27.56061665	51.92682
2125	2	-222.3497203	26.83534265	51.92682
2126	2	-223.6059303	29.01116665	51.92682
2127	1	-224.8621503	29.73644665	51.92682
2128	1	-226.1183603	31.91226665	51.92682
2129	2	-224.8621503	31.18699665	51.92682
2130	1	-222.3497203	29.73644665	51.92682
2131	1	-223.6059303	31.91226665	51.92682
2132	2	-222.3497203	31.18699665	51.92682
2133	2	-226.1183603	33.36282665	51.92682
2134	1	-224.8621503	34.08809665	51.92682
2135	2	-223.6059303	33.36282665	51.92682
2136	1	-222.3497203	34.08809665	51.92682
2137	1	-226.1183603	36.2639722	51.92682
2138	2	-224.8621503	35.5386982	51.92682
2139	2	-226.1183603	37.7145222	51.92682
2140	1	-223.6059303	36.2639722	51.92682
2141	2	-222.3497203	35.5386982	51.92682
2142	2	-223.6059303	37.7145222	51.92682
2143	1	-224.8621503	38.4398022	51.92682
2144	1	-226.1183603	40.6156222	51.92682
2145	2	-224.8621503	39.8903522	51.92682
2146	1	-222.3497203	38.4398022	51.92682
2147	1	-223.6059303	40.6156222	51.92682
2148	2	-222.3497203	39.8903522	51.92682
2149	2	-226.1183603	42.0661822	51.92682
2150	1	-224.8621503	42.7914522	51.92682
2151	2	-223.6059303	42.0661822	51.92682
2152	1	-222.3497203	42.7914522	51.92682
2153	1	-226.1183603	44.96732775	51.92682
2154	2	-224.8621503	44.24205375	51.92682
2155	2	-226.1183603	46.41787775	51.92682
2156	1	-223.6059303	44.96732775	51.92682
2157	2	-222.3497203	44.24205375	51.92682
2158	2	-223.6059303	46.41787775	51.92682
2159	1	-224.8621503	47.14315775	51.92682
2160	1	-226.1183603	49.31897775	51.92682
2161	2	-224.8621503	48.59370775	51.92682
2162	1	-222.3497203	47.14315775	51.92682
2163	1	-223.6059303	49.31897775	51.92682
2164	2	-222.3497203	48.59370775	51.92682
2165	2	-226.1183603	50.76953775	51.92682
2166	1	-224.8621503	51.49480775	51.92682
2167	2	-223.6059303	50.76953775	51.92682
2168	1	-222.3497203	51.49480775	51.92682
2169	1	-226.1183603	53.6706833	51.92682
2170	2	-224.8621503	52.9454093	51.92682
2171	2	-226.1183603	55.1212333	51.92682
2172	1	-223.6059303	53.6706833	51.92682
2173	2	-222.3497203	52.9454093	51.92682
2174	2	-223.6059303	55.1212333	51.92682
2175	1	-224.8621503	55.8465133	51.92682
2176	1	-226.1183603	58.0223333	51.92682
2177	2	-224.8621503	57.2970633	51.92682
2178	1	-222.3497203	55.8465133	51.92682
2179	1	-223.6059303	58.0223333	51.92682
2180	2	-222.3497203	57.2970633	51.92682
2181	2	-226.1183603	59.4728933	51.92682
2182	1	-224.8621503	60.1981633	51.92682
2183	2	-223.6059303	59.4728933	51.92682
2184	1	-222.3497203	60.1981633	51.92682
2185	1	-221.0935078	27.56061665	51.92682
2186	2	-219.8372978	26.83534265	51.92682
2187	2	-221.0935078	29.01116665	51.92682
2188	1	-218.5810778	27.56061665	51.92682
2189	2	-217.3248678	26.83534265	51.92682
2190	2	-218.5810778	29.01116665	51.92682
2191	1	-219.8372978	29.73644665	51.92682
2192	1	-221.0935078	31.91226665	51.92682
2193	2	-219.8372978	31.18699665	51.92682
2194	1	-217.3248678	29.73644665	51.92682
2195	1	-218.5810778	31.91226665	51.92682
2196	2	-217.3248678	31.18699665	51.92682
2197	2	-221.0935078	33.36282665	51.92682
2198	1	-219.8372978	34.08809665	51.92682
2199	2	-218.5810778	33.36282665	51.92682
2200	1	-217.3248678	34.08809665	51.92682
2201	1	-221.0935078	36.2639722	51.92682
2202	2	-219.8372978	35.5386982	51.92682
2203	2	-221.0935078	37.7145222	51.92682
2204	1	-218.5810778	36.2639722	51.92682
2205	2	-217.3248678	35.5386982	51.92682
2206	2	-218.5810778	37.7145222	51.92682
2207	1	-219.8372978	38.4398022	51.92682
2208	1	-221.0935078	40.6156222	51.92682
2209	2	-219.8372978	39.8903522	51.92682
2210	1	-217.3248678	38.4398022	51.92682
2211	1	-218.5810778	40.6156222	51.92682
2212	2	-217.3248678	39.8903522	51.92682
2213	2	-221.0935078	42.0661822	51.92682
2214	1	-219.8372978	42.7914522	51.92682
2215	2	-218.5810778	42.0661822	51.92682
2216	1	-217.3248678	42.7914522	51.92682
2217	1	-221.0935078	44.96732775	51.92682
2218	2	-219.8372978	44.24205375	51.92682
2219	2	-221.0935078	46.41787775	51.92682
2220	1	-218.5810778	44.96732775	51.92682
2221	2	-217.3248678	44.24205375	51.92682
2222	2	-218.5810778	46.41787775	51.92682
2223	1	-219.8372978	47.14315775	51.92682
2224	1	-221.0935078	49.31897775	51.92682
2225	2	-219.8372978	48.59370775	51.92682
2226	1	-217.3248678	47.14315775	51.92682
2227	1	-218.5810778	49.31897775	51.92682
2228	2	-217.3248678	48.59370775	51.92682
2229	2	-221.0935078	50.76953775	51.92682
2230	1	-219.8372978	51.49480775	51.92682
2231	2	-218.5810778	50.76953775	51.92682
2232	1	-217.3248678	51.49480775	51.92682
2233	1	-221.0935078	53.6706833	51.92682
2234	2	-219.8372978	52.9454093	51.92682
2235	2	-221.0935078	55.1212333	51.92682
2236	1	-218.5810778	53.6706833	51.92682
2237	2	-217.3248678	52.9454093	51.92682
2238	2	-218.5810778	55.1212333	51.92682
2239	1	-219.8372978	55.8465133	51.92682
2240	1	-221.0935078	58.0223333	51.92682
2241	2	-219.8372978	57.2970633	51.92682
2242	1	-217.3248678	55.8465133	51.92682
2243	1	-218.5810778	58.0223333	51.92682
2244	2	-217.3248678	57.2970633	51.92682
2245	2	-221.0935078	59.4728933	51.92682
2246	1	-219.8372978	60.1981633	51.92682
2247	2	-218.5810778	59.4728933	51.92682
2248	1	-217.3248678	60.1981633	51.92682
2249	1	-216.0686554	27.56061665	51.92682
2250	2	-214.8124454	26.83534265	51.92682
2251	2	-216.0686554	29.01116665	51.92682
2252	1	-213.5562254	27.56061665	51.92682
2253	2	-212.3000154	26.83534265	51.92682
2254	2	-213.5562254	29.01116665	51.92682
2255	1	-214.8124454	29.73644665	51.92682
2256	1	-216.0686554	31.91226665	51.92682
2257	2	-214.8124454	31.18699665	51.92682
2258	1	-212.3000154	29.73644665	51.92682
2259	1	-213.5562254	31.91226665	51.92682
2260	2	-212.3000154	31.18699665	51.92682
2261	2	-216.0686554	33.36282665	51.92682
2262	1	-214.8124454	34.08809665	51.92682
2263	2	-213.5562254	33.36282665	51.92682
2264	1	-212.3000154	34.08809665	51.92682
2265	1	-216.0686554	36.2639722	51.92682
2266	2	-214.8124454	35.5386982	51.92682
2267	2	-216.0686554	37.7145222	51.92682
2268	1	-213.5562254	36.2639722	51.92682
2269	2	-212.3000154	35.5386982	51.92682
2270	2	-213.5562254	37.7145222	51.92682
2271	1	-214.8124454	38.4398022	51.92682
2272	1	-216.0686554	40.6156222	51.92682
2273	2	-214.8124454	39.8903522	51.92682
2274	1	-212.3000154	38.4398022	51.92682
2275	1	-213.5562254	40.6156222	51.92682
2276	2	-212.3000154	39.8903522	51.92682
2277	2	-216.0686554	42.0661822	51.92682
2278	1	-214.8124454	42.7914522	51.92682
2279	2	-213.5562254	42.0661822	51.92682
2280	1	-216.0686554	44.96732775	51.92682
2281	2	-214.8124454	44.24205375	51.92682
2282	2	-216.0686554	46.41787775	51.92682
2283	1	-213.5562254	44.96732775	51.92682
2284	2	-213.5562254	46.41787775	51.92682
2285	1	-214.8124454	47.14315775	51.92682
2286	1	-216.0686554	49.31897775	51.92682
2287	2	-214.8124454	48.59370775	51.92682
2288	1	-212.3000154	47.14315775	51.92682
2289	1	-213.5562254	49.31897775	51.92682
2290	2	-212.3000154	48.59370775	51.92682
2291	2	-216.0686554	50.76953775	51.92682
2292	1	-214.8124454	51.49480775	51.92682
2293	2	-213.5562254	50.76953775	51.92682
2294	1	-212.3000154	51.49480775	51.92682
2295	1	-216.0686554	53.6706833	51.92682
2296	2	-214.8124454	52.9454093	51.92682
2297	2	-216.0686554	55.1212333	51.92682
2298	1	-213.5562254	53.6706833	51.92682
2299	2	-212.3000154	52.9454093	51.92682
2300	2	-213.5562254	55.1212333	51.92682
2301	1	-214.8124454	55.8465133	51.92682
2302	1	-216.0686554	58.0223333	51.92682
2303	2	-214.8124454	57.2970633	51.92682
2304	1	-212.3000154	55.8465133	51.92682
2305	1	-213.5562254	58.0223333	51.92682
2306	2	-212.3000154	57.2970633	51.92682
2307	2	-216.0686554	59.4728933	51.92682
2308	1	-214.8124454	60.1981633	51.92682
2309	2	-213.5562254	59.4728933	51.92682
2310	1	-212.3000154	60.1981633	51.92682
2311	1	-211.0438029	27.56061665	51.92682
2312	2	-209.7875929	26.83534265	51.92682
2313	2	-211.0438029	29.01116665	51.92682
2314	1	-208.5313729	27.56061665	51.92682
2315	2	-207.2751629	26.83534265	51.92682
2316	2	-208.5313729	29.01116665	51.92682
2317	1	-209.7875929	29.73644665	51.92682
2318	1	-211.0438029	31.91226665	51.92682
2319	2	-209.7875929	31.18699665	51.92682
2320	1	-207.2751629	29.73644665	51.92682
2321	1	-208.5313729	31.91226665	51.92682
2322	2	-207.2751629	31.18699665	51.92682
2323	2	-211.0438029	33.36282665	51.92682
2324	1	-209.7875929	34.08809665	51.92682
2325	2	-208.5313729	33.36282665	51.92682
2326	1	-207.2751629	34.08809665	51.92682
2327	1	-211.0438029	36.2639722	51.92682
2328	2	-209.7875929	35.5386982	51.92682
2329	2	-211.0438029	37.7145222	51.92682
2330	1	-208.5313729	36.2639722	51.92682
2331	2	-207.2751629	35.5386982	51.92682
2332	2	-208.5313729	37.7145222	51.92682
2333	1	-209.7875929	38.4398022	51.92682
2334	1	-207.2751629	38.4398022	51.92682
2335	1	-211.0438029	49.31897775	51.92682
2336	2	-209.7875929	48.59370775	51.92682
2337	1	-208.5313729	49.31897775	51.92682
2338	2	-207.2751629	48.59370775	51.92682
2339	2	-211.0438029	50.76953775	51.92682
2340	1	-209.7875929	51.49480775	51.92682
2341	2	-208.5313729	50.76953775	51.92682
2342	1	-207.2751629	51.49480775	51.92682
2343	1	-211.0438029	53.6706833	51.92682
2344	2	-209.7875929	52.9454093	51.92682
2345	2	-211.0438029	55.1212333	51.92682
2346	1	-208.5313729	53.6706833	51.92682
2347	2	-207.2751629	52.9454093	51.92682
2348	2	-208.5313729	55.1212333	51.92682
2349	1	-209.7875929	55.8465133	51.92682
2350	1	-211.0438029	58.0223333	51.92682
2351	2	-209.7875929	57.2970633	51.92682
2352	1	-207.2751629	55.8465133	51.92682
2353	1	-208.5313729	58.0223333	51.92682
2354	2	-207.2751629	57.2970633	51.92682
2355	2	-211.0438029	59.4728933	51.92682
2356	1	-209.7875929	60.1981633	51.92682
2357	2	-208.5313729	59.4728933	51.92682
2358	1	-207.2751629	60.1981633	51.92682
2359	1	-206.0189505	27.56061665	51.92682
2360	2	-204.7627405	26.83534265	51.92682
2361	2	-206.0189505	29.01116665	51.92682
2362	1	-203.5065205	27.56061665	51.92682
2363	2	-202.2503105	26.83534265	51.92682
2364	2	-203.5065205	29.01116665	51.92682
2365	1	-204.7627405	29.73644665	51.92682
2366	1	-206.0189505	31.91226665	51.92682
2367	2	-204.7627405	31.18699665	51.92682
2368	1	-202.2503105	29.73644665	51.92682
2369	1	-203.5065205	31.91226665	51.92682
2370	2	-202.2503105	31.18699665	51.92682
2371	2	-206.0189505	33.36282665	51.92682
2372	1	-204.7627405	34.08809665	51.92682
2373	2	-203.5065205	33.36282665	51.92682
2374	1	-202.2503105	34.08809665	51.92682
2375	1	-206.0189505	36.2639722	51.92682
2376	2	-204.7627405	35.5386982	51.92682
2377	2	-206.0189505	37.7145222	51.92682
2378	1	-203.5065205	36.2639722	51.92682
2379	2	-202.2503105	35.5386982	51.92682
2380	2	-203.5065205	37.7145222	51.92682
2381	1	-204.7627405	38.4398022	51.92682
2382	2	-204.7627405	39.8903522	51.92682
2383	1	-202.2503105	38.4398022	51.92682
2384	1	-203.5065205	40.6156222	51.92682
2385	2	-202.2503105	39.8903522	51.92682
2386	2	-203.5065205	42.0661822	51.92682
2387	1	-202.2503105	42.7914522	51.92682
2388	1	-203.5065205	44.96732775	51.92682
2389	2	-202.2503105	44.24205375	51.92682
2390	2	-203.5065205	46.41787775	51.92682
2391	1	-204.7627405	47.14315775	51.92682
2392	1	-206.0189505	49.31897775	51.92682
2393	2	-204.7627405	48.59370775	51.92682
2394	1	-202.2503105	47.14315775	51.92682
2395	1	-203.5065205	49.31897775	51.92682
2396	2	-202.2503105	48.59370775	51.92682
2397	2	-206.0189505	50.76953775	51.92682
2398	1	-204.7627405	51.49480775	51.92682
2399	2	-203.5065205	50.76953775	51.92682
2400	1	-202.2503105	51.49480775	51.92682
2401	1	-206.0189505	53.6706833	51.92682
2402	2	-204.7627405	52.9454093	51.92682
2403	2	-206.0189505	55.1212333	51.92682
2404	1	-203.5065205	53.6706833	51.92682
2405	2	-202.2503105	52.9454093	51.92682
2406	2	-203.5065205	55.1212333	51.92682
2407	1	-204.7627405	55.8465133	51.92682
2408	1	-206.0189505	58.0223333	51.92682
2409	2	-204.7627405	57.2970633	51.92682
2410	1	-202.2503105	55.8465133	51.92682
2411	1	-203.5065205	58.0223333	51.92682
2412	2	-202.2503105	57.2970633	51.92682
2413	2	-206.0189505	59.4728933	51.92682
2414	1	-204.7627405	60.1981633	51.92682
2415	2	-203.5065205	59.4728933	51.92682
2416	1	-202.2503105	60.1981633	51.92682
2417	1	-200.994098	27.56061665	51.92682
2418	2	-199.737888	26.83534265	51.92682
2419	2	-200.994098	29.01116665	51.92682
2420	1	-198.481668	27.56061665	51.92682
2421	2	-197.225458	26.83534265	51.92682
2422	2	-198.481668	29.01116665	51.92682
2423	1	-199.737888	29.73644665	51.92682
2424	1	-200.994098	31.91226665	51.92682
2425	2	-199.737888	31.18699665	51.92682
2426	1	-197.225458	29.73644665	51.92682
2427	1	-198.481668	31.91226665	51.92682
2428	2	-197.225458	31.18699665	51.92682
2429	2	-200.994098	33.36282665	51.92682
2430	1	-199.737888	34.08809665	51.92682
2431	2	-198.481668	33.36282665	51.92682
2432	1	-197.225458	34.08809665	51.92682
2433	1	-200.994098	36.2639722	51.92682
2434	2	-199.737888	35.5386982	51.92682
2435	2	-200.994098	37.7145222	51.92682
2436	1	-198.481668	36.2639722	51.92682
2437	2	-197.225458	35.5386982	51.92682
2438	2	-198.481668	37.7145222	51.92682
2439	1	-199.737888	38.4398022	51.92682
2440	1	-200.994098	40.6156222	51.92682
2441	2	-199.737888	39.8903522	51.92682
2442	1	-197.225458	38.4398022	51.92682
2443	1	-198.481668	40.6156222	51.92682
2444	2	-197.225458	39.8903522	51.92682
2445	2	-200.994098	42.0661822	51.92682
2446	1	-199.737888	42.7914522	51.92682
2447	2	-198.481668	42.0661822	51.92682
2448	1	-197.225458	42.7914522	51.92682
2449	1	-200.994098	44.96732775	51.92682
2450	2	-199.737888	44.24205375	51.92682
2451	2	-200.994098	46.41787775	51.92682
2452	1	-198.481668	44.96732775	51.92682
2453	2	-197.225458	44.24205375	51.92682
2454	2	-198.481668	46.41787775	51.92682
2455	1	-199.737888	47.14315775	51.92682
2456	1	-200.994098	49.31897775	51.92682
2457	2	-199.737888	48.59370775	51.92682
2458	1	-197.225458	47.14315775	51.92682
2459	1	-198.481668	49.31897775	51.92682
2460	2	-197.225458	48.59370775	51.92682
2461	2	-200.994098	50.76953775	51.92682
2462	1	-199.737888	51.49480775	51.92682
2463	2	-198.481668	50.76953775	51.92682
2464	1	-197.225458	51.49480775	51.92682
2465	1	-200.994098	53.6706833	51.92682
2466	2	-199.737888	52.9454093	51.92682
2467	2	-200.994098	55.1212333	51.92682
2468	1	-198.481668	53.6706833	51.92682
2469	2	-197.225458	52.9454093	51.92682
2470	2	-198.481668	55.1212333	51.92682
2471	1	-199.737888	55.8465133	51.92682
2472	1	-200.994098	58.0223333	51.92682
2473	2	-199.737888	57.2970633	51.92682
2474	1	-197.225458	55.8465133	51.92682
2475	1	-198.481668	58.0223333	51.92682
2476	2	-197.225458	57.2970633	51.92682
2477	2	-200.994098	59.4728933	51.92682
2478	1	-199.737888	60.1981633	51.92682
2479	2	-198.481668	59.4728933	51.92682
2480	1	-197.225458	60.1981633	51.92682
2481	1	-195.9692456	27.56061665	51.92682
2482	2	-194.7130356	26.83534265	51.92682
2483	2	-195.9692456	29.01116665	51.92682
2484	1	-193.4568156	27.56061665	51.92682
2485	2	-192.2006056	26.83534265	51.92682
2486	2	-193.4568156	29.01116665	51.92682
2487	1	-194.7130356	29.73644665	51.92682
2488	1	-195.9692456	31.91226665	51.92682
2489	2	-194.7130356	31.18699665	51.92682
2490	1	-192.2006056	29.73644665	51.92682
2491	1	-193.4568156	31.91226665	51.92682
2492	2	-192.2006056	31.18699665	51.92682
2493	2	-195.9692456	33.36282665	51.92682
2494	1	-194.7130356	34.08809665	51.92682
2495	2	-193.4568156	33.36282665	51.92682
2496	1	-192.2006056	34.08809665	51.92682
2497	1	-195.9692456	36.2639722	51.92682
2498	2	-194.7130356	35.5386982	51.92682
2499	2	-195.9692456	37.7145222	51.92682
2500	1	-193.4568156	36.2639722	51.92682
2501	2	-192.2006056	35.5386982	51.92682
2502	2	-193.4568156	37.7145222	51.92682
2503	1	-194.7130356	38.4398022	51.92682
2504	1	-195.9692456	40.6156222	51.92682
2505	2	-194.7130356	39.8903522	51.92682
2506	1	-192.2006056	38.4398022	51.92682
2507	1	-193.4568156	40.6156222	51.92682
2508	2	-192.2006056	39.8903522	51.92682
2509	2	-195.9692456	42.0661822	51.92682
2510	1	-194.7130356	42.7914522	51.92682
2511	2	-193.4568156	42.0661822	51.92682
2512	1	-192.2006056	42.7914522	51.92682
2513	1	-195.9692456	44.96732775	51.92682
2514	2	-194.7130356	44.24205375	51.92682
2515	2	-195.9692456	46.41787775	51.92682
2516	1	-193.4568156	44.96732775	51.92682
2517	2	-192.2006056	44.24205375	51.92682
2518	2	-193.4568156	46.41787775	51.92682
2519	1	-194.7130356	47.14315775	51.92682
2520	1	-195.9692456	49.31897775	51.92682
2521	2	-194.7130356	48.59370775	51.92682
2522	1	-192.2006056	47.14315775	51.92682
2523	1	-193.4568156	49.31897775	51.92682
2524	2	-192.2006056	48.59370775	51.92682
2525	2	-195.9692456	50.76953775	51.92682
2526	1	-194.7130356	51.49480775	51.92682
2527	2	-193.4568156	50.76953775	51.92682
2528	1	-192.2006056	51.49480775	51.92682
2529	1	-195.9692456	53.6706833	51.92682
2530	2	-194.7130356	52.9454093	51.92682
2531	2	-195.9692456	55.1212333	51.92682
2532	1	-193.4568156	53.6706833	51.92682
2533	2	-192.2006056	52.9454093	51.92682
2534	2	-193.4568156	55.1212333	51.92682
2535	1	-194.7130356	55.8465133	51.92682
2536	1	-195.9692456	58.0223333	51.92682
2537	2	-194.7130356	57.2970633	51.92682
2538	1	-192.2006056	55.8465133	51.92682
2539	1	-193.4568156	58.0223333	51.92682
2540	2	-192.2006056	57.2970633	51.92682
2541	2	-195.9692456	59.4728933	51.92682
2542	1	-194.7130356	60.1981633	51.92682
2543	2	-193.4568156	59.4728933	51.92682
2544	1	-192.2006056	60.1981633	51.92682
2545	1	-190.9443931	-42.06622775	51.92682
2546	2	-189.6881831	-42.79150175	51.92682
2547	2	-190.9443931	-40.61567775	51.92682
2548	1	-188.4319631	-42.06622775	51.92682
2549	2	-187.1757531	-42.79150175	51.92682
2550	2	-188.4319631	-40.61567775	51.92682
2551	1	-189.6881831	-39.89039775	51.92682
2552	1	-190.9443931	-37.71457775	51.92682
2553	2	-189.6881831	-38.43984775	51.92682
2554	1	-187.1757531	-39.89039775	51.92682
2555	1	-188.4319631	-37.71457775	51.92682
2556	2	-187.1757531	-38.43984775	51.92682
2557	2	-190.9443931	-36.26401775	51.92682
2558	1	-189.6881831	-35.53874775	51.92682
2559	2	-188.4319631	-36.26401775	51.92682
2560	1	-187.1757531	-35.53874775	51.92682
2561	1	-190.9443931	-33.3628722	51.92682
2562	2	-189.6881831	-34.0881462	51.92682
2563	2	-190.9443931	-31.9123222	51.92682
2564	1	-188.4319631	-33.3628722	51.92682
2565	2	-187.1757531	-34.0881462	51.92682
2566	2	-188.4319631	-31.9123222	51.92682
2567	1	-189.6881831	-31.1870422	51.92682
2568	1	-190.9443931	-29.0112222	51.92682
2569	2	-189.6881831	-29.7364922	51.92682
2570	1	-187.1757531	-31.1870422	51.92682
2571	1	-188.4319631	-29.0112222	51.92682
2572	2	-187.1757531	-29.7364922	51.92682
2573	2	-190.9443931	-27.5606622	51.92682
2574	1	-189.6881831	-26.8353922	51.92682
2575	2	-188.4319631	-27.5606622	51.92682
2576	1	-187.1757531	-26.8353922	51.92682
2577	1	-190.9443931	-24.65951665	51.92682
2578	2	-189.6881831	-25.38479065	51.92682
2579	2	-190.9443931	-23.20896665	51.92682
2580	1	-188.4319631	-24.65951665	51.92682
2581	2	-187.1757531	-25.38479065	51.92682
2582	2	-188.4319631	-23.20896665	51.92682
2583	1	-189.6881831	-22.48368665	51.92682
2584	1	-190.9443931	-20.30786665	51.92682
2585	2	-189.6881831	-21.03313665	51.92682
2586	1	-187.1757531	-22.48368665	51.92682
2587	1	-188.4319631	-20.30786665	51.92682
2588	2	-187.1757531	-21.03313665	51.92682
2589	2	-190.9443931	-18.85730665	51.92682
2590	1	-189.6881831	-18.13203665	51.92682
2591	2	-188.4319631	-18.85730665	51.92682
2592	1	-187.1757531	-18.13203665	51.92682
2593	1	-190.9443931	-15.9561611	51.92682
2594	2	-189.6881831	-16.6814351	51.92682
2595	2	-190.9443931	-14.5056111	51.92682
2596	1	-188.4319631	-15.9561611	51.92682
2597	2	-187.1757531	-16.6814351	51.92682
2598	2	-188.4319631	-14.5056111	51.92682
2599	1	-189.6881831	-13.7803311	51.92682
2600	1	-190.9443931	-11.6045111	51.92682
2601	2	-189.6881831	-12.3297811	51.92682
2602	1	-187.1757531	-13.7803311	51.92682
2603	1	-188.4319631	-11.6045111	51.92682
2604	2	-187.1757531	-12.3297811	51.92682
2605	2	-190.9443931	-10.1539511	51.92682
2606	1	-189.6881831	-9.4286811	51.92682
2607	2	-188.4319631	-10.1539511	51.92682
2608	1	-187.1757531	-9.4286811	51.92682
2609	1	-185.9195407	-42.06622775	51.92682
2610	2	-184.6633307	-42.79150175	51.92682
2611	2	-185.9195407	-40.61567775	51.92682
2612	1	-183.4071107	-42.06622775	51.92682
2613	2	-182.1509007	-42.79150175	51.92682
2614	2	-183.4071107	-40.61567775	51.92682
2615	1	-184.6633307	-39.89039775	51.92682
2616	1	-185.9195407	-37.71457775	51.92682
2617	2	-184.6633307	-38.43984775	51.92682
2618	1	-182.1509007	-39.89039775	51.92682
2619	1	-183.4071107	-37.71457775	51.92682
2620	2	-182.1509007	-38.43984775	51.92682
2621	2	-185.9195407	-36.26401775	51.92682
2622	1	-184.6633307	-35.53874775	51.92682
2623	2	-183.4071107	-36.26401775	51.92682
2624	1	-182.1509007	-35.53874775	51.92682
2625	1	-185.9195407	-33.3628722	51.92682
2626	2	-184.6633307	-34.0881462	51.92682
2627	2	-185.9195407	-31.9123222	51.92682
2628	1	-183.4071107	-33.3628722	51.92682
2629	2	-182.1509007	-34.0881462	51.92682
2630	2	-183.4071107	-31.9123222	51.92682
2631	1	-184.6633307	-31.1870422	51.92682
2632	1	-185.9195407	-29.0112222	51.92682
2633	2	-184.6633307	-29.7364922	51.92682
2634	1	-182.1509007	-31.1870422	51.92682
2635	1	-183.4071107	-29.0112222	51.92682
2636	2	-182.1509007	-29.7364922	51.92682
2637	2	-185.9195407	-27.5606622	51.92682
2638	1	-184.6633307	-26.8353922	51.92682
2639	2	-183.4071107	-27.5606622	51.92682
2640	1	-182.1509007	-26.8353922	51.92682
2641	1	-185.9195407	-24.65951665	51.92682
2642	2	-184.6633307	-25.38479065	51.92682
2643	2	-185.9195407	-23.20896665	51.92682
2644	1	-183.4071107	-24.65951665	51.92682
2645	2	-182.1509007	-25.38479065	51.92682
2646	2	-183.4071107	-23.20896665	51.92682
2647	1	-184.6633307	-22.48368665	51.92682
2648	1	-185.9195407	-20.30786665	51.92682
2649	2	-184.6633307	-21.03313665	51.92682
2650	1	-182.1509007	-22.48368665	51.92682
2651	1	-183.4071107	-20.30786665	51.92682
2652	2	-182.1509007	-21.03313665	51.92682
2653	2	-185.9195407	-18.85730665	51.92682
2654	1	-184.6633307	-18.13203665	51.92682
2655	2	-183.4071107	-18.85730665	51.92682
2656	1	-182.1509007	-18.13203665	51.92682
2657	1	-185.9195407	-15.9561611	51.92682
2658	2	-184.6633307	-16.6814351	51.92682
2659	2	-185.9195407	-14.5056111	51.92682
2660	1	-183.4071107	-15.9561611	51.92682
2661	2	-182.1509007	-16.6814351	51.92682
2662	2	-183.4071107	-14.5056111	51.92682
2663	1	-184.6633307	-13.7803311	51.92682
2664	1	-185.9195407	-11.6045111	51.92682
2665	2	-184.6633307	-12.3297811	51.92682
2666	1	-182.1509007	-13.7803311	51.92682
2667	1	-183.4071107	-11.6045111	51.92682
2668	2	-182.1509007	-12.3297811	51.92682
2669	2	-185.9195407	-10.1539511	51.92682
2670	1	-184.6633307	-9.4286811	51.92682
2671	2	-183.4071107	-10.1539511	51.92682
2672	1	-182.1509007	-9.4286811	51.92682
2673	1	-180.8946882	-42.06622775	51.92682
2674	2	-179.6384782	-42.79150175	51.92682
2675	2	-180.8946882	-40.61567775	51.92682
2676	1	-178.3822582	-42.06622775	51.92682
2677	2	-177.1260482	-42.79150175	51.92682
2678	2	-178.3822582	-40.61567775	51.92682
2679	1	-179.6384782	-39.89039775	51.92682
2680	1	-180.8946882	-37.71457775	51.92682
2681	2	-179.6384782	-38.43984775	51.92682
2682	1	-177.1260482	-39.89039775	51.92682
2683	1	-178.3822582	-37.71457775	51.92682
2684	2	-177.1260482	-38.43984775	51.92682
2685	2	-180.8946882	-36.26401775	51.92682
2686	1	-179.6384782	-35.53874775	51.92682
2687	2	-178.3822582	-36.26401775	51.92682
2688	1	-177.1260482	-35.53874775	51.92682
2689	1	-180.8946882	-33.3628722	51.92682
2690	2	-179.6384782	-34.0881462	51.92682
2691	2	-180.8946882	-31.9123222	51.92682
2692	1	-178.3822582	-33.3628722	51.92682
2693	2	-177.1260482	-34.0881462	51.92682
2694	2	-178.3822582	-31.9123222	51.92682
2695	1	-179.6384782	-31.1870422	51.92682
2696	1	-180.8946882	-29.0112222	51.92682
2697	2	-179.6384782	-29.7364922	51.92682
2698	1	-177.1260482	-31.1870422	51.92682
2699	1	-178.3822582	-29.0112222	51.92682
2700	2	-177.1260482	-29.7364922	51.92682
2701	2	-180.8946882	-27.5606622	51.92682
2702	1	-179.6384782	-26.8353922	51.92682
2703	2	-178.3822582	-27.5606622	51.92682
2704	1	-180.8946882	-24.65951665	51.92682
2705	2	-179.6384782	-25.38479065	51.92682
2706	2	-180.8946882	-23.20896665	51.92682
2707	1	-178.3822582	-24.65951665	51.92682
2708	2	-178.3822582	-23.20896665	51.92682
2709	1	-179.6384782	-22.48368665	51.92682
2710	1	-180.8946882	-20.30786665	51.92682
2711	2	-179.6384782	-21.03313665	51.92682
2712	1	-177.1260482	-22.48368665	51.92682
2713	1	-178.3822582	-20.30786665	51.92682
2714	2	-177.1260482	-21.03313665	51.92682
2715	2	-180.8946882	-18.85730665	51.92682
2716	1	-179.6384782	-18.13203665	51.92682
2717	2	-178.3822582	-18.85730665	51.92682
2718	1	-177.1260482	-18.13203665	51.92682
2719	1	-180.8946882	-15.9561611	51.92682
2720	2	-179.6384782	-16.6814351	51.92682
2721	2	-180.8946882	-14.5056111	51.92682
2722	1	-178.3822582	-15.9561611	51.92682
2723	2	-177.1260482	-16.6814351	51.92682
2724	2	-178.3822582	-14.5056111	51.92682
2725	1	-179.6384782	-13.7803311	51.92682
2726	1	-180.8946882	-11.6045111	51.92682
2727	2	-179.6384782	-12.3297811	51.92682
2728	1	-177.1260482	-13.7803311	51.92682
2729	1	-178.3822582	-11.6045111	51.92682
2730	2	-177.1260482	-12.3297811	51.92682
2731	2	-180.8946882	-10.1539511	51.92682
2732	1	-179.6384782	-9.4286811	51.92682
2733	2	-178.3822582	-10.1539511	51.92682
2734	1	-177.1260482	-9.4286811	51.92682
2735	1	-175.8698358	-42.06622775	51.92682
2736	2	-174.6136258	-42.79150175	51.92682
2737	2	-175.8698358	-40.61567775	51.92682
2738	1	-173.3574058	-42.06622775	51.92682
2739	2	-172.1011958	-42.79150175	51.92682
2740	2	-173.3574058	-40.61567775	51.92682
2741	1	-174.6136258	-39.89039775	51.92682
2742	1	-175.8698358	-37.71457775	51.92682
2743	2	-174.6136258	-38.43984775	51.92682
2744	1	-172.1011958	-39.89039775	51.92682
2745	1	-173.3574058	-37.71457775	51.92682
2746	2	-172.1011958	-38.43984775	51.92682
2747	2	-175.8698358	-36.26401775	51.92682
2748	1	-174.6136258	-35.53874775	51.92682
2749	2	-173.3574058	-36.26401775	51.92682
2750	1	-172.1011958	-35.53874775	51.92682
2751	1	-175.8698358	-33.3628722	51.92682
2752	2	-174.6136258	-34.0881462	51.92682
2753	2	-175.8698358	-31.9123222	51.92682
2754	1	-173.3574058	-33.3628722	51.92682
2755	2	-172.1011958	-34.0881462	51.92682
2756	2	-173.3574058	-31.9123222	51.92682
2757	1	-174.6136258	-31.1870422	51.92682
2758	1	-172.1011958	-31.1870422	51.92682
2759	1	-175.8698358	-20.30786665	51.92682
2760	2	-174.6136258	-21.03313665	51.92682
2761	1	-173.3574058	-20.30786665	51.92682
2762	2	-172.1011958	-21.03313665	51.92682
2763	2	-175.8698358	-18.85730665	51.92682
2764	1	-174.6136258	-18.13203665	51.92682
2765	2	-173.3574058	-18.85730665	51.92682
2766	1	-172.1011958	-18.13203665	51.92682
2767	1	-175.8698358	-15.9561611	51.92682
2768	2	-174.6136258	-16.6814351	51.92682
2769	2	-175.8698358	-14.5056111	51.92682
2770	1	-173.3574058	-15.9561611	51.92682
2771	2	-172.1011958	-16.6814351	51.92682
2772	2	-173.3574058	-14.5056111	51.92682
2773	1	-174.6136258	-13.7803311	51.92682
2774	1	-175.8698358	-11.6045111	51.92682
2775	2	-174.6136258	-12.3297811	51.92682
2776	1	-172.1011958	-13.7803311	51.92682
2777	1	-173.3574058	-11.6045111	51.92682
2778	2	-172.1011958	-12.3297811	51.92682
2779	2	-175.8698358	-10.1539511	51.92682
2780	1	-174.6136258	-9.4286811	51.92682
2781	2	-173.3574058	-10.1539511	51.92682
2782	1	-172.1011958	-9.4286811	51.92682
2783	1	-170.8449833	-42.06622775	51.92682
2784	2	-169.5887733	-42.79150175	51.92682
2785	2	-170.8449833	-40.61567775	51.92682
2786	1	-168.3325533	-42.06622775	51.92682
2787	2	-167.0763433	-42.79150175	51.92682
2788	2	-168.3325533	-40.61567775	51.92682
2789	1	-169.5887733	-39.89039775	51.92682
2790	1	-170.8449833	-37.71457775	51.92682
2791	2	-169.5887733	-38.43984775	51.92682
2792	1	-167.0763433	-39.89039775	51.92682
2793	1	-168.3325533	-37.71457775	51.92682
2794	2	-167.0763433	-38.43984775	51.92682
2795	2	-170.8449833	-36.26401775	51.92682
2796	1	-169.5887733	-35.53874775	51.92682
2797	2	-168.3325533	-36.26401775	51.92682
2798	1	-167.0763433	-35.53874775	51.92682
2799	1	-170.8449833	-33.3628722	51.92682
2800	2	-169.5887733	-34.0881462	51.92682
2801	2	-170.8449833	-31.9123222	51.92682
2802	1	-168.3325533	-33.3628722	51.92682
2803	2	-167.0763433	-34.0881462	51.92682
2804	2	-168.3325533	-31.9123222	51.92682
2805	1	-169.5887733	-31.1870422	51.92682
2806	2	-169.5887733	-29.7364922	51.92682
2807	1	-167.0763433	-31.1870422	51.92682
2808	1	-168.3325533	-29.0112222	51.92682
2809	2	-167.0763433	-29.7364922	51.92682
2810	2	-168.3325533	-27.5606622	51.92682
2811	1	-167.0763433	-26.8353922	51.92682
2812	1	-168.3325533	-24.65951665	51.92682
2813	2	-167.0763433	-25.38479065	51.92682
2814	2	-168.3325533	-23.20896665	51.92682
2815	1	-169.5887733	-22.48368665	51.92682
2816	1	-170.8449833	-20.30786665	51.92682
2817	2	-169.5887733	-21.03313665	51.92682
2818	1	-167.0763433	-22.48368665	51.92682
2819	1	-168.3325533	-20.30786665	51.92682
2820	2	-167.0763433	-21.03313665	51.92682
2821	2	-170.8449833	-18.85730665	51.92682
2822	1	-169.5887733	-18.13203665	51.92682
2823	2	-168.3325533	-18.85730665	51.92682
2824	1	-167.0763433	-18.13203665	51.92682
2825	1	-170.8449833	-15.9561611	51.92682
2826	2	-169.5887733	-16.6814351	51.92682
2827	2	-170.8449833	-14.5056111	51.92682
2828	1	-168.3325533	-15.9561611	51.92682
2829	2	-167.0763433	-16.6814351	51.92682
2830	2	-168.3325533	-14.5056111	51.92682
2831	1	-169.5887733	-13.7803311	51.92682
2832	1	-170.8449833	-11.6045111	51.92682
2833	2	-169.5887733	-12.3297811	51.92682
2834	1	-167.0763433	-13.7803311	51.92682
2835	1	-168.3325533	-11.6045111	51.92682
2836	2	-167.0763433	-12.3297811	51.92682
2837	2	-170.8449833	-10.1539511	51.92682
2838	1	-169.5887733	-9.4286811	51.92682
2839	2	-168.3325533	-10.1539511	51.92682
2840	1	-167.0763433	-9.4286811	51.92682
2841	1	-165.8201309	-42.06622775	51.92682
2842	2	-164.5639209	-42.79150175	51.92682
2843	2	-165.8201309	-40.61567775	51.92682
2844	1	-163.3077009	-42.06622775	51.92682
2845	2	-162.0514909	-42.79150175	51.92682
2846	2	-163.3077009	-40.61567775	51.92682
2847	1	-164.5639209	-39.89039775	51.92682
2848	1	-165.8201309	-37.71457775	51.92682
2849	2	-164.5639209	-38.43984775	51.92682
2850	1	-162.0514909	-39.89039775	51.92682
2851	1	-163.3077009	-37.71457775	51.92682
2852	2	-162.0514909	-38.43984775	51.92682
2853	2	-165.8201309	-36.26401775	51.92682
2854	1	-164.5639209	-35.53874775	51.92682
2855	2	-163.3077009	-36.26401775	51.92682
2856	1	-162.0514909	-35.53874775	51.92682
2857	1	-165.8201309	-33.3628722	51.92682
2858	2	-164.5639209	-34.0881462	51.92682
2859	2	-165.8201309	-31.9123222	51.92682
2860	1	-163.3077009	-33.3628722	51.92682
2861	2	-162.0514909	-34.0881462	51.92682
2862	2	-163.3077009	-31.9123222	51.92682
2863	1	-164.5639209	-31.1870422	51.92682
2864	1	-165.8201309	-29.0112222	51.92682
2865	2	-164.5639209	-29.7364922	51.92682
2866	1	-162.0514909	-31.1870422	51.92682
2867	1	-163.3077009	-29.0112222	51.92682
2868	2	-162.0514909	-29.7364922	51.92682
2869	2	-165.8201309	-27.5606622	51.92682
2870	1	-164.5639209	-26.8353922	51.92682
2871	2	-163.3077009	-27.5606622	51.92682
2872	1	-162.0514909	-26.8353922	51.92682
2873	1	-165.8201309	-24.65951665	51.92682
2874	2	-164.5639209	-25.38479065	51.92682
2875	2	-165.8201309	-23.20896665	51.92682
2876	1	-163.3077009	-24.65951665	51.92682
2877	2	-162.0514909	-25.38479065	51.92682
2878	2	-163.3077009	-23.20896665	51.92682
2879	1	-164.5639209	-22.48368665	51.92682
2880	1	-165.8201309	-20.30786665	51.92682
2881	2	-164.5639209	-21.03313665	51.92682
2882	1	-162.0514909	-22.48368665	51.92682
2883	1	-163.3077009	-20.30786665	51.92682
2884	2	-162.0514909	-21.03313665	51.92682
2885	2	-165.8201309	-18.85730665	51.92682
2886	1	-164.5639209	-18.13203665	51.92682
2887	2	-163.3077009	-18.85730665	51.92682
2888	1	-162.0514909	-18.13203665	51.92682
2889	1	-165.8201309	-15.9561611	51.92682
2890	2	-164.5639209	-16.6814351	51.92682
2891	2	-165.8201309	-14.5056111	51.92682
2892	1	-163.3077009	-15.9561611	51.92682
2893	2	-162.0514909	-16.6814351	51.92682
2894	2	-163.3077009	-14.5056111	51.92682
2895	1	-164.5639209	-13.7803311	51.92682
2896	1	-165.8201309	-11.6045111	51.92682
2897	2	-164.5639209	-12.3297811	51.92682
2898	1	-162.0514909	-13.7803311	51.92682
2899	1	-163.3077009	-11.6045111	51.92682
2900	2	-162.0514909	-12.3297811	51.92682
2901	2	-165.8201309	-10.1539511	51.92682
2902	1	-164.5639209	-9.4286811	51.92682
2903	2	-163.3077009	-10.1539511	51.92682
2904	1	-162.0514909	-9.4286811	51.92682
2905	1	-160.7952784	-42.06622775	51.92682
2906	2	-159.5390684	-42.79150175	51.92682
2907	2	-160.7952784	-40.61567775	51.92682
2908	1	-158.2828484	-42.06622775	51.92682
2909	2	-157.0266384	-42.79150175	51.92682
2910	2	-158.2828484	-40.61567775	51.92682
2911	1	-159.5390684	-39.89039775	51.92682
2912	1	-160.7952784	-37.71457775	51.92682
2913	2	-159.5390684	-38.43984775	51.92682
2914	1	-157.0266384	-39.89039775	51.92682
2915	1	-158.2828484	-37.71457775	51.92682
2916	2	-157.0266384	-38.43984775	51.92682
2917	2	-160.7952784	-36.26401775	51.92682
2918	1	-159.5390684	-35.53874775	51.92682
2919	2	-158.2828484	-36.26401775	51.92682
2920	1	-157.0266384	-35.53874775	51.92682
2921	1	-160.7952784	-33.3628722	51.92682
2922	2	-159.5390684	-34.0881462	51.92682
2923	2	-160.7952784	-31.9123222	51.92682
2924	1	-158.2828484	-33.3628722	51.92682
2925	2	-157.0266384	-34.0881462	51.92682
2926	2	-158.2828484	-31.9123222	51.92682
2927	1	-159.5390684	-31.1870422	51.92682
2928	1	-160.7952784	-29.0112222	51.92682
2929	2	-159.5390684	-29.7364922	51.92682
2930	1	-157.0266384	-31.1870422	51.92682
2931	1	-158.2828484	-29.0112222	51.92682
2932	2	-157.0266384	-29.7364922	51.92682
2933	2	-160.7952784	-27.5606622	51.92682
2934	1	-159.5390684	-26.8353922	51.92682
2935	2	-158.2828484	-27.5606622	51.92682
2936	1	-157.0266384	-26.8353922	51.92682
2937	1	-160.7952784	-24.65951665	51.92682
2938	2	-159.5390684	-25.38479065	51.92682
2939	2	-160.7952784	-23.20896665	51.92682
2940	1	-158.2828484	-24.65951665	51.92682
2941	2	-157.0266384	-25.38479065	51.92682
2942	2	-158.2828484	-23.20896665	51.92682
2943	1	-159.5390684	-22.48368665	51.92682
2944	1	-160.7952784	-20.30786665	51.92682
2945	2	-159.5390684	-21.03313665	51.92682
2946	1	-157.0266384	-22.48368665	51.92682
2947	1	-158.2828484	-20.30786665	51.92682
2948	2	-157.0266384	-21.03313665	51.92682
2949	2	-160.7952784	-18.85730665	51.92682
2950	1	-159.5390684	-18.13203665	51.92682
2951	2	-158.2828484	-18.85730665	51.92682
2952	1	-157.0266384	-18.13203665	51.92682
2953	1	-160.7952784	-15.9561611	51.92682
2954	2	-159.5390684	-16.6814351	51.92682
2955	2	-160.7952784	-14.5056111	51.92682
2956	1	-158.2828484	-15.9561611	51.92682
2957	2	-157.0266384	-16.6814351	51.92682
2958	2	-158.2828484	-14.5056111	51.92682
2959	1	-159.5390684	-13.7803311	51.92682
2960	1	-160.7952784	-11.6045111	51.92682
2961	2	-159.5390684	-12.3297811	51.92682
2962	1	-157.0266384	-13.7803311	51.92682
2963	1	-158.2828484	-11.6045111	51.92682
2964	2	-157.0266384	-12.3297811	51.92682
2965	2	-160.7952784	-10.1539511	51.92682
2966	1	-159.5390684	-9.4286811	51.92682
2967	2	-158.2828484	-10.1539511	51.92682
2968	1	-157.0266384	-9.4286811	51.92682
2969	1	-190.9443931	-7.25280555	51.92682
2970	2	-189.6881831	-7.97807955	51.92682
2971	2	-190.9443931	-5.80225555	51.92682
2972	1	-188.4319631	-7.25280555	51.92682
2973	2	-187.1757531	-7.97807955	51.92682
2974	2	-188.4319631	-5.80225555	51.92682
2975	1	-189.6881831	-5.07697555	51.92682
2976	1	-190.9443931	-2.90115555	51.92682
2977	2	-189.6881831	-3.62642555	51.92682
2978	1	-187.1757531	-5.07697555	51.92682
2979	1	-188.4319631	-2.90115555	51.92682
2980	2	-187.1757531	-3.62642555	51.92682
2981	2	-190.9443931	-1.45059555	51.92682
2982	1	-189.6881831	-0.72532555	51.92682
2983	2	-188.4319631	-1.45059555	51.92682
2984	1	-187.1757531	-0.72532555	51.92682
2985	1	-190.9443931	1.45055	51.92682
2986	2	-189.6881831	0.725276	51.92682
2987	2	-190.9443931	2.9011	51.92682
2988	1	-188.4319631	1.45055	51.92682
2989	2	-187.1757531	0.725276	51.92682
2990	2	-188.4319631	2.9011	51.92682
2991	1	-189.6881831	3.62638	51.92682
2992	1	-190.9443931	5.8022	51.92682
2993	2	-189.6881831	5.07693	51.92682
2994	1	-187.1757531	3.62638	51.92682
2995	1	-188.4319631	5.8022	51.92682
2996	2	-187.1757531	5.07693	51.92682
2997	2	-190.9443931	7.25276	51.92682
2998	1	-189.6881831	7.97803	51.92682
2999	2	-188.4319631	7.25276	51.92682
3000	1	-187.1757531	7.97803	51.92682
3001	1	-190.9443931	10.15390555	51.92682
3002	2	-189.6881831	9.42863155	51.92682
3003	2	-190.9443931	11.60445555	51.92682
3004	1	-188.4319631	10.15390555	51.92682
3005	2	-187.1757531	9.42863155	51.92682
3006	2	-188.4319631	11.60445555	51.92682
3007	1	-189.6881831	12.32973555	51.92682
3008	1	-190.9443931	14.50555555	51.92682
3009	2	-189.6881831	13.78028555	51.92682
3010	1	-187.1757531	12.32973555	51.92682
3011	1	-188.4319631	14.50555555	51.92682
3012	2	-187.1757531	13.78028555	51.92682
3013	2	-190.9443931	15.95611555	51.92682
3014	1	-189.6881831	16.68138555	51.92682
3015	2	-188.4319631	15.95611555	51.92682
3016	1	-187.1757531	16.68138555	51.92682
3017	1	-190.9443931	18.8572611	51.92682
3018	2	-189.6881831	18.1319871	51.92682
3019	2	-190.9443931	20.3078111	51.92682
3020	1	-188.4319631	18.8572611	51.92682
3021	2	-187.1757531	18.1319871	51.92682
3022	2	-188.4319631	20.3078111	51.92682
3023	1	-189.6881831	21.0330911	51.92682
3024	1	-190.9443931	23.2089111	51.92682
3025	2	-189.6881831	22.4836411	51.92682
3026	1	-187.1757531	21.0330911	51.92682
3027	1	-188.4319631	23.2089111	51.92682
3028	2	-187.1757531	22.4836411	51.92682
3029	2	-190.9443931	24.6594711	51.92682
3030	1	-189.6881831	25.3847411	51.92682
3031	2	-188.4319631	24.6594711	51.92682
3032	1	-187.1757531	25.3847411	51.92682
3033	1	-185.9195407	-7.25280555	51.92682
3034	2	-184.6633307	-7.97807955	51.92682
3035	2	-185.9195407	-5.80225555	51.92682
3036	1	-183.4071107	-7.25280555	51.92682
3037	2	-182.1509007	-7.97807955	51.92682
3038	2	-183.4071107	-5.80225555	51.92682
3039	1	-184.6633307	-5.07697555	51.92682
3040	1	-185.9195407	-2.90115555	51.92682
3041	2	-184.6633307	-3.62642555	51.92682
3042	1	-182.1509007	-5.07697555	51.92682
3043	1	-183.4071107	-2.90115555	51.92682
3044	2	-182.1509007	-3.62642555	51.92682
3045	2	-185.9195407	-1.45059555	51.92682
3046	1	-184.6633307	-0.72532555	51.92682
3047	2	-183.4071107	-1.45059555	51.92682
3048	1	-182.1509007	-0.72532555	51.92682
3049	1	-185.9195407	1.45055	51.92682
3050	2	-184.6633307	0.725276	51.92682
3051	2	-185.9195407	2.9011	51.92682
3052	1	-183.4071107	1.45055	51.92682
3053	2	-182.1509007	0.725276	51.92682
3054	2	-183.4071107	2.9011	51.92682
3055	1	-184.6633307	3.62638	51.92682
3056	1	-185.9195407	5.8022	51.92682
3057	2	-184.6633307	5.07693	51.92682
3058	1	-182.1509007	3.62638	51.92682
3059	1	-183.4071107	5.8022	51.92682
3060	2	-182.1509007	5.07693	51.92682
3061	2	-185.9195407	7.25276	51.92682
3062	1	-184.6633307	7.97803	51.92682
3063	2	-183.4071107	7.25276	51.92682
3064	1	-182.1509007	7.97803	51.92682
3065	1	-185.9195407	10.15390555	51.92682
3066	2	-184.6633307	9.42863155	51.92682
3067	2	-185.9195407	11.60445555	51.92682
3068	1	-183.4071107	10.15390555	51.92682
3069	2	-182.1509007	9.42863155	51.92682
3070	2	-183.4071107	11.60445555	51.92682
3071	1	-184.6633307	12.32973555	51.92682
3072	1	-185.9195407	14.50555555	51.92682
3073	2	-184.6633307	13.78028555	51.92682
3074	1	-182.1509007	12.32973555	51.92682
3075	1	-183.4071107	14.50555555	51.92682
3076	2	-182.1509007	13.78028555	51.92682
3077	2	-185.9195407	15.95611555	51.92682
3078	1	-184.6633307	16.68138555	51.92682
3079	2	-183.4071107	15.95611555	51.92682
3080	1	-182.1509007	16.68138555	51.92682
3081	1	-185.9195407	18.8572611	51.92682
3082	2	-184.6633307	18.1319871	51.92682
3083	2	-185.9195407	20.3078111	51.92682
3084	1	-183.4071107	18.8572611	51.92682
3085	2	-182.1509007	18.1319871	51.92682
3086	2	-183.4071107	20.3078111	51.92682
3087	1	-184.6633307	21.0330911	51.92682
3088	1	-185.9195407	23.2089111	51.92682
3089	2	-184.6633307	22.4836411	51.92682
3090	1	-182.1509007	21.0330911	51.92682
3091	1	-183.4071107	23.2089111	51.92682
3092	2	-182.1509007	22.4836411	51.92682
3093	2	-185.9195407	24.6594711	51.92682
3094	1	-184.6633307	25.3847411	51.92682
3095	2	-183.4071107	24.6594711	51.92682
3096	1	-182.1509007	25.3847411	51.92682
3097	1	-180.8946882	-7.25280555	51.92682
3098	2	-179.6384782	-7.97807955	51.92682
3099	2	-180.8946882	-5.80225555	51.92682
3100	1	-178.3822582	-7.25280555	51.92682
3101	2	-177.1260482	-7.97807955	51.92682
3102	2	-178.3822582	-5.80225555	51.92682
3103	1	-179.6384782	-5.07697555	51.92682
3104	1	-180.8946882	-2.90115555	51.92682
3105	2	-179.6384782	-3.62642555	51.92682
3106	1	-177.1260482	-5.07697555	51.92682
3107	1	-178.3822582	-2.90115555	51.92682
3108	2	-177.1260482	-3.62642555	51.92682
3109	2	-180.8946882	-1.45059555	51.92682
3110	1	-179.6384782	-0.72532555	51.92682
3111	2	-178.3822582	-1.45059555	51.92682
3112	1	-177.1260482	-0.72532555	51.92682
3113	1	-180.8946882	1.45055	51.92682
3114	2	-179.6384782	0.725276	51.92682
3115	2	-180.8946882	2.9011	51.92682
3116	1	-178.3822582	1.45055	51.92682
3117	2	-177.1260482	0.725276	51.92682
3118	2	-178.3822582	2.9011	51.92682
3119	1	-179.6384782	3.62638	51.92682
3120	1	-180.8946882	5.8022	51.92682
3121	2	-179.6384782	5.07693	51.92682
3122	1	-177.1260482	3.62638	51.92682
3123	1	-178.3822582	5.8022	51.92682
3124	2	-177.1260482	5.07693	51.92682
3125	2	-180.8946882	7.25276	51.92682
3126	1	-179.6384782	7.97803	51.92682
3127	2	-178.3822582	7.25276	51.92682
3128	1	-180.8946882	10.15390555	51.92682
3129	2	-179.6384782	9.42863155	51.92682
3130	2	-180.8946882	11.60445555	51.92682
3131	1	-178.3822582	10.15390555	51.92682
3132	2	-178.3822582	11.60445555	51.92682
3133	1	-179.6384782	12.32973555	51.92682
3134	1	-180.8946882	14.50555555	51.92682
3135	2	-179.6384782	13.78028555	51.92682
3136	1	-177.1260482	12.32973555	51.92682
3137	1	-178.3822582	14.50555555	51.92682
3138	2	-177.1260482	13.78028555	51.92682
3139	2	-180.8946882	15.95611555	51.92682
3140	1	-179.6384782	16.68138555	51.92682
3141	2	-178.3822582	15.95611555	51.92682
3142	1	-177.1260482	16.68138555	51.92682
3143	1	-180.8946882	18.8572611	51.92682
3144	2	-179.6384782	18.1319871	51.92682
3145	2	-180.8946882	20.3078111	51.92682
3146	1	-178.3822582	18.8572611	51.92682
3147	2	-177.1260482	18.1319871	51.92682
3148	2	-178.3822582	20.3078111	51.92682
3149	1	-179.6384782	21.0330911	51.92682
3150	1	-180.8946882	23.2089111	51.92682
3151	2	-179.6384782	22.4836411	51.92682
3152	1	-177.1260482	21.0330911	51.92682
3153	1	-178.3822582	23.2089111	51.92682
3154	2	-177.1260482	22.4836411	51.92682
3155	2	-180.8946882	24.6594711	51.92682
3156	1	-179.6384782	25.3847411	51.92682
3157	2	-178.3822582	24.6594711	51.92682
3158	1	-177.1260482	25.3847411	51.92682
3159	1	-175.8698358	-7.25280555	51.92682
3160	2	-174.6136258	-7.97807955	51.92682
3161	2	-175.8698358	-5.80225555	51.92682
3162	1	-173.3574058	-7.25280555	51.92682
3163	2	-172.1011958	-7.97807955	51.92682
3164	2	-173.3574058	-5.80225555	51.92682
3165	1	-174.6136258	-5.07697555	51.92682
3166	1	-175.8698358	-2.90115555	51.92682
3167	2	-174.6136258	-3.62642555	51.92682
3168	1	-172.1011958	-5.07697555	51.92682
3169	1	-173.3574058	-2.90115555	51.92682
3170	2	-172.1011958	-3.62642555	51.92682
3171	2	-175.8698358	-1.45059555	51.92682
3172	1	-174.6136258	-0.72532555	51.92682
3173	2	-173.3574058	-1.45059555	51.92682
3174	1	-172.1011958	-0.72532555	51.92682
3175	1	-175.8698358	1.45055	51.92682
3176	2	-174.6136258	0.725276	51.92682
3177	2	-175.8698358	2.9011	51.92682
3178	1	-173.3574058	1.45055	51.92682
3179	2	-172.1011958	0.725276	51.92682
3180	2	-173.3574058	2.9011	51.92682
3181	1	-174.6136258	3.62638	51.92682
3182	1	-172.1011958	3.62638	51.92682
3183	1	-175.8698358	14.50555555	51.92682
3184	2	-174.6136258	13.78028555	51.92682
3185	1	-173.3574058	14.50555555	51.92682
3186	2	-172.1011958	13.78028555	51.92682
3187	2	-175.8698358	15.95611555	51.92682
3188	1	-174.6136258	16.68138555	51.92682
3189	2	-173.3574058	15.95611555	51.92682
3190	1	-172.1011958	16.68138555	51.92682
3191	1	-175.8698358	18.8572611	51.92682
3192	2	-174.6136258	18.1319871	51.92682
3193	2	-175.8698358	20.3078111	51.92682
3194	1	-173.3574058	18.8572611	51.92682
3195	2	-172.1011958	18.1319871	51.92682
3196	2	-173.3574058	20.3078111	51.92682
3197	1	-174.6136258	21.0330911	51.92682
3198	1	-175.8698358	23.2089111	51.92682
3199	2	-174.6136258	22.4836411	51.92682
3200	1	-172.1011958	21.0330911	51.92682
3201	1	-173.3574058	23.2089111	51.92682
3202	2	-172.1011958	22.4836411	51.92682
3203	2	-175.8698358	24.6594711	51.92682
3204	1	-174.6136258	25.3847411	51.92682
3205	2	-173.3574058	24.6594711	51.92682
3206	1	-172.1011958	25.3847411	51.92682
3207	1	-170.8449833	-7.25280555	51.92682
3208	2	-169.5887733	-7.97807955	51.92682
3209	2	-170.8449833	-5.80225555	51.92682
3210	1	-168.3325533	-7.25280555	51.92682
3211	2	-167.0763433	-7.97807955	51.92682
3212	2	-168.3325533	-5.80225555	51.92682
3213	1	-169.5887733	-5.07697555	51.92682
3214	1	-170.8449833	-2.90115555	51.92682
3215	2	-169.5887733	-3.62642555	51.92682
3216	1	-167.0763433	-5.07697555	51.92682
3217	1	-168.3325533	-2.90115555	51.92682
3218	2	-167.0763433	-3.62642555	51.92682
3219	2	-170.8449833	-1.45059555	51.92682
3220	1	-169.5887733	-0.72532555	51.92682
3221	2	-168.3325533	-1.45059555	51.92682
3222	1	-167.0763433	-0.72532555	51.92682
3223	1	-170.8449833	1.45055	51.92682
3224	2	-169.5887733	0.725276	51.92682
3225	2	-170.8449833	2.9011	51.92682
3226	1	-168.3325533	1.45055	51.92682
3227	2	-167.0763433	0.725276	51.92682
3228	2	-168.3325533	2.9011	51.92682
3229	1	-169.5887733	3.62638	51.92682
3230	2	-169.5887733	5.07693	51.92682
3231	1	-167.0763433	3.62638	51.92682
3232	1	-168.3325533	5.8022	51.92682
3233	2	-167.0763433	5.07693	51.92682
3234	2	-168.3325533	7.25276	51.92682
3235	1	-167.0763433	7.97803	51.92682
3236	1	-168.3325533	10.15390555	51.92682
3237	2	-167.0763433	9.42863155	51.92682
3238	2	-168.3325533	11.60445555	51.92682
3239	1	-169.5887733	12.32973555	51.92682
3240	1	-170.8449833	14.50555555	51.92682
3241	2	-169.5887733	13.78028555	51.92682
3242	1	-167.0763433	12.32973555	51.92682
3243	1	-168.3325533	14.50555555	51.92682
3244	2	-167.0763433	13.78028555	51.92682
3245	2	-170.8449833	15.95611555	51.92682
3246	1	-169.5887733	16.68138555	51.92682
3247	2	-168.3325533	15.95611555	51.92682
3248	1	-167.0763433	16.68138555	51.92682
3249	1	-170.8449833	18.8572611	51.92682
3250	2	-169.5887733	18.1319871	51.92682
3251	2	-170.8449833	20.3078111	51.92682
3252	1	-168.3325533	18.8572611	51.92682
3253	2	-167.0763433	18.1319871	51.92682
3254	2	-168.3325533	20.3078111	51.92682
3255	1	-169.5887733	21.0330911	51.92682
3256	1	-170.8449833	23.2089111	51.92682
3257	2	-169.5887733	22.4836411	51.92682
3258	1	-167.0763433	21.0330911	51.92682
3259	1	-168.3325533	23.2089111	51.92682
3260	2	-167.0763433	22.4836411	51.92682
3261	2	-170.8449833	24.6594711	51.92682
3262	1	-169.5887733	25.3847411	51.92682
3263	2	-168.3325533	24.6594711	51.92682
3264	1	-167.0763433	25.3847411	51.92682
3265	1	-165.8201309	-7.25280555	51.92682
3266	2	-164.5639209	-7.97807955	51.92682
3267	2	-165.8201309	-5.80225555	51.92682
3268	1	-163.3077009	-7.25280555	51.92682
3269	2	-162.0514909	-7.97807955	51.92682
3270	2	-163.3077009	-5.80225555	51.92682
3271	1	-164.5639209	-5.07697555	51.92682
3272	1	-165.8201309	-2.90115555	51.92682
3273	2	-164.5639209	-3.62642555	51.92682
3274	1	-162.0514909	-5.07697555	51.92682
3275	1	-163.3077009	-2.90115555	51.92682
3276	2	-162.0514909	-3.62642555	51.92682
3277	2	-165.8201309	-1.45059555	51.92682
3278	1	-164.5639209	-0.72532555	51.92682
3279	2	-163.3077009	-1.45059555	51.92682
3280	1	-162.0514909	-0.72532555	51.92682
3281	1	-165.8201309	1.45055	51.92682
3282	2	-164.5639209	0.725276	51.92682
3283	2	-165.8201309	2.9011	51.92682
3284	1	-163.3077009	1.45055	51.92682
3285	2	-162.0514909	0.725276	51.92682
3286	2	-163.3077009	2.9011	51.92682
3287	1	-164.5639209	3.62638	51.92682
3288	1	-165.8201309	5.8022	51.92682
3289	2	-164.5639209	5.07693	51.92682
3290	1	-162.0514909	3.62638	51.92682
3291	1	-163.3077009	5.8022	51.92682
3292	2	-162.0514909	5.07693	51.92682
3293	2	-165.8201309	7.25276	51.92682
3294	1	-164.5639209	7.97803	51.92682
3295	2	-163.3077009	7.25276	51.92682
3296	1	-162.0514909	7.97803	51.92682
3297	1	-165.8201309	10.15390555	51.92682
3298	2	-164.5639209	9.42863155	51.92682
3299	2	-165.8201309	11.60445555	51.92682
3300	1	-163.3077009	10.15390555	51.92682
3301	2	-162.0514909	9.42863155	51.92682
3302	2	-163.3077009	11.60445555	51.92682
3303	1	-164.5639209	12.32973555	51.92682
3304	1	-165.8201309	14.50555555	51.92682
3305	2	-164.5639209	13.78028555	51.92682
3306	1	-162.0514909	12.32973555	51.92682
3307	1	-163.3077009	14.50555555	51.92682
3308	2	-162.0514909	13.78028555	51.92682
3309	2	-165.8201309	15.95611555	51.92682
3310	1	-164.5639209	16.68138555	51.92682
3311	2	-163.3077009	15.95611555	51.92682
3312	1	-162.0514909	16.68138555	51.92682
3313	1	-165.8201309	18.8572611	51.92682
3314	2	-164.5639209	18.1319871	51.92682
3315	2	-165.8201309	20.3078111	51.92682
3316	1	-163.3077009	18.8572611	51.92682
3317	2	-162.0514909	18.1319871	51.92682
3318	2	-163.3077009	20.3078111	51.92682
3319	1	-164.5639209	21.0330911	51.92682
3320	1	-165.8201309	23.2089111	51.92682
3321	2	-164.5639209	22.4836411	51.92682
3322	1	-162.0514909	21.0330911	51.92682
3323	1	-163.3077009	23.2089111	51.92682
3324	2	-162.0514909	22.4836411	51.92682
3325	2	-165.8201309	24.6594711	51.92682
3326	1	-164.5639209	25.3847411	51.92682
3327	2	-163.3077009	24.6594711	51.92682
3328	1	-162.0514909	25.3847411	51.92682
3329	1	-160.7952784	-7.25280555	51.92682
3330	2	-159.5390684	-7.97807955	51.92682
3331	2	-160.7952784	-5.80225555	51.92682
3332	1	-158.2828484	-7.25280555	51.92682
3333	2	-157.0266384	-7.97807955	51.92682
3334	2	-158.2828484	-5.80225555	51.92682
3335	1	-159.5390684	-5.07697555	51.92682
3336	1	-160.7952784	-2.90115555	51.92682
3337	2	-159.5390684	-3.62642555	51.92682
3338	1	-157.0266384	-5.07697555	51.92682
3339	1	-158.2828484	-2.90115555	51.92682
3340	2	-157.0266384	-3.62642555	51.92682
3341	2	-160.7952784	-1.45059555	51.92682
3342	1	-159.5390684	-0.72532555	51.92682
3343	2	-158.2828484	-1.45059555	51.92682
3344	1	-157.0266384	-0.72532555	51.92682
3345	1	-160.7952784	1.45055	51.92682
3346	2	-159.5390684	0.725276	51.92682
3347	2	-160.7952784	2.9011	51.92682
3348	1	-158.2828484	1.45055	51.92682
3349	2	-157.0266384	0.725276	51.92682
3350	2	-158.2828484	2.9011	51.92682
3351	1	-159.5390684	3.62638	51.92682
3352	1	-160.7952784	5.8022	51.92682
3353	2	-159.5390684	5.07693	51.92682
3354	1	-157.0266384	3.62638	51.92682
3355	1	-158.2828484	5.8022	51.92682
3356	2	-157.0266384	5.07693	51.92682
3357	2	-160.7952784	7.25276	51.92682
3358	1	-159.5390684	7.97803	51.92682
3359	2	-158.2828484	7.25276	51.92682
3360	1	-157.0266384	7.97803	51.92682
3361	1	-160.7952784	10.15390555	51.92682
3362	2	-159.5390684	9.42863155	51.92682
3363	2	-160.7952784	11.60445555	51.92682
3364	1	-158.2828484	10.15390555	51.92682
3365	2	-157.0266384	9.42863155	51.92682
3366	2	-158.2828484	11.60445555	51.92682
3367	1	-159.5390684	12.32973555	51.92682
3368	1	-160.7952784	14.50555555	51.92682
3369	2	-159.5390684	13.78028555	51.92682
3370	1	-157.0266384	12.32973555	51.92682
3371	1	-158.2828484	14.50555555	51.92682
3372	2	-157.0266384	13.78028555	51.92682
3373	2	-160.7952784	15.95611555	51.92682
3374	1	-159.5390684	16.68138555	51.92682
3375	2	-158.2828484	15.95611555	51.92682
3376	1	-157.0266384	16.68138555	51.92682
3377	1	-160.7952784	18.8572611	51.92682
3378	2	-159.5390684	18.1319871	51.92682
3379	2	-160.7952784	20.3078111	51.92682
3380	1	-158.2828484	18.8572611	51.92682
3381	2	-157.0266384	18.1319871	51.92682
3382	2	-158.2828484	20.3078111	51.92682
3383	1	-159.5390684	21.0330911	51.92682
3384	1	-160.7952784	23.2089111	51.92682
3385	2	-159.5390684	22.4836411	51.92682
3386	1	-157.0266384	21.0330911	51.92682
3387	1	-158.2828484	23.2089111	51.92682
3388	2	-157.0266384	22.4836411	51.92682
3389	2	-160.7952784	24.6594711	51.92682
3390	1	-159.5390684	25.3847411	51.92682
3391	2	-158.2828484	24.6594711	51.92682
3392	1	-157.0266384	25.3847411	51.92682
3393	1	-190.9443931	27.56061665	51.92682
3394	2	-189.6881831	26.83534265	51.92682
3395	2	-190.9443931	29.01116665	51.92682
3396	1	-188.4319631	27.56061665	51.92682
3397	2	-187.1757531	26.83534265	51.92682
3398	2	-188.4319631	29.01116665	51.92682
3399	1	-189.6881831	29.73644665	51.92682
3400	1	-190.9443931	31.91226665	51.92682
3401	2	-189.6881831	31.18699665	51.92682
3402	1	-187.1757531	29.73644665	51.92682
3403	1	-188.4319631	31.91226665	51.92682
3404	2	-187.1757531	31.18699665	51.92682
3405	2	-190.9443931	33.36282665	51.92682
3406	1	-189.6881831	34.08809665	51.92682
3407	2	-188.4319631	33.36282665	51.92682
3408	1	-187.1757531	34.08809665	51.92682
3409	1	-190.9443931	36.2639722	51.92682
3410	2	-189.6881831	35.5386982	51.92682
3411	2	-190.9443931	37.7145222	51.92682
3412	1	-188.4319631	36.2639722	51.92682
3413	2	-187.1757531	35.5386982	51.92682
3414	2	-188.4319631	37.7145222	51.92682
3415	1	-189.6881831	38.4398022	51.92682
3416	1	-190.9443931	40.6156222	51.92682
3417	2	-189.6881831	39.8903522	51.92682
3418	1	-187.1757531	38.4398022	51.92682
3419	1	-188.4319631	40.6156222	51.92682
3420	2	-187.1757531	39.8903522	51.92682
3421	2	-190.9443931	42.0661822	51.92682
3422	1	-189.6881831	42.7914522	51.92682
3423	2	-188.4319631	42.0661822	51.92682
3424	1	-187.1757531	42.7914522	51.92682
3425	1	-190.9443931	44.96732775	51.92682
3426	2	-189.6881831	44.24205375	51.92682
3427	2	-190.9443931	46.41787775	51.92682
3428	1	-188.4319631	44.96732775	51.92682
3429	2	-187.1757531	44.24205375	51.92682
3430	2	-188.4319631	46.41787775	51.92682
3431	1	-189.6881831	47.14315775	51.92682
3432	1	-190.9443931	49.31897775	51.92682
3433	2	-189.6881831	48.59370775	51.92682
3434	1	-187.1757531	47.14315775	51.92682
3435	1	-188.4319631	49.31897775	51.92682
3436	2	-187.1757531	48.59370775	51.92682
3437	2	-190.9443931	50.76953775	51.92682
3438	1	-189.6881831	51.49480775	51.92682
3439	2	-188.4319631	50.76953775	51.92682
3440	1	-187.1757531	51.49480775	51.92682
3441	1	-190.9443931	53.6706833	51.92682
3442	2	-189.6881831	52.9454093	51.92682
3443	2	-190.9443931	55.1212333	51.92682
3444	1	-188.4319631	53.6706833	51.92682
3445	2	-187.1757531	52.9454093	51.92682
3446	2	-188.4319631	55.1212333	51.92682
3447	1	-189.6881831	55.8465133	51.92682
3448	1	-190.9443931	58.0223333	51.92682
3449	2	-189.6881831	57.2970633	51.92682
3450	1	-187.1757531	55.8465133	51.92682
3451	1	-188.4319631	58.0223333	51.92682
3452	2	-187.1757531	57.2970633	51.92682
3453	2	-190.9443931	59.4728933	51.92682
3454	1	-189.6881831	60.1981633	51.92682
3455	2	-188.4319631	59.4728933	51.92682
3456	1	-187.1757531	60.1981633	51.92682
3457	1	-185.9195407	27.56061665	51.92682
3458	2	-184.6633307	26.83534265	51.92682
3459	2	-185.9195407	29.01116665	51.92682
3460	1	-183.4071107	27.56061665	51.92682
3461	2	-182.1509007	26.83534265	51.92682
3462	2	-183.4071107	29.01116665	51.92682
3463	1	-184.6633307	29.73644665	51.92682
3464	1	-185.9195407	31.91226665	51.92682
3465	2	-184.6633307	31.18699665	51.92682
3466	1	-182.1509007	29.73644665	51.92682
3467	1	-183.4071107	31.91226665	51.92682
3468	2	-182.1509007	31.18699665	51.92682
3469	2	-185.9195407	33.36282665	51.92682
3470	1	-184.6633307	34.08809665	51.92682
3471	2	-183.4071107	33.36282665	51.92682
3472	1	-182.1509007	34.08809665	51.92682
3473	1	-185.9195407	36.2639722	51.92682
3474	2	-184.6633307	35.5386982	51.92682
3475	2	-185.9195407	37.7145222	51.92682
3476	1	-183.4071107	36.2639722	51.92682
3477	2	-182.1509007	35.5386982	51.92682
3478	2	-183.4071107	37.7145222	51.92682
3479	1	-184.6633307	38.4398022	51.92682
3480	1	-185.9195407	40.6156222	51.92682
3481	2	-184.6633307	39.8903522	51.92682
3482	1	-182.1509007	38.4398022	51.92682
3483	1	-183.4071107	40.6156222	51.92682
3484	2	-182.1509007	39.8903522	51.92682
3485	2	-185.9195407	42.0661822	51.92682
3486	1	-184.6633307	42.7914522	51.92682
3487	2	-183.4071107	42.0661822	51.92682
3488	1	-182.1509007	42.7914522	51.92682
3489	1	-185.9195407	44.96732775	51.92682
3490	2	-184.6633307	44.24205375	51.92682
3491	2	-185.9195407	46.41787775	51.92682
3492	1	-183.4071107	44.96732775	51.92682
3493	2	-182.1509007	44.24205375	51.92682
3494	2	-183.4071107	46.41787775	51.92682
3495	1	-184.6633307	47.14315775	51.92682
3496	1	-185.9195407	49.31897775	51.92682
3497	2	-184.6633307	48.59370775	51.92682
3498	1	-182.1509007	47.14315775	51.92682
3499	1	-183.4071107	49.31897775	51.92682
3500	2	-182.1509007	48.59370775	51.92682
3501	2	-185.9195407	50.76953775	51.92682
3502	1	-184.6633307	51.49480775	51.92682
3503	2	-183.4071107	50.76953775	51.92682
3504	1	-182.1509007	51.49480775	51.92682
3505	1	-185.9195407	53.6706833	51.92682
3506	2	-184.6633307	52.9454093	51.92682
3507	2	-185.9195407	55.1212333	51.92682
3508	1	-183.4071107	53.6706833	51.92682
3509	2	-182.1509007	52.9454093	51.92682
3510	2	-183.4071107	55.1212333	51.92682
3511	1	-184.6633307	55.8465133	51.92682
3512	1	-185.9195407	58.0223333	51.92682
3513	2	-184.6633307	57.2970633	51.92682
3514	1	-182.1509007	55.8465133	51.92682
3515	1	-183.4071107	58.0223333	51.92682
3516	2	-182.1509007	57.2970633	51.92682
3517	2	-185.9195407	59.4728933	51.92682
3518	1	-184.6633307	60.1981633	51.92682
3519	2	-183.4071107	59.4728933	51.92682
3520	1	-182.1509007	60.1981633	51.92682
3521	1	-180.8946882	27.56061665	51.92682
3522	2	-179.6384782	26.83534265	51.92682
3523	2	-180.8946882	29.01116665	51.92682
3524	1	-178.3822582	27.56061665	51.92682
3525	2	-177.1260482	26.83534265	51.92682
3526	2	-178.3822582	29.01116665	51.92682
3527	1	-179.6384782	29.73644665	51.92682
3528	1	-180.8946882	31.91226665	51.92682
3529	2	-179.6384782	31.18699665	51.92682
3530	1	-177.1260482	29.73644665	51.92682
3531	1	-178.3822582	31.91226665	51.92682
3532	2	-177.1260482	31.18699665	51.92682
3533	2	-180.8946882	33.36282665	51.92682
3534	1	-179.6384782	34.08809665	51.92682
3535	2	-178.3822582	33.36282665	51.92682
3536	1	-177.1260482	34.08809665	51.92682
3537	1	-180.8946882	36.2639722	51.92682
3538	2	-179.6384782	35.5386982	51.92682
3539	2	-180.8946882	37.7145222	51.92682
3540	1	-178.3822582	36.2639722	51.92682
3541	2	-177.1260482	35.5386982	51.92682
3542	2	-178.3822582	37.7145222	51.92682
3543	1	-179.6384782	38.4398022	51.92682
3544	1	-180.8946882	40.6156222	51.92682
3545	2	-179.6384782	39.8903522	51.92682
3546	1	-177.1260482	38.4398022	51.92682
3547	1	-178.3822582	40.6156222	51.92682
3548	2	-177.1260482	39.8903522	51.92682
3549	2	-180.8946882	42.0661822	51.92682
3550	1	-179.6384782	42.7914522	51.92682
3551	2	-178.3822582	42.0661822	51.92682
3552	1	-180.8946882	44.96732775	51.92682
3553	2	-179.6384782	44.24205375	51.92682
3554	2	-180.8946882	46.41787775	51.92682
3555	1	-178.3822582	44.96732775	51.92682
3556	2	-178.3822582	46.41787775	51.92682
3557	1	-179.6384782	47.14315775	51.92682
3558	1	-180.8946882	49.31897775	51.92682
3559	2	-179.6384782	48.59370775	51.92682
3560	1	-177.1260482	47.14315775	51.92682
3561	1	-178.3822582	49.31897775	51.92682
3562	2	-177.1260482	48.59370775	51.92682
3563	2	-180.8946882	50.76953775	51.92682
3564	1	-179.6384782	51.49480775	51.92682
3565	2	-178.3822582	50.76953775	51.92682
3566	1	-177.1260482	51.49480775	51.92682
3567	1	-180.8946882	53.6706833	51.92682
3568	2	-179.6384782	52.9454093	51.92682
3569	2	-180.8946882	55.1212333	51.92682
3570	1	-178.3822582	53.6706833	51.92682
3571	2	-177.1260482	52.9454093	51.92682
3572	2	-178.3822582	55.1212333	51.92682
3573	1	-179.6384782	55.8465133	51.92682
3574	1	-180.8946882	58.0223333	51.92682
3575	2	-179.6384782	57.2970633	51.92682
3576	1	-177.1260482	55.8465133	51.92682
3577	1	-178.3822582	58.0223333	51.92682
3578	2	-177.1260482	57.2970633	51.92682
3579	2	-180.8946882	59.4728933	51.92682
3580	1	-179.6384782	60.1981633	51.92682
3581	2	-178.3822582	59.4728933	51.92682
3582	1	-177.1260482	60.1981633	51.92682
3583	1	-175.8698358	27.56061665	51.92682
3584	2	-174.6136258	26.83534265	51.92682
3585	2	-175.8698358	29.01116665	51.92682
3586	1	-173.3574058	27.56061665	51.92682
3587	2	-172.1011958	26.83534265	51.92682
3588	2	-173.3574058	29.01116665	51.92682
3589	1	-174.6136258	29.73644665	51.92682
3590	1	-175.8698358	31.91226665	51.92682
3591	2	-174.6136258	31.18699665	51.92682
3592	1	-172.1011958	29.73644665	51.92682
3593	1	-173.3574058	31.91226665	51.92682
3594	2	-172.1011958	31.18699665	51.92682
3595	2	-175.8698358	33.36282665	51.92682
3596	1	-174.6136258	34.08809665	51.92682
3597	2	-173.3574058	33.36282665	51.92682
3598	1	-172.1011958	34.08809665	51.92682
3599	1	-175.8698358	36.2639722	51.92682
3600	2	-174.6136258	35.5386982	51.92682
3601	2	-175.8698358	37.7145222	51.92682
3602	1	-173.3574058	36.2639722	51.92682
3603	2	-172.1011958	35.5386982	51.92682
3604	2	-173.3574058	37.7145222	51.92682
3605	1	-174.6136258	38.4398022	51.92682
3606	1	-172.1011958	38.4398022	51.92682
3607	1	-175.8698358	49.31897775	51.92682
3608	2	-174.6136258	48.59370775	51.92682
3609	1	-173.3574058	49.31897775	51.92682
3610	2	-172.1011958	48.59370775	51.92682
3611	2	-175.8698358	50.76953775	51.92682
3612	1	-174.6136258	51.49480775	51.92682
3613	2	-173.3574058	50.76953775	51.92682
3614	1	-172.1011958	51.49480775	51.92682
3615	1	-175.8698358	53.6706833	51.92682
3616	2	-174.6136258	52.9454093	51.92682
3617	2	-175.8698358	55.1212333	51.92682
3618	1	-173.3574058	53.6706833	51.92682
3619	2	-172.1011958	52.9454093	51.92682
3620	2	-173.3574058	55.1212333	51.92682
3621	1	-174.6136258	55.8465133	51.92682
3622	1	-175.8698358	58.0223333	51.92682
3623	2	-174.6136258	57.2970633	51.92682
3624	1	-172.1011958	55.8465133	51.92682
3625	1	-173.3574058	58.0223333	51.92682
3626	2	-172.1011958	57.2970633	51.92682
3627	2	-175.8698358	59.4728933	51.92682
3628	1	-174.6136258	60.1981633	51.92682
3629	2	-173.3574058	59.4728933	51.92682
3630	1	-172.1011958	60.1981633	51.92682
3631	1	-170.8449833	27.56061665	51.92682
3632	2	-169.5887733	26.83534265	51.92682
3633	2	-170.8449833	29.01116665	51.92682
3634	1	-168.3325533	27.56061665	51.92682
3635	2	-167.0763433	26.83534265	51.92682
3636	2	-168.3325533	29.01116665	51.92682
3637	1	-169.5887733	29.73644665	51.92682
3638	1	-170.8449833	31.91226665	51.92682
3639	2	-169.5887733	31.18699665	51.92682
3640	1	-167.0763433	29.73644665	51.92682
3641	1	-168.3325533	31.91226665	51.92682
3642	2	-167.0763433	31.18699665	51.92682
3643	2	-170.8449833	33.36282665	51.92682
3644	1	-169.5887733	34.08809665	51.92682
3645	2	-168.3325533	33.36282665	51.92682
3646	1	-167.0763433	34.08809665	51.92682
3647	1	-170.8449833	36.2639722	51.92682
3648	2	-169.5887733	35.5386982	51.92682
3649	2	-170.8449833	37.7145222	51.92682
3650	1	-168.3325533	36.2639722	51.92682
3651	2	-167.0763433	35.5386982	51.92682
3652	2	-168.3325533	37.7145222	51.92682
3653	1	-169.5887733	38.4398022	51.92682
3654	2	-169.5887733	39.8903522	51.92682
3655	1	-167.0763433	38.4398022	51.92682
3656	1	-168.3325533	40.6156222	51.92682
3657	2	-167.0763433	39.8903522	51.92682
3658	2	-168.3325533	42.0661822	51.92682
3659	1	-167.0763433	42.7914522	51.92682
3660	1	-168.3325533	44.96732775	51.92682
3661	2	-167.0763433	44.24205375	51.92682
3662	2	-168.3325533	46.41787775	51.92682
3663	1	-169.5887733	47.14315775	51.92682
3664	1	-170.8449833	49.31897775	51.92682
3665	2	-169.5887733	48.59370775	51.92682
3666	1	-167.0763433	47.14315775	51.92682
3667	1	-168.3325533	49.31897775	51.92682
3668	2	-167.0763433	48.59370775	51.92682
3669	2	-170.8449833	50.76953775	51.92682
3670	1	-169.5887733	51.49480775	51.92682
3671	2	-168.3325533	50.76953775	51.92682
3672	1	-167.0763433	51.49480775	51.92682
3673	1	-170.8449833	53.6706833	51.92682
3674	2	-169.5887733	52.9454093	51.92682
3675	2	-170.8449833	55.1212333	51.92682
3676	1	-168.3325533	53.6706833	51.92682
3677	2	-167.0763433	52.9454093	51.92682
3678	2	-168.3325533	55.1212333	51.92682
3679	1	-169.5887733	55.8465133	51.92682
3680	1	-170.8449833	58.0223333	51.92682
3681	2	-169.5887733	57.2970633	51.92682
3682	1	-167.0763433	55.8465133	51.92682
3683	1	-168.3325533	58.0223333	51.92682
3684	2	-167.0763433	57.2970633	51.92682
3685	2	-170.8449833	59.4728933	51.92682
3686	1	-169.5887733	60.1981633	51.92682
3687	2	-168.3325533	59.4728933	51.92682
3688	1	-167.0763433	60.1981633	51.92682
3689	1	-165.8201309	27.56061665	51.92682
3690	2	-164.5639209	26.83534265	51.92682
3691	2	-165.8201309	29.01116665	51.92682
3692	1	-163.3077009	27.56061665	51.92682
3693	2	-162.0514909	26.83534265	51.92682
3694	2	-163.3077009	29.01116665	51.92682
3695	1	-164.5639209	29.73644665	51.92682
3696	1	-165.8201309	31.91226665	51.92682
3697	2	-164.5639209	31.18699665	51.92682
3698	1	-162.0514909	29.73644665	51.92682
3699	1	-163.3077009	31.91226665	51.92682
3700	2	-162.0514909	31.18699665	51.92682
3701	2	-165.8201309	33.36282665	51.92682
3702	1	-164.5639209	34.08809665	51.92682
3703	2	-163.3077009	33.36282665	51.92682
3704	1	-162.0514909	34.08809665	51.92682
3705	1	-165.8201309	36.2639722	51.92682
3706	2	-164.5639209	35.5386982	51.92682
3707	2	-165.8201309	37.7145222	51.92682
3708	1	-163.3077009	36.2639722	51.92682
3709	2	-162.0514909	35.5386982	51.92682
3710	2	-163.3077009	37.7145222	51.92682
3711	1	-164.5639209	38.4398022	51.92682
3712	1	-165.8201309	40.6156222	51.92682
3713	2	-164.5639209	39.8903522	51.92682
3714	1	-162.0514909	38.4398022	51.92682
3715	1	-163.3077009	40.6156222	51.92682
3716	2	-162.0514909	39.8903522	51.92682
3717	2	-165.8201309	42.0661822	51.92682
3718	1	-164.5639209	42.7914522	51.92682
3719	2	-163.3077009	42.0661822	51.92682
3720	1	-162.0514909	42.7914522	51.92682
3721	1	-165.8201309	44.96732775	51.92682
3722	2	-164.5639209	44.24205375	51.92682
3723	2	-165.8201309	46.41787775	51.92682
3724	1	-163.3077009	44.96732775	51.92682
3725	2	-162.0514909	44.24205375	51.92682
3726	2	-163.3077009	46.41787775	51.92682
3727	1	-164.5639209	47.14315775	51.92682
3728	1	-165.8201309	49.31897775	51.92682
3729	2	-164.5639209	48.59370775	51.92682
3730	1	-162.0514909	47.14315775	51.92682
3731	1	-163.3077009	49.31897775	51.92682
3732	2	-162.0514909	48.59370775	51.92682
3733	2	-165.8201309	50.76953775	51.92682
3734	1	-164.5639209	51.49480775	51.92682
3735	2	-163.3077009	50.76953775	51.92682
3736	1	-162.0514909	51.49480775	51.92682
3737	1	-165.8201309	53.6706833	51.92682
3738	2	-164.5639209	52.9454093	51.92682
3739	2	-165.8201309	55.1212333	51.92682
3740	1	-163.3077009	53.6706833	51.92682
3741	2	-162.0514909	52.9454093	51.92682
3742	2	-163.3077009	55.1212333	51.92682
3743	1	-164.5639209	55.8465133	51.92682
3744	1	-165.8201309	58.0223333	51.92682
3745	2	-164.5639209	57.2970633	51.92682
3746	1	-162.0514909	55.8465133	51.92682
3747	1	-163.3077009	58.0223333	51.92682
3748	2	-162.0514909	57.2970633	51.92682
3749	2	-165.8201309	59.4728933	51.92682
3750	1	-164.5639209	60.1981633	51.92682
3751	2	-163.3077009	59.4728933	51.92682
3752	1	-162.0514909	60.1981633	51.92682
3753	1	-160.7952784	27.56061665	51.92682
3754	2	-159.5390684	26.83534265	51.92682
3755	2	-160.7952784	29.01116665	51.92682
3756	1	-158.2828484	27.56061665	51.92682
3757	2	-157.0266384	26.83534265	51.92682
3758	2	-158.2828484	29.01116665	51.92682
3759	1	-159.5390684	29.73644665	51.92682
3760	1	-160.7952784	31.91226665	51.92682
3761	2	-159.5390684	31.18699665	51.92682
3762	1	-157.0266384	29.73644665	51.92682
3763	1	-158.2828484	31.91226665	51.92682
3764	2	-157.0266384	31.18699665	51.92682
3765	2	-160.7952784	33.36282665	51.92682
3766	1	-159.5390684	34.08809665	51.92682
3767	2	-158.2828484	33.36282665	51.92682
3768	1	-157.0266384	34.08809665	51.92682
3769	1	-160.7952784	36.2639722	51.92682
3770	2	-159.5390684	35.5386982	51.92682
3771	2	-160.7952784	37.7145222	51.92682
3772	1	-158.2828484	36.2639722	51.92682
3773	2	-157.0266384	35.5386982	51.92682
3774	2	-158.2828484	37.7145222	51.92682
3775	1	-159.5390684	38.4398022	51.92682
3776	1	-160.7952784	40.6156222	51.92682
3777	2	-159.5390684	39.8903522	51.92682
3778	1	-157.0266384	38.4398022	51.92682
3779	1	-158.2828484	40.6156222	51.92682
3780	2	-157.0266384	39.8903522	51.92682
3781	2	-160.7952784	42.0661822	51.92682
3782	1	-159.5390684	42.7914522	51.92682
3783	2	-158.2828484	42.0661822	51.92682
3784	1	-157.0266384	42.7914522	51.92682
3785	1	-160.7952784	44.96732775	51.92682
3786	2	-159.5390684	44.24205375	51.92682
3787	2	-160.7952784	46.41787775	51.92682
3788	1	-158.2828484	44.96732775	51.92682
3789	2	-157.0266384	44.24205375	51.92682
3790	2	-158.2828484	46.41787775	51.92682
3791	1	-159.5390684	47.14315775	51.92682
3792	1	-160.7952784	49.31897775	51.92682
3793	2	-159.5390684	48.59370775	51.92682
3794	1	-157.0266384	47.14315775	51.92682
3795	1	-158.2828484	49.31897775	51.92682
3796	2	-157.0266384	48.59370775	51.92682
3797	2	-160.7952784	50.76953775	51.92682
3798	1	-159.5390684	51.49480775	51.92682
3799	2	-158.2828484	50.76953775	51.92682
3800	1	-157.0266384	51.49480775	51.92682
3801	1	-160.7952784	53.6706833	51.92682
3802	2	-159.5390684	52.9454093	51.92682
3803	2	-160.7952784	55.1212333	51.92682
3804	1	-158.2828484	53.6706833	51.92682
3805	2	-157.0266384	52.9454093	51.92682
3806	2	-158.2828484	55.1212333	51.92682
3807	1	-159.5390684	55.8465133	51.92682
3808	1	-160.7952784	58.0223333	51.92682
3809	2	-159.5390684	57.2970633	51.92682
3810	1	-157.0266384	55.8465133	51.92682
3811	1	-158.2828484	58.0223333	51.92682
3812	2	-157.0266384	57.2970633	51.92682
3813	2	-160.7952784	59.4728933	51.92682
3814	1	-159.5390684	60.1981633	51.92682
3815	2	-158.2828484	59.4728933	51.92682
3816	1	-157.0266384	60.1981633	51.92682
3817	1	-155.770426	-42.06622775	51.92682
3818	2	-154.514216	-42.79150175	51.92682
3819	2	-155.770426	-40.61567775	51.92682
3820	1	-153.257996	-42.06622775	51.92682
3821	2	-152.001786	-42.79150175	51.92682
3822	2	-153.257996	-40.61567775	51.92682
3823	1	-154.514216	-39.89039775	51.92682
3824	1	-155.770426	-37.71457775	51.92682
3825	2	-154.514216	-38.43984775	51.92682
3826	1	-152.001786	-39.89039775	51.92682
3827	1	-153.257996	-37.71457775	51.92682
3828	2	-152.001786	-38.43984775	51.92682
3829	2	-155.770426	-36.26401775	51.92682
3830	1	-154.514216	-35.53874775	51.92682
3831	2	-153.257996	-36.26401775	51.92682
3832	1	-152.001786	-35.53874775	51.92682
3833	1	-155.770426	-33.3628722	51.92682
3834	2	-154.514216	-34.0881462	51.92682
3835	2	-155.770426	-31.9123222	51.92682
3836	1	-153.257996	-33.3628722	51.92682
3837	2	-152.001786	-34.0881462	51.92682
3838	2	-153.257996	-31.9123222	51.92682
3839	1	-154.514216	-31.1870422	51.92682
3840	1	-155.770426	-29.0112222	51.92682
3841	2	-154.514216	-29.7364922	51.92682
3842	1	-152.001786	-31.1870422	51.92682
3843	1	-153.257996	-29.0112222	51.92682
3844	2	-152.001786	-29.7364922	51.92682
3845	2	-155.770426	-27.5606622	51.92682
3846	1	-154.514216	-26.8353922	51.92682
3847	2	-153.257996	-27.5606622	51.92682
3848	1	-152.001786	-26.8353922	51.92682
3849	1	-155.770426	-24.65951665	51.92682
3850	2	-154.514216	-25.38479065	51.92682
3851	2	-155.770426	-23.20896665	51.92682
3852	1	-153.257996	-24.65951665	51.92682
3853	2	-152.001786	-25.38479065	51.92682
3854	2	-153.257996	-23.20896665	51.92682
3855	1	-154.514216	-22.48368665	51.92682
3856	1	-155.770426	-20.30786665	51.92682
3857	2	-154.514216	-21.03313665	51.92682
3858	1	-152.001786	-22.48368665	51.92682
3859	1	-153.257996	-20.30786665	51.92682
3860	2	-152.001786	-21.03313665	51.92682
3861	2	-155.770426	-18.85730665	51.92682
3862	1	-154.514216	-18.13203665	51.92682
3863	2	-153.257996	-18.85730665	51.92682
3864	1	-152.001786	-18.13203665	51.92682
3865	1	-155.770426	-15.9561611	51.92682
3866	2	-154.514216	-16.6814351	51.92682
3867	2	-155.770426	-14.5056111	51.92682
3868	1	-153.257996	-15.9561611	51.92682
3869	2	-152.001786	-16.6814351	51.92682
3870	2	-153.257996	-14.5056111	51.92682
3871	1	-154.514216	-13.7803311	51.92682
3872	1	-155.770426	-11.6045111	51.92682
3873	2	-154.514216	-12.3297811	51.92682
3874	1	-152.001786	-13.7803311	51.92682
3875	1	-153.257996	-11.6045111	51.92682
3876	2	-152.001786	-12.3297811	51.92682
3877	2	-155.770426	-10.1539511	51.92682
3878	1	-154.514216	-9.4286811	51.92682
3879	2	-153.257996	-10.1539511	51.92682
3880	1	-152.001786	-9.4286811	51.92682
3881	1	-150.7455735	-42.06622775	51.92682
3882	2	-149.4893635	-42.79150175	51.92682
3883	2	-150.7455735	-40.61567775	51.92682
3884	1	-148.2331435	-42.06622775	51.92682
3885	2	-146.9769335	-42.79150175	51.92682
3886	2	-148.2331435	-40.61567775	51.92682
3887	1	-149.4893635	-39.89039775	51.92682
3888	1	-150.7455735	-37.71457775	51.92682
3889	2	-149.4893635	-38.43984775	51.92682
3890	1	-146.9769335	-39.89039775	51.92682
3891	1	-148.2331435	-37.71457775	51.92682
3892	2	-146.9769335	-38.43984775	51.92682
3893	2	-150.7455735	-36.26401775	51.92682
3894	1	-149.4893635	-35.53874775	51.92682
3895	2	-148.2331435	-36.26401775	51.92682
3896	1	-146.9769335	-35.53874775	51.92682
3897	1	-150.7455735	-33.3628722	51.92682
3898	2	-149.4893635	-34.0881462	51.92682
3899	2	-150.7455735	-31.9123222	51.92682
3900	1	-148.2331435	-33.3628722	51.92682
3901	2	-146.9769335	-34.0881462	51.92682
3902	2	-148.2331435	-31.9123222	51.92682
3903	1	-149.4893635	-31.1870422	51.92682
3904	1	-150.7455735	-29.0112222	51.92682
3905	2	-149.4893635	-29.7364922	51.92682
3906	1	-146.9769335	-31.1870422	51.92682
3907	1	-148.2331435	-29.0112222	51.92682
3908	2	-146.9769335	-29.7364922	51.92682
3909	2	-150.7455735	-27.5606622	51.92682
3910	1	-149.4893635	-26.8353922	51.92682
3911	2	-148.2331435	-27.5606622	51.92682
3912	1	-146.9769335	-26.8353922	51.92682
3913	1	-150.7455735	-24.65951665	51.92682
3914	2	-149.4893635	-25.38479065	51.92682
3915	2	-150.7455735	-23.20896665	51.92682
3916	1	-148.2331435	-24.65951665	51.92682
3917	2	-146.9769335	-25.38479065	51.92682
3918	2	-148.2331435	-23.20896665	51.92682
3919	1	-149.4893635	-22.48368665	51.92682
3920	1	-150.7455735	-20.30786665	51.92682
3921	2	-149.4893635	-21.03313665	51.92682
3922	1	-146.9769335	-22.48368665	51.92682
3923	1	-148.2331435	-20.30786665	51.92682
3924	2	-146.9769335	-21.03313665	51.92682
3925	2	-150.7455735	-18.85730665	51.92682
3926	1	-149.4893635	-18.13203665	51.92682
3927	2	-148.2331435	-18.85730665	51.92682
3928	1	-146.9769335	-18.13203665	51.92682
3929	1	-150.7455735	-15.9561611	51.92682
3930	2	-149.4893635	-16.6814351	51.92682
3931	2	-150.7455735	-14.5056111	51.92682
3932	1	-148.2331435	-15.9561611	51.92682
3933	2	-146.9769335	-16.6814351	51.92682
3934	2	-148.2331435	-14.5056111	51.92682
3935	1	-149.4893635	-13.7803311	51.92682
3936	1	-150.7455735	-11.6045111	51.92682
3937	2	-149.4893635	-12.3297811	51.92682
3938	1	-146.9769335	-13.7803311	51.92682
3939	1	-148.2331435	-11.6045111	51.92682
3940	2	-146.9769335	-12.3297811	51.92682
3941	2	-150.7455735	-10.1539511	51.92682
3942	1	-149.4893635	-9.4286811	51.92682
3943	2	-148.2331435	-10.1539511	51.92682
3944	1	-146.9769335	-9.4286811	51.92682
3945	1	-145.7207211	-42.06622775	51.92682
3946	2	-144.4645111	-42.79150175	51.92682
3947	2	-145.7207211	-40.61567775	51.92682
3948	1	-143.2082911	-42.06622775	51.92682
3949	2	-141.9520811	-42.79150175	51.92682
3950	2	-143.2082911	-40.61567775	51.92682
3951	1	-144.4645111	-39.89039775	51.92682
3952	1	-145.7207211	-37.71457775	51.92682
3953	2	-144.4645111	-38.43984775	51.92682
3954	1	-141.9520811	-39.89039775	51.92682
3955	1	-143.2082911	-37.71457775	51.92682
3956	2	-141.9520811	-38.43984775	51.92682
3957	2	-145.7207211	-36.26401775	51.92682
3958	1	-144.4645111	-35.53874775	51.92682
3959	2	-143.2082911	-36.26401775	51.92682
3960	1	-141.9520811	-35.53874775	51.92682
3961	1	-145.7207211	-33.3628722	51.92682
3962	2	-144.4645111	-34.0881462	51.92682
3963	2	-145.7207211	-31.9123222	51.92682
3964	1	-143.2082911	-33.3628722	51.92682
3965	2	-141.9520811	-34.0881462	51.92682
3966	2	-143.2082911	-31.9123222	51.92682
3967	1	-144.4645111	-31.1870422	51.92682
3968	1	-145.7207211	-29.0112222	51.92682
3969	2	-144.4645111	-29.7364922	51.92682
3970	1	-141.9520811	-31.1870422	51.92682
3971	1	-143.2082911	-29.0112222	51.92682
3972	2	-141.9520811	-29.7364922	51.92682
3973	2	-145.7207211	-27.5606622	51.92682
3974	1	-144.4645111	-26.8353922	51.92682
3975	2	-143.2082911	-27.5606622	51.92682
3976	1	-145.7207211	-24.65951665	51.92682
3977	2	-144.4645111	-25.38479065	51.92682
3978	2	-145.7207211	-23.20896665	51.92682
3979	1	-143.2082911	-24.65951665	51.92682
3980	2	-143.2082911	-23.20896665	51.92682
3981	1	-144.4645111	-22.48368665	51.92682
3982	1	-145.7207211	-20.30786665	51.92682
3983	2	-144.4645111	-21.03313665	51.92682
3984	1	-141.9520811	-22.48368665	51.92682
3985	1	-143.2082911	-20.30786665	51.92682
3986	2	-141.9520811	-21.03313665	51.92682
3987	2	-145.7207211	-18.85730665	51.92682
3988	1	-144.4645111	-18.13203665	51.92682
3989	2	-143.2082911	-18.85730665	51.92682
3990	1	-141.9520811	-18.13203665	51.92682
3991	1	-145.7207211	-15.9561611	51.92682
3992	2	-144.4645111	-16.6814351	51.92682
3993	2	-145.7207211	-14.5056111	51.92682
3994	1	-143.2082911	-15.9561611	51.92682
3995	2	-141.9520811	-16.6814351	51.92682
3996	2	-143.2082911	-14.5056111	51.92682
3997	1	-144.4645111	-13.7803311	51.92682
3998	1	-145.7207211	-11.6045111	51.92682
3999	2	-144.4645111	-12.3297811	51.92682
4000	1	-141.9520811	-13.7803311	51.92682
4001	1	-143.2082911	-11.6045111	51.92682
4002	2	-141.9520811	-12.3297811	51.92682
4003	2	-145.7207211	-10.1539511	51.92682
4004	1	-144.4645111	-9.4286811	51.92682
4005	2	-143.2082911	-10.1539511	51.92682
4006	1	-141.9520811	-9.4286811	51.92682
4007	1	-140.6958686	-42.06622775	51.92682
4008	2	-139.4396586	-42.79150175	51.92682
4009	2	-140.6958686	-40.61567775	51.92682
4010	1	-138.1834386	-42.06622775	51.92682
4011	2	-136.9272286	-42.79150175	51.92682
4012	2	-138.1834386	-40.61567775	51.92682
4013	1	-139.4396586	-39.89039775	51.92682
4014	1	-140.6958686	-37.71457775	51.92682
4015	2	-139.4396586	-38.43984775	51.92682
4016	1	-136.9272286	-39.89039775	51.92682
4017	1	-138.1834386	-37.71457775	51.92682
4018	2	-136.9272286	-38.43984775	51.92682
4019	2	-140.6958686	-36.26401775	51.92682
4020	1	-139.4396586	-35.53874775	51.92682
4021	2	-138.1834386	-36.26401775	51.92682
4022	1	-136.9272286	-35.53874775	51.92682
4023	1	-140.6958686	-33.3628722	51.92682
4024	2	-139.4396586	-34.0881462	51.92682
4025	2	-140.6958686	-31.9123222	51.92682
4026	1	-138.1834386	-33.3628722	51.92682
4027	2	-136.9272286	-34.0881462	51.92682
4028	2	-138.1834386	-31.9123222	51.92682
4029	1	-139.4396586	-31.1870422	51.92682
4030	1	-136.9272286	-31.1870422	51.92682
4031	1	-140.6958686	-20.30786665	51.92682
4032	2	-139.4396586	-21.03313665	51.92682
4033	1	-138.1834386	-20.30786665	51.92682
4034	2	-136.9272286	-21.03313665	51.92682
4035	2	-140.6958686	-18.85730665	51.92682
4036	1	-139.4396586	-18.13203665	51.92682
4037	2	-138.1834386	-18.85730665	51.92682
4038	1	-136.9272286	-18.13203665	51.92682
4039	1	-140.6958686	-15.9561611	51.92682
4040	2	-139.4396586	-16.6814351	51.92682
4041	2	-140.6958686	-14.5056111	51.92682
4042	1	-138.1834386	-15.9561611	51.92682
4043	2	-136.9272286	-16.6814351	51.92682
4044	2	-138.1834386	-14.5056111	51.92682
4045	1	-139.4396586	-13.7803311	51.92682
4046	1	-140.6958686	-11.6045111	51.92682
4047	2	-139.4396586	-12.3297811	51.92682
4048	1	-136.9272286	-13.7803311	51.92682
4049	1	-138.1834386	-11.6045111	51.92682
4050	2	-136.9272286	-12.3297811	51.92682
4051	2	-140.6958686	-10.1539511	51.92682
4052	1	-139.4396586	-9.4286811	51.92682
4053	2	-138.1834386	-10.1539511	51.92682
4054	1	-136.9272286	-9.4286811	51.92682
4055	1	-135.6710162	-42.06622775	51.92682
4056	2	-134.4148062	-42.79150175	51.92682
4057	2	-135.6710162	-40.61567775	51.92682
4058	1	-133.1585862	-42.06622775	51.92682
4059	2	-131.9023762	-42.79150175	51.92682
4060	2	-133.1585862	-40.61567775	51.92682
4061	1	-134.4148062	-39.89039775	51.92682
4062	1	-135.6710162	-37.71457775	51.92682
4063	2	-134.4148062	-38.43984775	51.92682
4064	1	-131.9023762	-39.89039775	51.92682
4065	1	-133.1585862	-37.71457775	51.92682
4066	2	-131.9023762	-38.43984775	51.92682
4067	2	-135.6710162	-36.26401775	51.92682
4068	1	-134.4148062	-35.53874775	51.92682
4069	2	-133.1585862	-36.26401775	51.92682
4070	1	-131.9023762	-35.53874775	51.92682
4071	1	-135.6710162	-33.3628722	51.92682
4072	2	-134.4148062	-34.0881462	51.92682
4073	2	-135.6710162	-31.9123222	51.92682
4074	1	-133.1585862	-33.3628722	51.92682
4075	2	-131.9023762	-34.0881462	51.92682
4076	2	-133.1585862	-31.9123222	51.92682
4077	1	-134.4148062	-31.1870422	51.92682
4078	2	-134.4148062	-29.7364922	51.92682
4079	1	-131.9023762	-31.1870422	51.92682
4080	1	-133.1585862	-29.0112222	51.92682
4081	2	-131.9023762	-29.7364922	51.92682
4082	2	-133.1585862	-27.5606622	51.92682
4083	1	-131.9023762	-26.8353922	51.92682
4084	1	-133.1585862	-24.65951665	51.92682
4085	2	-131.9023762	-25.38479065	51.92682
4086	2	-133.1585862	-23.20896665	51.92682
4087	1	-134.4148062	-22.48368665	51.92682
4088	1	-135.6710162	-20.30786665	51.92682
4089	2	-134.4148062	-21.03313665	51.92682
4090	1	-131.9023762	-22.48368665	51.92682
4091	1	-133.1585862	-20.30786665	51.92682
4092	2	-131.9023762	-21.03313665	51.92682
4093	2	-135.6710162	-18.85730665	51.92682
4094	1	-134.4148062	-18.13203665	51.92682
4095	2	-133.1585862	-18.85730665	51.92682
4096	1	-131.9023762	-18.13203665	51.92682
4097	1	-135.6710162	-15.9561611	51.92682
4098	2	-134.4148062	-16.6814351	51.92682
4099	2	-135.6710162	-14.5056111	51.92682
4100	1	-133.1585862	-15.9561611	51.92682
4101	2	-131.9023762	-16.6814351	51.92682
4102	2	-133.1585862	-14.5056111	51.92682
4103	1	-134.4148062	-13.7803311	51.92682
4104	1	-135.6710162	-11.6045111	51.92682
4105	2	-134.4148062	-12.3297811	51.92682
4106	1	-131.9023762	-13.7803311	51.92682
4107	1	-133.1585862	-11.6045111	51.92682
4108	2	-131.9023762	-12.3297811	51.92682
4109	2	-135.6710162	-10.1539511	51.92682
4110	1	-134.4148062	-9.4286811	51.92682
4111	2	-133.1585862	-10.1539511	51.92682
4112	1	-131.9023762	-9.4286811	51.92682
4113	1	-130.6461637	-42.06622775	51.92682
4114	2	-129.3899537	-42.79150175	51.92682
4115	2	-130.6461637	-40.61567775	51.92682
4116	1	-128.1337337	-42.06622775	51.92682
4117	2	-126.8775237	-42.79150175	51.92682
4118	2	-128.1337337	-40.61567775	51.92682
4119	1	-129.3899537	-39.89039775	51.92682
4120	1	-130.6461637	-37.71457775	51.92682
4121	2	-129.3899537	-38.43984775	51.92682
4122	1	-126.8775237	-39.89039775	51.92682
4123	1	-128.1337337	-37.71457775	51.92682
4124	2	-126.8775237	-38.43984775	51.92682
4125	2	-130.6461637	-36.26401775	51.92682
4126	1	-129.3899537	-35.53874775	51.92682
4127	2	-128.1337337	-36.26401775	51.92682
4128	1	-126.8775237	-35.53874775	51.92682
4129	1	-130.6461637	-33.3628722	51.92682
4130	2	-129.3899537	-34.0881462	51.92682
4131	2	-130.6461637	-31.9123222	51.92682
4132	1	-128.1337337	-33.3628722	51.92682
4133	2	-126.8775237	-34.0881462	51.92682
4134	2	-128.1337337	-31.9123222	51.92682
4135	1	-129.3899537	-31.1870422	51.92682
4136	1	-130.6461637	-29.0112222	51.92682
4137	2	-129.3899537	-29.7364922	51.92682
4138	1	-126.8775237	-31.1870422	51.92682
4139	1	-128.1337337	-29.0112222	51.92682
4140	2	-126.8775237	-29.7364922	51.92682
4141	2	-130.6461637	-27.5606622	51.92682
4142	1	-129.3899537	-26.8353922	51.92682
4143	2	-128.1337337	-27.5606622	51.92682
4144	1	-126.8775237	-26.8353922	51.92682
4145	1	-130.6461637	-24.65951665	51.92682
4146	2	-129.3899537	-25.38479065	51.92682
4147	2	-130.6461637	-23.20896665	51.92682
4148	1	-128.1337337	-24.65951665	51.92682
4149	2	-126.8775237	-25.38479065	51.92682
4150	2	-128.1337337	-23.20896665	51.92682
4151	1	-129.3899537	-22.48368665	51.92682
4152	1	-130.6461637	-20.30786665	51.92682
4153	2	-129.3899537	-21.03313665	51.92682
4154	1	-126.8775237	-22.48368665	51.92682
4155	1	-128.1337337	-20.30786665	51.92682
4156	2	-126.8775237	-21.03313665	51.92682
4157	2	-130.6461637	-18.85730665	51.92682
4158	1	-129.3899537	-18.13203665	51.92682
4159	2	-128.1337337	-18.85730665	51.92682
4160	1	-126.8775237	-18.13203665	51.92682
4161	1	-130.6461637	-15.9561611	51.92682
4162	2	-129.3899537	-16.6814351	51.92682
4163	2	-130.6461637	-14.5056111	51.92682
4164	1	-128.1337337	-15.9561611	51.92682
4165	2	-126.8775237	-16.6814351	51.92682
4166	2	-128.1337337	-14.5056111	51.92682
4167	1	-129.3899537	-13.7803311	51.92682
4168	1	-130.6461637	-11.6045111	51.92682
4169	2	-129.3899537	-12.3297811	51.92682
4170	1	-126.8775237	-13.7803311	51.92682
4171	1	-128.1337337	-11.6045111	51.92682
4172	2	-126.8775237	-12.3297811	51.92682
4173	2	-130.6461637	-10.1539511	51.92682
4174	1	-129.3899537	-9.4286811	51.92682
4175	2	-128.1337337	-10.1539511	51.92682
4176	1	-126.8775237	-9.4286811	51.92682
4177	1	-125.6213113	-42.06622775	51.92682
4178	2	-124.3651013	-42.79150175	51.92682
4179	2	-125.6213113	-40.61567775	51.92682
4180	1	-123.1088813	-42.06622775	51.92682
4181	2	-121.8526713	-42.79150175	51.92682
4182	2	-123.1088813	-40.61567775	51.92682
4183	1	-124.3651013	-39.89039775	51.92682
4184	1	-125.6213113	-37.71457775	51.92682
4185	2	-124.3651013	-38.43984775	51.92682
4186	1	-121.8526713	-39.89039775	51.92682
4187	1	-123.1088813	-37.71457775	51.92682
4188	2	-121.8526713	-38.43984775	51.92682
4189	2	-125.6213113	-36.26401775	51.92682
4190	1	-124.3651013	-35.53874775	51.92682
4191	2	-123.1088813	-36.26401775	51.92682
4192	1	-121.8526713	-35.53874775	51.92682
4193	1	-125.6213113	-33.3628722	51.92682
4194	2	-124.3651013	-34.0881462	51.92682
4195	2	-125.6213113	-31.9123222	51.92682
4196	1	-123.1088813	-33.3628722	51.92682
4197	2	-121.8526713	-34.0881462	51.92682
4198	2	-123.1088813	-31.9123222	51.92682
4199	1	-124.3651013	-31.1870422	51.92682
4200	1	-125.6213113	-29.0112222	51.92682
4201	2	-124.3651013	-29.7364922	51.92682
4202	1	-121.8526713	-31.1870422	51.92682
4203	1	-123.1088813	-29.0112222	51.92682
4204	2	-121.8526713	-29.7364922	51.92682
4205	2	-125.6213113	-27.5606622	51.92682
4206	1	-124.3651013	-26.8353922	51.92682
4207	2	-123.1088813	-27.5606622	51.92682
4208	1	-121.8526713	-26.8353922	51.92682
4209	1	-125.6213113	-24.65951665	51.92682
4210	2	-124.3651013	-25.38479065	51.92682
4211	2	-125.6213113	-23.20896665	51.92682
4212	1	-123.1088813	-24.65951665	51.92682
4213	2	-121.8526713	-25.38479065	51.92682
4214	2	-123.1088813	-23.20896665	51.92682
4215	1	-124.3651013	-22.48368665	51.92682
4216	1	-125.6213113	-20.30786665	51.92682
4217	2	-124.3651013	-21.03313665	51.92682
4218	1	-121.8526713	-22.48368665	51.92682
4219	1	-123.1088813	-20.30786665	51.92682
4220	2	-121.8526713	-21.03313665	51.92682
4221	2	-125.6213113	-18.85730665	51.92682
4222	1	-124.3651013	-18.13203665	51.92682
4223	2	-123.1088813	-18.85730665	51.92682
4224	1	-121.8526713	-18.13203665	51.92682
4225	1	-125.6213113	-15.9561611	51.92682
4226	2	-124.3651013	-16.6814351	51.92682
4227	2	-125.6213113	-14.5056111	51.92682
4228	1	-123.1088813	-15.9561611	51.92682
4229	2	-121.8526713	-16.6814351	51.92682
4230	2	-123.1088813	-14.5056111	51.92682
4231	1	-124.3651013	-13.7803311	51.92682
4232	1	-125.6213113	-11.6045111	51.92682
4233	2	-124.3651013	-12.3297811	51.92682
4234	1	-121.8526713	-13.7803311	51.92682
4235	1	-123.1088813	-11.6045111	51.92682
4236	2	-121.8526713	-12.3297811	51.92682
4237	2	-125.6213113	-10.1539511	51.92682
4238	1	-124.3651013	-9.4286811	51.92682
4239	2	-123.1088813	-10.1539511	51.92682
4240	1	-121.8526713	-9.4286811	51.92682
4241	1	-155.770426	-7.25280555	51.92682
4242	2	-154.514216	-7.97807955	51.92682
4243	2	-155.770426	-5.80225555	51.92682
4244	1	-153.257996	-7.25280555	51.92682
4245	2	-152.001786	-7.97807955	51.92682
4246	2	-153.257996	-5.80225555	51.92682
4247	1	-154.514216	-5.07697555	51.92682
4248	1	-155.770426	-2.90115555	51.92682
4249	2	-154.514216	-3.62642555	51.92682
4250	1	-152.001786	-5.07697555	51.92682
4251	1	-153.257996	-2.90115555	51.92682
4252	2	-152.001786	-3.62642555	51.92682
4253	2	-155.770426	-1.45059555	51.92682
4254	1	-154.514216	-0.72532555	51.92682
4255	2	-153.257996	-1.45059555	51.92682
4256	1	-152.001786	-0.72532555	51.92682
4257	1	-155.770426	1.45055	51.92682
4258	2	-154.514216	0.725276	51.92682
4259	2	-155.770426	2.9011	51.92682
4260	1	-153.257996	1.45055	51.92682
4261	2	-152.001786	0.725276	51.92682
4262	2	-153.257996	2.9011	51.92682
4263	1	-154.514216	3.62638	51.92682
4264	1	-155.770426	5.8022	51.92682
4265	2	-154.514216	5.07693	51.92682
4266	1	-152.001786	3.62638	51.92682
4267	1	-153.257996	5.8022	51.92682
4268	2	-152.001786	5.07693	51.92682
4269	2	-155.770426	7.25276	51.92682
4270	1	-154.514216	7.97803	51.92682
4271	2	-153.257996	7.25276	51.92682
4272	1	-152.001786	7.97803	51.92682
4273	1	-155.770426	10.15390555	51.92682
4274	2	-154.514216	9.42863155	51.92682
4275	2	-155.770426	11.60445555	51.92682
4276	1	-153.257996	10.15390555	51.92682
4277	2	-152.001786	9.42863155	51.92682
4278	2	-153.257996	11.60445555	51.92682
4279	1	-154.514216	12.32973555	51.92682
4280	1	-155.770426	14.50555555	51.92682
4281	2	-154.514216	13.78028555	51.92682
4282	1	-152.001786	12.32973555	51.92682
4283	1	-153.257996	14.50555555	51.92682
4284	2	-152.001786	13.78028555	51.92682
4285	2	-155.770426	15.95611555	51.92682
4286	1	-154.514216	16.68138555	51.92682
4287	2	-153.257996	15.95611555	51.92682
4288	1	-152.001786	16.68138555	51.92682
4289	1	-155.770426	18.8572611	51.92682
4290	2	-154.514216	18.1319871	51.92682
4291	2	-155.770426	20.3078111	51.92682
4292	1	-153.257996	18.8572611	51.92682
4293	2	-152.001786	18.1319871	51.92682
4294	2	-153.257996	20.3078111	51.92682
4295	1	-154.514216	21.0330911	51.92682
4296	1	-155.770426	23.2089111	51.92682
4297	2	-154.514216	22.4836411	51.92682
4298	1	-152.001786	21.0330911	51.92682
4299	1	-153.257996	23.2089111	51.92682
4300	2	-152.001786	22.4836411	51.92682
4301	2	-155.770426	24.6594711	51.92682
4302	1	-154.514216	25.3847411	51.92682
4303	2	-153.257996	24.6594711	51.92682
4304	1	-152.001786	25.3847411	51.92682
4305	1	-150.7455735	-7.25280555	51.92682
4306	2	-149.4893635	-7.97807955	51.92682
4307	2	-150.7455735	-5.80225555	51.92682
4308	1	-148.2331435	-7.25280555	51.92682
4309	2	-146.9769335	-7.97807955	51.92682
4310	2	-148.2331435	-5.80225555	51.92682
4311	1	-149.4893635	-5.07697555	51.92682
4312	1	-150.7455735	-2.90115555	51.92682
4313	2	-149.4893635	-3.62642555	51.92682
4314	1	-146.9769335	-5.07697555	51.92682
4315	1	-148.2331435	-2.90115555	51.92682
4316	2	-146.9769335	-3.62642555	51.92682
4317	2	-150.7455735	-1.45059555	51.92682
4318	1	-149.4893635	-0.72532555	51.92682
4319	2	-148.2331435	-1.45059555	51.92682
4320	1	-146.9769335	-0.72532555	51.92682
4321	1	-150.7455735	1.45055	51.92682
4322	2	-149.4893635	0.725276	51.92682
4323	2	-150.7455735	2.9011	51.92682
4324	1	-148.2331435	1.45055	51.92682
4325	2	-146.9769335	0.725276	51.92682
4326	2	-148.2331435	2.9011	51.92682
4327	1	-149.4893635	3.62638	51.92682
4328	1	-150.7455735	5.8022	51.92682
4329	2	-149.4893635	5.07693	51.92682
4330	1	-146.9769335	3.62638	51.92682
4331	1	-148.2331435	5.8022	51.92682
4332	2	-146.9769335	5.07693	51.92682
4333	2	-150.7455735	7.25276	51.92682
4334	1	-149.4893635	7.97803	51.92682
4335	2	-148.2331435	7.25276	51.92682
4336	1	-146.9769335	7.97803	51.92682
4337	1	-150.7455735	10.15390555	51.92682
4338	2	-149.4893635	9.42863155	51.92682
4339	2	-150.7455735	11.60445555	51.92682
4340	1	-148.2331435	10.15390555	51.92682
4341	2	-146.9769335	9.42863155	51.92682
4342	2	-148.2331435	11.60445555	51.92682
4343	1	-149.4893635	12.32973555	51.92682
4344	1	-150.7455735	14.50555555	51.92682
4345	2	-149.4893635	13.78028555	51.92682
4346	1	-146.9769335	12.32973555	51.92682
4347	1	-148.2331435	14.50555555	51.92682
4348	2	-146.9769335	13.78028555	51.92682
4349	2	-150.7455735	15.95611555	51.92682
4350	1	-149.4893635	16.68138555	51.92682
4351	2	-148.2331435	15.95611555	51.92682
4352	1	-146.9769335	16.68138555	51.92682
4353	1	-150.7455735	18.8572611	51.92682
4354	2	-149.4893635	18.1319871	51.92682
4355	2	-150.7455735	20.3078111	51.92682
4356	1	-148.2331435	18.8572611	51.92682
4357	2	-146.9769335	18.1319871	51.92682
4358	2	-148.2331435	20.3078111	51.92682
4359	1	-149.4893635	21.0330911	51.92682
4360	1	-150.7455735	23.2089111	51.92682
4361	2	-149.4893635	22.4836411	51.92682
4362	1	-146.9769335	21.0330911	51.92682
4363	1	-148.2331435	23.2089111	51.92682
4364	2	-146.9769335	22.4836411	51.92682
4365	2	-150.7455735	24.6594711	51.92682
4366	1	-149.4893635	25.3847411	51.92682
4367	2	-148.2331435	24.6594711	51.92682
4368	1	-146.9769335	25.3847411	51.92682
4369	1	-145.7207211	-7.25280555	51.92682
4370	2	-144.4645111	-7.97807955	51.92682
4371	2	-145.7207211	-5.80225555	51.92682
4372	1	-143.2082911	-7.25280555	51.92682
4373	2	-141.9520811	-7.97807955	51.92682
4374	2	-143.2082911	-5.80225555	51.92682
4375	1	-144.4645111	-5.07697555	51.92682
4376	1	-145.7207211	-2.90115555	51.92682
4377	2	-144.4645111	-3.62642555	51.92682
4378	1	-141.9520811	-5.07697555	51.92682
4379	1	-143.2082911	-2.90115555	51.92682
4380	2	-141.9520811	-3.62642555	51.92682
4381	2	-145.7207211	-1.45059555	51.92682
4382	1	-144.4645111	-0.72532555	51.92682
4383	2	-143.2082911	-1.45059555	51.92682
4384	1	-141.9520811	-0.72532555	51.92682
4385	1	-145.7207211	1.45055	51.92682
4386	2	-144.4645111	0.725276	51.92682
4387	2	-145.7207211	2.9011	51.92682
4388	1	-143.2082911	1.45055	51.92682
4389	2	-141.9520811	0.725276	51.92682
4390	2	-143.2082911	2.9011	51.92682
4391	1	-144.4645111	3.62638	51.92682
4392	1	-145.7207211	5.8022	51.92682
4393	2	-144.4645111	5.07693	51.92682
4394	1	-141.9520811	3.62638	51.92682
4395	1	-143.2082911	5.8022	51.92682
4396	2	-141.9520811	5.07693	51.92682
4397	2	-145.7207211	7.25276	51.92682
4398	1	-144.4645111	7.97803	51.92682
4399	2	-143.2082911	7.25276	51.92682
4400	1	-145.7207211	10.15390555	51.92682
4401	2	-144.4645111	9.42863155	51.92682
4402	2	-145.7207211	11.60445555	51.92682
4403	1	-143.2082911	10.15390555	51.92682
4404	2	-143.2082911	11.60445555	51.92682
4405	1	-144.4645111	12.32973555	51.92682
4406	1	-145.7207211	14.50555555	51.92682
4407	2	-144.4645111	13.78028555	51.92682
4408	1	-141.9520811	12.32973555	51.92682
4409	1	-143.2082911	14.50555555	51.92682
4410	2	-141.9520811	13.78028555	51.92682
4411	2	-145.7207211	15.95611555	51.92682
4412	1	-144.4645111	16.68138555	51.92682
4413	2	-143.2082911	15.95611555	51.92682
4414	1	-141.9520811	16.68138555	51.92682
4415	1	-145.7207211	18.8572611	51.92682
4416	2	-144.4645111	18.1319871	51.92682
4417	2	-145.7207211	20.3078111	51.92682
4418	1	-143.2082911	18.8572611	51.92682
4419	2	-141.9520811	18.1319871	51.92682
4420	2	-143.2082911	20.3078111	51.92682
4421	1	-144.4645111	21.0330911	51.92682
4422	1	-145.7207211	23.2089111	51.92682
4423	2	-144.4645111	22.4836411	51.92682
4424	1	-141.9520811	21.0330911	51.92682
4425	1	-143.2082911	23.2089111	51.92682
4426	2	-141.9520811	22.4836411	51.92682
4427	2	-145.7207211	24.6594711	51.92682
4428	1	-144.4645111	25.3847411	51.92682
4429	2	-143.2082911	24.6594711	51.92682
4430	1	-141.9520811	25.3847411	51.92682
4431	1	-140.6958686	-7.25280555	51.92682
4432	2	-139.4396586	-7.97807955	51.92682
4433	2	-140.6958686	-5.80225555	51.92682
4434	1	-138.1834386	-7.25280555	51.92682
4435	2	-136.9272286	-7.97807955	51.92682
4436	2	-138.1834386	-5.80225555	51.92682
4437	1	-139.4396586	-5.07697555	51.92682
4438	1	-140.6958686	-2.90115555	51.92682
4439	2	-139.4396586	-3.62642555	51.92682
4440	1	-136.9272286	-5.07697555	51.92682
4441	1	-138.1834386	-2.90115555	51.92682
4442	2	-136.9272286	-3.62642555	51.92682
4443	2	-140.6958686	-1.45059555	51.92682
4444	1	-139.4396586	-0.72532555	51.92682
4445	2	-138.1834386	-1.45059555	51.92682
4446	1	-136.9272286	-0.72532555	51.92682
4447	1	-140.6958686	1.45055	51.92682
4448	2	-139.4396586	0.725276	51.92682
4449	2	-140.6958686	2.9011	51.92682
4450	1	-138.1834386	1.45055	51.92682
4451	2	-136.9272286	0.725276	51.92682
4452	2	-138.1834386	2.9011	51.92682
4453	1	-139.4396586	3.62638	51.92682
4454	1	-136.9272286	3.62638	51.92682
4455	1	-140.6958686	14.50555555	51.92682
4456	2	-139.4396586	13.78028555	51.92682
4457	1	-138.1834386	14.50555555	51.92682
4458	2	-136.9272286	13.78028555	51.92682
4459	2	-140.6958686	15.95611555	51.92682
4460	1	-139.4396586	16.68138555	51.92682
4461	2	-138.1834386	15.95611555	51.92682
4462	1	-136.9272286	16.68138555	51.92682
4463	1	-140.6958686	18.8572611	51.92682
4464	2	-139.4396586	18.1319871	51.92682
4465	2	-140.6958686	20.3078111	51.92682
4466	1	-138.1834386	18.8572611	51.92682
4467	2	-136.9272286	18.1319871	51.92682
4468	2	-138.1834386	20.3078111	51.92682
4469	1	-139.4396586	21.0330911	51.92682
4470	1	-140.6958686	23.2089111	51.92682
4471	2	-139.4396586	22.4836411	51.92682
4472	1	-136.9272286	21.0330911	51.92682
4473	1	-138.1834386	23.2089111	51.92682
4474	2	-136.9272286	22.4836411	51.92682
4475	2	-140.6958686	24.6594711	51.92682
4476	1	-139.4396586	25.3847411	51.92682
4477	2	-138.1834386	24.6594711	51.92682
4478	1	-136.9272286	25.3847411	51.92682
4479	1	-135.6710162	-7.25280555	51.92682
4480	2	-134.4148062	-7.97807955	51.92682
4481	2	-135.6710162	-5.80225555	51.92682
4482	1	-133.1585862	-7.25280555	51.92682
4483	2	-131.9023762	-7.97807955	51.92682
4484	2	-133.1585862	-5.80225555	51.92682
4485	1	-134.4148062	-5.07697555	51.92682
4486	1	-135.6710162	-2.90115555	51.92682
4487	2	-134.4148062	-3.62642555	51.92682
4488	1	-131.9023762	-5.07697555	51.92682
4489	1	-133.1585862	-2.90115555	51.92682
4490	2	-131.9023762	-3.62642555	51.92682
4491	2	-135.6710162	-1.45059555	51.92682
4492	1	-134.4148062	-0.72532555	51.92682
4493	2	-133.1585862	-1.45059555	51.92682
4494	1	-131.9023762	-0.72532555	51.92682
4495	1	-135.6710162	1.45055	51.92682
4496	2	-134.4148062	0.725276	51.92682
4497	2	-135.6710162	2.9011	51.92682
4498	1	-133.1585862	1.45055	51.92682
4499	2	-131.9023762	0.725276	51.92682
4500	2	-133.1585862	2.9011	51.92682
4501	1	-134.4148062	3.62638	51.92682
4502	2	-134.4148062	5.07693	51.92682
4503	1	-131.9023762	3.62638	51.92682
4504	1	-133.1585862	5.8022	51.92682
4505	2	-131.9023762	5.07693	51.92682
4506	2	-133.1585862	7.25276	51.92682
4507	1	-131.9023762	7.97803	51.92682
4508	1	-133.1585862	10.15390555	51.92682
4509	2	-131.9023762	9.42863155	51.92682
4510	2	-133.1585862	11.60445555	51.92682
4511	1	-134.4148062	12.32973555	51.92682
4512	1	-135.6710162	14.50555555	51.92682
4513	2	-134.4148062	13.78028555	51.92682
4514	1	-131.9023762	12.32973555	51.92682
4515	1	-133.1585862	14.50555555	51.92682
4516	2	-131.9023762	13.78028555	51.92682
4517	2	-135.6710162	15.95611555	51.92682
4518	1	-134.4148062	16.68138555	51.92682
4519	2	-133.1585862	15.95611555	51.92682
4520	1	-131.9023762	16.68138555	51.92682
4521	1	-135.6710162	18.8572611	51.92682
4522	2	-134.4148062	18.1319871	51.92682
4523	2	-135.6710162	20.3078111	51.92682
4524	1	-133.1585862	18.8572611	51.92682
4525	2	-131.9023762	18.1319871	51.92682
4526	2	-133.1585862	20.3078111	51.92682
4527	1	-134.4148062	21.0330911	51.92682
4528	1	-135.6710162	23.2089111	51.92682
4529	2	-134.4148062	22.4836411	51.92682
4530	1	-131.9023762	21.0330911	51.92682
4531	1	-133.1585862	23.2089111	51.92682
4532	2	-131.9023762	22.4836411	51.92682
4533	2	-135.6710162	24.6594711	51.92682
4534	1	-134.4148062	25.3847411	51.92682
4535	2	-133.1585862	24.6594711	51.92682
4536	1	-131.9023762	25.3847411	51.92682
4537	1	-130.6461637	-7.25280555	51.92682
4538	2	-129.3899537	-7.97807955	51.92682
4539	2	-130.6461637	-5.80225555	51.92682
4540	1	-128.1337337	-7.25280555	51.92682
4541	2	-126.8775237	-7.97807955	51.92682
4542	2	-128.1337337	-5.80225555	51.92682
4543	1	-129.3899537	-5.07697555	51.92682
4544	1	-130.6461637	-2.90115555	51.92682
4545	2	-129.3899537	-3.62642555	51.92682
4546	1	-126.8775237	-5.07697555	51.92682
4547	1	-128.1337337	-2.90115555	51.92682
4548	2	-126.8775237	-3.62642555	51.92682
4549	2	-130.6461637	-1.45059555	51.92682
4550	1	-129.3899537	-0.72532555	51.92682
4551	2	-128.1337337	-1.45059555	51.92682
4552	1	-126.8775237	-0.72532555	51.92682
4553	1	-130.6461637	1.45055	51.92682
4554	2	-129.3899537	0.725276	51.92682
4555	2	-130.6461637	2.9011	51.92682
4556	1	-128.1337337	1.45055	51.92682
4557	2	-126.8775237	0.725276	51.92682
4558	2	-128.1337337	2.9011	51.92682
4559	1	-129.3899537	3.62638	51.92682
4560	1	-130.6461637	5.8022	51.92682
4561	2	-129.3899537	5.07693	51.92682
4562	1	-126.8775237	3.62638	51.92682
4563	1	-128.1337337	5.8022	51.92682
4564	2	-126.8775237	5.07693	51.92682
4565	2	-130.6461637	7.25276	51.92682
4566	1	-129.3899537	7.97803	51.92682
4567	2	-128.1337337	7.25276	51.92682
4568	1	-126.8775237	7.97803	51.92682
4569	1	-130.6461637	10.15390555	51.92682
4570	2	-129.3899537	9.42863155	51.92682
4571	2	-130.6461637	11.60445555	51.92682
4572	1	-128.1337337	10.15390555	51.92682
4573	2	-126.8775237	9.42863155	51.92682
4574	2	-128.1337337	11.60445555	51.92682
4575	1	-129.3899537	12.32973555	51.92682
4576	1	-130.6461637	14.50555555	51.92682
4577	2	-129.3899537	13.78028555	51.92682
4578	1	-126.8775237	12.32973555	51.92682
4579	1	-128.1337337	14.50555555	51.92682
4580	2	-126.8775237	13.78028555	51.92682
4581	2	-130.6461637	15.95611555	51.92682
4582	1	-129.3899537	16.68138555	51.92682
4583	2	-128.1337337	15.95611555	51.92682
4584	1	-126.8775237	16.68138555	51.92682
4585	1	-130.6461637	18.8572611	51.92682
4586	2	-129.3899537	18.1319871	51.92682
4587	2	-130.6461637	20.3078111	51.92682
4588	1	-128.1337337	18.8572611	51.92682
4589	2	-126.8775237	18.1319871	51.92682
4590	2	-128.1337337	20.3078111	51.92682
4591	1	-129.3899537	21.0330911	51.92682
4592	1	-130.6461637	23.2089111	51.92682
4593	2	-129.3899537	22.4836411	51.92682
4594	1	-126.8775237	21.0330911	51.92682
4595	1	-128.1337337	23.2089111	51.92682
4596	2	-126.8775237	22.4836411	51.92682
4597	2	-130.6461637	24.6594711	51.92682
4598	1	-129.3899537	25.3847411	51.92682
4599	2	-128.1337337	24.6594711	51.92682
4600	1	-126.8775237	25.3847411	51.92682
4601	1	-125.6213113	-7.25280555	51.92682
4602	2	-124.3651013	-7.97807955	51.92682
4603	2	-125.6213113	-5.80225555	51.92682
4604	1	-123.1088813	-7.25280555	51.92682
4605	2	-121.8526713	-7.97807955	51.92682
4606	2	-123.1088813	-5.80225555	51.92682
4607	1	-124.3651013	-5.07697555	51.92682
4608	1	-125.6213113	-2.90115555	51.92682
4609	2	-124.3651013	-3.62642555	51.92682
4610	1	-121.8526713	-5.07697555	51.92682
4611	1	-123.1088813	-2.90115555	51.92682
4612	2	-121.8526713	-3.62642555	51.92682
4613	2	-125.6213113	-1.45059555	51.92682
4614	1	-124.3651013	-0.72532555	51.92682
4615	2	-123.1088813	-1.45059555	51.92682
4616	1	-121.8526713	-0.72532555	51.92682
4617	1	-125.6213113	1.45055	51.92682
4618	2	-124.3651013	0.725276	51.92682
4619	2	-125.6213113	2.9011	51.92682
4620	1	-123.1088813	1.45055	51.92682
4621	2	-121.8526713	0.725276	51.92682
4622	2	-123.1088813	2.9011	51.92682
4623	1	-124.3651013	3.62638	51.92682
4624	1	-125.6213113	5.8022	51.92682
4625	2	-124.3651013	5.07693	51.92682
4626	1	-121.8526713	3.62638	51.92682
4627	1	-123.1088813	5.8022	51.92682
4628	2	-121.8526713	5.07693	51.92682
4629	2	-125.6213113	7.25276	51.92682
4630	1	-124.3651013	7.97803	51.92682
4631	2	-123.1088813	7.25276	51.92682
4632	1	-121.8526713	7.97803	51.92682
4633	1	-125.6213113	10.15390555	51.92682
4634	2	-124.3651013	9.42863155	51.92682
4635	2	-125.6213113	11.60445555	51.92682
4636	1	-123.1088813	10.15390555	51.92682
4637	2	-121.8526713	9.42863155	51.92682
4638	2	-123.1088813	11.60445555	51.92682
4639	1	-124.3651013	12.32973555	51.92682
4640	1	-125.6213113	14.50555555	51.92682
4641	2	-124.3651013	13.78028555	51.92682
4642	1	-121.8526713	12.32973555	51.92682
4643	1	-123.1088813	14.50555555	51.92682
4644	2	-121.8526713	13.78028555	51.92682
4645	2	-125.6213113	15.95611555	51.92682
4646	1	-124.3651013	16.68138555	51.92682
4647	2	-123.1088813	15.95611555	51.92682
4648	1	-121.8526713	16.68138555	51.92682
4649	1	-125.6213113	18.8572611	51.92682
4650	2	-124.3651013	18.1319871	51.92682
4651	2	-125.6213113	20.3078111	51.92682
4652	1	-123.1088813	18.8572611	51.92682
4653	2	-121.8526713	18.1319871	51.92682
4654	2	-123.1088813	20.3078111	51.92682
4655	1	-124.3651013	21.0330911	51.92682
4656	1	-125.6213113	23.2089111	51.92682
4657	2	-124.3651013	22.4836411	51.92682
4658	1	-121.8526713	21.0330911	51.92682
4659	1	-123.1088813	23.2089111	51.92682
4660	2	-121.8526713	22.4836411	51.92682
4661	2	-125.6213113	24.6594711	51.92682
4662	1	-124.3651013	25.3847411	51.92682
4663	2	-123.1088813	24.6594711	51.92682
4664	1	-121.8526713	25.3847411	51.92682
4665	1	-155.770426	27.56061665	51.92682
4666	2	-154.514216	26.83534265	51.92682
4667	2	-155.770426	29.01116665	51.92682
4668	1	-153.257996	27.56061665	51.92682
4669	2	-152.001786	26.83534265	51.92682
4670	2	-153.257996	29.01116665	51.92682
4671	1	-154.514216	29.73644665	51.92682
4672	1	-155.770426	31.91226665	51.92682
4673	2	-154.514216	31.18699665	51.92682
4674	1	-152.001786	29.73644665	51.92682
4675	1	-153.257996	31.91226665	51.92682
4676	2	-152.001786	31.18699665	51.92682
4677	2	-155.770426	33.36282665	51.92682
4678	1	-154.514216	34.08809665	51.92682
4679	2	-153.257996	33.36282665	51.92682
4680	1	-152.001786	34.08809665	51.92682
4681	1	-155.770426	36.2639722	51.92682
4682	2	-154.514216	35.5386982	51.92682
4683	2	-155.770426	37.7145222	51.92682
4684	1	-153.257996	36.2639722	51.92682
4685	2	-152.001786	35.5386982	51.92682
4686	2	-153.257996	37.7145222	51.92682
4687	1	-154.514216	38.4398022	51.92682
4688	1	-155.770426	40.6156222	51.92682
4689	2	-154.514216	39.8903522	51.92682
4690	1	-152.001786	38.4398022	51.92682
4691	1	-153.257996	40.6156222	51.92682
4692	2	-152.001786	39.8903522	51.92682
4693	2	-155.770426	42.0661822	51.92682
4694	1	-154.514216	42.7914522	51.92682
4695	2	-153.257996	42.0661822	51.92682
4696	1	-152.001786	42.7914522	51.92682
4697	1	-155.770426	44.96732775	51.92682
4698	2	-154.514216	44.24205375	51.92682
4699	2	-155.770426	46.41787775	51.92682
4700	1	-153.257996	44.96732775	51.92682
4701	2	-152.001786	44.24205375	51.92682
4702	2	-153.257996	46.41787775	51.92682
4703	1	-154.514216	47.14315775	51.92682
4704	1	-155.770426	49.31897775	51.92682
4705	2	-154.514216	48.59370775	51.92682
4706	1	-152.001786	47.14315775	51.92682
4707	1	-153.257996	49.31897775	51.92682
4708	2	-152.001786	48.59370775	51.92682
4709	2	-155.770426	50.76953775	51.92682
4710	1	-154.514216	51.49480775	51.92682
4711	2	-153.257996	50.76953775	51.92682
4712	1	-152.001786	51.49480775	51.92682
4713	1	-155.770426	53.6706833	51.92682
4714	2	-154.514216	52.9454093	51.92682
4715	2	-155.770426	55.1212333	51.92682
4716	1	-153.257996	53.6706833	51.92682
4717	2	-152.001786	52.9454093	51.92682
4718	2	-153.257996	55.1212333	51.92682
4719	1	-154.514216	55.8465133	51.92682
4720	1	-155.770426	58.0223333	51.92682
4721	2	-154.514216	57.2970633	51.92682
4722	1	-152.001786	55.8465133	51.92682
4723	1	-153.257996	58.0223333	51.92682
4724	2	-152.001786	57.2970633	51.92682
4725	2	-155.770426	59.4728933	51.92682
4726	1	-154.514216	60.1981633	51.92682
4727	2	-153.257996	59.4728933	51.92682
4728	1	-152.001786	60.1981633	51.92682
4729	1	-150.7455735	27.56061665	51.92682
4730	2	-149.4893635	26.83534265	51.92682
4731	2	-150.7455735	29.01116665	51.92682
4732	1	-148.2331435	27.56061665	51.92682
4733	2	-146.9769335	26.83534265	51.92682
4734	2	-148.2331435	29.01116665	51.92682
4735	1	-149.4893635	29.73644665	51.92682
4736	1	-150.7455735	31.91226665	51.92682
4737	2	-149.4893635	31.18699665	51.92682
4738	1	-146.9769335	29.73644665	51.92682
4739	1	-148.2331435	31.91226665	51.92682
4740	2	-146.9769335	31.18699665	51.92682
4741	2	-150.7455735	33.36282665	51.92682
4742	1	-149.4893635	34.08809665	51.92682
4743	2	-148.2331435	33.36282665	51.92682
4744	1	-146.9769335	34.08809665	51.92682
4745	1	-150.7455735	36.2639722	51.92682
4746	2	-149.4893635	35.5386982	51.92682
4747	2	-150.7455735	37.7145222	51.92682
4748	1	-148.2331435	36.2639722	51.92682
4749	2	-146.9769335	35.5386982	51.92682
4750	2	-148.2331435	37.7145222	51.92682
4751	1	-149.4893635	38.4398022	51.92682
4752	1	-150.7455735	40.6156222	51.92682
4753	2	-149.4893635	39.8903522	51.92682
4754	1	-146.9769335	38.4398022	51.92682
4755	1	-148.2331435	40.6156222	51.92682
4756	2	-146.9769335	39.8903522	51.92682
4757	2	-150.7455735	42.0661822	51.92682
4758	1	-149.4893635	42.7914522	51.92682
4759	2	-148.2331435	42.0661822	51.92682
4760	1	-146.9769335	42.7914522	51.92682
4761	1	-150.7455735	44.96732775	51.92682
4762	2	-149.4893635	44.24205375	51.92682
4763	2	-150.7455735	46.41787775	51.92682
4764	1	-148.2331435	44.96732775	51.92682
4765	2	-146.9769335	44.24205375	51.92682
4766	2	-148.2331435	46.41787775	51.92682
4767	1	-149.4893635	47.14315775	51.92682
4768	1	-150.7455735	49.31897775	51.92682
4769	2	-149.4893635	48.59370775	51.92682
4770	1	-146.9769335	47.14315775	51.92682
4771	1	-148.2331435	49.31897775	51.92682
4772	2	-146.9769335	48.59370775	51.92682
4773	2	-150.7455735	50.76953775	51.92682
4774	1	-149.4893635	51.49480775	51.92682
4775	2	-148.2331435	50.76953775	51.92682
4776	1	-146.9769335	51.49480775	51.92682
4777	1	-150.7455735	53.6706833	51.92682
4778	2	-149.4893635	52.9454093	51.92682
4779	2	-150.7455735	55.1212333	51.92682
4780	1	-148.2331435	53.6706833	51.92682
4781	2	-146.9769335	52.9454093	51.92682
4782	2	-148.2331435	55.1212333	51.92682
4783	1	-149.4893635	55.8465133	51.92682
4784	1	-150.7455735	58.0223333	51.92682
4785	2	-149.4893635	57.2970633	51.92682
4786	1	-146.9769335	55.8465133	51.92682
4787	1	-148.2331435	58.0223333	51.92682
4788	2	-146.9769335	57.2970633	51.92682
4789	2	-150.7455735	59.4728933	51.92682
4790	1	-149.4893635	60.1981633	51.92682
4791	2	-148.2331435	59.4728933	51.92682
4792	1	-146.9769335	60.1981633	51.92682
4793	1	-145.7207211	27.56061665	51.92682
4794	2	-144.4645111	26.83534265	51.92682
4795	2	-145.7207211	29.01116665	51.92682
4796	1	-143.2082911	27.56061665	51.92682
4797	2	-141.9520811	26.83534265	51.92682
4798	2	-143.2082911	29.01116665	51.92682
4799	1	-144.4645111	29.73644665	51.92682
4800	1	-145.7207211	31.91226665	51.92682
4801	2	-144.4645111	31.18699665	51.92682
4802	1	-141.9520811	29.73644665	51.92682
4803	1	-143.2082911	31.91226665	51.92682
4804	2	-141.9520811	31.18699665	51.92682
4805	2	-145.7207211	33.36282665	51.92682
4806	1	-144.4645111	34.08809665	51.92682
4807	2	-143.2082911	33.36282665	51.92682
4808	1	-141.9520811	34.08809665	51.92682
4809	1	-145.7207211	36.2639722	51.92682
4810	2	-144.4645111	35.5386982	51.92682
4811	2	-145.7207211	37.7145222	51.92682
4812	1	-143.2082911	36.2639722	51.92682
4813	2	-141.9520811	35.5386982	51.92682
4814	2	-143.2082911	37.7145222	51.92682
4815	1	-144.4645111	38.4398022	51.92682
4816	1	-145.7207211	40.6156222	51.92682
4817	2	-144.4645111	39.8903522	51.92682
4818	1	-141.9520811	38.4398022	51.92682
4819	1	-143.2082911	40.6156222	51.92682
4820	2	-141.9520811	39.8903522	51.92682
4821	2	-145.7207211	42.0661822	51.92682
4822	1	-144.4645111	42.7914522	51.92682
4823	2	-143.2082911	42.0661822	51.92682
4824	1	-145.7207211	44.96732775	51.92682
4825	2	-144.4645111	44.24205375	51.92682
4826	2	-145.7207211	46.41787775	51.92682
4827	1	-143.2082911	44.96732775	51.92682
4828	2	-143.2082911	46.41787775	51.92682
4829	1	-144.4645111	47.14315775	51.92682
4830	1	-145.7207211	49.31897775	51.92682
4831	2	-144.4645111	48.59370775	51.92682
4832	1	-141.9520811	47.14315775	51.92682
4833	1	-143.2082911	49.31897775	51.92682
4834	2	-141.9520811	48.59370775	51.92682
4835	2	-145.7207211	50.76953775	51.92682
4836	1	-144.4645111	51.49480775	51.92682
4837	2	-143.2082911	50.76953775	51.92682
4838	1	-141.9520811	51.49480775	51.92682
4839	1	-145.7207211	53.6706833	51.92682
4840	2	-144.4645111	52.9454093	51.92682
4841	2	-145.7207211	55.1212333	51.92682
4842	1	-143.2082911	53.6706833	51.92682
4843	2	-141.9520811	52.9454093	51.92682
4844	2	-143.2082911	55.1212333	51.92682
4845	1	-144.4645111	55.8465133	51.92682
4846	1	-145.7207211	58.0223333	51.92682
4847	2	-144.4645111	57.2970633	51.92682
4848	1	-141.9520811	55.8465133	51.92682
4849	1	-143.2082911	58.0223333	51.92682
4850	2	-141.9520811	57.2970633	51.92682
4851	2	-145.7207211	59.4728933	51.92682
4852	1	-144.4645111	60.1981633	51.92682
4853	2	-143.2082911	59.4728933	51.92682
4854	1	-141.9520811	60.1981633	51.92682
4855	1	-140.6958686	27.56061665	51.92682
4856	2	-139.4396586	26.83534265	51.92682
4857	2	-140.6958686	29.01116665	51.92682
4858	1	-138.1834386	27.56061665	51.92682
4859	2	-136.9272286	26.83534265	51.92682
4860	2	-138.1834386	29.01116665	51.92682
4861	1	-139.4396586	29.73644665	51.92682
4862	1	-140.6958686	31.91226665	51.92682
4863	2	-139.4396586	31.18699665	51.92682
4864	1	-136.9272286	29.73644665	51.92682
4865	1	-138.1834386	31.91226665	51.92682
4866	2	-136.9272286	31.18699665	51.92682
4867	2	-140.6958686	33.36282665	51.92682
4868	1	-139.4396586	34.08809665	51.92682
4869	2	-138.1834386	33.36282665	51.92682
4870	1	-136.9272286	34.08809665	51.92682
4871	1	-140.6958686	36.2639722	51.92682
4872	2	-139.4396586	35.5386982	51.92682
4873	2	-140.6958686	37.7145222	51.92682
4874	1	-138.1834386	36.2639722	51.92682
4875	2	-136.9272286	35.5386982	51.92682
4876	2	-138.1834386	37.7145222	51.92682
4877	1	-139.4396586	38.4398022	51.92682
4878	1	-136.9272286	38.4398022	51.92682
4879	1	-140.6958686	49.31897775	51.92682
4880	2	-139.4396586	48.59370775	51.92682
4881	1	-138.1834386	49.31897775	51.92682
4882	2	-136.9272286	48.59370775	51.92682
4883	2	-140.6958686	50.76953775	51.92682
4884	1	-139.4396586	51.49480775	51.92682
4885	2	-138.1834386	50.76953775	51.92682
4886	1	-136.9272286	51.49480775	51.92682
4887	1	-140.6958686	53.6706833	51.92682
4888	2	-139.4396586	52.9454093	51.92682
4889	2	-140.6958686	55.1212333	51.92682
4890	1	-138.1834386	53.6706833	51.92682
4891	2	-136.9272286	52.9454093	51.92682
4892	2	-138.1834386	55.1212333	51.92682
4893	1	-139.4396586	55.8465133	51.92682
4894	1	-140.6958686	58.0223333	51.92682
4895	2	-139.4396586	57.2970633	51.92682
4896	1	-136.9272286	55.8465133	51.92682
4897	1	-138.1834386	58.0223333	51.92682
4898	2	-136.9272286	57.2970633	51.92682
4899	2	-140.6958686	59.4728933	51.92682
4900	1	-139.4396586	60.1981633	51.92682
4901	2	-138.1834386	59.4728933	51.92682
4902	1	-136.9272286	60.1981633	51.92682
4903	1	-135.6710162	27.56061665	51.92682
4904	2	-134.4148062	26.83534265	51.92682
4905	2	-135.6710162	29.01116665	51.92682
4906	1	-133.1585862	27.56061665	51.92682
4907	2	-131.9023762	26.83534265	51.92682
4908	2	-133.1585862	29.01116665	51.92682
4909	1	-134.4148062	29.73644665	51.92682
4910	1	-135.6710162	31.91226665	51.92682
4911	2	-134.4148062	31.18699665	51.92682
4912	1	-131.9023762	29.73644665	51.92682
4913	1	-133.1585862	31.91226665	51.92682
4914	2	-131.9023762	31.18699665	51.92682
4915	2	-135.6710162	33.36282665	51.92682
4916	1	-134.4148062	34.08809665	51.92682
4917	2	-133.1585862	33.36282665	51.92682
4918	1	-131.9023762	34.08809665	51.92682
4919	1	-135.6710162	36.2639722	51.92682
4920	2	-134.4148062	35.5386982	51.92682
4921	2	-135.6710162	37.7145222	51.92682
4922	1	-133.1585862	36.2639722	51.92682
4923	2	-131.9023762	35.5386982	51.92682
4924	2	-133.1585862	37.7145222	51.92682
4925	1	-134.4148062	38.4398022	51.92682
4926	2	-134.4148062	39.8903522	51.92682
4927	1	-131.9023762	38.4398022	51.92682
4928	1	-133.1585862	40.6156222	51.92682
4929	2	-131.9023762	39.8903522	51.92682
4930	2	-133.1585862	42.0661822	51.92682
4931	1	-131.9023762	42.7914522	51.92682
4932	1	-133.1585862	44.96732775	51.92682
4933	2	-131.9023762	44.24205375	51.92682
4934	2	-133.1585862	46.41787775	51.92682
4935	1	-134.4148062	47.14315775	51.92682
4936	1	-135.6710162	49.31897775	51.92682
4937	2	-134.4148062	48.59370775	51.92682
4938	1	-131.9023762	47.14315775	51.92682
4939	1	-133.1585862	49.31897775	51.92682
4940	2	-131.9023762	48.59370775	51.92682
4941	2	-135.6710162	50.76953775	51.92682
4942	1	-134.4148062	51.49480775	51.92682
4943	2	-133.1585862	50.76953775	51.92682
4944	1	-131.9023762	51.49480775	51.92682
4945	1	-135.6710162	53.6706833	51.92682
4946	2	-134.4148062	52.9454093	51.92682
4947	2	-135.6710162	55.1212333	51.92682
4948	1	-133.1585862	53.6706833	51.92682
4949	2	-131.9023762	52.9454093	51.92682
4950	2	-133.1585862	55.1212333	51.92682
4951	1	-134.4148062	55.8465133	51.92682
4952	1	-135.6710162	58.0223333	51.92682
4953	2	-134.4148062	57.2970633	51.92682
4954	1	-131.9023762	55.8465133	51.92682
4955	1	-133.1585862	58.0223333	51.92682
4956	2	-131.9023762	57.2970633	51.92682
4957	2	-135.6710162	59.4728933	51.92682
4958	1	-134.4148062	60.1981633	51.92682
4959	2	-133.1585862	59.4728933	51.92682
4960	1	-131.9023762	60.1981633	51.92682
4961	1	-130.6461637	27.56061665	51.92682
4962	2	-129.3899537	26.83534265	51.92682
4963	2	-130.6461637	29.01116665	51.92682
4964	1	-128.1337337	27.56061665	51.92682
4965	2	-126.8775237	26.83534265	51.92682
4966	2	-128.1337337	29.01116665	51.92682
4967	1	-129.3899537	29.73644665	51.92682
4968	1	-130.6461637	31.91226665	51.92682
4969	2	-129.3899537	31.18699665	51.92682
4970	1	-126.8775237	29.73644665	51.92682
4971	1	-128.1337337	31.91226665	51.92682
4972	2	-126.8775237	31.18699665	51.92682
4973	2	-130.6461637	33.36282665	51.92682
4974	1	-129.3899537	34.08809665	51.92682
4975	2	-128.1337337	33.36282665	51.92682
4976	1	-126.8775237	34.08809665	51.92682
4977	1	-130.6461637	36.2639722	51.92682
4978	2	-129.3899537	35.5386982	51.92682
4979	2	-130.6461637	37.7145222	51.92682
4980	1	-128.1337337	36.2639722	51.92682
4981	2	-126.8775237	35.5386982	51.92682
4982	2	-128.1337337	37.7145222	51.92682
4983	1	-129.3899537	38.4398022	51.92682
4984	1	-130.6461637	40.6156222	51.92682
4985	2	-129.3899537	39.8903522	51.92682
4986	1	-126.8775237	38.4398022	51.92682
4987	1	-128.1337337	40.6156222	51.92682
4988	2	-126.8775237	39.8903522	51.92682
4989	2	-130.6461637	42.0661822	51.92682
4990	1	-129.3899537	42.7914522	51.92682
4991	2	-128.1337337	42.0661822	51.92682
4992	1	-126.8775237	42.7914522	51.92682
4993	1	-130.6461637	44.96732775	51.92682
4994	2	-129.3899537	44.24205375	51.92682
4995	2	-130.6461637	46.41787775	51.92682
4996	1	-128.1337337	44.96732775	51.92682
4997	2	-126.8775237	44.24205375	51.92682
4998	2	-128.1337337	46.41787775	51.92682
4999	1	-129.3899537	47.14315775	51.92682
5000	1	-130.6461637	49.31897775	51.92682
5001	2	-129.3899537	48.59370775	51.92682
5002	1	-126.8775237	47.14315775	51.92682
5003	1	-128.1337337	49.31897775	51.92682
5004	2	-126.8775237	48.59370775	51.92682
5005	2	-130.6461637	50.76953775	51.92682
5006	1	-129.3899537	51.49480775	51.92682
5007	2	-128.1337337	50.76953775	51.92682
5008	1	-126.8775237	51.49480775	51.92682
5009	1	-130.6461637	53.6706833	51.92682
5010	2	-129.3899537	52.9454093	51.92682
5011	2	-130.6461637	55.1212333	51.92682
5012	1	-128.1337337	53.6706833	51.92682
5013	2	-126.8775237	52.9454093	51.92682
5014	2	-128.1337337	55.1212333	51.92682
5015	1	-129.3899537	55.8465133	51.92682
5016	1	-130.6461637	58.0223333	51.92682
5017	2	-129.3899537	57.2970633	51.92682
5018	1	-126.8775237	55.8465133	51.92682
5019	1	-128.1337337	58.0223333	51.92682
5020	2	-126.8775237	57.2970633	51.92682
5021	2	-130.6461637	59.4728933	51.92682
5022	1	-129.3899537	60.1981633	51.92682
5023	2	-128.1337337	59.4728933	51.92682
5024	1	-126.8775237	60.1981633	51.92682
5025	1	-125.6213113	27.56061665	51.92682
5026	2	-124.3651013	26.83534265	51.92682
5027	2	-125.6213113	29.01116665	51.92682
5028	1	-123.1088813	27.56061665	51.92682
5029	2	-121.8526713	26.83534265	51.92682
5030	2	-123.1088813	29.01116665	51.92682
5031	1	-124.3651013	29.73644665	51.92682
5032	1	-125.6213113	31.91226665	51.92682
5033	2	-124.3651013	31.18699665	51.92682
5034	1	-121.8526713	29.73644665	51.92682
5035	1	-123.1088813	31.91226665	51.92682
5036	2	-121.8526713	31.18699665	51.92682
5037	2	-125.6213113	33.36282665	51.92682
5038	1	-124.3651013	34.08809665	51.92682
5039	2	-123.1088813	33.36282665	51.92682
5040	1	-121.8526713	34.08809665	51.92682
5041	1	-125.6213113	36.2639722	51.92682
5042	2	-124.3651013	35.5386982	51.92682
5043	2	-125.6213113	37.7145222	51.92682
5044	1	-123.1088813	36.2639722	51.92682
5045	2	-121.8526713	35.5386982	51.92682
5046	2	-123.1088813	37.7145222	51.92682
5047	1	-124.3651013	38.4398022	51.92682
5048	1	-125.6213113	40.6156222	51.92682
5049	2	-124.3651013	39.8903522	51.92682
5050	1	-121.8526713	38.4398022	51.92682
5051	1	-123.1088813	40.6156222	51.92682
5052	2	-121.8526713	39.8903522	51.92682
5053	2	-125.6213113	42.0661822	51.92682
5054	1	-124.3651013	42.7914522	51.92682
5055	2	-123.1088813	42.0661822	51.92682
5056	1	-121.8526713	42.7914522	51.92682
5057	1	-125.6213113	44.96732775	51.92682
5058	2	-124.3651013	44.24205375	51.92682
5059	2	-125.6213113	46.41787775	51.92682
5060	1	-123.1088813	44.96732775	51.92682
5061	2	-121.8526713	44.24205375	51.92682
5062	2	-123.1088813	46.41787775	51.92682
5063	1	-124.3651013	47.14315775	51.92682
5064	1	-125.6213113	49.31897775	51.92682
5065	2	-124.3651013	48.59370775	51.92682
5066	1	-121.8526713	47.14315775	51.92682
5067	1	-123.1088813	49.31897775	51.92682
5068	2	-121.8526713	48.59370775	51.92682
5069	2	-125.6213113	50.76953775	51.92682
5070	1	-124.3651013	51.49480775	51.92682
5071	2	-123.1088813	50.76953775	51.92682
5072	1	-121.8526713	51.49480775	51.92682
5073	1	-125.6213113	53.6706833	51.92682
5074	2	-124.3651013	52.9454093	51.92682
5075	2	-125.6213113	55.1212333	51.92682
5076	1	-123.1088813	53.6706833	51.92682
5077	2	-121.8526713	52.9454093	51.92682
5078	2	-123.1088813	55.1212333	51.92682
5079	1	-124.3651013	55.8465133	51.92682
5080	1	-125.6213113	58.0223333	51.92682
5081	2	-124.3651013	57.2970633	51.92682
5082	1	-121.8526713	55.8465133	51.92682
5083	1	-123.1088813	58.0223333	51.92682
5084	2	-121.8526713	57.2970633	51.92682
5085	2	-125.6213113	59.4728933	51.92682
5086	1	-124.3651013	60.1981633	51.92682
5087	2	-123.1088813	59.4728933	51.92682
5088	1	-121.8526713	60.1981633	51.92682
5089	1	-120.5964588	-42.06622775	51.92682
5090	2	-119.3402488	-42.79150175	51.92682
5091	2	-120.5964588	-40.61567775	51.92682
5092	1	-118.0840288	-42.06622775	51.92682
5093	2	-116.8278188	-42.79150175	51.92682
5094	2	-118.0840288	-40.61567775	51.92682
5095	1	-119.3402488	-39.89039775	51.92682
5096	1	-120.5964588	-37.71457775	51.92682
5097	2	-119.3402488	-38.43984775	51.92682
5098	1	-116.8278188	-39.89039775	51.92682
5099	1	-118.0840288	-37.71457775	51.92682
5100	2	-116.8278188	-38.43984775	51.92682
5101	2	-120.5964588	-36.26401775	51.92682
5102	1	-119.3402488	-35.53874775	51.92682
5103	2	-118.0840288	-36.26401775	51.92682
5104	1	-116.8278188	-35.53874775	51.92682
5105	1	-120.5964588	-33.3628722	51.92682
5106	2	-119.3402488	-34.0881462	51.92682
5107	2	-120.5964588	-31.9123222	51.92682
5108	1	-118.0840288	-33.3628722	51.92682
5109	2	-116.8278188	-34.0881462	51.92682
5110	2	-118.0840288	-31.9123222	51.92682
5111	1	-119.3402488	-31.1870422	51.92682
5112	1	-120.5964588	-29.0112222	51.92682
5113	2	-119.3402488	-29.7364922	51.92682
5114	1	-116.8278188	-31.1870422	51.92682
5115	1	-118.0840288	-29.0112222	51.92682
5116	2	-116.8278188	-29.7364922	51.92682
5117	2	-120.5964588	-27.5606622	51.92682
5118	1	-119.3402488	-26.8353922	51.92682
5119	2	-118.0840288	-27.5606622	51.92682
5120	1	-116.8278188	-26.8353922	51.92682
5121	1	-120.5964588	-24.65951665	51.92682
5122	2	-119.3402488	-25.38479065	51.92682
5123	2	-120.5964588	-23.20896665	51.92682
5124	1	-118.0840288	-24.65951665	51.92682
5125	2	-116.8278188	-25.38479065	51.92682
5126	2	-118.0840288	-23.20896665	51.92682
5127	1	-119.3402488	-22.48368665	51.92682
5128	1	-120.5964588	-20.30786665	51.92682
5129	2	-119.3402488	-21.03313665	51.92682
5130	1	-116.8278188	-22.48368665	51.92682
5131	1	-118.0840288	-20.30786665	51.92682
5132	2	-116.8278188	-21.03313665	51.92682
5133	2	-120.5964588	-18.85730665	51.92682
5134	1	-119.3402488	-18.13203665	51.92682
5135	2	-118.0840288	-18.85730665	51.92682
5136	1	-116.8278188	-18.13203665	51.92682
5137	1	-120.5964588	-15.9561611	51.92682
5138	2	-119.3402488	-16.6814351	51.92682
5139	2	-120.5964588	-14.5056111	51.92682
5140	1	-118.0840288	-15.9561611	51.92682
5141	2	-116.8278188	-16.6814351	51.92682
5142	2	-118.0840288	-14.5056111	51.92682
5143	1	-119.3402488	-13.7803311	51.92682
5144	1	-120.5964588	-11.6045111	51.92682
5145	2	-119.3402488	-12.3297811	51.92682
5146	1	-116.8278188	-13.7803311	51.92682
5147	1	-118.0840288	-11.6045111	51.92682
5148	2	-116.8278188	-12.3297811	51.92682
5149	2	-120.5964588	-10.1539511	51.92682
5150	1	-119.3402488	-9.4286811	51.92682
5151	2	-118.0840288	-10.1539511	51.92682
5152	1	-116.8278188	-9.4286811	51.92682
5153	1	-115.5716064	-42.06622775	51.92682
5154	2	-114.3153964	-42.79150175	51.92682
5155	2	-115.5716064	-40.61567775	51.92682
5156	1	-113.0591764	-42.06622775	51.92682
5157	2	-111.8029664	-42.79150175	51.92682
5158	2	-113.0591764	-40.61567775	51.92682
5159	1	-114.3153964	-39.89039775	51.92682
5160	1	-115.5716064	-37.71457775	51.92682
5161	2	-114.3153964	-38.43984775	51.92682
5162	1	-111.8029664	-39.89039775	51.92682
5163	1	-113.0591764	-37.71457775	51.92682
5164	2	-111.8029664	-38.43984775	51.92682
5165	2	-115.5716064	-36.26401775	51.92682
5166	1	-114.3153964	-35.53874775	51.92682
5167	2	-113.0591764	-36.26401775	51.92682
5168	1	-111.8029664	-35.53874775	51.92682
5169	1	-115.5716064	-33.3628722	51.92682
5170	2	-114.3153964	-34.0881462	51.92682
5171	2	-115.5716064	-31.9123222	51.92682
5172	1	-113.0591764	-33.3628722	51.92682
5173	2	-111.8029664	-34.0881462	51.92682
5174	2	-113.0591764	-31.9123222	51.92682
5175	1	-114.3153964	-31.1870422	51.92682
5176	1	-115.5716064	-29.0112222	51.92682
5177	2	-114.3153964	-29.7364922	51.92682
5178	1	-111.8029664	-31.1870422	51.92682
5179	1	-113.0591764	-29.0112222	51.92682
5180	2	-111.8029664	-29.7364922	51.92682
5181	2	-115.5716064	-27.5606622	51.92682
5182	1	-114.3153964	-26.8353922	51.92682
5183	2	-113.0591764	-27.5606622	51.92682
5184	1	-111.8029664	-26.8353922	51.92682
5185	1	-115.5716064	-24.65951665	51.92682
5186	2	-114.3153964	-25.38479065	51.92682
5187	2	-115.5716064	-23.20896665	51.92682
5188	1	-113.0591764	-24.65951665	51.92682
5189	2	-111.8029664	-25.38479065	51.92682
5190	2	-113.0591764	-23.20896665	51.92682
5191	1	-114.3153964	-22.48368665	51.92682
5192	1	-115.5716064	-20.30786665	51.92682
5193	2	-114.3153964	-21.03313665	51.92682
5194	1	-111.8029664	-22.48368665	51.92682
5195	1	-113.0591764	-20.30786665	51.92682
5196	2	-111.8029664	-21.03313665	51.92682
5197	2	-115.5716064	-18.85730665	51.92682
5198	1	-114.3153964	-18.13203665	51.92682
5199	2	-113.0591764	-18.85730665	51.92682
5200	1	-111.8029664	-18.13203665	51.92682
5201	1	-115.5716064	-15.9561611	51.92682
5202	2	-114.3153964	-16.6814351	51.92682
5203	2	-115.5716064	-14.5056111	51.92682
5204	1	-113.0591764	-15.9561611	51.92682
5205	2	-111.8029664	-16.6814351	51.92682
5206	2	-113.0591764	-14.5056111	51.92682
5207	1	-114.3153964	-13.7803311	51.92682
5208	1	-115.5716064	-11.6045111	51.92682
5209	2	-114.3153964	-12.3297811	51.92682
5210	1	-111.8029664	-13.7803311	51.92682
5211	1	-113.0591764	-11.6045111	51.92682
5212	2	-111.8029664	-12.3297811	51.92682
5213	2	-115.5716064	-10.1539511	51.92682
5214	1	-114.3153964	-9.4286811	51.92682
5215	2	-113.0591764	-10.1539511	51.92682
5216	1	-111.8029664	-9.4286811	51.92682
5217	1	-110.5467539	-42.06622775	51.92682
5218	2	-109.2905439	-42.79150175	51.92682
5219	2	-110.5467539	-40.61567775	51.92682
5220	1	-108.0343239	-42.06622775	51.92682
5221	2	-106.7781139	-42.79150175	51.92682
5222	2	-108.0343239	-40.61567775	51.92682
5223	1	-109.2905439	-39.89039775	51.92682
5224	1	-110.5467539	-37.71457775	51.92682
5225	2	-109.2905439	-38.43984775	51.92682
5226	1	-106.7781139	-39.89039775	51.92682
5227	1	-108.0343239	-37.71457775	51.92682
5228	2	-106.7781139	-38.43984775	51.92682
5229	2	-110.5467539	-36.26401775	51.92682
5230	1	-109.2905439	-35.53874775	51.92682
5231	2	-108.0343239	-36.26401775	51.92682
5232	1	-106.7781139	-35.53874775	51.92682
5233	1	-110.5467539	-33.3628722	51.92682
5234	2	-109.2905439	-34.0881462	51.92682
5235	2	-110.5467539	-31.9123222	51.92682
5236	1	-108.0343239	-33.3628722	51.92682
5237	2	-106.7781139	-34.0881462	51.92682
5238	2	-108.0343239	-31.9123222	51.92682
5239	1	-109.2905439	-31.1870422	51.92682
5240	1	-110.5467539	-29.0112222	51.92682
5241	2	-109.2905439	-29.7364922	51.92682
5242	1	-106.7781139	-31.1870422	51.92682
5243	1	-108.0343239	-29.0112222	51.92682
5244	2	-106.7781139	-29.7364922	51.92682
5245	2	-110.5467539	-27.5606622	51.92682
5246	1	-109.2905439	-26.8353922	51.92682
5247	2	-108.0343239	-27.5606622	51.92682
5248	1	-110.5467539	-24.65951665	51.92682
5249	2	-109.2905439	-25.38479065	51.92682
5250	2	-110.5467539	-23.20896665	51.92682
5251	1	-108.0343239	-24.65951665	51.92682
5252	2	-108.0343239	-23.20896665	51.92682
5253	1	-109.2905439	-22.48368665	51.92682
5254	1	-110.5467539	-20.30786665	51.92682
5255	2	-109.2905439	-21.03313665	51.92682
5256	1	-106.7781139	-22.48368665	51.92682
5257	1	-108.0343239	-20.30786665	51.92682
5258	2	-106.7781139	-21.03313665	51.92682
5259	2	-110.5467539	-18.85730665	51.92682
5260	1	-109.2905439	-18.13203665	51.92682
5261	2	-108.0343239	-18.85730665	51.92682
5262	1	-106.7781139	-18.13203665	51.92682
5263	1	-110.5467539	-15.9561611	51.92682
5264	2	-109.2905439	-16.6814351	51.92682
5265	2	-110.5467539	-14.5056111	51.92682
5266	1	-108.0343239	-15.9561611	51.92682
5267	2	-106.7781139	-16.6814351	51.92682
5268	2	-108.0343239	-14.5056111	51.92682
5269	1	-109.2905439	-13.7803311	51.92682
5270	1	-110.5467539	-11.6045111	51.92682
5271	2	-109.2905439	-12.3297811	51.92682
5272	1	-106.7781139	-13.7803311	51.92682
5273	1	-108.0343239	-11.6045111	51.92682
5274	2	-106.7781139	-12.3297811	51.92682
5275	2	-110.5467539	-10.1539511	51.92682
5276	1	-109.2905439	-9.4286811	51.92682
5277	2	-108.0343239	-10.1539511	51.92682
5278	1	-106.7781139	-9.4286811	51.92682
5279	1	-105.5219015	-42.06622775	51.92682
5280	2	-104.2656915	-42.79150175	51.92682
5281	2	-105.5219014	-40.61567775	51.92682
5282	1	-103.0094715	-42.06622775	51.92682
5283	2	-101.7532615	-42.79150175	51.92682
5284	2	-103.0094715	-40.61567775	51.92682
5285	1	-104.2656915	-39.89039775	51.92682
5286	1	-105.5219014	-37.71457775	51.92682
5287	2	-104.2656915	-38.43984775	51.92682
5288	1	-101.7532615	-39.89039775	51.92682
5289	1	-103.0094715	-37.71457775	51.92682
5290	2	-101.7532615	-38.43984775	51.92682
5291	2	-105.5219014	-36.26401775	51.92682
5292	1	-104.2656915	-35.53874775	51.92682
5293	2	-103.0094715	-36.26401775	51.92682
5294	1	-101.7532615	-35.53874775	51.92682
5295	1	-105.5219015	-33.3628722	51.92682
5296	2	-104.2656915	-34.0881462	51.92682
5297	2	-105.5219014	-31.9123222	51.92682
5298	1	-103.0094715	-33.3628722	51.92682
5299	2	-101.7532615	-34.0881462	51.92682
5300	2	-103.0094715	-31.9123222	51.92682
5301	1	-104.2656915	-31.1870422	51.92682
5302	1	-101.7532615	-31.1870422	51.92682
5303	1	-105.5219014	-20.30786665	51.92682
5304	2	-104.2656915	-21.03313665	51.92682
5305	1	-103.0094715	-20.30786665	51.92682
5306	2	-101.7532615	-21.03313665	51.92682
5307	2	-105.5219014	-18.85730665	51.92682
5308	1	-104.2656915	-18.13203665	51.92682
5309	2	-103.0094715	-18.85730665	51.92682
5310	1	-101.7532615	-18.13203665	51.92682
5311	1	-105.5219015	-15.9561611	51.92682
5312	2	-104.2656915	-16.6814351	51.92682
5313	2	-105.5219014	-14.5056111	51.92682
5314	1	-103.0094715	-15.9561611	51.92682
5315	2	-101.7532615	-16.6814351	51.92682
5316	2	-103.0094715	-14.5056111	51.92682
5317	1	-104.2656915	-13.7803311	51.92682
5318	1	-105.5219014	-11.6045111	51.92682
5319	2	-104.2656915	-12.3297811	51.92682
5320	1	-101.7532615	-13.7803311	51.92682
5321	1	-103.0094715	-11.6045111	51.92682
5322	2	-101.7532615	-12.3297811	51.92682
5323	2	-105.5219014	-10.1539511	51.92682
5324	1	-104.2656915	-9.4286811	51.92682
5325	2	-103.0094715	-10.1539511	51.92682
5326	1	-101.7532615	-9.4286811	51.92682
5327	1	-100.497049	-42.06622775	51.92682
5328	2	-99.240839	-42.79150175	51.92682
5329	2	-100.497049	-40.61567775	51.92682
5330	1	-97.984619	-42.06622775	51.92682
5331	2	-96.728409	-42.79150175	51.92682
5332	2	-97.984619	-40.61567775	51.92682
5333	1	-99.240839	-39.89039775	51.92682
5334	1	-100.497049	-37.71457775	51.92682
5335	2	-99.240839	-38.43984775	51.92682
5336	1	-96.728409	-39.89039775	51.92682
5337	1	-97.984619	-37.71457775	51.92682
5338	2	-96.728409	-38.43984775	51.92682
5339	2	-100.497049	-36.26401775	51.92682
5340	1	-99.240839	-35.53874775	51.92682
5341	2	-97.984619	-36.26401775	51.92682
5342	1	-96.728409	-35.53874775	51.92682
5343	1	-100.497049	-33.3628722	51.92682
5344	2	-99.240839	-34.0881462	51.92682
5345	2	-100.497049	-31.9123222	51.92682
5346	1	-97.984619	-33.3628722	51.92682
5347	2	-96.728409	-34.0881462	51.92682
5348	2	-97.984619	-31.9123222	51.92682
5349	1	-99.240839	-31.1870422	51.92682
5350	2	-99.240839	-29.7364922	51.92682
5351	1	-96.728409	-31.1870422	51.92682
5352	1	-97.984619	-29.0112222	51.92682
5353	2	-96.728409	-29.7364922	51.92682
5354	2	-97.984619	-27.5606622	51.92682
5355	1	-96.728409	-26.8353922	51.92682
5356	1	-97.984619	-24.65951665	51.92682
5357	2	-96.728409	-25.38479065	51.92682
5358	2	-97.984619	-23.20896665	51.92682
5359	1	-99.240839	-22.48368665	51.92682
5360	1	-100.497049	-20.30786665	51.92682
5361	2	-99.240839	-21.03313665	51.92682
5362	1	-96.728409	-22.48368665	51.92682
5363	1	-97.984619	-20.30786665	51.92682
5364	2	-96.728409	-21.03313665	51.92682
5365	2	-100.497049	-18.85730665	51.92682
5366	1	-99.240839	-18.13203665	51.92682
5367	2	-97.984619	-18.85730665	51.92682
5368	1	-96.728409	-18.13203665	51.92682
5369	1	-100.497049	-15.9561611	51.92682
5370	2	-99.240839	-16.6814351	51.92682
5371	2	-100.497049	-14.5056111	51.92682
5372	1	-97.984619	-15.9561611	51.92682
5373	2	-96.728409	-16.6814351	51.92682
5374	2	-97.984619	-14.5056111	51.92682
5375	1	-99.240839	-13.7803311	51.92682
5376	1	-100.497049	-11.6045111	51.92682
5377	2	-99.240839	-12.3297811	51.92682
5378	1	-96.728409	-13.7803311	51.92682
5379	1	-97.984619	-11.6045111	51.92682
5380	2	-96.728409	-12.3297811	51.92682
5381	2	-100.497049	-10.1539511	51.92682
5382	1	-99.240839	-9.4286811	51.92682
5383	2	-97.984619	-10.1539511	51.92682
5384	1	-96.728409	-9.4286811	51.92682
5385	1	-95.47219655	-42.06622775	51.92682
5386	2	-94.21598655	-42.79150175	51.92682
5387	2	-95.47219655	-40.61567775	51.92682
5388	1	-92.95976655	-42.06622775	51.92682
5389	2	-91.70355655	-42.79150175	51.92682
5390	2	-92.95976655	-40.61567775	51.92682
5391	1	-94.21598655	-39.89039775	51.92682
5392	1	-95.47219655	-37.71457775	51.92682
5393	2	-94.21598655	-38.43984775	51.92682
5394	1	-91.70355655	-39.89039775	51.92682
5395	1	-92.95976655	-37.71457775	51.92682
5396	2	-91.70355655	-38.43984775	51.92682
5397	2	-95.47219655	-36.26401775	51.92682
5398	1	-94.21598655	-35.53874775	51.92682
5399	2	-92.95976655	-36.26401775	51.92682
5400	1	-91.70355655	-35.53874775	51.92682
5401	1	-95.47219655	-33.3628722	51.92682
5402	2	-94.21598655	-34.0881462	51.92682
5403	2	-95.47219655	-31.9123222	51.92682
5404	1	-92.95976655	-33.3628722	51.92682
5405	2	-91.70355655	-34.0881462	51.92682
5406	2	-92.95976655	-31.9123222	51.92682
5407	1	-94.21598655	-31.1870422	51.92682
5408	1	-95.47219655	-29.0112222	51.92682
5409	2	-94.21598655	-29.7364922	51.92682
5410	1	-91.70355655	-31.1870422	51.92682
5411	1	-92.95976655	-29.0112222	51.92682
5412	2	-91.70355655	-29.7364922	51.92682
5413	2	-95.47219655	-27.5606622	51.92682
5414	1	-94.21598655	-26.8353922	51.92682
5415	2	-92.95976655	-27.5606622	51.92682
5416	1	-91.70355655	-26.8353922	51.92682
5417	1	-95.47219655	-24.65951665	51.92682
5418	2	-94.21598655	-25.38479065	51.92682
5419	2	-95.47219655	-23.20896665	51.92682
5420	1	-92.95976655	-24.65951665	51.92682
5421	2	-91.70355655	-25.38479065	51.92682
5422	2	-92.95976655	-23.20896665	51.92682
5423	1	-94.21598655	-22.48368665	51.92682
5424	1	-95.47219655	-20.30786665	51.92682
5425	2	-94.21598655	-21.03313665	51.92682
5426	1	-91.70355655	-22.48368665	51.92682
5427	1	-92.95976655	-20.30786665	51.92682
5428	2	-91.70355655	-21.03313665	51.92682
5429	2	-95.47219655	-18.85730665	51.92682
5430	1	-94.21598655	-18.13203665	51.92682
5431	2	-92.95976655	-18.85730665	51.92682
5432	1	-91.70355655	-18.13203665	51.92682
5433	1	-95.47219655	-15.9561611	51.92682
5434	2	-94.21598655	-16.6814351	51.92682
5435	2	-95.47219655	-14.5056111	51.92682
5436	1	-92.95976655	-15.9561611	51.92682
5437	2	-91.70355655	-16.6814351	51.92682
5438	2	-92.95976655	-14.5056111	51.92682
5439	1	-94.21598655	-13.7803311	51.92682
5440	1	-95.47219655	-11.6045111	51.92682
5441	2	-94.21598655	-12.3297811	51.92682
5442	1	-91.70355655	-13.7803311	51.92682
5443	1	-92.95976655	-11.6045111	51.92682
5444	2	-91.70355655	-12.3297811	51.92682
5445	2	-95.47219655	-10.1539511	51.92682
5446	1	-94.21598655	-9.4286811	51.92682
5447	2	-92.95976655	-10.1539511	51.92682
5448	1	-91.70355655	-9.4286811	51.92682
5449	1	-90.4473441	-42.06622775	51.92682
5450	2	-89.1911341	-42.79150175	51.92682
5451	2	-90.4473441	-40.61567775	51.92682
5452	1	-87.9349141	-42.06622775	51.92682
5453	2	-86.6787041	-42.79150175	51.92682
5454	2	-87.9349141	-40.61567775	51.92682
5455	1	-89.1911341	-39.89039775	51.92682
5456	1	-90.4473441	-37.71457775	51.92682
5457	2	-89.1911341	-38.43984775	51.92682
5458	1	-86.6787041	-39.89039775	51.92682
5459	1	-87.9349141	-37.71457775	51.92682
5460	2	-86.6787041	-38.43984775	51.92682
5461	2	-90.4473441	-36.26401775	51.92682
5462	1	-89.1911341	-35.53874775	51.92682
5463	2	-87.9349141	-36.26401775	51.92682
5464	1	-86.6787041	-35.53874775	51.92682
5465	1	-90.4473441	-33.3628722	51.92682
5466	2	-89.1911341	-34.0881462	51.92682
5467	2	-90.4473441	-31.9123222	51.92682
5468	1	-87.9349141	-33.3628722	51.92682
5469	2	-86.6787041	-34.0881462	51.92682
5470	2	-87.9349141	-31.9123222	51.92682
5471	1	-89.1911341	-31.1870422	51.92682
5472	1	-90.4473441	-29.0112222	51.92682
5473	2	-89.1911341	-29.7364922	51.92682
5474	1	-86.6787041	-31.1870422	51.92682
5475	1	-87.9349141	-29.0112222	51.92682
5476	2	-86.6787041	-29.7364922	51.92682
5477	2	-90.4473441	-27.5606622	51.92682
5478	1	-89.1911341	-26.8353922	51.92682
5479	2	-87.9349141	-27.5606622	51.92682
5480	1	-86.6787041	-26.8353922	51.92682
5481	1	-90.4473441	-24.65951665	51.92682
5482	2	-89.1911341	-25.38479065	51.92682
5483	2	-90.4473441	-23.20896665	51.92682
5484	1	-87.9349141	-24.65951665	51.92682
5485	2	-86.6787041	-25.38479065	51.92682
5486	2	-87.9349141	-23.20896665	51.92682
5487	1	-89.1911341	-22.48368665	51.92682
5488	1	-90.4473441	-20.30786665	51.92682
5489	2	-89.1911341	-21.03313665	51.92682
5490	1	-86.6787041	-22.48368665	51.92682
5491	1	-87.9349141	-20.30786665	51.92682
5492	2	-86.6787041	-21.03313665	51.92682
5493	2	-90.4473441	-18.85730665	51.92682
5494	1	-89.1911341	-18.13203665	51.92682
5495	2	-87.9349141	-18.85730665	51.92682
5496	1	-86.6787041	-18.13203665	51.92682
5497	1	-90.4473441	-15.9561611	51.92682
5498	2	-89.1911341	-16.6814351	51.92682
5499	2	-90.4473441	-14.5056111	51.92682
5500	1	-87.9349141	-15.9561611	51.92682
5501	2	-86.6787041	-16.6814351	51.92682
5502	2	-87.9349141	-14.5056111	51.92682
5503	1	-89.1911341	-13.7803311	51.92682
5504	1	-90.4473441	-11.6045111	51.92682
5505	2	-89.1911341	-12.3297811	51.92682
5506	1	-86.6787041	-13.7803311	51.92682
5507	1	-87.9349141	-11.6045111	51.92682
5508	2	-86.6787041	-12.3297811	51.92682
5509	2	-90.4473441	-10.1539511	51.92682
5510	1	-89.1911341	-9.4286811	51.92682
5511	2	-87.9349141	-10.1539511	51.92682
5512	1	-86.6787041	-9.4286811	51.92682
5513	1	-120.5964588	-7.25280555	51.92682
5514	2	-119.3402488	-7.97807955	51.92682
5515	2	-120.5964588	-5.80225555	51.92682
5516	1	-118.0840288	-7.25280555	51.92682
5517	2	-116.8278188	-7.97807955	51.92682
5518	2	-118.0840288	-5.80225555	51.92682
5519	1	-119.3402488	-5.07697555	51.92682
5520	1	-120.5964588	-2.90115555	51.92682
5521	2	-119.3402488	-3.62642555	51.92682
5522	1	-116.8278188	-5.07697555	51.92682
5523	1	-118.0840288	-2.90115555	51.92682
5524	2	-116.8278188	-3.62642555	51.92682
5525	2	-120.5964588	-1.45059555	51.92682
5526	1	-119.3402488	-0.72532555	51.92682
5527	2	-118.0840288	-1.45059555	51.92682
5528	1	-116.8278188	-0.72532555	51.92682
5529	1	-120.5964588	1.45055	51.92682
5530	2	-119.3402488	0.725276	51.92682
5531	2	-120.5964588	2.9011	51.92682
5532	1	-118.0840288	1.45055	51.92682
5533	2	-116.8278188	0.725276	51.92682
5534	2	-118.0840288	2.9011	51.92682
5535	1	-119.3402488	3.62638	51.92682
5536	1	-120.5964588	5.8022	51.92682
5537	2	-119.3402488	5.07693	51.92682
5538	1	-116.8278188	3.62638	51.92682
5539	1	-118.0840288	5.8022	51.92682
5540	2	-116.8278188	5.07693	51.92682
5541	2	-120.5964588	7.25276	51.92682
5542	1	-119.3402488	7.97803	51.92682
5543	2	-118.0840288	7.25276	51.92682
5544	1	-116.8278188	7.97803	51.92682
5545	1	-120.5964588	10.15390555	51.92682
5546	2	-119.3402488	9.42863155	51.92682
5547	2	-120.5964588	11.60445555	51.92682
5548	1	-118.0840288	10.15390555	51.92682
5549	2	-116.8278188	9.42863155	51.92682
5550	2	-118.0840288	11.60445555	51.92682
5551	1	-119.3402488	12.32973555	51.92682
5552	1	-120.5964588	14.50555555	51.92682
5553	2	-119.3402488	13.78028555	51.92682
5554	1	-116.8278188	12.32973555	51.92682
5555	1	-118.0840288	14.50555555	51.92682
5556	2	-116.8278188	13.78028555	51.92682
5557	2	-120.5964588	15.95611555	51.92682
5558	1	-119.3402488	16.68138555	51.92682
5559	2	-118.0840288	15.95611555	51.92682
5560	1	-116.8278188	16.68138555	51.92682
5561	1	-120.5964588	18.8572611	51.92682
5562	2	-119.3402488	18.1319871	51.92682
5563	2	-120.5964588	20.3078111	51.92682
5564	1	-118.0840288	18.8572611	51.92682
5565	2	-116.8278188	18.1319871	51.92682
5566	2	-118.0840288	20.3078111	51.92682
5567	1	-119.3402488	21.0330911	51.92682
5568	1	-120.5964588	23.2089111	51.92682
5569	2	-119.3402488	22.4836411	51.92682
5570	1	-116.8278188	21.0330911	51.92682
5571	1	-118.0840288	23.2089111	51.92682
5572	2	-116.8278188	22.4836411	51.92682
5573	2	-120.5964588	24.6594711	51.92682
5574	1	-119.3402488	25.3847411	51.92682
5575	2	-118.0840288	24.6594711	51.92682
5576	1	-116.8278188	25.3847411	51.92682
5577	1	-115.5716064	-7.25280555	51.92682
5578	2	-114.3153964	-7.97807955	51.92682
5579	2	-115.5716064	-5.80225555	51.92682
5580	1	-113.0591764	-7.25280555	51.92682
5581	2	-111.8029664	-7.97807955	51.92682
5582	2	-113.0591764	-5.80225555	51.92682
5583	1	-114.3153964	-5.07697555	51.92682
5584	1	-115.5716064	-2.90115555	51.92682
5585	2	-114.3153964	-3.62642555	51.92682
5586	1	-111.8029664	-5.07697555	51.92682
5587	1	-113.0591764	-2.90115555	51.92682
5588	2	-111.8029664	-3.62642555	51.92682
5589	2	-115.5716064	-1.45059555	51.92682
5590	1	-114.3153964	-0.72532555	51.92682
5591	2	-113.0591764	-1.45059555	51.92682
5592	1	-111.8029664	-0.72532555	51.92682
5593	1	-115.5716064	1.45055	51.92682
5594	2	-114.3153964	0.725276	51.92682
5595	2	-115.5716064	2.9011	51.92682
5596	1	-113.0591764	1.45055	51.92682
5597	2	-111.8029664	0.725276	51.92682
5598	2	-113.0591764	2.9011	51.92682
5599	1	-114.3153964	3.62638	51.92682
5600	1	-115.5716064	5.8022	51.92682
5601	2	-114.3153964	5.07693	51.92682
5602	1	-111.8029664	3.62638	51.92682
5603	1	-113.0591764	5.8022	51.92682
5604	2	-111.8029664	5.07693	51.92682
5605	2	-115.5716064	7.25276	51.92682
5606	1	-114.3153964	7.97803	51.92682
5607	2	-113.0591764	7.25276	51.92682
5608	1	-111.8029664	7.97803	51.92682
5609	1	-115.5716064	10.15390555	51.92682
5610	2	-114.3153964	9.42863155	51.92682
5611	2	-115.5716064	11.60445555	51.92682
5612	1	-113.0591764	10.15390555	51.92682
5613	2	-111.8029664	9.42863155	51.92682
5614	2	-113.0591764	11.60445555	51.92682
5615	1	-114.3153964	12.32973555	51.92682
5616	1	-115.5716064	14.50555555	51.92682
5617	2	-114.3153964	13.78028555	51.92682
5618	1	-111.8029664	12.32973555	51.92682
5619	1	-113.0591764	14.50555555	51.92682
5620	2	-111.8029664	13.78028555	51.92682
5621	2	-115.5716064	15.95611555	51.92682
5622	1	-114.3153964	16.68138555	51.92682
5623	2	-113.0591764	15.95611555	51.92682
5624	1	-111.8029664	16.68138555	51.92682
5625	1	-115.5716064	18.8572611	51.92682
5626	2	-114.3153964	18.1319871	51.92682
5627	2	-115.5716064	20.3078111	51.92682
5628	1	-113.0591764	18.8572611	51.92682
5629	2	-111.8029664	18.1319871	51.92682
5630	2	-113.0591764	20.3078111	51.92682
5631	1	-114.3153964	21.0330911	51.92682
5632	1	-115.5716064	23.2089111	51.92682
5633	2	-114.3153964	22.4836411	51.92682
5634	1	-111.8029664	21.0330911	51.92682
5635	1	-113.0591764	23.2089111	51.92682
5636	2	-111.8029664	22.4836411	51.92682
5637	2	-115.5716064	24.6594711	51.92682
5638	1	-114.3153964	25.3847411	51.92682
5639	2	-113.0591764	24.6594711	51.92682
5640	1	-111.8029664	25.3847411	51.92682
5641	1	-110.5467539	-7.25280555	51.92682
5642	2	-109.2905439	-7.97807955	51.92682
5643	2	-110.5467539	-5.80225555	51.92682
5644	1	-108.0343239	-7.25280555	51.92682
5645	2	-106.7781139	-7.97807955	51.92682
5646	2	-108.0343239	-5.80225555	51.92682
5647	1	-109.2905439	-5.07697555	51.92682
5648	1	-110.5467539	-2.90115555	51.92682
5649	2	-109.2905439	-3.62642555	51.92682
5650	1	-106.7781139	-5.07697555	51.92682
5651	1	-108.0343239	-2.90115555	51.92682
5652	2	-106.7781139	-3.62642555	51.92682
5653	2	-110.5467539	-1.45059555	51.92682
5654	1	-109.2905439	-0.72532555	51.92682
5655	2	-108.0343239	-1.45059555	51.92682
5656	1	-106.7781139	-0.72532555	51.92682
5657	1	-110.5467539	1.45055	51.92682
5658	2	-109.2905439	0.725276	51.92682
5659	2	-110.5467539	2.9011	51.92682
5660	1	-108.0343239	1.45055	51.92682
5661	2	-106.7781139	0.725276	51.92682
5662	2	-108.0343239	2.9011	51.92682
5663	1	-109.2905439	3.62638	51.92682
5664	1	-110.5467539	5.8022	51.92682
5665	2	-109.2905439	5.07693	51.92682
5666	1	-106.7781139	3.62638	51.92682
5667	1	-108.0343239	5.8022	51.92682
5668	2	-106.7781139	5.07693	51.92682
5669	2	-110.5467539	7.25276	51.92682
5670	1	-109.2905439	7.97803	51.92682
5671	2	-108.0343239	7.25276	51.92682
5672	1	-110.5467539	10.15390555	51.92682
5673	2	-109.2905439	9.42863155	51.92682
5674	2	-110.5467539	11.60445555	51.92682
5675	1	-108.0343239	10.15390555	51.92682
5676	2	-108.0343239	11.60445555	51.92682
5677	1	-109.2905439	12.32973555	51.92682
5678	1	-110.5467539	14.50555555	51.92682
5679	2	-109.2905439	13.78028555	51.92682
5680	1	-106.7781139	12.32973555	51.92682
5681	1	-108.0343239	14.50555555	51.92682
5682	2	-106.7781139	13.78028555	51.92682
5683	2	-110.5467539	15.95611555	51.92682
5684	1	-109.2905439	16.68138555	51.92682
5685	2	-108.0343239	15.95611555	51.92682
5686	1	-106.7781139	16.68138555	51.92682
5687	1	-110.5467539	18.8572611	51.92682
5688	2	-109.2905439	18.1319871	51.92682
5689	2	-110.5467539	20.3078111	51.92682
5690	1	-108.0343239	18.8572611	51.92682
5691	2	-106.7781139	18.1319871	51.92682
5692	2	-108.0343239	20.3078111	51.92682
5693	1	-109.2905439	21.0330911	51.92682
5694	1	-110.5467539	23.2089111	51.92682
5695	2	-109.2905439	22.4836411	51.92682
5696	1	-106.7781139	21.0330911	51.92682
5697	1	-108.0343239	23.2089111	51.92682
5698	2	-106.7781139	22.4836411	51.92682
5699	2	-110.5467539	24.6594711	51.92682
5700	1	-109.2905439	25.3847411	51.92682
5701	2	-108.0343239	24.6594711	51.92682
5702	1	-106.7781139	25.3847411	51.92682
5703	1	-105.5219015	-7.25280555	51.92682
5704	2	-104.2656915	-7.97807955	51.92682
5705	2	-105.5219014	-5.80225555	51.92682
5706	1	-103.0094715	-7.25280555	51.92682
5707	2	-101.7532615	-7.97807955	51.92682
5708	2	-103.0094715	-5.80225555	51.92682
5709	1	-104.2656915	-5.07697555	51.92682
5710	1	-105.5219014	-2.90115555	51.92682
5711	2	-104.2656915	-3.62642555	51.92682
5712	1	-101.7532615	-5.07697555	51.92682
5713	1	-103.0094715	-2.90115555	51.92682
5714	2	-101.7532615	-3.62642555	51.92682
5715	2	-105.5219014	-1.45059555	51.92682
5716	1	-104.2656915	-0.72532555	51.92682
5717	2	-103.0094715	-1.45059555	51.92682
5718	1	-101.7532615	-0.72532555	51.92682
5719	1	-105.5219015	1.45055	51.92682
5720	2	-104.2656915	0.725276	51.92682
5721	2	-105.5219014	2.9011	51.92682
5722	1	-103.0094715	1.45055	51.92682
5723	2	-101.7532615	0.725276	51.92682
5724	2	-103.0094715	2.9011	51.92682
5725	1	-104.2656915	3.62638	51.92682
5726	1	-101.7532615	3.62638	51.92682
5727	1	-105.5219014	14.50555555	51.92682
5728	2	-104.2656915	13.78028555	51.92682
5729	1	-103.0094715	14.50555555	51.92682
5730	2	-101.7532615	13.78028555	51.92682
5731	2	-105.5219014	15.95611555	51.92682
5732	1	-104.2656915	16.68138555	51.92682
5733	2	-103.0094715	15.95611555	51.92682
5734	1	-101.7532615	16.68138555	51.92682
5735	1	-105.5219015	18.8572611	51.92682
5736	2	-104.2656915	18.1319871	51.92682
5737	2	-105.5219014	20.3078111	51.92682
5738	1	-103.0094715	18.8572611	51.92682
5739	2	-101.7532615	18.1319871	51.92682
5740	2	-103.0094715	20.3078111	51.92682
5741	1	-104.2656915	21.0330911	51.92682
5742	1	-105.5219014	23.2089111	51.92682
5743	2	-104.2656915	22.4836411	51.92682
5744	1	-101.7532615	21.0330911	51.92682
5745	1	-103.0094715	23.2089111	51.92682
5746	2	-101.7532615	22.4836411	51.92682
5747	2	-105.5219014	24.6594711	51.92682
5748	1	-104.2656915	25.3847411	51.92682
5749	2	-103.0094715	24.6594711	51.92682
5750	1	-101.7532615	25.3847411	51.92682
5751	1	-100.497049	-7.25280555	51.92682
5752	2	-99.240839	-7.97807955	51.92682
5753	2	-100.497049	-5.80225555	51.92682
5754	1	-97.984619	-7.25280555	51.92682
5755	2	-96.728409	-7.97807955	51.92682
5756	2	-97.984619	-5.80225555	51.92682
5757	1	-99.240839	-5.07697555	51.92682
5758	1	-100.497049	-2.90115555	51.92682
5759	2	-99.240839	-3.62642555	51.92682
5760	1	-96.728409	-5.07697555	51.92682
5761	1	-97.984619	-2.90115555	51.92682
5762	2	-96.728409	-3.62642555	51.92682
5763	2	-100.497049	-1.45059555	51.92682
5764	1	-99.240839	-0.72532555	51.92682
5765	2	-97.984619	-1.45059555	51.92682
5766	1	-96.728409	-0.72532555	51.92682
5767	1	-100.497049	1.45055	51.92682
5768	2	-99.240839	0.725276	51.92682
5769	2	-100.497049	2.9011	51.92682
5770	1	-97.984619	1.45055	51.92682
5771	2	-96.728409	0.725276	51.92682
5772	2	-97.984619	2.9011	51.92682
5773	1	-99.240839	3.62638	51.92682
5774	2	-99.240839	5.07693	51.92682
5775	1	-96.728409	3.62638	51.92682
5776	1	-97.984619	5.8022	51.92682
5777	2	-96.728409	5.07693	51.92682
5778	2	-97.984619	7.25276	51.92682
5779	1	-96.728409	7.97803	51.92682
5780	1	-97.984619	10.15390555	51.92682
5781	2	-96.728409	9.42863155	51.92682
5782	2	-97.984619	11.60445555	51.92682
5783	1	-99.240839	12.32973555	51.92682
5784	1	-100.497049	14.50555555	51.92682
5785	2	-99.240839	13.78028555	51.92682
5786	1	-96.728409	12.32973555	51.92682
5787	1	-97.984619	14.50555555	51.92682
5788	2	-96.728409	13.78028555	51.92682
5789	2	-100.497049	15.95611555	51.92682
5790	1	-99.240839	16.68138555	51.92682
5791	2	-97.984619	15.95611555	51.92682
5792	1	-96.728409	16.68138555	51.92682
5793	1	-100.497049	18.8572611	51.92682
5794	2	-99.240839	18.1319871	51.92682
5795	2	-100.497049	20.3078111	51.92682
5796	1	-97.984619	18.8572611	51.92682
5797	2	-96.728409	18.1319871	51.92682
5798	2	-97.984619	20.3078111	51.92682
5799	1	-99.240839	21.0330911	51.92682
5800	1	-100.497049	23.2089111	51.92682
5801	2	-99.240839	22.4836411	51.92682
5802	1	-96.728409	21.0330911	51.92682
5803	1	-97.984619	23.2089111	51.92682
5804	2	-96.728409	22.4836411	51.92682
5805	2	-100.497049	24.6594711	51.92682
5806	1	-99.240839	25.3847411	51.92682
5807	2	-97.984619	24.6594711	51.92682
5808	1	-96.728409	25.3847411	51.92682
5809	1	-95.47219655	-7.25280555	51.92682
5810	2	-94.21598655	-7.97807955	51.92682
5811	2	-95.47219655	-5.80225555	51.92682
5812	1	-92.95976655	-7.25280555	51.92682
5813	2	-91.70355655	-7.97807955	51.92682
5814	2	-92.95976655	-5.80225555	51.92682
5815	1	-94.21598655	-5.07697555	51.92682
5816	1	-95.47219655	-2.90115555	51.92682
5817	2	-94.21598655	-3.62642555	51.92682
5818	1	-91.70355655	-5.07697555	51.92682
5819	1	-92.95976655	-2.90115555	51.92682
5820	2	-91.70355655	-3.62642555	51.92682
5821	2	-95.47219655	-1.45059555	51.92682
5822	1	-94.21598655	-0.72532555	51.92682
5823	2	-92.95976655	-1.45059555	51.92682
5824	1	-91.70355655	-0.72532555	51.92682
5825	1	-95.47219655	1.45055	51.92682
5826	2	-94.21598655	0.725276	51.92682
5827	2	-95.47219655	2.9011	51.92682
5828	1	-92.95976655	1.45055	51.92682
5829	2	-91.70355655	0.725276	51.92682
5830	2	-92.95976655	2.9011	51.92682
5831	1	-94.21598655	3.62638	51.92682
5832	1	-95.47219655	5.8022	51.92682
5833	2	-94.21598655	5.07693	51.92682
5834	1	-91.70355655	3.62638	51.92682
5835	1	-92.95976655	5.8022	51.92682
5836	2	-91.70355655	5.07693	51.92682
5837	2	-95.47219655	7.25276	51.92682
5838	1	-94.21598655	7.97803	51.92682
5839	2	-92.95976655	7.25276	51.92682
5840	1	-91.70355655	7.97803	51.92682
5841	1	-95.47219655	10.15390555	51.92682
5842	2	-94.21598655	9.42863155	51.92682
5843	2	-95.47219655	11.60445555	51.92682
5844	1	-92.95976655	10.15390555	51.92682
5845	2	-91.70355655	9.42863155	51.92682
5846	2	-92.95976655	11.60445555	51.92682
5847	1	-94.21598655	12.32973555	51.92682
5848	1	-95.47219655	14.50555555	51.92682
5849	2	-94.21598655	13.78028555	51.92682
5850	1	-91.70355655	12.32973555	51.92682
5851	1	-92.95976655	14.50555555	51.92682
5852	2	-91.70355655	13.78028555	51.92682
5853	2	-95.47219655	15.95611555	51.92682
5854	1	-94.21598655	16.68138555	51.92682
5855	2	-92.95976655	15.95611555	51.92682
5856	1	-91.70355655	16.68138555	51.92682
5857	1	-95.47219655	18.8572611	51.92682
5858	2	-94.21598655	18.1319871	51.92682
5859	2	-95.47219655	20.3078111	51.92682
5860	1	-92.95976655	18.8572611	51.92682
5861	2	-91.70355655	18.1319871	51.92682
5862	2	-92.95976655	20.3078111	51.92682
5863	1	-94.21598655	21.0330911	51.92682
5864	1	-95.47219655	23.2089111	51.92682
5865	2	-94.21598655	22.4836411	51.92682
5866	1	-91.70355655	21.0330911	51.92682
5867	1	-92.95976655	23.2089111	51.92682
5868	2	-91.70355655	22.4836411	51.92682
5869	2	-95.47219655	24.6594711	51.92682
5870	1	-94.21598655	25.3847411	51.92682
5871	2	-92.95976655	24.6594711	51.92682
5872	1	-91.70355655	25.3847411	51.92682
5873	1	-90.4473441	-7.25280555	51.92682
5874	2	-89.1911341	-7.97807955	51.92682
5875	2	-90.4473441	-5.80225555	51.92682
5876	1	-87.9349141	-7.25280555	51.92682
5877	2	-86.6787041	-7.97807955	51.92682
5878	2	-87.9349141	-5.80225555	51.92682
5879	1	-89.1911341	-5.07697555	51.92682
5880	1	-90.4473441	-2.90115555	51.92682
5881	2	-89.1911341	-3.62642555	51.92682
5882	1	-86.6787041	-5.07697555	51.92682
5883	1	-87.9349141	-2.90115555	51.92682
5884	2	-86.6787041	-3.62642555	51.92682
5885	2	-90.4473441	-1.45059555	51.92682
5886	1	-89.1911341	-0.72532555	51.92682
5887	2	-87.9349141	-1.45059555	51.92682
5888	1	-86.6787041	-0.72532555	51.92682
5889	1	-90.4473441	1.45055	51.92682
5890	2	-89.1911341	0.725276	51.92682
5891	2	-90.4473441	2.9011	51.92682
5892	1	-87.9349141	1.45055	51.92682
5893	2	-86.6787041	0.725276	51.92682
5894	2	-87.9349141	2.9011	51.92682
5895	1	-89.1911341	3.62638	51.92682
5896	1	-90.4473441	5.8022	51.92682
5897	2	-89.1911341	5.07693	51.92682
5898	1	-86.6787041	3.62638	51.92682
5899	1	-87.9349141	5.8022	51.92682
5900	2	-86.6787041	5.07693	51.92682
5901	2	-90.4473441	7.25276	51.92682
5902	1	-89.1911341	7.97803	51.92682
5903	2	-87.9349141	7.25276	51.92682
5904	1	-86.6787041	7.97803	51.92682
5905	1	-90.4473441	10.15390555	51.92682
5906	2	-89.1911341	9.42863155	51.92682
5907	2	-90.4473441	11.60445555	51.92682
5908	1	-87.9349141	10.15390555	51.92682
5909	2	-86.6787041	9.42863155	51.92682
5910	2	-87.9349141	11.60445555	51.92682
5911	1	-89.1911341	12.32973555	51.92682
5912	1	-90.4473441	14.50555555	51.92682
5913	2	-89.1911341	13.78028555	51.92682
5914	1	-86.6787041	12.32973555	51.92682
5915	1	-87.9349141	14.50555555	51.92682
5916	2	-86.6787041	13.78028555	51.92682
5917	2	-90.4473441	15.95611555	51.92682
5918	1	-89.1911341	16.68138555	51.92682
5919	2	-87.9349141	15.95611555	51.92682
5920	1	-86.6787041	16.68138555	51.92682
5921	1	-90.4473441	18.8572611	51.92682
5922	2	-89.1911341	18.1319871	51.92682
5923	2	-90.4473441	20.3078111	51.92682
5924	1	-87.9349141	18.8572611	51.92682
5925	2	-86.6787041	18.1319871	51.92682
5926	2	-87.9349141	20.3078111	51.92682
5927	1	-89.1911341	21.0330911	51.92682
5928	1	-90.4473441	23.2089111	51.92682
5929	2	-89.1911341	22.4836411	51.92682
5930	1	-86.6787041	21.0330911	51.92682
5931	1	-87.9349141	23.2089111	51.92682
5932	2	-86.6787041	22.4836411	51.92682
5933	2	-90.4473441	24.6594711	51.92682
5934	1	-89.1911341	25.3847411	51.92682
5935	2	-87.9349141	24.6594711	51.92682
5936	1	-86.6787041	25.3847411	51.92682
5937	1	-120.5964588	27.56061665	51.92682
5938	2	-119.3402488	26.83534265	51.92682
5939	2	-120.5964588	29.01116665	51.92682
5940	1	-118.0840288	27.56061665	51.92682
5941	2	-116.8278188	26.83534265	51.92682
5942	2	-118.0840288	29.01116665	51.92682
5943	1	-119.3402488	29.73644665	51.92682
5944	1	-120.5964588	31.91226665	51.92682
5945	2	-119.3402488	31.18699665	51.92682
5946	1	-116.8278188	29.73644665	51.92682
5947	1	-118.0840288	31.91226665	51.92682
5948	2	-116.8278188	31.18699665	51.92682
5949	2	-120.5964588	33.36282665	51.92682
5950	1	-119.3402488	34.08809665	51.92682
5951	2	-118.0840288	33.36282665	51.92682
5952	1	-116.8278188	34.08809665	51.92682
5953	1	-120.5964588	36.2639722	51.92682
5954	2	-119.3402488	35.5386982	51.92682
5955	2	-120.5964588	37.7145222	51.92682
5956	1	-118.0840288	36.2639722	51.92682
5957	2	-116.8278188	35.5386982	51.92682
5958	2	-118.0840288	37.7145222	51.92682
5959	1	-119.3402488	38.4398022	51.92682
5960	1	-120.5964588	40.6156222	51.92682
5961	2	-119.3402488	39.8903522	51.92682
5962	1	-116.8278188	38.4398022	51.92682
5963	1	-118.0840288	40.6156222	51.92682
5964	2	-116.8278188	39.8903522	51.92682
5965	2	-120.5964588	42.0661822	51.92682
5966	1	-119.3402488	42.7914522	51.92682
5967	2	-118.0840288	42.0661822	51.92682
5968	1	-116.8278188	42.7914522	51.92682
5969	1	-120.5964588	44.96732775	51.92682
5970	2	-119.3402488	44.24205375	51.92682
5971	2	-120.5964588	46.41787775	51.92682
5972	1	-118.0840288	44.96732775	51.92682
5973	2	-116.8278188	44.24205375	51.92682
5974	2	-118.0840288	46.41787775	51.92682
5975	1	-119.3402488	47.14315775	51.92682
5976	1	-120.5964588	49.31897775	51.92682
5977	2	-119.3402488	48.59370775	51.92682
5978	1	-116.8278188	47.14315775	51.92682
5979	1	-118.0840288	49.31897775	51.92682
5980	2	-116.8278188	48.59370775	51.92682
5981	2	-120.5964588	50.76953775	51.92682
5982	1	-119.3402488	51.49480775	51.92682
5983	2	-118.0840288	50.76953775	51.92682
5984	1	-116.8278188	51.49480775	51.92682
5985	1	-120.5964588	53.6706833	51.92682
5986	2	-119.3402488	52.9454093	51.92682
5987	2	-120.5964588	55.1212333	51.92682
5988	1	-118.0840288	53.6706833	51.92682
5989	2	-116.8278188	52.9454093	51.92682
5990	2	-118.0840288	55.1212333	51.92682
5991	1	-119.3402488	55.8465133	51.92682
5992	1	-120.5964588	58.0223333	51.92682
5993	2	-119.3402488	57.2970633	51.92682
5994	1	-116.8278188	55.8465133	51.92682
5995	1	-118.0840288	58.0223333	51.92682
5996	2	-116.8278188	57.2970633	51.92682
5997	2	-120.5964588	59.4728933	51.92682
5998	1	-119.3402488	60.1981633	51.92682
5999	2	-118.0840288	59.4728933	51.92682
6000	1	-116.8278188	60.1981633	51.92682
6001	1	-115.5716064	27.56061665	51.92682
6002	2	-114.3153964	26.83534265	51.92682
6003	2	-115.5716064	29.01116665	51.92682
6004	1	-113.0591764	27.56061665	51.92682
6005	2	-111.8029664	26.83534265	51.92682
6006	2	-113.0591764	29.01116665	51.92682
6007	1	-114.3153964	29.73644665	51.92682
6008	1	-115.5716064	31.91226665	51.92682
6009	2	-114.3153964	31.18699665	51.92682
6010	1	-111.8029664	29.73644665	51.92682
6011	1	-113.0591764	31.91226665	51.92682
6012	2	-111.8029664	31.18699665	51.92682
6013	2	-115.5716064	33.36282665	51.92682
6014	1	-114.3153964	34.08809665	51.92682
6015	2	-113.0591764	33.36282665	51.92682
6016	1	-111.8029664	34.08809665	51.92682
6017	1	-115.5716064	36.2639722	51.92682
6018	2	-114.3153964	35.5386982	51.92682
6019	2	-115.5716064	37.7145222	51.92682
6020	1	-113.0591764	36.2639722	51.92682
6021	2	-111.8029664	35.5386982	51.92682
6022	2	-113.0591764	37.7145222	51.92682
6023	1	-114.3153964	38.4398022	51.92682
6024	1	-115.5716064	40.6156222	51.92682
6025	2	-114.3153964	39.8903522	51.92682
6026	1	-111.8029664	38.4398022	51.92682
6027	1	-113.0591764	40.6156222	51.92682
6028	2	-111.8029664	39.8903522	51.92682
6029	2	-115.5716064	42.0661822	51.92682
6030	1	-114.3153964	42.7914522	51.92682
6031	2	-113.0591764	42.0661822	51.92682
6032	1	-111.8029664	42.7914522	51.92682
6033	1	-115.5716064	44.96732775	51.92682
6034	2	-114.3153964	44.24205375	51.92682
6035	2	-115.5716064	46.41787775	51.92682
6036	1	-113.0591764	44.96732775	51.92682
6037	2	-111.8029664	44.24205375	51.92682
6038	2	-113.0591764	46.41787775	51.92682
6039	1	-114.3153964	47.14315775	51.92682
6040	1	-115.5716064	49.31897775	51.92682
6041	2	-114.3153964	48.59370775	51.92682
6042	1	-111.8029664	47.14315775	51.92682
6043	1	-113.0591764	49.31897775	51.92682
6044	2	-111.8029664	48.59370775	51.92682
6045	2	-115.5716064	50.76953775	51.92682
6046	1	-114.3153964	51.49480775	51.92682
6047	2	-113.0591764	50.76953775	51.92682
6048	1	-111.8029664	51.49480775	51.92682
6049	1	-115.5716064	53.6706833	51.92682
6050	2	-114.3153964	52.9454093	51.92682
6051	2	-115.5716064	55.1212333	51.92682
6052	1	-113.0591764	53.6706833	51.92682
6053	2	-111.8029664	52.9454093	51.92682
6054	2	-113.0591764	55.1212333	51.92682
6055	1	-114.3153964	55.8465133	51.92682
6056	1	-115.5716064	58.0223333	51.92682
6057	2	-114.3153964	57.2970633	51.92682
6058	1	-111.8029664	55.8465133	51.92682
6059	1	-113.0591764	58.0223333	51.92682
6060	2	-111.8029664	57.2970633	51.92682
6061	2	-115.5716064	59.4728933	51.92682
6062	1	-114.3153964	60.1981633	51.92682
6063	2	-113.0591764	59.4728933	51.92682
6064	1	-111.8029664	60.1981633	51.92682
6065	1	-110.5467539	27.56061665	51.92682
6066	2	-109.2905439	26.83534265	51.92682
6067	2	-110.5467539	29.01116665	51.92682
6068	1	-108.0343239	27.56061665	51.92682
6069	2	-106.7781139	26.83534265	51.92682
6070	2	-108.0343239	29.01116665	51.92682
6071	1	-109.2905439	29.73644665	51.92682
6072	1	-110.5467539	31.91226665	51.92682
6073	2	-109.2905439	31.18699665	51.92682
6074	1	-106.7781139	29.73644665	51.92682
6075	1	-108.0343239	31.91226665	51.92682
6076	2	-106.7781139	31.18699665	51.92682
6077	2	-110.5467539	33.36282665	51.92682
6078	1	-109.2905439	34.08809665	51.92682
6079	2	-108.0343239	33.36282665	51.92682
6080	1	-106.7781139	34.08809665	51.92682
6081	1	-110.5467539	36.2639722	51.92682
6082	2	-109.2905439	35.5386982	51.92682
6083	2	-110.5467539	37.7145222	51.92682
6084	1	-108.0343239	36.2639722	51.92682
6085	2	-106.7781139	35.5386982	51.92682
6086	2	-108.0343239	37.7145222	51.92682
6087	1	-109.2905439	38.4398022	51.92682
6088	1	-110.5467539	40.6156222	51.92682
6089	2	-109.2905439	39.8903522	51.92682
6090	1	-106.7781139	38.4398022	51.92682
6091	1	-108.0343239	40.6156222	51.92682
6092	2	-106.7781139	39.8903522	51.92682
6093	2	-110.5467539	42.0661822	51.92682
6094	1	-109.2905439	42.7914522	51.92682
6095	2	-108.0343239	42.0661822	51.92682
6096	1	-110.5467539	44.96732775	51.92682
6097	2	-109.2905439	44.24205375	51.92682
6098	2	-110.5467539	46.41787775	51.92682
6099	1	-108.0343239	44.96732775	51.92682
6100	2	-108.0343239	46.41787775	51.92682
6101	1	-109.2905439	47.14315775	51.92682
6102	1	-110.5467539	49.31897775	51.92682
6103	2	-109.2905439	48.59370775	51.92682
6104	1	-106.7781139	47.14315775	51.92682
6105	1	-108.0343239	49.31897775	51.92682
6106	2	-106.7781139	48.59370775	51.92682
6107	2	-110.5467539	50.76953775	51.92682
6108	1	-109.2905439	51.49480775	51.92682
6109	2	-108.0343239	50.76953775	51.92682
6110	1	-106.7781139	51.49480775	51.92682
6111	1	-110.5467539	53.6706833	51.92682
6112	2	-109.2905439	52.9454093	51.92682
6113	2	-110.5467539	55.1212333	51.92682
6114	1	-108.0343239	53.6706833	51.92682
6115	2	-106.7781139	52.9454093	51.92682
6116	2	-108.0343239	55.1212333	51.92682
6117	1	-109.2905439	55.8465133	51.92682
6118	1	-110.5467539	58.0223333	51.92682
6119	2	-109.2905439	57.2970633	51.92682
6120	1	-106.7781139	55.8465133	51.92682
6121	1	-108.0343239	58.0223333	51.92682
6122	2	-106.7781139	57.2970633	51.92682
6123	2	-110.5467539	59.4728933	51.92682
6124	1	-109.2905439	60.1981633	51.92682
6125	2	-108.0343239	59.4728933	51.92682
6126	1	-106.7781139	60.1981633	51.92682
6127	1	-105.5219015	27.56061665	51.92682
6128	2	-104.2656915	26.83534265	51.92682
6129	2	-105.5219014	29.01116665	51.92682
6130	1	-103.0094715	27.56061665	51.92682
6131	2	-101.7532615	26.83534265	51.92682
6132	2	-103.0094715	29.01116665	51.92682
6133	1	-104.2656915	29.73644665	51.92682
6134	1	-105.5219014	31.91226665	51.92682
6135	2	-104.2656915	31.18699665	51.92682
6136	1	-101.7532615	29.73644665	51.92682
6137	1	-103.0094715	31.91226665	51.92682
6138	2	-101.7532615	31.18699665	51.92682
6139	2	-105.5219014	33.36282665	51.92682
6140	1	-104.2656915	34.08809665	51.92682
6141	2	-103.0094715	33.36282665	51.92682
6142	1	-101.7532615	34.08809665	51.92682
6143	1	-105.5219015	36.2639722	51.92682
6144	2	-104.2656915	35.5386982	51.92682
6145	2	-105.5219014	37.7145222	51.92682
6146	1	-103.0094715	36.2639722	51.92682
6147	2	-101.7532615	35.5386982	51.92682
6148	2	-103.0094715	37.7145222	51.92682
6149	1	-104.2656915	38.4398022	51.92682
6150	1	-101.7532615	38.4398022	51.92682
6151	1	-105.5219014	49.31897775	51.92682
6152	2	-104.2656915	48.59370775	51.92682
6153	1	-103.0094715	49.31897775	51.92682
6154	2	-101.7532615	48.59370775	51.92682
6155	2	-105.5219014	50.76953775	51.92682
6156	1	-104.2656915	51.49480775	51.92682
6157	2	-103.0094715	50.76953775	51.92682
6158	1	-101.7532615	51.49480775	51.92682
6159	1	-105.5219015	53.6706833	51.92682
6160	2	-104.2656915	52.9454093	51.92682
6161	2	-105.5219014	55.1212333	51.92682
6162	1	-103.0094715	53.6706833	51.92682
6163	2	-101.7532615	52.9454093	51.92682
6164	2	-103.0094715	55.1212333	51.92682
6165	1	-104.2656915	55.8465133	51.92682
6166	1	-105.5219014	58.0223333	51.92682
6167	2	-104.2656915	57.2970633	51.92682
6168	1	-101.7532615	55.8465133	51.92682
6169	1	-103.0094715	58.0223333	51.92682
6170	2	-101.7532615	57.2970633	51.92682
6171	2	-105.5219014	59.4728933	51.92682
6172	1	-104.2656915	60.1981633	51.92682
6173	2	-103.0094715	59.4728933	51.92682
6174	1	-101.7532615	60.1981633	51.92682
6175	1	-100.497049	27.56061665	51.92682
6176	2	-99.240839	26.83534265	51.92682
6177	2	-100.497049	29.01116665	51.92682
6178	1	-97.984619	27.56061665	51.92682
6179	2	-96.728409	26.83534265	51.92682
6180	2	-97.984619	29.01116665	51.92682
6181	1	-99.240839	29.73644665	51.92682
6182	1	-100.497049	31.91226665	51.92682
6183	2	-99.240839	31.18699665	51.92682
6184	1	-96.728409	29.73644665	51.92682
6185	1	-97.984619	31.91226665	51.92682
6186	2	-96.728409	31.18699665	51.92682
6187	2	-100.497049	33.36282665	51.92682
6188	1	-99.240839	34.08809665	51.92682
6189	2	-97.984619	33.36282665	51.92682
6190	1	-96.728409	34.08809665	51.92682
6191	1	-100.497049	36.2639722	51.92682
6192	2	-99.240839	35.5386982	51.92682
6193	2	-100.497049	37.7145222	51.92682
6194	1	-97.984619	36.2639722	51.92682
6195	2	-96.728409	35.5386982	51.92682
6196	2	-97.984619	37.7145222	51.92682
6197	1	-99.240839	38.4398022	51.92682
6198	2	-99.240839	39.8903522	51.92682
6199	1	-96.728409	38.4398022	51.92682
6200	1	-97.984619	40.6156222	51.92682
6201	2	-96.728409	39.8903522	51.92682
6202	2	-97.984619	42.0661822	51.92682
6203	1	-96.728409	42.7914522	51.92682
6204	1	-97.984619	44.96732775	51.92682
6205	2	-96.728409	44.24205375	51.92682
6206	2	-97.984619	46.41787775	51.92682
6207	1	-99.240839	47.14315775	51.92682
6208	1	-100.497049	49.31897775	51.92682
6209	2	-99.240839	48.59370775	51.92682
6210	1	-96.728409	47.14315775	51.92682
6211	1	-97.984619	49.31897775	51.92682
6212	2	-96.728409	48.59370775	51.92682
6213	2	-100.497049	50.76953775	51.92682
6214	1	-99.240839	51.49480775	51.92682
6215	2	-97.984619	50.76953775	51.92682
6216	1	-96.728409	51.49480775	51.92682
6217	1	-100.497049	53.6706833	51.92682
6218	2	-99.240839	52.9454093	51.92682
6219	2	-100.497049	55.1212333	51.92682
6220	1	-97.984619	53.6706833	51.92682
6221	2	-96.728409	52.9454093	51.92682
6222	2	-97.984619	55.1212333	51.92682
6223	1	-99.240839	55.8465133	51.92682
6224	1	-100.497049	58.0223333	51.92682
6225	2	-99.240839	57.2970633	51.92682
6226	1	-96.728409	55.8465133	51.92682
6227	1	-97.984619	58.0223333	51.92682
6228	2	-96.728409	57.2970633	51.92682
6229	2	-100.497049	59.4728933	51.92682
6230	1	-99.240839	60.1981633	51.92682
6231	2	-97.984619	59.4728933	51.92682
6232	1	-96.728409	60.1981633	51.92682
6233	1	-95.47219655	27.56061665	51.92682
6234	2	-94.21598655	26.83534265	51.92682
6235	2	-95.47219655	29.01116665	51.92682
6236	1	-92.95976655	27.56061665	51.92682
6237	2	-91.70355655	26.83534265	51.92682
6238	2	-92.95976655	29.01116665	51.92682
6239	1	-94.21598655	29.73644665	51.92682
6240	1	-95.47219655	31.91226665	51.92682
6241	2	-94.21598655	31.18699665	51.92682
6242	1	-91.70355655	29.73644665	51.92682
6243	1	-92.95976655	31.91226665	51.92682
6244	2	-91.70355655	31.18699665	51.92682
6245	2	-95.47219655	33.36282665	51.92682
6246	1	-94.21598655	34.08809665	51.92682
6247	2	-92.95976655	33.36282665	51.92682
6248	1	-91.70355655	34.08809665	51.92682
6249	1	-95.47219655	36.2639722	51.92682
6250	2	-94.21598655	35.5386982	51.92682
6251	2	-95.47219655	37.7145222	51.92682
6252	1	-92.95976655	36.2639722	51.92682
6253	2	-91.70355655	35.5386982	51.92682
6254	2	-92.95976655	37.7145222	51.92682
6255	1	-94.21598655	38.4398022	51.92682
6256	1	-95.47219655	40.6156222	51.92682
6257	2	-94.21598655	39.8903522	51.92682
6258	1	-91.70355655	38.4398022	51.92682
6259	1	-92.95976655	40.6156222	51.92682
6260	2	-91.70355655	39.8903522	51.92682
6261	2	-95.47219655	42.0661822	51.92682
6262	1	-94.21598655	42.7914522	51.92682
6263	2	-92.95976655	42.0661822	51.92682
6264	1	-91.70355655	42.7914522	51.92682
6265	1	-95.47219655	44.96732775	51.92682
6266	2	-94.21598655	44.24205375	51.92682
6267	2	-95.47219655	46.41787775	51.92682
6268	1	-92.95976655	44.96732775	51.92682
6269	2	-91.70355655	44.24205375	51.92682
6270	2	-92.95976655	46.41787775	51.92682
6271	1	-94.21598655	47.14315775	51.92682
6272	1	-95.47219655	49.31897775	51.92682
6273	2	-94.21598655	48.59370775	51.92682
6274	1	-91.70355655	47.14315775	51.92682
6275	1	-92.95976655	49.31897775	51.92682
6276	2	-91.70355655	48.59370775	51.92682
6277	2	-95.47219655	50.76953775	51.92682
6278	1	-94.21598655	51.49480775	51.92682
6279	2	-92.95976655	50.76953775	51.92682
6280	1	-91.70355655	51.49480775	51.92682
6281	1	-95.47219655	53.6706833	51.92682
6282	2	-94.21598655	52.9454093	51.92682
6283	2	-95.47219655	55.1212333	51.92682
6284	1	-92.95976655	53.6706833	51.92682
6285	2	-91.70355655	52.9454093	51.92682
6286	2	-92.95976655	55.1212333	51.92682
6287	1	-94.21598655	55.8465133	51.92682
6288	1	-95.47219655	58.0223333	51.92682
6289	2	-94.21598655	57.2970633	51.92682
6290	1	-91.70355655	55.8465133	51.92682
6291	1	-92.95976655	58.0223333	51.92682
6292	2	-91.70355655	57.2970633	51.92682
6293	2	-95.47219655	59.4728933	51.92682
6294	1	-94.21598655	60.1981633	51.92682
6295	2	-92.95976655	59.4728933	51.92682
6296	1	-91.70355655	60.1981633	51.92682
6297	1	-90.4473441	27.56061665	51.92682
6298	2	-89.1911341	26.83534265	51.92682
6299	2	-90.4473441	29.01116665	51.92682
6300	1	-87.9349141	27.56061665	51.92682
6301	2	-86.6787041	26.83534265	51.92682
6302	2	-87.9349141	29.01116665	51.92682
6303	1	-89.1911341	29.73644665	51.92682
6304	1	-90.4473441	31.91226665	51.92682
6305	2	-89.1911341	31.18699665	51.92682
6306	1	-86.6787041	29.73644665	51.92682
6307	1	-87.9349141	31.91226665	51.92682
6308	2	-86.6787041	31.18699665	51.92682
6309	2	-90.4473441	33.36282665	51.92682
6310	1	-89.1911341	34.08809665	51.92682
6311	2	-87.9349141	33.36282665	51.92682
6312	1	-86.6787041	34.08809665	51.92682
6313	1	-90.4473441	36.2639722	51.92682
6314	2	-89.1911341	35.5386982	51.92682
6315	2	-90.4473441	37.7145222	51.92682
6316	1	-87.9349141	36.2639722	51.92682
6317	2	-86.6787041	35.5386982	51.92682
6318	2	-87.9349141	37.7145222	51.92682
6319	1	-89.1911341	38.4398022	51.92682
6320	1	-90.4473441	40.6156222	51.92682
6321	2	-89.1911341	39.8903522	51.92682
6322	1	-86.6787041	38.4398022	51.92682
6323	1	-87.9349141	40.6156222	51.92682
6324	2	-86.6787041	39.8903522	51.92682
6325	2	-90.4473441	42.0661822	51.92682
6326	1	-89.1911341	42.7914522	51.92682
6327	2	-87.9349141	42.0661822	51.92682
6328	1	-86.6787041	42.7914522	51.92682
6329	1	-90.4473441	44.96732775	51.92682
6330	2	-89.1911341	44.24205375	51.92682
6331	2	-90.4473441	46.41787775	51.92682
6332	1	-87.9349141	44.96732775	51.92682
6333	2	-86.6787041	44.24205375	51.92682
6334	2	-87.9349141	46.41787775	51.92682
6335	1	-89.1911341	47.14315775	51.92682
6336	1	-90.4473441	49.31897775	51.92682
6337	2	-89.1911341	48.59370775	51.92682
6338	1	-86.6787041	47.14315775	51.92682
6339	1	-87.9349141	49.31897775	51.92682
6340	2	-86.6787041	48.59370775	51.92682
6341	2	-90.4473441	50.76953775	51.92682
6342	1	-89.1911341	51.49480775	51.92682
6343	2	-87.9349141	50.76953775	51.92682
6344	1	-86.6787041	51.49480775	51.92682
6345	1	-90.4473441	53.6706833	51.92682
6346	2	-89.1911341	52.9454093	51.92682
6347	2	-90.4473441	55.1212333	51.92682
6348	1	-87.9349141	53.6706833	51.92682
6349	2	-86.6787041	52.9454093	51.92682
6350	2	-87.9349141	55.1212333	51.92682
6351	1	-89.1911341	55.8465133	51.92682
6352	1	-90.4473441	58.0223333	51.92682
6353	2	-89.1911341	57.2970633	51.92682
6354	1	-86.6787041	55.8465133	51.92682
6355	1	-87.9349141	58.0223333	51.92682
6356	2	-86.6787041	57.2970633	51.92682
6357	2	-90.4473441	59.4728933	51.92682
6358	1	-89.1911341	60.1981633	51.92682
6359	2	-87.9349141	59.4728933	51.92682
6360	1	-86.6787041	60.1981633	51.92682
6361	1	-85.42249165	-42.06622775	51.92682
6362	2	-84.16628165	-42.79150175	51.92682
6363	2	-85.42249165	-40.61567775	51.92682
6364	1	-82.91006165	-42.06622775	51.92682
6365	2	-81.65385165	-42.79150175	51.92682
6366	2	-82.91006165	-40.61567775	51.92682
6367	1	-84.16628165	-39.89039775	51.92682
6368	1	-85.42249165	-37.71457775	51.92682
6369	2	-84.16628165	-38.43984775	51.92682
6370	1	-81.65385165	-39.89039775	51.92682
6371	1	-82.91006165	-37.71457775	51.92682
6372	2	-81.65385165	-38.43984775	51.92682
6373	2	-85.42249165	-36.26401775	51.92682
6374	1	-84.16628165	-35.53874775	51.92682
6375	2	-82.91006165	-36.26401775	51.92682
6376	1	-81.65385165	-35.53874775	51.92682
6377	1	-85.42249165	-33.3628722	51.92682
6378	2	-84.16628165	-34.0881462	51.92682
6379	2	-85.42249165	-31.9123222	51.92682
6380	1	-82.91006165	-33.3628722	51.92682
6381	2	-81.65385165	-34.0881462	51.92682
6382	2	-82.91006165	-31.9123222	51.92682
6383	1	-84.16628165	-31.1870422	51.92682
6384	1	-85.42249165	-29.0112222	51.92682
6385	2	-84.16628165	-29.7364922	51.92682
6386	1	-81.65385165	-31.1870422	51.92682
6387	1	-82.91006165	-29.0112222	51.92682
6388	2	-81.65385165	-29.7364922	51.92682
6389	2	-85.42249165	-27.5606622	51.92682
6390	1	-84.16628165	-26.8353922	51.92682
6391	2	-82.91006165	-27.5606622	51.92682
6392	1	-81.65385165	-26.8353922	51.92682
6393	1	-85.42249165	-24.65951665	51.92682
6394	2	-84.16628165	-25.38479065	51.92682
6395	2	-85.42249165	-23.20896665	51.92682
6396	1	-82.91006165	-24.65951665	51.92682
6397	2	-81.65385165	-25.38479065	51.92682
6398	2	-82.91006165	-23.20896665	51.92682
6399	1	-84.16628165	-22.48368665	51.92682
6400	1	-85.42249165	-20.30786665	51.92682
6401	2	-84.16628165	-21.03313665	51.92682
6402	1	-81.65385165	-22.48368665	51.92682
6403	1	-82.91006165	-20.30786665	51.92682
6404	2	-81.65385165	-21.03313665	51.92682
6405	2	-85.42249165	-18.85730665	51.92682
6406	1	-84.16628165	-18.13203665	51.92682
6407	2	-82.91006165	-18.85730665	51.92682
6408	1	-81.65385165	-18.13203665	51.92682
6409	1	-85.42249165	-15.9561611	51.92682
6410	2	-84.16628165	-16.6814351	51.92682
6411	2	-85.42249165	-14.5056111	51.92682
6412	1	-82.91006165	-15.9561611	51.92682
6413	2	-81.65385165	-16.6814351	51.92682
6414	2	-82.91006165	-14.5056111	51.92682
6415	1	-84.16628165	-13.7803311	51.92682
6416	1	-85.42249165	-11.6045111	51.92682
6417	2	-84.16628165	-12.3297811	51.92682
6418	1	-81.65385165	-13.7803311	51.92682
6419	1	-82.91006165	-11.6045111	51.92682
6420	2	-81.65385165	-12.3297811	51.92682
6421	2	-85.42249165	-10.1539511	51.92682
6422	1	-84.16628165	-9.4286811	51.92682
6423	2	-82.91006165	-10.1539511	51.92682
6424	1	-81.65385165	-9.4286811	51.92682
6425	1	-80.3976392	-42.06622775	51.92682
6426	2	-79.1414292	-42.79150175	51.92682
6427	2	-80.3976392	-40.61567775	51.92682
6428	1	-77.8852092	-42.06622775	51.92682
6429	2	-76.6289992	-42.79150175	51.92682
6430	2	-77.8852092	-40.61567775	51.92682
6431	1	-79.1414292	-39.89039775	51.92682
6432	1	-80.3976392	-37.71457775	51.92682
6433	2	-79.1414292	-38.43984775	51.92682
6434	1	-76.6289992	-39.89039775	51.92682
6435	1	-77.8852092	-37.71457775	51.92682
6436	2	-76.6289992	-38.43984775	51.92682
6437	2	-80.3976392	-36.26401775	51.92682
6438	1	-79.1414292	-35.53874775	51.92682
6439	2	-77.8852092	-36.26401775	51.92682
6440	1	-76.6289992	-35.53874775	51.92682
6441	1	-80.3976392	-33.3628722	51.92682
6442	2	-79.1414292	-34.0881462	51.92682
6443	2	-80.3976392	-31.9123222	51.92682
6444	1	-77.8852092	-33.3628722	51.92682
6445	2	-76.6289992	-34.0881462	51.92682
6446	2	-77.8852092	-31.9123222	51.92682
6447	1	-79.1414292	-31.1870422	51.92682
6448	1	-80.3976392	-29.0112222	51.92682
6449	2	-79.1414292	-29.7364922	51.92682
6450	1	-76.6289992	-31.1870422	51.92682
6451	1	-77.8852092	-29.0112222	51.92682
6452	2	-76.6289992	-29.7364922	51.92682
6453	2	-80.3976392	-27.5606622	51.92682
6454	1	-79.1414292	-26.8353922	51.92682
6455	2	-77.8852092	-27.5606622	51.92682
6456	1	-76.6289992	-26.8353922	51.92682
6457	1	-80.3976392	-24.65951665	51.92682
6458	2	-79.1414292	-25.38479065	51.92682
6459	2	-80.3976392	-23.20896665	51.92682
6460	1	-77.8852092	-24.65951665	51.92682
6461	2	-76.6289992	-25.38479065	51.92682
6462	2	-77.8852092	-23.20896665	51.92682
6463	1	-79.1414292	-22.48368665	51.92682
6464	1	-80.3976392	-20.30786665	51.92682
6465	2	-79.1414292	-21.03313665	51.92682
6466	1	-76.6289992	-22.48368665	51.92682
6467	1	-77.8852092	-20.30786665	51.92682
6468	2	-76.6289992	-21.03313665	51.92682
6469	2	-80.3976392	-18.85730665	51.92682
6470	1	-79.1414292	-18.13203665	51.92682
6471	2	-77.8852092	-18.85730665	51.92682
6472	1	-76.6289992	-18.13203665	51.92682
6473	1	-80.3976392	-15.9561611	51.92682
6474	2	-79.1414292	-16.6814351	51.92682
6475	2	-80.3976392	-14.5056111	51.92682
6476	1	-77.8852092	-15.9561611	51.92682
6477	2	-76.6289992	-16.6814351	51.92682
6478	2	-77.8852092	-14.5056111	51.92682
6479	1	-79.1414292	-13.7803311	51.92682
6480	1	-80.3976392	-11.6045111	51.92682
6481	2	-79.1414292	-12.3297811	51.92682
6482	1	-76.6289992	-13.7803311	51.92682
6483	1	-77.8852092	-11.6045111	51.92682
6484	2	-76.6289992	-12.3297811	51.92682
6485	2	-80.3976392	-10.1539511	51.92682
6486	1	-79.1414292	-9.4286811	51.92682
6487	2	-77.8852092	-10.1539511	51.92682
6488	1	-76.6289992	-9.4286811	51.92682
6489	1	-75.37278675	-42.06622775	51.92682
6490	2	-74.11657675	-42.79150175	51.92682
6491	2	-75.37278675	-40.61567775	51.92682
6492	1	-72.86035675	-42.06622775	51.92682
6493	2	-71.60414675	-42.79150175	51.92682
6494	2	-72.86035675	-40.61567775	51.92682
6495	1	-74.11657675	-39.89039775	51.92682
6496	1	-75.37278675	-37.71457775	51.92682
6497	2	-74.11657675	-38.43984775	51.92682
6498	1	-71.60414675	-39.89039775	51.92682
6499	1	-72.86035675	-37.71457775	51.92682
6500	2	-71.60414675	-38.43984775	51.92682
6501	2	-75.37278675	-36.26401775	51.92682
6502	1	-74.11657675	-35.53874775	51.92682
6503	2	-72.86035675	-36.26401775	51.92682
6504	1	-71.60414675	-35.53874775	51.92682
6505	1	-75.37278675	-33.3628722	51.92682
6506	2	-74.11657675	-34.0881462	51.92682
6507	2	-75.37278675	-31.9123222	51.92682
6508	1	-72.86035675	-33.3628722	51.92682
6509	2	-71.60414675	-34.0881462	51.92682
6510	2	-72.86035675	-31.9123222	51.92682
6511	1	-74.11657675	-31.1870422	51.92682
6512	1	-75.37278675	-29.0112222	51.92682
6513	2	-74.11657675	-29.7364922	51.92682
6514	1	-71.60414675	-31.1870422	51.92682
6515	1	-72.86035675	-29.0112222	51.92682
6516	2	-71.60414675	-29.7364922	51.92682
6517	2	-75.37278675	-27.5606622	51.92682
6518	1	-74.11657675	-26.8353922	51.92682
6519	2	-72.86035675	-27.5606622	51.92682
6520	1	-75.37278675	-24.65951665	51.92682
6521	2	-74.11657675	-25.38479065	51.92682
6522	2	-75.37278675	-23.20896665	51.92682
6523	1	-72.86035675	-24.65951665	51.92682
6524	2	-72.86035675	-23.20896665	51.92682
6525	1	-74.11657675	-22.48368665	51.92682
6526	1	-75.37278675	-20.30786665	51.92682
6527	2	-74.11657675	-21.03313665	51.92682
6528	1	-71.60414675	-22.48368665	51.92682
6529	1	-72.86035675	-20.30786665	51.92682
6530	2	-71.60414675	-21.03313665	51.92682
6531	2	-75.37278675	-18.85730665	51.92682
6532	1	-74.11657675	-18.13203665	51.92682
6533	2	-72.86035675	-18.85730665	51.92682
6534	1	-71.60414675	-18.13203665	51.92682
6535	1	-75.37278675	-15.9561611	51.92682
6536	2	-74.11657675	-16.6814351	51.92682
6537	2	-75.37278675	-14.5056111	51.92682
6538	1	-72.86035675	-15.9561611	51.92682
6539	2	-71.60414675	-16.6814351	51.92682
6540	2	-72.86035675	-14.5056111	51.92682
6541	1	-74.11657675	-13.7803311	51.92682
6542	1	-75.37278675	-11.6045111	51.92682
6543	2	-74.11657675	-12.3297811	51.92682
6544	1	-71.60414675	-13.7803311	51.92682
6545	1	-72.86035675	-11.6045111	51.92682
6546	2	-71.60414675	-12.3297811	51.92682
6547	2	-75.37278675	-10.1539511	51.92682
6548	1	-74.11657675	-9.4286811	51.92682
6549	2	-72.86035675	-10.1539511	51.92682
6550	1	-71.60414675	-9.4286811	51.92682
6551	1	-70.3479343	-42.06622775	51.92682
6552	2	-69.0917243	-42.79150175	51.92682
6553	2	-70.3479343	-40.61567775	51.92682
6554	1	-67.8355043	-42.06622775	51.92682
6555	2	-66.5792943	-42.79150175	51.92682
6556	2	-67.8355043	-40.61567775	51.92682
6557	1	-69.0917243	-39.89039775	51.92682
6558	1	-70.3479343	-37.71457775	51.92682
6559	2	-69.0917243	-38.43984775	51.92682
6560	1	-66.5792943	-39.89039775	51.92682
6561	1	-67.8355043	-37.71457775	51.92682
6562	2	-66.5792943	-38.43984775	51.92682
6563	2	-70.3479343	-36.26401775	51.92682
6564	1	-69.0917243	-35.53874775	51.92682
6565	2	-67.8355043	-36.26401775	51.92682
6566	1	-66.5792943	-35.53874775	51.92682
6567	1	-70.3479343	-33.3628722	51.92682
6568	2	-69.0917243	-34.0881462	51.92682
6569	2	-70.3479343	-31.9123222	51.92682
6570	1	-67.8355043	-33.3628722	51.92682
6571	2	-66.5792943	-34.0881462	51.92682
6572	2	-67.8355043	-31.9123222	51.92682
6573	1	-69.0917243	-31.1870422	51.92682
6574	1	-66.5792943	-31.1870422	51.92682
6575	1	-70.3479343	-20.30786665	51.92682
6576	2	-69.0917243	-21.03313665	51.92682
6577	1	-67.8355043	-20.30786665	51.92682
6578	2	-66.5792943	-21.03313665	51.92682
6579	2	-70.3479343	-18.85730665	51.92682
6580	1	-69.0917243	-18.13203665	51.92682
6581	2	-67.8355043	-18.85730665	51.92682
6582	1	-66.5792943	-18.13203665	51.92682
6583	1	-70.3479343	-15.9561611	51.92682
6584	2	-69.0917243	-16.6814351	51.92682
6585	2	-70.3479343	-14.5056111	51.92682
6586	1	-67.8355043	-15.9561611	51.92682
6587	2	-66.5792943	-16.6814351	51.92682
6588	2	-67.8355043	-14.5056111	51.92682
6589	1	-69.0917243	-13.7803311	51.92682
6590	1	-70.3479343	-11.6045111	51.92682
6591	2	-69.0917243	-12.3297811	51.92682
6592	1	-66.5792943	-13.7803311	51.92682
6593	1	-67.8355043	-11.6045111	51.92682
6594	2	-66.5792943	-12.3297811	51.92682
6595	2	-70.3479343	-10.1539511	51.92682
6596	1	-69.0917243	-9.4286811	51.92682
6597	2	-67.8355043	-10.1539511	51.92682
6598	1	-66.5792943	-9.4286811	51.92682
6599	1	-65.32308185	-42.06622775	51.92682
6600	2	-64.06687185	-42.79150175	51.92682
6601	2	-65.32308185	-40.61567775	51.92682
6602	1	-62.81065185	-42.06622775	51.92682
6603	2	-61.55444185	-42.79150175	51.92682
6604	2	-62.81065185	-40.61567775	51.92682
6605	1	-64.06687185	-39.89039775	51.92682
6606	1	-65.32308185	-37.71457775	51.92682
6607	2	-64.06687185	-38.43984775	51.92682
6608	1	-61.55444185	-39.89039775	51.92682
6609	1	-62.81065185	-37.71457775	51.92682
6610	2	-61.55444185	-38.43984775	51.92682
6611	2	-65.32308185	-36.26401775	51.92682
6612	1	-64.06687185	-35.53874775	51.92682
6613	2	-62.81065185	-36.26401775	51.92682
6614	1	-61.55444185	-35.53874775	51.92682
6615	1	-65.32308185	-33.3628722	51.92682
6616	2	-64.06687185	-34.0881462	51.92682
6617	2	-65.32308185	-31.9123222	51.92682
6618	1	-62.81065185	-33.3628722	51.92682
6619	2	-61.55444185	-34.0881462	51.92682
6620	2	-62.81065185	-31.9123222	51.92682
6621	1	-64.06687185	-31.1870422	51.92682
6622	2	-64.06687185	-29.7364922	51.92682
6623	1	-61.55444185	-31.1870422	51.92682
6624	1	-62.81065185	-29.0112222	51.92682
6625	2	-61.55444185	-29.7364922	51.92682
6626	2	-62.81065185	-27.5606622	51.92682
6627	1	-61.55444185	-26.8353922	51.92682
6628	1	-62.81065185	-24.65951665	51.92682
6629	2	-61.55444185	-25.38479065	51.92682
6630	2	-62.81065185	-23.20896665	51.92682
6631	1	-64.06687185	-22.48368665	51.92682
6632	1	-65.32308185	-20.30786665	51.92682
6633	2	-64.06687185	-21.03313665	51.92682
6634	1	-61.55444185	-22.48368665	51.92682
6635	1	-62.81065185	-20.30786665	51.92682
6636	2	-61.55444185	-21.03313665	51.92682
6637	2	-65.32308185	-18.85730665	51.92682
6638	1	-64.06687185	-18.13203665	51.92682
6639	2	-62.81065185	-18.85730665	51.92682
6640	1	-61.55444185	-18.13203665	51.92682
6641	1	-65.32308185	-15.9561611	51.92682
6642	2	-64.06687185	-16.6814351	51.92682
6643	2	-65.32308185	-14.5056111	51.92682
6644	1	-62.81065185	-15.9561611	51.92682
6645	2	-61.55444185	-16.6814351	51.92682
6646	2	-62.81065185	-14.5056111	51.92682
6647	1	-64.06687185	-13.7803311	51.92682
6648	1	-65.32308185	-11.6045111	51.92682
6649	2	-64.06687185	-12.3297811	51.92682
6650	1	-61.55444185	-13.7803311	51.92682
6651	1	-62.81065185	-11.6045111	51.92682
6652	2	-61.55444185	-12.3297811	51.92682
6653	2	-65.32308185	-10.1539511	51.92682
6654	1	-64.06687185	-9.4286811	51.92682
6655	2	-62.81065185	-10.1539511	51.92682
6656	1	-61.55444185	-9.4286811	51.92682
6657	1	-60.2982294	-42.06622775	51.92682
6658	2	-59.0420194	-42.79150175	51.92682
6659	2	-60.2982294	-40.61567775	51.92682
6660	1	-57.7857994	-42.06622775	51.92682
6661	2	-56.5295894	-42.79150175	51.92682
6662	2	-57.7857994	-40.61567775	51.92682
6663	1	-59.0420194	-39.89039775	51.92682
6664	1	-60.2982294	-37.71457775	51.92682
6665	2	-59.0420194	-38.43984775	51.92682
6666	1	-56.5295894	-39.89039775	51.92682
6667	1	-57.7857994	-37.71457775	51.92682
6668	2	-56.5295894	-38.43984775	51.92682
6669	2	-60.2982294	-36.26401775	51.92682
6670	1	-59.0420194	-35.53874775	51.92682
6671	2	-57.7857994	-36.26401775	51.92682
6672	1	-56.5295894	-35.53874775	51.92682
6673	1	-60.2982294	-33.3628722	51.92682
6674	2	-59.0420194	-34.0881462	51.92682
6675	2	-60.2982294	-31.9123222	51.92682
6676	1	-57.7857994	-33.3628722	51.92682
6677	2	-56.5295894	-34.0881462	51.92682
6678	2	-57.7857994	-31.9123222	51.92682
6679	1	-59.0420194	-31.1870422	51.92682
6680	1	-60.2982294	-29.0112222	51.92682
6681	2	-59.0420194	-29.7364922	51.92682
6682	1	-56.5295894	-31.1870422	51.92682
6683	1	-57.7857994	-29.0112222	51.92682
6684	2	-56.5295894	-29.7364922	51.92682
6685	2	-60.2982294	-27.5606622	51.92682
6686	1	-59.0420194	-26.8353922	51.92682
6687	2	-57.7857994	-27.5606622	51.92682
6688	1	-56.5295894	-26.8353922	51.92682
6689	1	-60.2982294	-24.65951665	51.92682
6690	2	-59.0420194	-25.38479065	51.92682
6691	2	-60.2982294	-23.20896665	51.92682
6692	1	-57.7857994	-24.65951665	51.92682
6693	2	-56.5295894	-25.38479065	51.92682
6694	2	-57.7857994	-23.20896665	51.92682
6695	1	-59.0420194	-22.48368665	51.92682
6696	1	-60.2982294	-20.30786665	51.92682
6697	2	-59.0420194	-21.03313665	51.92682
6698	1	-56.5295894	-22.48368665	51.92682
6699	1	-57.7857994	-20.30786665	51.92682
6700	2	-56.5295894	-21.03313665	51.92682
6701	2	-60.2982294	-18.85730665	51.92682
6702	1	-59.0420194	-18.13203665	51.92682
6703	2	-57.7857994	-18.85730665	51.92682
6704	1	-56.5295894	-18.13203665	51.92682
6705	1	-60.2982294	-15.9561611	51.92682
6706	2	-59.0420194	-16.6814351	51.92682
6707	2	-60.2982294	-14.5056111	51.92682
6708	1	-57.7857994	-15.9561611	51.92682
6709	2	-56.5295894	-16.6814351	51.92682
6710	2	-57.7857994	-14.5056111	51.92682
6711	1	-59.0420194	-13.7803311	51.92682
6712	1	-60.2982294	-11.6045111	51.92682
6713	2	-59.0420194	-12.3297811	51.92682
6714	1	-56.5295894	-13.7803311	51.92682
6715	1	-57.7857994	-11.6045111	51.92682
6716	2	-56.5295894	-12.3297811	51.92682
6717	2	-60.2982294	-10.1539511	51.92682
6718	1	-59.0420194	-9.4286811	51.92682
6719	2	-57.7857994	-10.1539511	51.92682
6720	1	-56.5295894	-9.4286811	51.92682
6721	1	-55.27337695	-42.06622775	51.92682
6722	2	-54.01716695	-42.79150175	51.92682
6723	2	-55.27337695	-40.61567775	51.92682
6724	1	-52.76094695	-42.06622775	51.92682
6725	2	-51.50473695	-42.79150175	51.92682
6726	2	-52.76094695	-40.61567775	51.92682
6727	1	-54.01716695	-39.89039775	51.92682
6728	1	-55.27337695	-37.71457775	51.92682
6729	2	-54.01716695	-38.43984775	51.92682
6730	1	-51.50473695	-39.89039775	51.92682
6731	1	-52.76094695	-37.71457775	51.92682
6732	2	-51.50473695	-38.43984775	51.92682
6733	2	-55.27337695	-36.26401775	51.92682
6734	1	-54.01716695	-35.53874775	51.92682
6735	2	-52.76094695	-36.26401775	51.92682
6736	1	-51.50473695	-35.53874775	51.92682
6737	1	-55.27337695	-33.3628722	51.92682
6738	2	-54.01716695	-34.0881462	51.92682
6739	2	-55.27337695	-31.9123222	51.92682
6740	1	-52.76094695	-33.3628722	51.92682
6741	2	-51.50473695	-34.0881462	51.92682
6742	2	-52.76094695	-31.9123222	51.92682
6743	1	-54.01716695	-31.1870422	51.92682
6744	1	-55.27337695	-29.0112222	51.92682
6745	2	-54.01716695	-29.7364922	51.92682
6746	1	-51.50473695	-31.1870422	51.92682
6747	1	-52.76094695	-29.0112222	51.92682
6748	2	-51.50473695	-29.7364922	51.92682
6749	2	-55.27337695	-27.5606622	51.92682
6750	1	-54.01716695	-26.8353922	51.92682
6751	2	-52.76094695	-27.5606622	51.92682
6752	1	-51.50473695	-26.8353922	51.92682
6753	1	-55.27337695	-24.65951665	51.92682
6754	2	-54.01716695	-25.38479065	51.92682
6755	2	-55.27337695	-23.20896665	51.92682
6756	1	-52.76094695	-24.65951665	51.92682
6757	2	-51.50473695	-25.38479065	51.92682
6758	2	-52.76094695	-23.20896665	51.92682
6759	1	-54.01716695	-22.48368665	51.92682
6760	1	-55.27337695	-20.30786665	51.92682
6761	2	-54.01716695	-21.03313665	51.92682
6762	1	-51.50473695	-22.48368665	51.92682
6763	1	-52.76094695	-20.30786665	51.92682
6764	2	-51.50473695	-21.03313665	51.92682
6765	2	-55.27337695	-18.85730665	51.92682
6766	1	-54.01716695	-18.13203665	51.92682
6767	2	-52.76094695	-18.85730665	51.92682
6768	1	-51.50473695	-18.13203665	51.92682
6769	1	-55.27337695	-15.9561611	51.92682
6770	2	-54.01716695	-16.6814351	51.92682
6771	2	-55.27337695	-14.5056111	51.92682
6772	1	-52.76094695	-15.9561611	51.92682
6773	2	-51.50473695	-16.6814351	51.92682
6774	2	-52.76094695	-14.5056111	51.92682
6775	1	-54.01716695	-13.7803311	51.92682
6776	1	-55.27337695	-11.6045111	51.92682
6777	2	-54.01716695	-12.3297811	51.92682
6778	1	-51.50473695	-13.7803311	51.92682
6779	1	-52.76094695	-11.6045111	51.92682
6780	2	-51.50473695	-12.3297811	51.92682
6781	2	-55.27337695	-10.1539511	51.92682
6782	1	-54.01716695	-9.4286811	51.92682
6783	2	-52.76094695	-10.1539511	51.92682
6784	1	-51.50473695	-9.4286811	51.92682
6785	1	-85.42249165	-7.25280555	51.92682
6786	2	-84.16628165	-7.97807955	51.92682
6787	2	-85.42249165	-5.80225555	51.92682
6788	1	-82.91006165	-7.25280555	51.92682
6789	2	-81.65385165	-7.97807955	51.92682
6790	2	-82.91006165	-5.80225555	51.92682
6791	1	-84.16628165	-5.07697555	51.92682
6792	1	-85.42249165	-2.90115555	51.92682
6793	2	-84.16628165	-3.62642555	51.92682
6794	1	-81.65385165	-5.07697555	51.92682
6795	1	-82.91006165	-2.90115555	51.92682
6796	2	-81.65385165	-3.62642555	51.92682
6797	2	-85.42249165	-1.45059555	51.92682
6798	1	-84.16628165	-0.72532555	51.92682
6799	2	-82.91006165	-1.45059555	51.92682
6800	1	-81.65385165	-0.72532555	51.92682
6801	1	-85.42249165	1.45055	51.92682
6802	2	-84.16628165	0.725276	51.92682
6803	2	-85.42249165	2.9011	51.92682
6804	1	-82.91006165	1.45055	51.92682
6805	2	-81.65385165	0.725276	51.92682
6806	2	-82.91006165	2.9011	51.92682
6807	1	-84.16628165	3.62638	51.92682
6808	1	-85.42249165	5.8022	51.92682
6809	2	-84.16628165	5.07693	51.92682
6810	1	-81.65385165	3.62638	51.92682
6811	1	-82.91006165	5.8022	51.92682
6812	2	-81.65385165	5.07693	51.92682
6813	2	-85.42249165	7.25276	51.92682
6814	1	-84.16628165	7.97803	51.92682
6815	2	-82.91006165	7.25276	51.92682
6816	1	-81.65385165	7.97803	51.92682
6817	1	-85.42249165	10.15390555	51.92682
6818	2	-84.16628165	9.42863155	51.92682
6819	2	-85.42249165	11.60445555	51.92682
6820	1	-82.91006165	10.15390555	51.92682
6821	2	-81.65385165	9.42863155	51.92682
6822	2	-82.91006165	11.60445555	51.92682
6823	1	-84.16628165	12.32973555	51.92682
6824	1	-85.42249165	14.50555555	51.92682
6825	2	-84.16628165	13.78028555	51.92682
6826	1	-81.65385165	12.32973555	51.92682
6827	1	-82.91006165	14.50555555	51.92682
6828	2	-81.65385165	13.78028555	51.92682
6829	2	-85.42249165	15.95611555	51.92682
6830	1	-84.16628165	16.68138555	51.92682
6831	2	-82.91006165	15.95611555	51.92682
6832	1	-81.65385165	16.68138555	51.92682
6833	1	-85.42249165	18.8572611	51.92682
6834	2	-84.16628165	18.1319871	51.92682
6835	2	-85.42249165	20.3078111	51.92682
6836	1	-82.91006165	18.8572611	51.92682
6837	2	-81.65385165	18.1319871	51.92682
6838	2	-82.91006165	20.3078111	51.92682
6839	1	-84.16628165	21.0330911	51.92682
6840	1	-85.42249165	23.2089111	51.92682
6841	2	-84.16628165	22.4836411	51.92682
6842	1	-81.65385165	21.0330911	51.92682
6843	1	-82.91006165	23.2089111	51.92682
6844	2	-81.65385165	22.4836411	51.92682
6845	2	-85.42249165	24.6594711	51.92682
6846	1	-84.16628165	25.3847411	51.92682
6847	2	-82.91006165	24.6594711	51.92682
6848	1	-81.65385165	25.3847411	51.92682
6849	1	-80.3976392	-7.25280555	51.92682
6850	2	-79.1414292	-7.97807955	51.92682
6851	2	-80.3976392	-5.80225555	51.92682
6852	1	-77.8852092	-7.25280555	51.92682
6853	2	-76.6289992	-7.97807955	51.92682
6854	2	-77.8852092	-5.80225555	51.92682
6855	1	-79.1414292	-5.07697555	51.92682
6856	1	-80.3976392	-2.90115555	51.92682
6857	2	-79.1414292	-3.62642555	51.92682
6858	1	-76.6289992	-5.07697555	51.92682
6859	1	-77.8852092	-2.90115555	51.92682
6860	2	-76.6289992	-3.62642555	51.92682
6861	2	-80.3976392	-1.45059555	51.92682
6862	1	-79.1414292	-0.72532555	51.92682
6863	2	-77.8852092	-1.45059555	51.92682
6864	1	-76.6289992	-0.72532555	51.92682
6865	1	-80.3976392	1.45055	51.92682
6866	2	-79.1414292	0.725276	51.92682
6867	2	-80.3976392	2.9011	51.92682
6868	1	-77.8852092	1.45055	51.92682
6869	2	-76.6289992	0.725276	51.92682
6870	2	-77.8852092	2.9011	51.92682
6871	1	-79.1414292	3.62638	51.92682
6872	1	-80.3976392	5.8022	51.92682
6873	2	-79.1414292	5.07693	51.92682
6874	1	-76.6289992	3.62638	51.92682
6875	1	-77.8852092	5.8022	51.92682
6876	2	-76.6289992	5.07693	51.92682
6877	2	-80.3976392	7.25276	51.92682
6878	1	-79.1414292	7.97803	51.92682
6879	2	-77.8852092	7.25276	51.92682
6880	1	-76.6289992	7.97803	51.92682
6881	1	-80.3976392	10.15390555	51.92682
6882	2	-79.1414292	9.42863155	51.92682
6883	2	-80.3976392	11.60445555	51.92682
6884	1	-77.8852092	10.15390555	51.92682
6885	2	-76.6289992	9.42863155	51.92682
6886	2	-77.8852092	11.60445555	51.92682
6887	1	-79.1414292	12.32973555	51.92682
6888	1	-80.3976392	14.50555555	51.92682
6889	2	-79.1414292	13.78028555	51.92682
6890	1	-76.6289992	12.32973555	51.92682
6891	1	-77.8852092	14.50555555	51.92682
6892	2	-76.6289992	13.78028555	51.92682
6893	2	-80.3976392	15.95611555	51.92682
6894	1	-79.1414292	16.68138555	51.92682
6895	2	-77.8852092	15.95611555	51.92682
6896	1	-76.6289992	16.68138555	51.92682
6897	1	-80.3976392	18.8572611	51.92682
6898	2	-79.1414292	18.1319871	51.92682
6899	2	-80.3976392	20.3078111	51.92682
6900	1	-77.8852092	18.8572611	51.92682
6901	2	-76.6289992	18.1319871	51.92682
6902	2	-77.8852092	20.3078111	51.92682
6903	1	-79.1414292	21.0330911	51.92682
6904	1	-80.3976392	23.2089111	51.92682
6905	2	-79.1414292	22.4836411	51.92682
6906	1	-76.6289992	21.0330911	51.92682
6907	1	-77.8852092	23.2089111	51.92682
6908	2	-76.6289992	22.4836411	51.92682
6909	2	-80.3976392	24.6594711	51.92682
6910	1	-79.1414292	25.3847411	51.92682
6911	2	-77.8852092	24.6594711	51.92682
6912	1	-76.6289992	25.3847411	51.92682
6913	1	-75.37278675	-7.25280555	51.92682
6914	2	-74.11657675	-7.97807955	51.92682
6915	2	-75.37278675	-5.80225555	51.92682
6916	1	-72.86035675	-7.25280555	51.92682
6917	2	-71.60414675	-7.97807955	51.92682
6918	2	-72.86035675	-5.80225555	51.92682
6919	1	-74.11657675	-5.07697555	51.92682
6920	1	-75.37278675	-2.90115555	51.92682
6921	2	-74.11657675	-3.62642555	51.92682
6922	1	-71.60414675	-5.07697555	51.92682
6923	1	-72.86035675	-2.90115555	51.92682
6924	2	-71.60414675	-3.62642555	51.92682
6925	2	-75.37278675	-1.45059555	51.92682
6926	1	-74.11657675	-0.72532555	51.92682
6927	2	-72.86035675	-1.45059555	51.92682
6928	1	-71.60414675	-0.72532555	51.92682
6929	1	-75.37278675	1.45055	51.92682
6930	2	-74.11657675	0.725276	51.92682
6931	2	-75.37278675	2.9011	51.92682
6932	1	-72.86035675	1.45055	51.92682
6933	2	-71.60414675	0.725276	51.92682
6934	2	-72.86035675	2.9011	51.92682
6935	1	-74.11657675	3.62638	51.92682
6936	1	-75.37278675	5.8022	51.92682
6937	2	-74.11657675	5.07693	51.92682
6938	1	-71.60414675	3.62638	51.92682
6939	1	-72.86035675	5.8022	51.92682
6940	2	-71.60414675	5.07693	51.92682
6941	2	-75.37278675	7.25276	51.92682
6942	1	-74.11657675	7.97803	51.92682
6943	2	-72.86035675	7.25276	51.92682
6944	1	-75.37278675	10.15390555	51.92682
6945	2	-74.11657675	9.42863155	51.92682
6946	2	-75.37278675	11.60445555	51.92682
6947	1	-72.86035675	10.15390555	51.92682
6948	2	-72.86035675	11.60445555	51.92682
6949	1	-74.11657675	12.32973555	51.92682
6950	1	-75.37278675	14.50555555	51.92682
6951	2	-74.11657675	13.78028555	51.92682
6952	1	-71.60414675	12.32973555	51.92682
6953	1	-72.86035675	14.50555555	51.92682
6954	2	-71.60414675	13.78028555	51.92682
6955	2	-75.37278675	15.95611555	51.92682
6956	1	-74.11657675	16.68138555	51.92682
6957	2	-72.86035675	15.95611555	51.92682
6958	1	-71.60414675	16.68138555	51.92682
6959	1	-75.37278675	18.8572611	51.92682
6960	2	-74.11657675	18.1319871	51.92682
6961	2	-75.37278675	20.3078111	51.92682
6962	1	-72.86035675	18.8572611	51.92682
6963	2	-71.60414675	18.1319871	51.92682
6964	2	-72.86035675	20.3078111	51.92682
6965	1	-74.11657675	21.0330911	51.92682
6966	1	-75.37278675	23.2089111	51.92682
6967	2	-74.11657675	22.4836411	51.92682
6968	1	-71.60414675	21.0330911	51.92682
6969	1	-72.86035675	23.2089111	51.92682
6970	2	-71.60414675	22.4836411	51.92682
6971	2	-75.37278675	24.6594711	51.92682
6972	1	-74.11657675	25.3847411	51.92682
6973	2	-72.86035675	24.6594711	51.92682
6974	1	-71.60414675	25.3847411	51.92682
6975	1	-70.3479343	-7.25280555	51.92682
6976	2	-69.0917243	-7.97807955	51.92682
6977	2	-70.3479343	-5.80225555	51.92682
6978	1	-67.8355043	-7.25280555	51.92682
6979	2	-66.5792943	-7.97807955	51.92682
6980	2	-67.8355043	-5.80225555	51.92682
6981	1	-69.0917243	-5.07697555	51.92682
6982	1	-70.3479343	-2.90115555	51.92682
6983	2	-69.0917243	-3.62642555	51.92682
6984	1	-66.5792943	-5.07697555	51.92682
6985	1	-67.8355043	-2.90115555	51.92682
6986	2	-66.5792943	-3.62642555	51.92682
6987	2	-70.3479343	-1.45059555	51.92682
6988	1	-69.0917243	-0.72532555	51.92682
6989	2	-67.8355043	-1.45059555	51.92682
6990	1	-66.5792943	-0.72532555	51.92682
6991	1	-70.3479343	1.45055	51.92682
6992	2	-69.0917243	0.725276	51.92682
6993	2	-70.3479343	2.9011	51.92682
6994	1	-67.8355043	1.45055	51.92682
6995	2	-66.5792943	0.725276	51.92682
6996	2	-67.8355043	2.9011	51.92682
6997	1	-69.0917243	3.62638	51.92682
6998	1	-66.5792943	3.62638	51.92682
6999	1	-70.3479343	14.50555555	51.92682
7000	2	-69.0917243	13.78028555	51.92682
7001	1	-67.8355043	14.50555555	51.92682
7002	2	-66.5792943	13.78028555	51.92682
7003	2	-70.3479343	15.95611555	51.92682
7004	1	-69.0917243	16.68138555	51.92682
7005	2	-67.8355043	15.95611555	51.92682
7006	1	-66.5792943	16.68138555	51.92682
7007	1	-70.3479343	18.8572611	51.92682
7008	2	-69.0917243	18.1319871	51.92682
7009	2	-70.3479343	20.3078111	51.92682
7010	1	-67.8355043	18.8572611	51.92682
7011	2	-66.5792943	18.1319871	51.92682
7012	2	-67.8355043	20.3078111	51.92682
7013	1	-69.0917243	21.0330911	51.92682
7014	1	-70.3479343	23.2089111	51.92682
7015	2	-69.0917243	22.4836411	51.92682
7016	1	-66.5792943	21.0330911	51.92682
7017	1	-67.8355043	23.2089111	51.92682
7018	2	-66.5792943	22.4836411	51.92682
7019	2	-70.3479343	24.6594711	51.92682
7020	1	-69.0917243	25.3847411	51.92682
7021	2	-67.8355043	24.6594711	51.92682
7022	1	-66.5792943	25.3847411	51.92682
7023	1	-65.32308185	-7.25280555	51.92682
7024	2	-64.06687185	-7.97807955	51.92682
7025	2	-65.32308185	-5.80225555	51.92682
7026	1	-62.81065185	-7.25280555	51.92682
7027	2	-61.55444185	-7.97807955	51.92682
7028	2	-62.81065185	-5.80225555	51.92682
7029	1	-64.06687185	-5.07697555	51.92682
7030	1	-65.32308185	-2.90115555	51.92682
7031	2	-64.06687185	-3.62642555	51.92682
7032	1	-61.55444185	-5.07697555	51.92682
7033	1	-62.81065185	-2.90115555	51.92682
7034	2	-61.55444185	-3.62642555	51.92682
7035	2	-65.32308185	-1.45059555	51.92682
7036	1	-64.06687185	-0.72532555	51.92682
7037	2	-62.81065185	-1.45059555	51.92682
7038	1	-61.55444185	-0.72532555	51.92682
7039	1	-65.32308185	1.45055	51.92682
7040	2	-64.06687185	0.725276	51.92682
7041	2	-65.32308185	2.9011	51.92682
7042	1	-62.81065185	1.45055	51.92682
7043	2	-61.55444185	0.725276	51.92682
7044	2	-62.81065185	2.9011	51.92682
7045	1	-64.06687185	3.62638	51.92682
7046	2	-64.06687185	5.07693	51.92682
7047	1	-61.55444185	3.62638	51.92682
7048	1	-62.81065185	5.8022	51.92682
7049	2	-61.55444185	5.07693	51.92682
7050	2	-62.81065185	7.25276	51.92682
7051	1	-61.55444185	7.97803	51.92682
7052	1	-62.81065185	10.15390555	51.92682
7053	2	-61.55444185	9.42863155	51.92682
7054	2	-62.81065185	11.60445555	51.92682
7055	1	-64.06687185	12.32973555	51.92682
7056	1	-65.32308185	14.50555555	51.92682
7057	2	-64.06687185	13.78028555	51.92682
7058	1	-61.55444185	12.32973555	51.92682
7059	1	-62.81065185	14.50555555	51.92682
7060	2	-61.55444185	13.78028555	51.92682
7061	2	-65.32308185	15.95611555	51.92682
7062	1	-64.06687185	16.68138555	51.92682
7063	2	-62.81065185	15.95611555	51.92682
7064	1	-61.55444185	16.68138555	51.92682
7065	1	-65.32308185	18.8572611	51.92682
7066	2	-64.06687185	18.1319871	51.92682
7067	2	-65.32308185	20.3078111	51.92682
7068	1	-62.81065185	18.8572611	51.92682
7069	2	-61.55444185	18.1319871	51.92682
7070	2	-62.81065185	20.3078111	51.92682
7071	1	-64.06687185	21.0330911	51.92682
7072	1	-65.32308185	23.2089111	51.92682
7073	2	-64.06687185	22.4836411	51.92682
7074	1	-61.55444185	21.0330911	51.92682
7075	1	-62.81065185	23.2089111	51.92682
7076	2	-61.55444185	22.4836411	51.92682
7077	2	-65.32308185	24.6594711	51.92682
7078	1	-64.06687185	25.3847411	51.92682
7079	2	-62.81065185	24.6594711	51.92682
7080	1	-61.55444185	25.3847411	51.92682
7081	1	-60.2982294	-7.25280555	51.92682
7082	2	-59.0420194	-7.97807955	51.92682
7083	2	-60.2982294	-5.80225555	51.92682
7084	1	-57.7857994	-7.25280555	51.92682
7085	2	-56.5295894	-7.97807955	51.92682
7086	2	-57.7857994	-5.80225555	51.92682
7087	1	-59.0420194	-5.07697555	51.92682
7088	1	-60.2982294	-2.90115555	51.92682
7089	2	-59.0420194	-3.62642555	51.92682
7090	1	-56.5295894	-5.07697555	51.92682
7091	1	-57.7857994	-2.90115555	51.92682
7092	2	-56.5295894	-3.62642555	51.92682
7093	2	-60.2982294	-1.45059555	51.92682
7094	1	-59.0420194	-0.72532555	51.92682
7095	2	-57.7857994	-1.45059555	51.92682
7096	1	-56.5295894	-0.72532555	51.92682
7097	1	-60.2982294	1.45055	51.92682
7098	2	-59.0420194	0.725276	51.92682
7099	2	-60.2982294	2.9011	51.92682
7100	1	-57.7857994	1.45055	51.92682
7101	2	-56.5295894	0.725276	51.92682
7102	2	-57.7857994	2.9011	51.92682
7103	1	-59.0420194	3.62638	51.92682
7104	1	-60.2982294	5.8022	51.92682
7105	2	-59.0420194	5.07693	51.92682
7106	1	-56.5295894	3.62638	51.92682
7107	1	-57.7857994	5.8022	51.92682
7108	2	-56.5295894	5.07693	51.92682
7109	2	-60.2982294	7.25276	51.92682
7110	1	-59.0420194	7.97803	51.92682
7111	2	-57.7857994	7.25276	51.92682
7112	1	-56.5295894	7.97803	51.92682
7113	1	-60.2982294	10.15390555	51.92682
7114	2	-59.0420194	9.42863155	51.92682
7115	2	-60.2982294	11.60445555	51.92682
7116	1	-57.7857994	10.15390555	51.92682
7117	2	-56.5295894	9.42863155	51.92682
7118	2	-57.7857994	11.60445555	51.92682
7119	1	-59.0420194	12.32973555	51.92682
7120	1	-60.2982294	14.50555555	51.92682
7121	2	-59.0420194	13.78028555	51.92682
7122	1	-56.5295894	12.32973555	51.92682
7123	1	-57.7857994	14.50555555	51.92682
7124	2	-56.5295894	13.78028555	51.92682
7125	2	-60.2982294	15.95611555	51.92682
7126	1	-59.0420194	16.68138555	51.92682
7127	2	-57.7857994	15.95611555	51.92682
7128	1	-56.5295894	16.68138555	51.92682
7129	1	-60.2982294	18.8572611	51.92682
7130	2	-59.0420194	18.1319871	51.92682
7131	2	-60.2982294	20.3078111	51.92682
7132	1	-57.7857994	18.8572611	51.92682
7133	2	-56.5295894	18.1319871	51.92682
7134	2	-57.7857994	20.3078111	51.92682
7135	1	-59.0420194	21.0330911	51.92682
7136	1	-60.2982294	23.2089111	51.92682
7137	2	-59.0420194	22.4836411	51.92682
7138	1	-56.5295894	21.0330911	51.92682
7139	1	-57.7857994	23.2089111	51.92682
7140	2	-56.5295894	22.4836411	51.92682
7141	2	-60.2982294	24.6594711	51.92682
7142	1	-59.0420194	25.3847411	51.92682
7143	2	-57.7857994	24.6594711	51.92682
7144	1	-56.5295894	25.3847411	51.92682
7145	1	-55.27337695	-7.25280555	51.92682
7146	2	-54.01716695	-7.97807955	51.92682
7147	2	-55.27337695	-5.80225555	51.92682
7148	1	-52.76094695	-7.25280555	51.92682
7149	2	-51.50473695	-7.97807955	51.92682
7150	2	-52.76094695	-5.80225555	51.92682
7151	1	-54.01716695	-5.07697555	51.92682
7152	1	-55.27337695	-2.90115555	51.92682
7153	2	-54.01716695	-3.62642555	51.92682
7154	1	-51.50473695	-5.07697555	51.92682
7155	1	-52.76094695	-2.90115555	51.92682
7156	2	-51.50473695	-3.62642555	51.92682
7157	2	-55.27337695	-1.45059555	51.92682
7158	1	-54.01716695	-0.72532555	51.92682
7159	2	-52.76094695	-1.45059555	51.92682
7160	1	-51.50473695	-0.72532555	51.92682
7161	1	-55.27337695	1.45055	51.92682
7162	2	-54.01716695	0.725276	51.92682
7163	2	-55.27337695	2.9011	51.92682
7164	1	-52.76094695	1.45055	51.92682
7165	2	-51.50473695	0.725276	51.92682
7166	2	-52.76094695	2.9011	51.92682
7167	1	-54.01716695	3.62638	51.92682
7168	1	-55.27337695	5.8022	51.92682
7169	2	-54.01716695	5.07693	51.92682
7170	1	-51.50473695	3.62638	51.92682
7171	1	-52.76094695	5.8022	51.92682
7172	2	-51.50473695	5.07693	51.92682
7173	2	-55.27337695	7.25276	51.92682
7174	1	-54.01716695	7.97803	51.92682
7175	2	-52.76094695	7.25276	51.92682
7176	1	-51.50473695	7.97803	51.92682
7177	1	-55.27337695	10.15390555	51.92682
7178	2	-54.01716695	9.42863155	51.92682
7179	2	-55.27337695	11.60445555	51.92682
7180	1	-52.76094695	10.15390555	51.92682
7181	2	-51.50473695	9.42863155	51.92682
7182	2	-52.76094695	11.60445555	51.92682
7183	1	-54.01716695	12.32973555	51.92682
7184	1	-55.27337695	14.50555555	51.92682
7185	2	-54.01716695	13.78028555	51.92682
7186	1	-51.50473695	12.32973555	51.92682
7187	1	-52.76094695	14.50555555	51.92682
7188	2	-51.50473695	13.78028555	51.92682
7189	2	-55.27337695	15.95611555	51.92682
7190	1	-54.01716695	16.68138555	51.92682
7191	2	-52.76094695	15.95611555	51.92682
7192	1	-51.50473695	16.68138555	51.92682
7193	1	-55.27337695	18.8572611	51.92682
7194	2	-54.01716695	18.1319871	51.92682
7195	2	-55.27337695	20.3078111	51.92682
7196	1	-52.76094695	18.8572611	51.92682
7197	2	-51.50473695	18.1319871	51.92682
7198	2	-52.76094695	20.3078111	51.92682
7199	1	-54.01716695	21.0330911	51.92682
7200	1	-55.27337695	23.2089111	51.92682
7201	2	-54.01716695	22.4836411	51.92682
7202	1	-51.50473695	21.0330911	51.92682
7203	1	-52.76094695	23.2089111	51.92682
7204	2	-51.50473695	22.4836411	51.92682
7205	2	-55.27337695	24.6594711	51.92682
7206	1	-54.01716695	25.3847411	51.92682
7207	2	-52.76094695	24.6594711	51.92682
7208	1	-51.50473695	25.3847411	51.92682
7209	1	-85.42249165	27.56061665	51.92682
7210	2	-84.16628165	26.83534265	51.92682
7211	2	-85.42249165	29.01116665	51.92682
7212	1	-82.91006165	27.56061665	51.92682
7213	2	-81.65385165	26.83534265	51.92682
7214	2	-82.91006165	29.01116665	51.92682
7215	1	-84.16628165	29.73644665	51.92682
7216	1	-85.42249165	31.91226665	51.92682
7217	2	-84.16628165	31.18699665	51.92682
7218	1	-81.65385165	29.73644665	51.92682
7219	1	-82.91006165	31.91226665	51.92682
7220	2	-81.65385165	31.18699665	51.92682
7221	2	-85.42249165	33.36282665	51.92682
7222	1	-84.16628165	34.08809665	51.92682
7223	2	-82.91006165	33.36282665	51.92682
7224	1	-81.65385165	34.08809665	51.92682
7225	1	-85.42249165	36.2639722	51.92682
7226	2	-84.16628165	35.5386982	51.92682
7227	2	-85.42249165	37.7145222	51.92682
7228	1	-82.91006165	36.2639722	51.92682
7229	2	-81.65385165	35.5386982	51.92682
7230	2	-82.91006165	37.7145222	51.92682
7231	1	-84.16628165	38.4398022	51.92682
7232	1	-85.42249165	40.6156222	51.92682
7233	2	-84.16628165	39.8903522	51.92682
7234	1	-81.65385165	38.4398022	51.92682
7235	1	-82.91006165	40.6156222	51.92682
7236	2	-81.65385165	39.8903522	51.92682
7237	2	-85.42249165	42.0661822	51.92682
7238	1	-84.16628165	42.7914522	51.92682
7239	2	-82.91006165	42.0661822	51.92682
7240	1	-81.65385165	42.7914522	51.92682
7241	1	-85.42249165	44.96732775	51.92682
7242	2	-84.16628165	44.24205375	51.92682
7243	2	-85.42249165	46.41787775	51.92682
7244	1	-82.91006165	44.96732775	51.92682
7245	2	-81.65385165	44.24205375	51.92682
7246	2	-82.91006165	46.41787775	51.92682
7247	1	-84.16628165	47.14315775	51.92682
7248	1	-85.42249165	49.31897775	51.92682
7249	2	-84.16628165	48.59370775	51.92682
7250	1	-81.65385165	47.14315775	51.92682
7251	1	-82.91006165	49.31897775	51.92682
7252	2	-81.65385165	48.59370775	51.92682
7253	2	-85.42249165	50.76953775	51.92682
7254	1	-84.16628165	51.49480775	51.92682
7255	2	-82.91006165	50.76953775	51.92682
7256	1	-81.65385165	51.49480775	51.92682
7257	1	-85.42249165	53.6706833	51.92682
7258	2	-84.16628165	52.9454093	51.92682
7259	2	-85.42249165	55.1212333	51.92682
7260	1	-82.91006165	53.6706833	51.92682
7261	2	-81.65385165	52.9454093	51.92682
7262	2	-82.91006165	55.1212333	51.92682
7263	1	-84.16628165	55.8465133	51.92682
7264	1	-85.42249165	58.0223333	51.92682
7265	2	-84.16628165	57.2970633	51.92682
7266	1	-81.65385165	55.8465133	51.92682
7267	1	-82.91006165	58.0223333	51.92682
7268	2	-81.65385165	57.2970633	51.92682
7269	2	-85.42249165	59.4728933	51.92682
7270	1	-84.16628165	60.1981633	51.92682
7271	2	-82.91006165	59.4728933	51.92682
7272	1	-81.65385165	60.1981633	51.92682
7273	1	-80.3976392	27.56061665	51.92682
7274	2	-79.1414292	26.83534265	51.92682
7275	2	-80.3976392	29.01116665	51.92682
7276	1	-77.8852092	27.56061665	51.92682
7277	2	-76.6289992	26.83534265	51.92682
7278	2	-77.8852092	29.01116665	51.92682
7279	1	-79.1414292	29.73644665	51.92682
7280	1	-80.3976392	31.91226665	51.92682
7281	2	-79.1414292	31.18699665	51.92682
7282	1	-76.6289992	29.73644665	51.92682
7283	1	-77.8852092	31.91226665	51.92682
7284	2	-76.6289992	31.18699665	51.92682
7285	2	-80.3976392	33.36282665	51.92682
7286	1	-79.1414292	34.08809665	51.92682
7287	2	-77.8852092	33.36282665	51.92682
7288	1	-76.6289992	34.08809665	51.92682
7289	1	-80.3976392	36.2639722	51.92682
7290	2	-79.1414292	35.5386982	51.92682
7291	2	-80.3976392	37.7145222	51.92682
7292	1	-77.8852092	36.2639722	51.92682
7293	2	-76.6289992	35.5386982	51.92682
7294	2	-77.8852092	37.7145222	51.92682
7295	1	-79.1414292	38.4398022	51.92682
7296	1	-80.3976392	40.6156222	51.92682
7297	2	-79.1414292	39.8903522	51.92682
7298	1	-76.6289992	38.4398022	51.92682
7299	1	-77.8852092	40.6156222	51.92682
7300	2	-76.6289992	39.8903522	51.92682
7301	2	-80.3976392	42.0661822	51.92682
7302	1	-79.1414292	42.7914522	51.92682
7303	2	-77.8852092	42.0661822	51.92682
7304	1	-76.6289992	42.7914522	51.92682
7305	1	-80.3976392	44.96732775	51.92682
7306	2	-79.1414292	44.24205375	51.92682
7307	2	-80.3976392	46.41787775	51.92682
7308	1	-77.8852092	44.96732775	51.92682
7309	2	-76.6289992	44.24205375	51.92682
7310	2	-77.8852092	46.41787775	51.92682
7311	1	-79.1414292	47.14315775	51.92682
7312	1	-80.3976392	49.31897775	51.92682
7313	2	-79.1414292	48.59370775	51.92682
7314	1	-76.6289992	47.14315775	51.92682
7315	1	-77.8852092	49.31897775	51.92682
7316	2	-76.6289992	48.59370775	51.92682
7317	2	-80.3976392	50.76953775	51.92682
7318	1	-79.1414292	51.49480775	51.92682
7319	2	-77.8852092	50.76953775	51.92682
7320	1	-76.6289992	51.49480775	51.92682
7321	1	-80.3976392	53.6706833	51.92682
7322	2	-79.1414292	52.9454093	51.92682
7323	2	-80.3976392	55.1212333	51.92682
7324	1	-77.8852092	53.6706833	51.92682
7325	2	-76.6289992	52.9454093	51.92682
7326	2	-77.8852092	55.1212333	51.92682
7327	1	-79.1414292	55.8465133	51.92682
7328	1	-80.3976392	58.0223333	51.92682
7329	2	-79.1414292	57.2970633	51.92682
7330	1	-76.6289992	55.8465133	51.92682
7331	1	-77.8852092	58.0223333	51.92682
7332	2	-76.6289992	57.2970633	51.92682
7333	2	-80.3976392	59.4728933	51.92682
7334	1	-79.1414292	60.1981633	51.92682
7335	2	-77.8852092	59.4728933	51.92682
7336	1	-76.6289992	60.1981633	51.92682
7337	1	-75.37278675	27.56061665	51.92682
7338	2	-74.11657675	26.83534265	51.92682
7339	2	-75.37278675	29.01116665	51.92682
7340	1	-72.86035675	27.56061665	51.92682
7341	2	-71.60414675	26.83534265	51.92682
7342	2	-72.86035675	29.01116665	51.92682
7343	1	-74.11657675	29.73644665	51.92682
7344	1	-75.37278675	31.91226665	51.92682
7345	2	-74.11657675	31.18699665	51.92682
7346	1	-71.60414675	29.73644665	51.92682
7347	1	-72.86035675	31.91226665	51.92682
7348	2	-71.60414675	31.18699665	51.92682
7349	2	-75.37278675	33.36282665	51.92682
7350	1	-74.11657675	34.08809665	51.92682
7351	2	-72.86035675	33.36282665	51.92682
7352	1	-71.60414675	34.08809665	51.92682
7353	1	-75.37278675	36.2639722	51.92682
7354	2	-74.11657675	35.5386982	51.92682
7355	2	-75.37278675	37.7145222	51.92682
7356	1	-72.86035675	36.2639722	51.92682
7357	2	-71.60414675	35.5386982	51.92682
7358	2	-72.86035675	37.7145222	51.92682
7359	1	-74.11657675	38.4398022	51.92682
7360	1	-75.37278675	40.6156222	51.92682
7361	2	-74.11657675	39.8903522	51.92682
7362	1	-71.60414675	38.4398022	51.92682
7363	1	-72.86035675	40.6156222	51.92682
7364	2	-71.60414675	39.8903522	51.92682
7365	2	-75.37278675	42.0661822	51.92682
7366	1	-74.11657675	42.7914522	51.92682
7367	2	-72.86035675	42.0661822	51.92682
7368	1	-75.37278675	44.96732775	51.92682
7369	2	-74.11657675	44.24205375	51.92682
7370	2	-75.37278675	46.41787775	51.92682
7371	1	-72.86035675	44.96732775	51.92682
7372	2	-72.86035675	46.41787775	51.92682
7373	1	-74.11657675	47.14315775	51.92682
7374	1	-75.37278675	49.31897775	51.92682
7375	2	-74.11657675	48.59370775	51.92682
7376	1	-71.60414675	47.14315775	51.92682
7377	1	-72.86035675	49.31897775	51.92682
7378	2	-71.60414675	48.59370775	51.92682
7379	2	-75.37278675	50.76953775	51.92682
7380	1	-74.11657675	51.49480775	51.92682
7381	2	-72.86035675	50.76953775	51.92682
7382	1	-71.60414675	51.49480775	51.92682
7383	1	-75.37278675	53.6706833	51.92682
7384	2	-74.11657675	52.9454093	51.92682
7385	2	-75.37278675	55.1212333	51.92682
7386	1	-72.86035675	53.6706833	51.92682
7387	2	-71.60414675	52.9454093	51.92682
7388	2	-72.86035675	55.1212333	51.92682
7389	1	-74.11657675	55.8465133	51.92682
7390	1	-75.37278675	58.0223333	51.92682
7391	2	-74.11657675	57.2970633	51.92682
7392	1	-71.60414675	55.8465133	51.92682
7393	1	-72.86035675	58.0223333	51.92682
7394	2	-71.60414675	57.2970633	51.92682
7395	2	-75.37278675	59.4728933	51.92682
7396	1	-74.11657675	60.1981633	51.92682
7397	2	-72.86035675	59.4728933	51.92682
7398	1	-71.60414675	60.1981633	51.92682
7399	1	-70.3479343	27.56061665	51.92682
7400	2	-69.0917243	26.83534265	51.92682
7401	2	-70.3479343	29.01116665	51.92682
7402	1	-67.8355043	27.56061665	51.92682
7403	2	-66.5792943	26.83534265	51.92682
7404	2	-67.8355043	29.01116665	51.92682
7405	1	-69.0917243	29.73644665	51.92682
7406	1	-70.3479343	31.91226665	51.92682
7407	2	-69.0917243	31.18699665	51.92682
7408	1	-66.5792943	29.73644665	51.92682
7409	1	-67.8355043	31.91226665	51.92682
7410	2	-66.5792943	31.18699665	51.92682
7411	2	-70.3479343	33.36282665	51.92682
7412	1	-69.0917243	34.08809665	51.92682
7413	2	-67.8355043	33.36282665	51.92682
7414	1	-66.5792943	34.08809665	51.92682
7415	1	-70.3479343	36.2639722	51.92682
7416	2	-69.0917243	35.5386982	51.92682
7417	2	-70.3479343	37.7145222	51.92682
7418	1	-67.8355043	36.2639722	51.92682
7419	2	-66.5792943	35.5386982	51.92682
7420	2	-67.8355043	37.7145222	51.92682
7421	1	-69.0917243	38.4398022	51.92682
7422	1	-66.5792943	38.4398022	51.92682
7423	1	-70.3479343	49.31897775	51.92682
7424	2	-69.0917243	48.59370775	51.92682
7425	1	-67.8355043	49.31897775	51.92682
7426	2	-66.5792943	48.59370775	51.92682
7427	2	-70.3479343	50.76953775	51.92682
7428	1	-69.0917243	51.49480775	51.92682
7429	2	-67.8355043	50.76953775	51.92682
7430	1	-66.5792943	51.49480775	51.92682
7431	1	-70.3479343	53.6706833	51.92682
7432	2	-69.0917243	52.9454093	51.92682
7433	2	-70.3479343	55.1212333	51.92682
7434	1	-67.8355043	53.6706833	51.92682
7435	2	-66.5792943	52.9454093	51.92682
7436	2	-67.8355043	55.1212333	51.92682
7437	1	-69.0917243	55.8465133	51.92682
7438	1	-70.3479343	58.0223333	51.92682
7439	2	-69.0917243	57.2970633	51.92682
7440	1	-66.5792943	55.8465133	51.92682
7441	1	-67.8355043	58.0223333	51.92682
7442	2	-66.5792943	57.2970633	51.92682
7443	2	-70.3479343	59.4728933	51.92682
7444	1	-69.0917243	60.1981633	51.92682
7445	2	-67.8355043	59.4728933	51.92682
7446	1	-66.5792943	60.1981633	51.92682
7447	1	-65.32308185	27.56061665	51.92682
7448	2	-64.06687185	26.83534265	51.92682
7449	2	-65.32308185	29.01116665	51.92682
7450	1	-62.81065185	27.56061665	51.92682
7451	2	-61.55444185	26.83534265	51.92682
7452	2	-62.81065185	29.01116665	51.92682
7453	1	-64.06687185	29.73644665	51.92682
7454	1	-65.32308185	31.91226665	51.92682
7455	2	-64.06687185	31.18699665	51.92682
7456	1	-61.55444185	29.73644665	51.92682
7457	1	-62.81065185	31.91226665	51.92682
7458	2	-61.55444185	31.18699665	51.92682
7459	2	-65.32308185	33.36282665	51.92682
7460	1	-64.06687185	34.08809665	51.92682
7461	2	-62.81065185	33.36282665	51.92682
7462	1	-61.55444185	34.08809665	51.92682
7463	1	-65.32308185	36.2639722	51.92682
7464	2	-64.06687185	35.5386982	51.92682
7465	2	-65.32308185	37.7145222	51.92682
7466	1	-62.81065185	36.2639722	51.92682
7467	2	-61.55444185	35.5386982	51.92682
7468	2	-62.81065185	37.7145222	51.92682
7469	1	-64.06687185	38.4398022	51.92682
7470	2	-64.06687185	39.8903522	51.92682
7471	1	-61.55444185	38.4398022	51.92682
7472	1	-62.81065185	40.6156222	51.92682
7473	2	-61.55444185	39.8903522	51.92682
7474	2	-62.81065185	42.0661822	51.92682
7475	1	-61.55444185	42.7914522	51.92682
7476	1	-62.81065185	44.96732775	51.92682
7477	2	-61.55444185	44.24205375	51.92682
7478	2	-62.81065185	46.41787775	51.92682
7479	1	-64.06687185	47.14315775	51.92682
7480	1	-65.32308185	49.31897775	51.92682
7481	2	-64.06687185	48.59370775	51.92682
7482	1	-61.55444185	47.14315775	51.92682
7483	1	-62.81065185	49.31897775	51.92682
7484	2	-61.55444185	48.59370775	51.92682
7485	2	-65.32308185	50.76953775	51.92682
7486	1	-64.06687185	51.49480775	51.92682
7487	2	-62.81065185	50.76953775	51.92682
7488	1	-61.55444185	51.49480775	51.92682
7489	1	-65.32308185	53.6706833	51.92682
7490	2	-64.06687185	52.9454093	51.92682
7491	2	-65.32308185	55.1212333	51.92682
7492	1	-62.81065185	53.6706833	51.92682
7493	2	-61.55444185	52.9454093	51.92682
7494	2	-62.81065185	55.1212333	51.92682
7495	1	-64.06687185	55.8465133	51.92682
7496	1	-65.32308185	58.0223333	51.92682
7497	2	-64.06687185	57.2970633	51.92682
7498	1	-61.55444185	55.8465133	51.92682
7499	1	-62.81065185	58.0223333	51.92682
7500	2	-61.55444185	57.2970633	51.92682
7501	2	-65.32308185	59.4728933	51.92682
7502	1	-64.06687185	60.1981633	51.92682
7503	2	-62.81065185	59.4728933	51.92682
7504	1	-61.55444185	60.1981633	51.92682
7505	1	-60.2982294	27.56061665	51.92682
7506	2	-59.0420194	26.83534265	51.92682
7507	2	-60.2982294	29.01116665	51.92682
7508	1	-57.7857994	27.56061665	51.92682
7509	2	-56.5295894	26.83534265	51.92682
7510	2	-57.7857994	29.01116665	51.92682
7511	1	-59.0420194	29.73644665	51.92682
7512	1	-60.2982294	31.91226665	51.92682
7513	2	-59.0420194	31.18699665	51.92682
7514	1	-56.5295894	29.73644665	51.92682
7515	1	-57.7857994	31.91226665	51.92682
7516	2	-56.5295894	31.18699665	51.92682
7517	2	-60.2982294	33.36282665	51.92682
7518	1	-59.0420194	34.08809665	51.92682
7519	2	-57.7857994	33.36282665	51.92682
7520	1	-56.5295894	34.08809665	51.92682
7521	1	-60.2982294	36.2639722	51.92682
7522	2	-59.0420194	35.5386982	51.92682
7523	2	-60.2982294	37.7145222	51.92682
7524	1	-57.7857994	36.2639722	51.92682
7525	2	-56.5295894	35.5386982	51.92682
7526	2	-57.7857994	37.7145222	51.92682
7527	1	-59.0420194	38.4398022	51.92682
7528	1	-60.2982294	40.6156222	51.92682
7529	2	-59.0420194	39.8903522	51.92682
7530	1	-56.5295894	38.4398022	51.92682
7531	1	-57.7857994	40.6156222	51.92682
7532	2	-56.5295894	39.8903522	51.92682
7533	2	-60.2982294	42.0661822	51.92682
7534	1	-59.0420194	42.7914522	51.92682
7535	2	-57.7857994	42.0661822	51.92682
7536	1	-56.5295894	42.7914522	51.92682
7537	1	-60.2982294	44.96732775	51.92682
7538	2	-59.0420194	44.24205375	51.92682
7539	2	-60.2982294	46.41787775	51.92682
7540	1	-57.7857994	44.96732775	51.92682
7541	2	-56.5295894	44.24205375	51.92682
7542	2	-57.7857994	46.41787775	51.92682
7543	1	-59.0420194	47.14315775	51.92682
7544	1	-60.2982294	49.31897775	51.92682
7545	2	-59.0420194	48.59370775	51.92682
7546	1	-56.5295894	47.14315775	51.92682
7547	1	-57.7857994	49.31897775	51.92682
7548	2	-56.5295894	48.59370775	51.92682
7549	2	-60.2982294	50.76953775	51.92682
7550	1	-59.0420194	51.49480775	51.92682
7551	2	-57.7857994	50.76953775	51.92682
7552	1	-56.5295894	51.49480775	51.92682
7553	1	-60.2982294	53.6706833	51.92682
7554	2	-59.0420194	52.9454093	51.92682
7555	2	-60.2982294	55.1212333	51.92682
7556	1	-57.7857994	53.6706833	51.92682
7557	2	-56.5295894	52.9454093	51.92682
7558	2	-57.7857994	55.1212333	51.92682
7559	1	-59.0420194	55.8465133	51.92682
7560	1	-60.2982294	58.0223333	51.92682
7561	2	-59.0420194	57.2970633	51.92682
7562	1	-56.5295894	55.8465133	51.92682
7563	1	-57.7857994	58.0223333	51.92682
7564	2	-56.5295894	57.2970633	51.92682
7565	2	-60.2982294	59.4728933	51.92682
7566	1	-59.0420194	60.1981633	51.92682
7567	2	-57.7857994	59.4728933	51.92682
7568	1	-56.5295894	60.1981633	51.92682
7569	1	-55.27337695	27.56061665	51.92682
7570	2	-54.01716695	26.83534265	51.92682
7571	2	-55.27337695	29.01116665	51.92682
7572	1	-52.76094695	27.56061665	51.92682
7573	2	-51.50473695	26.83534265	51.92682
7574	2	-52.76094695	29.01116665	51.92682
7575	1	-54.01716695	29.73644665	51.92682
7576	1	-55.27337695	31.91226665	51.92682
7577	2	-54.01716695	31.18699665	51.92682
7578	1	-51.50473695	29.73644665	51.92682
7579	1	-52.76094695	31.91226665	51.92682
7580	2	-51.50473695	31.18699665	51.92682
7581	2	-55.27337695	33.36282665	51.92682
7582	1	-54.01716695	34.08809665	51.92682
7583	2	-52.76094695	33.36282665	51.92682
7584	1	-51.50473695	34.08809665	51.92682
7585	1	-55.27337695	36.2639722	51.92682
7586	2	-54.01716695	35.5386982	51.92682
7587	2	-55.27337695	37.7145222	51.92682
7588	1	-52.76094695	36.2639722	51.92682
7589	2	-51.50473695	35.5386982	51.92682
7590	2	-52.76094695	37.7145222	51.92682
7591	1	-54.01716695	38.4398022	51.92682
7592	1	-55.27337695	40.6156222	51.92682
7593	2	-54.01716695	39.8903522	51.92682
7594	1	-51.50473695	38.4398022	51.92682
7595	1	-52.76094695	40.6156222	51.92682
7596	2	-51.50473695	39.8903522	51.92682
7597	2	-55.27337695	42.0661822	51.92682
7598	1	-54.01716695	42.7914522	51.92682
7599	2	-52.76094695	42.0661822	51.92682
7600	1	-51.50473695	42.7914522	51.92682
7601	1	-55.27337695	44.96732775	51.92682
7602	2	-54.01716695	44.24205375	51.92682
7603	2	-55.27337695	46.41787775	51.92682
7604	1	-52.76094695	44.96732775	51.92682
7605	2	-51.50473695	44.24205375	51.92682
7606	2	-52.76094695	46.41787775	51.92682
7607	1	-54.01716695	47.14315775	51.92682
7608	1	-55.27337695	49.31897775	51.92682
7609	2	-54.01716695	48.59370775	51.92682
7610	1	-51.50473695	47.14315775	51.92682
7611	1	-52.76094695	49.31897775	51.92682
7612	2	-51.50473695	48.59370775	51.92682
7613	2	-55.27337695	50.76953775	51.92682
7614	1	-54.01716695	51.49480775	51.92682
7615	2	-52.76094695	50.76953775	51.92682
7616	1	-51.50473695	51.49480775	51.92682
7617	1	-55.27337695	53.6706833	51.92682
7618	2	-54.01716695	52.9454093	51.92682
7619	2	-55.27337695	55.1212333	51.92682
7620	1	-52.76094695	53.6706833	51.92682
7621	2	-51.50473695	52.9454093	51.92682
7622	2	-52.76094695	55.1212333	51.92682
7623	1	-54.01716695	55.8465133	51.92682
7624	1	-55.27337695	58.0223333	51.92682
7625	2	-54.01716695	57.2970633	51.92682
7626	1	-51.50473695	55.8465133	51.92682
7627	1	-52.76094695	58.0223333	51.92682
7628	2	-51.50473695	57.2970633	51.92682
7629	2	-55.27337695	59.4728933	51.92682
7630	1	-54.01716695	60.1981633	51.92682
7631	2	-52.76094695	59.4728933	51.92682
7632	1	-51.50473695	60.1981633	51.92682
7633	1	-50.2485245	-42.06622775	51.92682
7634	2	-48.9923145	-42.79150175	51.92682
7635	2	-50.2485245	-40.61567775	51.92682
7636	1	-47.7360945	-42.06622775	51.92682
7637	2	-46.4798845	-42.79150175	51.92682
7638	2	-47.7360945	-40.61567775	51.92682
7639	1	-48.9923145	-39.89039775	51.92682
7640	1	-50.2485245	-37.71457775	51.92682
7641	2	-48.9923145	-38.43984775	51.92682
7642	1	-46.4798845	-39.89039775	51.92682
7643	1	-47.7360945	-37.71457775	51.92682
7644	2	-46.4798845	-38.43984775	51.92682
7645	2	-50.2485245	-36.26401775	51.92682
7646	1	-48.9923145	-35.53874775	51.92682
7647	2	-47.7360945	-36.26401775	51.92682
7648	1	-46.4798845	-35.53874775	51.92682
7649	1	-50.2485245	-33.3628722	51.92682
7650	2	-48.9923145	-34.0881462	51.92682
7651	2	-50.2485245	-31.9123222	51.92682
7652	1	-47.7360945	-33.3628722	51.92682
7653	2	-46.4798845	-34.0881462	51.92682
7654	2	-47.7360945	-31.9123222	51.92682
7655	1	-48.9923145	-31.1870422	51.92682
7656	1	-50.2485245	-29.0112222	51.92682
7657	2	-48.9923145	-29.7364922	51.92682
7658	1	-46.4798845	-31.1870422	51.92682
7659	1	-47.7360945	-29.0112222	51.92682
7660	2	-46.4798845	-29.7364922	51.92682
7661	2	-50.2485245	-27.5606622	51.92682
7662	1	-48.9923145	-26.8353922	51.92682
7663	2	-47.7360945	-27.5606622	51.92682
7664	1	-46.4798845	-26.8353922	51.92682
7665	1	-50.2485245	-24.65951665	51.92682
7666	2	-48.9923145	-25.38479065	51.92682
7667	2	-50.2485245	-23.20896665	51.92682
7668	1	-47.7360945	-24.65951665	51.92682
7669	2	-46.4798845	-25.38479065	51.92682
7670	2	-47.7360945	-23.20896665	51.92682
7671	1	-48.9923145	-22.48368665	51.92682
7672	1	-50.2485245	-20.30786665	51.92682
7673	2	-48.9923145	-21.03313665	51.92682
7674	1	-46.4798845	-22.48368665	51.92682
7675	1	-47.7360945	-20.30786665	51.92682
7676	2	-46.4798845	-21.03313665	51.92682
7677	2	-50.2485245	-18.85730665	51.92682
7678	1	-48.9923145	-18.13203665	51.92682
7679	2	-47.7360945	-18.85730665	51.92682
7680	1	-46.4798845	-18.13203665	51.92682
7681	1	-50.2485245	-15.9561611	51.92682
7682	2	-48.9923145	-16.6814351	51.92682
7683	2	-50.2485245	-14.5056111	51.92682
7684	1	-47.7360945	-15.9561611	51.92682
7685	2	-46.4798845	-16.6814351	51.92682
7686	2	-47.7360945	-14.5056111	51.92682
7687	1	-48.9923145	-13.7803311	51.92682
7688	1	-50.2485245	-11.6045111	51.92682
7689	2	-48.9923145	-12.3297811	51.92682
7690	1	-46.4798845	-13.7803311	51.92682
7691	1	-47.7360945	-11.6045111	51.92682
7692	2	-46.4798845	-12.3297811	51.92682
7693	2	-50.2485245	-10.1539511	51.92682
7694	1	-48.9923145	-9.4286811	51.92682
7695	2	-47.7360945	-10.1539511	51.92682
7696	1	-46.4798845	-9.4286811	51.92682
7697	1	-45.22367205	-42.06622775	51.92682
7698	2	-43.96746205	-42.79150175	51.92682
7699	2	-45.22367205	-40.61567775	51.92682
7700	1	-42.71124205	-42.06622775	51.92682
7701	2	-41.45503205	-42.79150175	51.92682
7702	2	-42.71124205	-40.61567775	51.92682
7703	1	-43.96746205	-39.89039775	51.92682
7704	1	-45.22367205	-37.71457775	51.92682
7705	2	-43.96746205	-38.43984775	51.92682
7706	1	-41.45503205	-39.89039775	51.92682
7707	1	-42.71124205	-37.71457775	51.92682
7708	2	-41.45503205	-38.43984775	51.92682
7709	2	-45.22367205	-36.26401775	51.92682
7710	1	-43.96746205	-35.53874775	51.92682
7711	2	-42.71124205	-36.26401775	51.92682
7712	1	-41.45503205	-35.53874775	51.92682
7713	1	-45.22367205	-33.3628722	51.92682
7714	2	-43.96746205	-34.0881462	51.92682
7715	2	-45.22367205	-31.9123222	51.92682
7716	1	-42.71124205	-33.3628722	51.92682
7717	2	-41.45503205	-34.0881462	51.92682
7718	2	-42.71124205	-31.9123222	51.92682
7719	1	-43.96746205	-31.1870422	51.92682
7720	1	-45.22367205	-29.0112222	51.92682
7721	2	-43.96746205	-29.7364922	51.92682
7722	1	-41.45503205	-31.1870422	51.92682
7723	1	-42.71124205	-29.0112222	51.92682
7724	2	-41.45503205	-29.7364922	51.92682
7725	2	-45.22367205	-27.5606622	51.92682
7726	1	-43.96746205	-26.8353922	51.92682
7727	2	-42.71124205	-27.5606622	51.92682
7728	1	-41.45503205	-26.8353922	51.92682
7729	1	-45.22367205	-24.65951665	51.92682
7730	2	-43.96746205	-25.38479065	51.92682
7731	2	-45.22367205	-23.20896665	51.92682
7732	1	-42.71124205	-24.65951665	51.92682
7733	2	-41.45503205	-25.38479065	51.92682
7734	2	-42.71124205	-23.20896665	51.92682
7735	1	-43.96746205	-22.48368665	51.92682
7736	1	-45.22367205	-20.30786665	51.92682
7737	2	-43.96746205	-21.03313665	51.92682
7738	1	-41.45503205	-22.48368665	51.92682
7739	1	-42.71124205	-20.30786665	51.92682
7740	2	-41.45503205	-21.03313665	51.92682
7741	2	-45.22367205	-18.85730665	51.92682
7742	1	-43.96746205	-18.13203665	51.92682
7743	2	-42.71124205	-18.85730665	51.92682
7744	1	-41.45503205	-18.13203665	51.92682
7745	1	-45.22367205	-15.9561611	51.92682
7746	2	-43.96746205	-16.6814351	51.92682
7747	2	-45.22367205	-14.5056111	51.92682
7748	1	-42.71124205	-15.9561611	51.92682
7749	2	-41.45503205	-16.6814351	51.92682
7750	2	-42.71124205	-14.5056111	51.92682
7751	1	-43.96746205	-13.7803311	51.92682
7752	1	-45.22367205	-11.6045111	51.92682
7753	2	-43.96746205	-12.3297811	51.92682
7754	1	-41.45503205	-13.7803311	51.92682
7755	1	-42.71124205	-11.6045111	51.92682
7756	2	-41.45503205	-12.3297811	51.92682
7757	2	-45.22367205	-10.1539511	51.92682
7758	1	-43.96746205	-9.4286811	51.92682
7759	2	-42.71124205	-10.1539511	51.92682
7760	1	-41.45503205	-9.4286811	51.92682
7761	1	-40.1988196	-42.06622775	51.92682
7762	2	-38.9426096	-42.79150175	51.92682
7763	2	-40.1988196	-40.61567775	51.92682
7764	1	-37.6863896	-42.06622775	51.92682
7765	2	-36.4301796	-42.79150175	51.92682
7766	2	-37.6863896	-40.61567775	51.92682
7767	1	-38.9426096	-39.89039775	51.92682
7768	1	-40.1988196	-37.71457775	51.92682
7769	2	-38.9426096	-38.43984775	51.92682
7770	1	-36.4301796	-39.89039775	51.92682
7771	1	-37.6863896	-37.71457775	51.92682
7772	2	-36.4301796	-38.43984775	51.92682
7773	2	-40.1988196	-36.26401775	51.92682
7774	1	-38.9426096	-35.53874775	51.92682
7775	2	-37.6863896	-36.26401775	51.92682
7776	1	-36.4301796	-35.53874775	51.92682
7777	1	-40.1988196	-33.3628722	51.92682
7778	2	-38.9426096	-34.0881462	51.92682
7779	2	-40.1988196	-31.9123222	51.92682
7780	1	-37.6863896	-33.3628722	51.92682
7781	2	-36.4301796	-34.0881462	51.92682
7782	2	-37.6863896	-31.9123222	51.92682
7783	1	-38.9426096	-31.1870422	51.92682
7784	1	-40.1988196	-29.0112222	51.92682
7785	2	-38.9426096	-29.7364922	51.92682
7786	1	-36.4301796	-31.1870422	51.92682
7787	1	-37.6863896	-29.0112222	51.92682
7788	2	-36.4301796	-29.7364922	51.92682
7789	2	-40.1988196	-27.5606622	51.92682
7790	1	-38.9426096	-26.8353922	51.92682
7791	2	-37.6863896	-27.5606622	51.92682
7792	1	-40.1988196	-24.65951665	51.92682
7793	2	-38.9426096	-25.38479065	51.92682
7794	2	-40.1988196	-23.20896665	51.92682
7795	1	-37.6863896	-24.65951665	51.92682
7796	2	-37.6863896	-23.20896665	51.92682
7797	1	-38.9426096	-22.48368665	51.92682
7798	1	-40.1988196	-20.30786665	51.92682
7799	2	-38.9426096	-21.03313665	51.92682
7800	1	-36.4301796	-22.48368665	51.92682
7801	1	-37.6863896	-20.30786665	51.92682
7802	2	-36.4301796	-21.03313665	51.92682
7803	2	-40.1988196	-18.85730665	51.92682
7804	1	-38.9426096	-18.13203665	51.92682
7805	2	-37.6863896	-18.85730665	51.92682
7806	1	-36.4301796	-18.13203665	51.92682
7807	1	-40.1988196	-15.9561611	51.92682
7808	2	-38.9426096	-16.6814351	51.92682
7809	2	-40.1988196	-14.5056111	51.92682
7810	1	-37.6863896	-15.9561611	51.92682
7811	2	-36.4301796	-16.6814351	51.92682
7812	2	-37.6863896	-14.5056111	51.92682
7813	1	-38.9426096	-13.7803311	51.92682
7814	1	-40.1988196	-11.6045111	51.92682
7815	2	-38.9426096	-12.3297811	51.92682
7816	1	-36.4301796	-13.7803311	51.92682
7817	1	-37.6863896	-11.6045111	51.92682
7818	2	-36.4301796	-12.3297811	51.92682
7819	2	-40.1988196	-10.1539511	51.92682
7820	1	-38.9426096	-9.4286811	51.92682
7821	2	-37.6863896	-10.1539511	51.92682
7822	1	-36.4301796	-9.4286811	51.92682
7823	1	-35.17396715	-42.06622775	51.92682
7824	2	-33.91775715	-42.79150175	51.92682
7825	2	-35.17396715	-40.61567775	51.92682
7826	1	-32.66153715	-42.06622775	51.92682
7827	2	-31.40532715	-42.79150175	51.92682
7828	2	-32.66153715	-40.61567775	51.92682
7829	1	-33.91775715	-39.89039775	51.92682
7830	1	-35.17396715	-37.71457775	51.92682
7831	2	-33.91775715	-38.43984775	51.92682
7832	1	-31.40532715	-39.89039775	51.92682
7833	1	-32.66153715	-37.71457775	51.92682
7834	2	-31.40532715	-38.43984775	51.92682
7835	2	-35.17396715	-36.26401775	51.92682
7836	1	-33.91775715	-35.53874775	51.92682
7837	2	-32.66153715	-36.26401775	51.92682
7838	1	-31.40532715	-35.53874775	51.92682
7839	1	-35.17396715	-33.3628722	51.92682
7840	2	-33.91775715	-34.0881462	51.92682
7841	2	-35.17396715	-31.9123222	51.92682
7842	1	-32.66153715	-33.3628722	51.92682
7843	2	-31.40532715	-34.0881462	51.92682
7844	2	-32.66153715	-31.9123222	51.92682
7845	1	-33.91775715	-31.1870422	51.92682
7846	1	-31.40532715	-31.1870422	51.92682
7847	1	-35.17396715	-20.30786665	51.92682
7848	2	-33.91775715	-21.03313665	51.92682
7849	1	-32.66153715	-20.30786665	51.92682
7850	2	-31.40532715	-21.03313665	51.92682
7851	2	-35.17396715	-18.85730665	51.92682
7852	1	-33.91775715	-18.13203665	51.92682
7853	2	-32.66153715	-18.85730665	51.92682
7854	1	-31.40532715	-18.13203665	51.92682
7855	1	-35.17396715	-15.9561611	51.92682
7856	2	-33.91775715	-16.6814351	51.92682
7857	2	-35.17396715	-14.5056111	51.92682
7858	1	-32.66153715	-15.9561611	51.92682
7859	2	-31.40532715	-16.6814351	51.92682
7860	2	-32.66153715	-14.5056111	51.92682
7861	1	-33.91775715	-13.7803311	51.92682
7862	1	-35.17396715	-11.6045111	51.92682
7863	2	-33.91775715	-12.3297811	51.92682
7864	1	-31.40532715	-13.7803311	51.92682
7865	1	-32.66153715	-11.6045111	51.92682
7866	2	-31.40532715	-12.3297811	51.92682
7867	2	-35.17396715	-10.1539511	51.92682
7868	1	-33.91775715	-9.4286811	51.92682
7869	2	-32.66153715	-10.1539511	51.92682
7870	1	-31.40532715	-9.4286811	51.92682
7871	1	-30.1491147	-42.06622775	51.92682
7872	2	-28.8929047	-42.79150175	51.92682
7873	2	-30.1491147	-40.61567775	51.92682
7874	1	-27.6366847	-42.06622775	51.92682
7875	2	-26.3804747	-42.79150175	51.92682
7876	2	-27.6366847	-40.61567775	51.92682
7877	1	-28.8929047	-39.89039775	51.92682
7878	1	-30.1491147	-37.71457775	51.92682
7879	2	-28.8929047	-38.43984775	51.92682
7880	1	-26.3804747	-39.89039775	51.92682
7881	1	-27.6366847	-37.71457775	51.92682
7882	2	-26.3804747	-38.43984775	51.92682
7883	2	-30.1491147	-36.26401775	51.92682
7884	1	-28.8929047	-35.53874775	51.92682
7885	2	-27.6366847	-36.26401775	51.92682
7886	1	-26.3804747	-35.53874775	51.92682
7887	1	-30.1491147	-33.3628722	51.92682
7888	2	-28.8929047	-34.0881462	51.92682
7889	2	-30.1491147	-31.9123222	51.92682
7890	1	-27.6366847	-33.3628722	51.92682
7891	2	-26.3804747	-34.0881462	51.92682
7892	2	-27.6366847	-31.9123222	51.92682
7893	1	-28.8929047	-31.1870422	51.92682
7894	2	-28.8929047	-29.7364922	51.92682
7895	1	-26.3804747	-31.1870422	51.92682
7896	1	-27.6366847	-29.0112222	51.92682
7897	2	-26.3804747	-29.7364922	51.92682
7898	2	-27.6366847	-27.5606622	51.92682
7899	1	-26.3804747	-26.8353922	51.92682
7900	1	-27.6366847	-24.65951665	51.92682
7901	2	-26.3804747	-25.38479065	51.92682
7902	2	-27.6366847	-23.20896665	51.92682
7903	1	-28.8929047	-22.48368665	51.92682
7904	1	-30.1491147	-20.30786665	51.92682
7905	2	-28.8929047	-21.03313665	51.92682
7906	1	-26.3804747	-22.48368665	51.92682
7907	1	-27.6366847	-20.30786665	51.92682
7908	2	-26.3804747	-21.03313665	51.92682
7909	2	-30.1491147	-18.85730665	51.92682
7910	1	-28.8929047	-18.13203665	51.92682
7911	2	-27.6366847	-18.85730665	51.92682
7912	1	-26.3804747	-18.13203665	51.92682
7913	1	-30.1491147	-15.9561611	51.92682
7914	2	-28.8929047	-16.6814351	51.92682
7915	2	-30.1491147	-14.5056111	51.92682
7916	1	-27.6366847	-15.9561611	51.92682
7917	2	-26.3804747	-16.6814351	51.92682
7918	2	-27.6366847	-14.5056111	51.92682
7919	1	-28.8929047	-13.7803311	51.92682
7920	1	-30.1491147	-11.6045111	51.92682
7921	2	-28.8929047	-12.3297811	51.92682
7922	1	-26.3804747	-13.7803311	51.92682
7923	1	-27.6366847	-11.6045111	51.92682
7924	2	-26.3804747	-12.3297811	51.92682
7925	2	-30.1491147	-10.1539511	51.92682
7926	1	-28.8929047	-9.4286811	51.92682
7927	2	-27.6366847	-10.1539511	51.92682
7928	1	-26.3804747	-9.4286811	51.92682
7929	1	-25.12426225	-42.06622775	51.92682
7930	2	-23.86805225	-42.79150175	51.92682
7931	2	-25.12426225	-40.61567775	51.92682
7932	1	-22.61183225	-42.06622775	51.92682
7933	2	-21.35562225	-42.79150175	51.92682
7934	2	-22.61183225	-40.61567775	51.92682
7935	1	-23.86805225	-39.89039775	51.92682
7936	1	-25.12426225	-37.71457775	51.92682
7937	2	-23.86805225	-38.43984775	51.92682
7938	1	-21.35562225	-39.89039775	51.92682
7939	1	-22.61183225	-37.71457775	51.92682
7940	2	-21.35562225	-38.43984775	51.92682
7941	2	-25.12426225	-36.26401775	51.92682
7942	1	-23.86805225	-35.53874775	51.92682
7943	2	-22.61183225	-36.26401775	51.92682
7944	1	-21.35562225	-35.53874775	51.92682
7945	1	-25.12426225	-33.3628722	51.92682
7946	2	-23.86805225	-34.0881462	51.92682
7947	2	-25.12426225	-31.9123222	51.92682
7948	1	-22.61183225	-33.3628722	51.92682
7949	2	-21.35562225	-34.0881462	51.92682
7950	2	-22.61183225	-31.9123222	51.92682
7951	1	-23.86805225	-31.1870422	51.92682
7952	1	-25.12426225	-29.0112222	51.92682
7953	2	-23.86805225	-29.7364922	51.92682
7954	1	-21.35562225	-31.1870422	51.92682
7955	1	-22.61183225	-29.0112222	51.92682
7956	2	-21.35562225	-29.7364922	51.92682
7957	2	-25.12426225	-27.5606622	51.92682
7958	1	-23.86805225	-26.8353922	51.92682
7959	2	-22.61183225	-27.5606622	51.92682
7960	1	-21.35562225	-26.8353922	51.92682
7961	1	-25.12426225	-24.65951665	51.92682
7962	2	-23.86805225	-25.38479065	51.92682
7963	2	-25.12426225	-23.20896665	51.92682
7964	1	-22.61183225	-24.65951665	51.92682
7965	2	-21.35562225	-25.38479065	51.92682
7966	2	-22.61183225	-23.20896665	51.92682
7967	1	-23.86805225	-22.48368665	51.92682
7968	1	-25.12426225	-20.30786665	51.92682
7969	2	-23.86805225	-21.03313665	51.92682
7970	1	-21.35562225	-22.48368665	51.92682
7971	1	-22.61183225	-20.30786665	51.92682
7972	2	-21.35562225	-21.03313665	51.92682
7973	2	-25.12426225	-18.85730665	51.92682
7974	1	-23.86805225	-18.13203665	51.92682
7975	2	-22.61183225	-18.85730665	51.92682
7976	1	-21.35562225	-18.13203665	51.92682
7977	1	-25.12426225	-15.9561611	51.92682
7978	2	-23.86805225	-16.6814351	51.92682
7979	2	-25.12426225	-14.5056111	51.92682
7980	1	-22.61183225	-15.9561611	51.92682
7981	2	-21.35562225	-16.6814351	51.92682
7982	2	-22.61183225	-14.5056111	51.92682
7983	1	-23.86805225	-13.7803311	51.92682
7984	1	-25.12426225	-11.6045111	51.92682
7985	2	-23.86805225	-12.3297811	51.92682
7986	1	-21.35562225	-13.7803311	51.92682
7987	1	-22.61183225	-11.6045111	51.92682
7988	2	-21.35562225	-12.3297811	51.92682
7989	2	-25.12426225	-10.1539511	51.92682
7990	1	-23.86805225	-9.4286811	51.92682
7991	2	-22.61183225	-10.1539511	51.92682
7992	1	-21.35562225	-9.4286811	51.92682
7993	1	-20.0994098	-42.06622775	51.92682
7994	2	-18.8431998	-42.79150175	51.92682
7995	2	-20.0994098	-40.61567775	51.92682
7996	1	-17.5869798	-42.06622775	51.92682
7997	2	-16.3307698	-42.79150175	51.92682
7998	2	-17.5869798	-40.61567775	51.92682
7999	1	-18.8431998	-39.89039775	51.92682
8000	1	-20.0994098	-37.71457775	51.92682
8001	2	-18.8431998	-38.43984775	51.92682
8002	1	-16.3307698	-39.89039775	51.92682
8003	1	-17.5869798	-37.71457775	51.92682
8004	2	-16.3307698	-38.43984775	51.92682
8005	2	-20.0994098	-36.26401775	51.92682
8006	1	-18.8431998	-35.53874775	51.92682
8007	2	-17.5869798	-36.26401775	51.92682
8008	1	-16.3307698	-35.53874775	51.92682
8009	1	-20.0994098	-33.3628722	51.92682
8010	2	-18.8431998	-34.0881462	51.92682
8011	2	-20.0994098	-31.9123222	51.92682
8012	1	-17.5869798	-33.3628722	51.92682
8013	2	-16.3307698	-34.0881462	51.92682
8014	2	-17.5869798	-31.9123222	51.92682
8015	1	-18.8431998	-31.1870422	51.92682
8016	1	-20.0994098	-29.0112222	51.92682
8017	2	-18.8431998	-29.7364922	51.92682
8018	1	-16.3307698	-31.1870422	51.92682
8019	1	-17.5869798	-29.0112222	51.92682
8020	2	-16.3307698	-29.7364922	51.92682
8021	2	-20.0994098	-27.5606622	51.92682
8022	1	-18.8431998	-26.8353922	51.92682
8023	2	-17.5869798	-27.5606622	51.92682
8024	1	-16.3307698	-26.8353922	51.92682
8025	1	-20.0994098	-24.65951665	51.92682
8026	2	-18.8431998	-25.38479065	51.92682
8027	2	-20.0994098	-23.20896665	51.92682
8028	1	-17.5869798	-24.65951665	51.92682
8029	2	-16.3307698	-25.38479065	51.92682
8030	2	-17.5869798	-23.20896665	51.92682
8031	1	-18.8431998	-22.48368665	51.92682
8032	1	-20.0994098	-20.30786665	51.92682
8033	2	-18.8431998	-21.03313665	51.92682
8034	1	-16.3307698	-22.48368665	51.92682
8035	1	-17.5869798	-20.30786665	51.92682
8036	2	-16.3307698	-21.03313665	51.92682
8037	2	-20.0994098	-18.85730665	51.92682
8038	1	-18.8431998	-18.13203665	51.92682
8039	2	-17.5869798	-18.85730665	51.92682
8040	1	-16.3307698	-18.13203665	51.92682
8041	1	-20.0994098	-15.9561611	51.92682
8042	2	-18.8431998	-16.6814351	51.92682
8043	2	-20.0994098	-14.5056111	51.92682
8044	1	-17.5869798	-15.9561611	51.92682
8045	2	-16.3307698	-16.6814351	51.92682
8046	2	-17.5869798	-14.5056111	51.92682
8047	1	-18.8431998	-13.7803311	51.92682
8048	1	-20.0994098	-11.6045111	51.92682
8049	2	-18.8431998	-12.3297811	51.92682
8050	1	-16.3307698	-13.7803311	51.92682
8051	1	-17.5869798	-11.6045111	51.92682
8052	2	-16.3307698	-12.3297811	51.92682
8053	2	-20.0994098	-10.1539511	51.92682
8054	1	-18.8431998	-9.4286811	51.92682
8055	2	-17.5869798	-10.1539511	51.92682
8056	1	-16.3307698	-9.4286811	51.92682
8057	1	-50.2485245	-7.25280555	51.92682
8058	2	-48.9923145	-7.97807955	51.92682
8059	2	-50.2485245	-5.80225555	51.92682
8060	1	-47.7360945	-7.25280555	51.92682
8061	2	-46.4798845	-7.97807955	51.92682
8062	2	-47.7360945	-5.80225555	51.92682
8063	1	-48.9923145	-5.07697555	51.92682
8064	1	-50.2485245	-2.90115555	51.92682
8065	2	-48.9923145	-3.62642555	51.92682
8066	1	-46.4798845	-5.07697555	51.92682
8067	1	-47.7360945	-2.90115555	51.92682
8068	2	-46.4798845	-3.62642555	51.92682
8069	2	-50.2485245	-1.45059555	51.92682
8070	1	-48.9923145	-0.72532555	51.92682
8071	2	-47.7360945	-1.45059555	51.92682
8072	1	-46.4798845	-0.72532555	51.92682
8073	1	-50.2485245	1.45055	51.92682
8074	2	-48.9923145	0.725276	51.92682
8075	2	-50.2485245	2.9011	51.92682
8076	1	-47.7360945	1.45055	51.92682
8077	2	-46.4798845	0.725276	51.92682
8078	2	-47.7360945	2.9011	51.92682
8079	1	-48.9923145	3.62638	51.92682
8080	1	-50.2485245	5.8022	51.92682
8081	2	-48.9923145	5.07693	51.92682
8082	1	-46.4798845	3.62638	51.92682
8083	1	-47.7360945	5.8022	51.92682
8084	2	-46.4798845	5.07693	51.92682
8085	2	-50.2485245	7.25276	51.92682
8086	1	-48.9923145	7.97803	51.92682
8087	2	-47.7360945	7.25276	51.92682
8088	1	-46.4798845	7.97803	51.92682
8089	1	-50.2485245	10.15390555	51.92682
8090	2	-48.9923145	9.42863155	51.92682
8091	2	-50.2485245	11.60445555	51.92682
8092	1	-47.7360945	10.15390555	51.92682
8093	2	-46.4798845	9.42863155	51.92682
8094	2	-47.7360945	11.60445555	51.92682
8095	1	-48.9923145	12.32973555	51.92682
8096	1	-50.2485245	14.50555555	51.92682
8097	2	-48.9923145	13.78028555	51.92682
8098	1	-46.4798845	12.32973555	51.92682
8099	1	-47.7360945	14.50555555	51.92682
8100	2	-46.4798845	13.78028555	51.92682
8101	2	-50.2485245	15.95611555	51.92682
8102	1	-48.9923145	16.68138555	51.92682
8103	2	-47.7360945	15.95611555	51.92682
8104	1	-46.4798845	16.68138555	51.92682
8105	1	-50.2485245	18.8572611	51.92682
8106	2	-48.9923145	18.1319871	51.92682
8107	2	-50.2485245	20.3078111	51.92682
8108	1	-47.7360945	18.8572611	51.92682
8109	2	-46.4798845	18.1319871	51.92682
8110	2	-47.7360945	20.3078111	51.92682
8111	1	-48.9923145	21.0330911	51.92682
8112	1	-50.2485245	23.2089111	51.92682
8113	2	-48.9923145	22.4836411	51.92682
8114	1	-46.4798845	21.0330911	51.92682
8115	1	-47.7360945	23.2089111	51.92682
8116	2	-46.4798845	22.4836411	51.92682
8117	2	-50.2485245	24.6594711	51.92682
8118	1	-48.9923145	25.3847411	51.92682
8119	2	-47.7360945	24.6594711	51.92682
8120	1	-46.4798845	25.3847411	51.92682
8121	1	-45.22367205	-7.25280555	51.92682
8122	2	-43.96746205	-7.97807955	51.92682
8123	2	-45.22367205	-5.80225555	51.92682
8124	1	-42.71124205	-7.25280555	51.92682
8125	2	-41.45503205	-7.97807955	51.92682
8126	2	-42.71124205	-5.80225555	51.92682
8127	1	-43.96746205	-5.07697555	51.92682
8128	1	-45.22367205	-2.90115555	51.92682
8129	2	-43.96746205	-3.62642555	51.92682
8130	1	-41.45503205	-5.07697555	51.92682
8131	1	-42.71124205	-2.90115555	51.92682
8132	2	-41.45503205	-3.62642555	51.92682
8133	2	-45.22367205	-1.45059555	51.92682
8134	1	-43.96746205	-0.72532555	51.92682
8135	2	-42.71124205	-1.45059555	51.92682
8136	1	-41.45503205	-0.72532555	51.92682
8137	1	-45.22367205	1.45055	51.92682
8138	2	-43.96746205	0.725276	51.92682
8139	2	-45.22367205	2.9011	51.92682
8140	1	-42.71124205	1.45055	51.92682
8141	2	-41.45503205	0.725276	51.92682
8142	2	-42.71124205	2.9011	51.92682
8143	1	-43.96746205	3.62638	51.92682
8144	1	-45.22367205	5.8022	51.92682
8145	2	-43.96746205	5.07693	51.92682
8146	1	-41.45503205	3.62638	51.92682
8147	1	-42.71124205	5.8022	51.92682
8148	2	-41.45503205	5.07693	51.92682
8149	2	-45.22367205	7.25276	51.92682
8150	1	-43.96746205	7.97803	51.92682
8151	2	-42.71124205	7.25276	51.92682
8152	1	-41.45503205	7.97803	51.92682
8153	1	-45.22367205	10.15390555	51.92682
8154	2	-43.96746205	9.42863155	51.92682
8155	2	-45.22367205	11.60445555	51.92682
8156	1	-42.71124205	10.15390555	51.92682
8157	2	-41.45503205	9.42863155	51.92682
8158	2	-42.71124205	11.60445555	51.92682
8159	1	-43.96746205	12.32973555	51.92682
8160	1	-45.22367205	14.50555555	51.92682
8161	2	-43.96746205	13.78028555	51.92682
8162	1	-41.45503205	12.32973555	51.92682
8163	1	-42.71124205	14.50555555	51.92682
8164	2	-41.45503205	13.78028555	51.92682
8165	2	-45.22367205	15.95611555	51.92682
8166	1	-43.96746205	16.68138555	51.92682
8167	2	-42.71124205	15.95611555	51.92682
8168	1	-41.45503205	16.68138555	51.92682
8169	1	-45.22367205	18.8572611	51.92682
8170	2	-43.96746205	18.1319871	51.92682
8171	2	-45.22367205	20.3078111	51.92682
8172	1	-42.71124205	18.8572611	51.92682
8173	2	-41.45503205	18.1319871	51.92682
8174	2	-42.71124205	20.3078111	51.92682
8175	1	-43.96746205	21.0330911	51.92682
8176	1	-45.22367205	23.2089111	51.92682
8177	2	-43.96746205	22.4836411	51.92682
8178	1	-41.45503205	21.0330911	51.92682
8179	1	-42.71124205	23.2089111	51.92682
8180	2	-41.45503205	22.4836411	51.92682
8181	2	-45.22367205	24.6594711	51.92682
8182	1	-43.96746205	25.3847411	51.92682
8183	2	-42.71124205	24.6594711	51.92682
8184	1	-41.45503205	25.3847411	51.92682
8185	1	-40.1988196	-7.25280555	51.92682
8186	2	-38.9426096	-7.97807955	51.92682
8187	2	-40.1988196	-5.80225555	51.92682
8188	1	-37.6863896	-7.25280555	51.92682
8189	2	-36.4301796	-7.97807955	51.92682
8190	2	-37.6863896	-5.80225555	51.92682
8191	1	-38.9426096	-5.07697555	51.92682
8192	1	-40.1988196	-2.90115555	51.92682
8193	2	-38.9426096	-3.62642555	51.92682
8194	1	-36.4301796	-5.07697555	51.92682
8195	1	-37.6863896	-2.90115555	51.92682
8196	2	-36.4301796	-3.62642555	51.92682
8197	2	-40.1988196	-1.45059555	51.92682
8198	1	-38.9426096	-0.72532555	51.92682
8199	2	-37.6863896	-1.45059555	51.92682
8200	1	-36.4301796	-0.72532555	51.92682
8201	1	-40.1988196	1.45055	51.92682
8202	2	-38.9426096	0.725276	51.92682
8203	2	-40.1988196	2.9011	51.92682
8204	1	-37.6863896	1.45055	51.92682
8205	2	-36.4301796	0.725276	51.92682
8206	2	-37.6863896	2.9011	51.92682
8207	1	-38.9426096	3.62638	51.92682
8208	1	-40.1988196	5.8022	51.92682
8209	2	-38.9426096	5.07693	51.92682
8210	1	-36.4301796	3.62638	51.92682
8211	1	-37.6863896	5.8022	51.92682
8212	2	-36.4301796	5.07693	51.92682
8213	2	-40.1988196	7.25276	51.92682
8214	1	-38.9426096	7.97803	51.92682
8215	2	-37.6863896	7.25276	51.92682
8216	1	-40.1988196	10.15390555	51.92682
8217	2	-38.9426096	9.42863155	51.92682
8218	2	-40.1988196	11.60445555	51.92682
8219	1	-37.6863896	10.15390555	51.92682
8220	2	-37.6863896	11.60445555	51.92682
8221	1	-38.9426096	12.32973555	51.92682
8222	1	-40.1988196	14.50555555	51.92682
8223	2	-38.9426096	13.78028555	51.92682
8224	1	-36.4301796	12.32973555	51.92682
8225	1	-37.6863896	14.50555555	51.92682
8226	2	-36.4301796	13.78028555	51.92682
8227	2	-40.1988196	15.95611555	51.92682
8228	1	-38.9426096	16.68138555	51.92682
8229	2	-37.6863896	15.95611555	51.92682
8230	1	-36.4301796	16.68138555	51.92682
8231	1	-40.1988196	18.8572611	51.92682
8232	2	-38.9426096	18.1319871	51.92682
8233	2	-40.1988196	20.3078111	51.92682
8234	1	-37.6863896	18.8572611	51.92682
8235	2	-36.4301796	18.1319871	51.92682
8236	2	-37.6863896	20.3078111	51.92682
8237	1	-38.9426096	21.0330911	51.92682
8238	1	-40.1988196	23.2089111	51.92682
8239	2	-38.9426096	22.4836411	51.92682
8240	1	-36.4301796	21.0330911	51.92682
8241	1	-37.6863896	23.2089111	51.92682
8242	2	-36.4301796	22.4836411	51.92682
8243	2	-40.1988196	24.6594711	51.92682
8244	1	-38.9426096	25.3847411	51.92682
8245	2	-37.6863896	24.6594711	51.92682
8246	1	-36.4301796	25.3847411	51.92682
8247	1	-35.17396715	-7.25280555	51.92682
8248	2	-33.91775715	-7.97807955	51.92682
8249	2	-35.17396715	-5.80225555	51.92682
8250	1	-32.66153715	-7.25280555	51.92682
8251	2	-31.40532715	-7.97807955	51.92682
8252	2	-32.66153715	-5.80225555	51.92682
8253	1	-33.91775715	-5.07697555	51.92682
8254	1	-35.17396715	-2.90115555	51.92682
8255	2	-33.91775715	-3.62642555	51.92682
8256	1	-31.40532715	-5.07697555	51.92682
8257	1	-32.66153715	-2.90115555	51.92682
8258	2	-31.40532715	-3.62642555	51.92682
8259	2	-35.17396715	-1.45059555	51.92682
8260	1	-33.91775715	-0.72532555	51.92682
8261	2	-32.66153715	-1.45059555	51.92682
8262	1	-31.40532715	-0.72532555	51.92682
8263	1	-35.17396715	1.45055	51.92682
8264	2	-33.91775715	0.725276	51.92682
8265	2	-35.17396715	2.9011	51.92682
8266	1	-32.66153715	1.45055	51.92682
8267	2	-31.40532715	0.725276	51.92682
8268	2	-32.66153715	2.9011	51.92682
8269	1	-33.91775715	3.62638	51.92682
8270	1	-31.40532715	3.62638	51.92682
8271	1	-35.17396715	14.50555555	51.92682
8272	2	-33.91775715	13.78028555	51.92682
8273	1	-32.66153715	14.50555555	51.92682
8274	2	-31.40532715	13.78028555	51.92682
8275	2	-35.17396715	15.95611555	51.92682
8276	1	-33.91775715	16.68138555	51.92682
8277	2	-32.66153715	15.95611555	51.92682
8278	1	-31.40532715	16.68138555	51.92682
8279	1	-35.17396715	18.8572611	51.92682
8280	2	-33.91775715	18.1319871	51.92682
8281	2	-35.17396715	20.3078111	51.92682
8282	1	-32.66153715	18.8572611	51.92682
8283	2	-31.40532715	18.1319871	51.92682
8284	2	-32.66153715	20.3078111	51.92682
8285	1	-33.91775715	21.0330911	51.92682
8286	1	-35.17396715	23.2089111	51.92682
8287	2	-33.91775715	22.4836411	51.92682
8288	1	-31.40532715	21.0330911	51.92682
8289	1	-32.66153715	23.2089111	51.92682
8290	2	-31.40532715	22.4836411	51.92682
8291	2	-35.17396715	24.6594711	51.92682
8292	1	-33.91775715	25.3847411	51.92682
8293	2	-32.66153715	24.6594711	51.92682
8294	1	-31.40532715	25.3847411	51.92682
8295	1	-30.1491147	-7.25280555	51.92682
8296	2	-28.8929047	-7.97807955	51.92682
8297	2	-30.1491147	-5.80225555	51.92682
8298	1	-27.6366847	-7.25280555	51.92682
8299	2	-26.3804747	-7.97807955	51.92682
8300	2	-27.6366847	-5.80225555	51.92682
8301	1	-28.8929047	-5.07697555	51.92682
8302	1	-30.1491147	-2.90115555	51.92682
8303	2	-28.8929047	-3.62642555	51.92682
8304	1	-26.3804747	-5.07697555	51.92682
8305	1	-27.6366847	-2.90115555	51.92682
8306	2	-26.3804747	-3.62642555	51.92682
8307	2	-30.1491147	-1.45059555	51.92682
8308	1	-28.8929047	-0.72532555	51.92682
8309	2	-27.6366847	-1.45059555	51.92682
8310	1	-26.3804747	-0.72532555	51.92682
8311	1	-30.1491147	1.45055	51.92682
8312	2	-28.8929047	0.725276	51.92682
8313	2	-30.1491147	2.9011	51.92682
8314	1	-27.6366847	1.45055	51.92682
8315	2	-26.3804747	0.725276	51.92682
8316	2	-27.6366847	2.9011	51.92682
8317	1	-28.8929047	3.62638	51.92682
8318	2	-28.8929047	5.07693	51.92682
8319	1	-26.3804747	3.62638	51.92682
8320	1	-27.6366847	5.8022	51.92682
8321	2	-26.3804747	5.07693	51.92682
8322	2	-27.6366847	7.25276	51.92682
8323	1	-26.3804747	7.97803	51.92682
8324	1	-27.6366847	10.15390555	51.92682
8325	2	-26.3804747	9.42863155	51.92682
8326	2	-27.6366847	11.60445555	51.92682
8327	1	-28.8929047	12.32973555	51.92682
8328	1	-30.1491147	14.50555555	51.92682
8329	2	-28.8929047	13.78028555	51.92682
8330	1	-26.3804747	12.32973555	51.92682
8331	1	-27.6366847	14.50555555	51.92682
8332	2	-26.3804747	13.78028555	51.92682
8333	2	-30.1491147	15.95611555	51.92682
8334	1	-28.8929047	16.68138555	51.92682
8335	2	-27.6366847	15.95611555	51.92682
8336	1	-26.3804747	16.68138555	51.92682
8337	1	-30.1491147	18.8572611	51.92682
8338	2	-28.8929047	18.1319871	51.92682
8339	2	-30.1491147	20.3078111	51.92682
8340	1	-27.6366847	18.8572611	51.92682
8341	2	-26.3804747	18.1319871	51.92682
8342	2	-27.6366847	20.3078111	51.92682
8343	1	-28.8929047	21.0330911	51.92682
8344	1	-30.1491147	23.2089111	51.92682
8345	2	-28.8929047	22.4836411	51.92682
8346	1	-26.3804747	21.0330911	51.92682
8347	1	-27.6366847	23.2089111	51.92682
8348	2	-26.3804747	22.4836411	51.92682
8349	2	-30.1491147	24.6594711	51.92682
8350	1	-28.8929047	25.3847411	51.92682
8351	2	-27.6366847	24.6594711	51.92682
8352	1	-26.3804747	25.3847411	51.92682
8353	1	-25.12426225	-7.25280555	51.92682
8354	2	-23.86805225	-7.97807955	51.92682
8355	2	-25.12426225	-5.80225555	51.92682
8356	1	-22.61183225	-7.25280555	51.92682
8357	2	-21.35562225	-7.97807955	51.92682
8358	2	-22.61183225	-5.80225555	51.92682
8359	1	-23.86805225	-5.07697555	51.92682
8360	1	-25.12426225	-2.90115555	51.92682
8361	2	-23.86805225	-3.62642555	51.92682
8362	1	-21.35562225	-5.07697555	51.92682
8363	1	-22.61183225	-2.90115555	51.92682
8364	2	-21.35562225	-3.62642555	51.92682
8365	2	-25.12426225	-1.45059555	51.92682
8366	1	-23.86805225	-0.72532555	51.92682
8367	2	-22.61183225	-1.45059555	51.92682
8368	1	-21.35562225	-0.72532555	51.92682
8369	1	-25.12426225	1.45055	51.92682
8370	2	-23.86805225	0.725276	51.92682
8371	2	-25.12426225	2.9011	51.92682
8372	1	-22.61183225	1.45055	51.92682
8373	2	-21.35562225	0.725276	51.92682
8374	2	-22.61183225	2.9011	51.92682
8375	1	-23.86805225	3.62638	51.92682
8376	1	-25.12426225	5.8022	51.92682
8377	2	-23.86805225	5.07693	51.92682
8378	1	-21.35562225	3.62638	51.92682
8379	1	-22.61183225	5.8022	51.92682
8380	2	-21.35562225	5.07693	51.92682
8381	2	-25.12426225	7.25276	51.92682
8382	1	-23.86805225	7.97803	51.92682
8383	2	-22.61183225	7.25276	51.92682
8384	1	-21.35562225	7.97803	51.92682
8385	1	-25.12426225	10.15390555	51.92682
8386	2	-23.86805225	9.42863155	51.92682
8387	2	-25.12426225	11.60445555	51.92682
8388	1	-22.61183225	10.15390555	51.92682
8389	2	-21.35562225	9.42863155	51.92682
8390	2	-22.61183225	11.60445555	51.92682
8391	1	-23.86805225	12.32973555	51.92682
8392	1	-25.12426225	14.50555555	51.92682
8393	2	-23.86805225	13.78028555	51.92682
8394	1	-21.35562225	12.32973555	51.92682
8395	1	-22.61183225	14.50555555	51.92682
8396	2	-21.35562225	13.78028555	51.92682
8397	2	-25.12426225	15.95611555	51.92682
8398	1	-23.86805225	16.68138555	51.92682
8399	2	-22.61183225	15.95611555	51.92682
8400	1	-21.35562225	16.68138555	51.92682
8401	1	-25.12426225	18.8572611	51.92682
8402	2	-23.86805225	18.1319871	51.92682
8403	2	-25.12426225	20.3078111	51.92682
8404	1	-22.61183225	18.8572611	51.92682
8405	2	-21.35562225	18.1319871	51.92682
8406	2	-22.61183225	20.3078111	51.92682
8407	1	-23.86805225	21.0330911	51.92682
8408	1	-25.12426225	23.2089111	51.92682
8409	2	-23.86805225	22.4836411	51.92682
8410	1	-21.35562225	21.0330911	51.92682
8411	1	-22.61183225	23.2089111	51.92682
8412	2	-21.35562225	22.4836411	51.92682
8413	2	-25.12426225	24.6594711	51.92682
8414	1	-23.86805225	25.3847411	51.92682
8415	2	-22.61183225	24.6594711	51.92682
8416	1	-21.35562225	25.3847411	51.92682
8417	1	-20.0994098	-7.25280555	51.92682
8418	2	-18.8431998	-7.97807955	51.92682
8419	2	-20.0994098	-5.80225555	51.92682
8420	1	-17.5869798	-7.25280555	51.92682
8421	2	-16.3307698	-7.97807955	51.92682
8422	2	-17.5869798	-5.80225555	51.92682
8423	1	-18.8431998	-5.07697555	51.92682
8424	1	-20.0994098	-2.90115555	51.92682
8425	2	-18.8431998	-3.62642555	51.92682
8426	1	-16.3307698	-5.07697555	51.92682
8427	1	-17.5869798	-2.90115555	51.92682
8428	2	-16.3307698	-3.62642555	51.92682
8429	2	-20.0994098	-1.45059555	51.92682
8430	1	-18.8431998	-0.72532555	51.92682
8431	2	-17.5869798	-1.45059555	51.92682
8432	1	-16.3307698	-0.72532555	51.92682
8433	1	-20.0994098	1.45055	51.92682
8434	2	-18.8431998	0.725276	51.92682
8435	2	-20.0994098	2.9011	51.92682
8436	1	-17.5869798	1.45055	51.92682
8437	2	-16.3307698	0.725276	51.92682
8438	2	-17.5869798	2.9011	51.92682
8439	1	-18.8431998	3.62638	51.92682
8440	1	-20.0994098	5.8022	51.92682
8441	2	-18.8431998	5.07693	51.92682
8442	1	-16.3307698	3.62638	51.92682
8443	1	-17.5869798	5.8022	51.92682
8444	2	-16.3307698	5.07693	51.92682
8445	2	-20.0994098	7.25276	51.92682
8446	1	-18.8431998	7.97803	51.92682
8447	2	-17.5869798	7.25276	51.92682
8448	1	-16.3307698	7.97803	51.92682
8449	1	-20.0994098	10.15390555	51.92682
8450	2	-18.8431998	9.42863155	51.92682
8451	2	-20.0994098	11.60445555	51.92682
8452	1	-17.5869798	10.15390555	51.92682
8453	2	-16.3307698	9.42863155	51.92682
8454	2	-17.5869798	11.60445555	51.92682
8455	1	-18.8431998	12.32973555	51.92682
8456	1	-20.0994098	14.50555555	51.92682
8457	2	-18.8431998	13.78028555	51.92682
8458	1	-16.3307698	12.32973555	51.92682
8459	1	-17.5869798	14.50555555	51.92682
8460	2	-16.3307698	13.78028555	51.92682
8461	2	-20.0994098	15.95611555	51.92682
8462	1	-18.8431998	16.68138555	51.92682
8463	2	-17.5869798	15.95611555	51.92682
8464	1	-16.3307698	16.68138555	51.92682
8465	1	-20.0994098	18.8572611	51.92682
8466	2	-18.8431998	18.1319871	51.92682
8467	2	-20.0994098	20.3078111	51.92682
8468	1	-17.5869798	18.8572611	51.92682
8469	2	-16.3307698	18.1319871	51.92682
8470	2	-17.5869798	20.3078111	51.92682
8471	1	-18.8431998	21.0330911	51.92682
8472	1	-20.0994098	23.2089111	51.92682
8473	2	-18.8431998	22.4836411	51.92682
8474	1	-16.3307698	21.0330911	51.92682
8475	1	-17.5869798	23.2089111	51.92682
8476	2	-16.3307698	22.4836411	51.92682
8477	2	-20.0994098	24.6594711	51.92682
8478	1	-18.8431998	25.3847411	51.92682
8479	2	-17.5869798	24.6594711	51.92682
8480	1	-16.3307698	25.3847411	51.92682
8481	1	-50.2485245	27.56061665	51.92682
8482	2	-48.9923145	26.83534265	51.92682
8483	2	-50.2485245	29.01116665	51.92682
8484	1	-47.7360945	27.56061665	51.92682
8485	2	-46.4798845	26.83534265	51.92682
8486	2	-47.7360945	29.01116665	51.92682
8487	1	-48.9923145	29.73644665	51.92682
8488	1	-50.2485245	31.91226665	51.92682
8489	2	-48.9923145	31.18699665	51.92682
8490	1	-46.4798845	29.73644665	51.92682
8491	1	-47.7360945	31.91226665	51.92682
8492	2	-46.4798845	31.18699665	51.92682
8493	2	-50.2485245	33.36282665	51.92682
8494	1	-48.9923145	34.08809665	51.92682
8495	2	-47.7360945	33.36282665	51.92682
8496	1	-46.4798845	34.08809665	51.92682
8497	1	-50.2485245	36.2639722	51.92682
8498	2	-48.9923145	35.5386982	51.92682
8499	2	-50.2485245	37.7145222	51.92682
8500	1	-47.7360945	36.2639722	51.92682
8501	2	-46.4798845	35.5386982	51.92682
8502	2	-47.7360945	37.7145222	51.92682
8503	1	-48.9923145	38.4398022	51.92682
8504	1	-50.2485245	40.6156222	51.92682
8505	2	-48.9923145	39.8903522	51.92682
8506	1	-46.4798845	38.4398022	51.92682
8507	1	-47.7360945	40.6156222	51.92682
8508	2	-46.4798845	39.8903522	51.92682
8509	2	-50.2485245	42.0661822	51.92682
8510	1	-48.9923145	42.7914522	51.92682
8511	2	-47.7360945	42.0661822	51.92682
8512	1	-46.4798845	42.7914522	51.92682
8513	1	-50.2485245	44.96732775	51.92682
8514	2	-48.9923145	44.24205375	51.92682
8515	2	-50.2485245	46.41787775	51.92682
8516	1	-47.7360945	44.96732775	51.92682
8517	2	-46.4798845	44.24205375	51.92682
8518	2	-47.7360945	46.41787775	51.92682
8519	1	-48.9923145	47.14315775	51.92682
8520	1	-50.2485245	49.31897775	51.92682
8521	2	-48.9923145	48.59370775	51.92682
8522	1	-46.4798845	47.14315775	51.92682
8523	1	-47.7360945	49.31897775	51.92682
8524	2	-46.4798845	48.59370775	51.92682
8525	2	-50.2485245	50.76953775	51.92682
8526	1	-48.9923145	51.49480775	51.92682
8527	2	-47.7360945	50.76953775	51.92682
8528	1	-46.4798845	51.49480775	51.92682
8529	1	-50.2485245	53.6706833	51.92682
8530	2	-48.9923145	52.9454093	51.92682
8531	2	-50.2485245	55.1212333	51.92682
8532	1	-47.7360945	53.6706833	51.92682
8533	2	-46.4798845	52.9454093	51.92682
8534	2	-47.7360945	55.1212333	51.92682
8535	1	-48.9923145	55.8465133	51.92682
8536	1	-50.2485245	58.0223333	51.92682
8537	2	-48.9923145	57.2970633	51.92682
8538	1	-46.4798845	55.8465133	51.92682
8539	1	-47.7360945	58.0223333	51.92682
8540	2	-46.4798845	57.2970633	51.92682
8541	2	-50.2485245	59.4728933	51.92682
8542	1	-48.9923145	60.1981633	51.92682
8543	2	-47.7360945	59.4728933	51.92682
8544	1	-46.4798845	60.1981633	51.92682
8545	1	-45.22367205	27.56061665	51.92682
8546	2	-43.96746205	26.83534265	51.92682
8547	2	-45.22367205	29.01116665	51.92682
8548	1	-42.71124205	27.56061665	51.92682
8549	2	-41.45503205	26.83534265	51.92682
8550	2	-42.71124205	29.01116665	51.92682
8551	1	-43.96746205	29.73644665	51.92682
8552	1	-45.22367205	31.91226665	51.92682
8553	2	-43.96746205	31.18699665	51.92682
8554	1	-41.45503205	29.73644665	51.92682
8555	1	-42.71124205	31.91226665	51.92682
8556	2	-41.45503205	31.18699665	51.92682
8557	2	-45.22367205	33.36282665	51.92682
8558	1	-43.96746205	34.08809665	51.92682
8559	2	-42.71124205	33.36282665	51.92682
8560	1	-41.45503205	34.08809665	51.92682
8561	1	-45.22367205	36.2639722	51.92682
8562	2	-43.96746205	35.5386982	51.92682
8563	2	-45.22367205	37.7145222	51.92682
8564	1	-42.71124205	36.2639722	51.92682
8565	2	-41.45503205	35.5386982	51.92682
8566	2	-42.71124205	37.7145222	51.92682
8567	1	-43.96746205	38.4398022	51.92682
8568	1	-45.22367205	40.6156222	51.92682
8569	2	-43.96746205	39.8903522	51.92682
8570	1	-41.45503205	38.4398022	51.92682
8571	1	-42.71124205	40.6156222	51.92682
8572	2	-41.45503205	39.8903522	51.92682
8573	2	-45.22367205	42.0661822	51.92682
8574	1	-43.96746205	42.7914522	51.92682
8575	2	-42.71124205	42.0661822	51.92682
8576	1	-41.45503205	42.7914522	51.92682
8577	1	-45.22367205	44.96732775	51.92682
8578	2	-43.96746205	44.24205375	51.92682
8579	2	-45.22367205	46.41787775	51.92682
8580	1	-42.71124205	44.96732775	51.92682
8581	2	-41.45503205	44.24205375	51.92682
8582	2	-42.71124205	46.41787775	51.92682
8583	1	-43.96746205	47.14315775	51.92682
8584	1	-45.22367205	49.31897775	51.92682
8585	2	-43.96746205	48.59370775	51.92682
8586	1	-41.45503205	47.14315775	51.92682
8587	1	-42.71124205	49.31897775	51.92682
8588	2	-41.45503205	48.59370775	51.92682
8589	2	-45.22367205	50.76953775	51.92682
8590	1	-43.96746205	51.49480775	51.92682
8591	2	-42.71124205	50.76953775	51.92682
8592	1	-41.45503205	51.49480775	51.92682
8593	1	-45.22367205	53.6706833	51.92682
8594	2	-43.96746205	52.9454093	51.92682
8595	2	-45.22367205	55.1212333	51.92682
8596	1	-42.71124205	53.6706833	51.92682
8597	2	-41.45503205	52.9454093	51.92682
8598	2	-42.71124205	55.1212333	51.92682
8599	1	-43.96746205	55.8465133	51.92682
8600	1	-45.22367205	58.0223333	51.92682
8601	2	-43.96746205	57.2970633	51.92682
8602	1	-41.45503205	55.8465133	51.92682
8603	1	-42.71124205	58.0223333	51.92682
8604	2	-41.45503205	57.2970633	51.92682
8605	2	-45.22367205	59.4728933	51.92682
8606	1	-43.96746205	60.1981633	51.92682
8607	2	-42.71124205	59.4728933	51.92682
8608	1	-41.45503205	60.1981633	51.92682
8609	1	-40.1988196	27.56061665	51.92682
8610	2	-38.9426096	26.83534265	51.92682
8611	2	-40.1988196	29.01116665	51.92682
8612	1	-37.6863896	27.56061665	51.92682
8613	2	-36.4301796	26.83534265	51.92682
8614	2	-37.6863896	29.01116665	51.92682
8615	1	-38.9426096	29.73644665	51.92682
8616	1	-40.1988196	31.91226665	51.92682
8617	2	-38.9426096	31.18699665	51.92682
8618	1	-36.4301796	29.73644665	51.92682
8619	1	-37.6863896	31.91226665	51.92682
8620	2	-36.4301796	31.18699665	51.92682
8621	2	-40.1988196	33.36282665	51.92682
8622	1	-38.9426096	34.08809665	51.92682
8623	2	-37.6863896	33.36282665	51.92682
8624	1	-36.4301796	34.08809665	51.92682
8625	1	-40.1988196	36.2639722	51.92682
8626	2	-38.9426096	35.5386982	51.92682
8627	2	-40.1988196	37.7145222	51.92682
8628	1	-37.6863896	36.2639722	51.92682
8629	2	-36.4301796	35.5386982	51.92682
8630	2	-37.6863896	37.7145222	51.92682
8631	1	-38.9426096	38.4398022	51.92682
8632	1	-40.1988196	40.6156222	51.92682
8633	2	-38.9426096	39.8903522	51.92682
8634	1	-36.4301796	38.4398022	51.92682
8635	1	-37.6863896	40.6156222	51.92682
8636	2	-36.4301796	39.8903522	51.92682
8637	2	-40.1988196	42.0661822	51.92682
8638	1	-38.9426096	42.7914522	51.92682
8639	2	-37.6863896	42.0661822	51.92682
8640	1	-40.1988196	44.96732775	51.92682
8641	2	-38.9426096	44.24205375	51.92682
8642	2	-40.1988196	46.41787775	51.92682
8643	1	-37.6863896	44.96732775	51.92682
8644	2	-37.6863896	46.41787775	51.92682
8645	1	-38.9426096	47.14315775	51.92682
8646	1	-40.1988196	49.31897775	51.92682
8647	2	-38.9426096	48.59370775	51.92682
8648	1	-36.4301796	47.14315775	51.92682
8649	1	-37.6863896	49.31897775	51.92682
8650	2	-36.4301796	48.59370775	51.92682
8651	2	-40.1988196	50.76953775	51.92682
8652	1	-38.9426096	51.49480775	51.92682
8653	2	-37.6863896	50.76953775	51.92682
8654	1	-36.4301796	51.49480775	51.92682
8655	1	-40.1988196	53.6706833	51.92682
8656	2	-38.9426096	52.9454093	51.92682
8657	2	-40.1988196	55.1212333	51.92682
8658	1	-37.6863896	53.6706833	51.92682
8659	2	-36.4301796	52.9454093	51.92682
8660	2	-37.6863896	55.1212333	51.92682
8661	1	-38.9426096	55.8465133	51.92682
8662	1	-40.1988196	58.0223333	51.92682
8663	2	-38.9426096	57.2970633	51.92682
8664	1	-36.4301796	55.8465133	51.92682
8665	1	-37.6863896	58.0223333	51.92682
8666	2	-36.4301796	57.2970633	51.92682
8667	2	-40.1988196	59.4728933	51.92682
8668	1	-38.9426096	60.1981633	51.92682
8669	2	-37.6863896	59.4728933	51.92682
8670	1	-36.4301796	60.1981633	51.92682
8671	1	-35.17396715	27.56061665	51.92682
8672	2	-33.91775715	26.83534265	51.92682
8673	2	-35.17396715	29.01116665	51.92682
8674	1	-32.66153715	27.56061665	51.92682
8675	2	-31.40532715	26.83534265	51.92682
8676	2	-32.66153715	29.01116665	51.92682
8677	1	-33.91775715	29.73644665	51.92682
8678	1	-35.17396715	31.91226665	51.92682
8679	2	-33.91775715	31.18699665	51.92682
8680	1	-31.40532715	29.73644665	51.92682
8681	1	-32.66153715	31.91226665	51.92682
8682	2	-31.40532715	31.18699665	51.92682
8683	2	-35.17396715	33.36282665	51.92682
8684	1	-33.91775715	34.08809665	51.92682
8685	2	-32.66153715	33.36282665	51.92682
8686	1	-31.40532715	34.08809665	51.92682
8687	1	-35.17396715	36.2639722	51.92682
8688	2	-33.91775715	35.5386982	51.92682
8689	2	-35.17396715	37.7145222	51.92682
8690	1	-32.66153715	36.2639722	51.92682
8691	2	-31.40532715	35.5386982	51.92682
8692	2	-32.66153715	37.7145222	51.92682
8693	1	-33.91775715	38.4398022	51.92682
8694	1	-31.40532715	38.4398022	51.92682
8695	1	-35.17396715	49.31897775	51.92682
8696	2	-33.91775715	48.59370775	51.92682
8697	1	-32.66153715	49.31897775	51.92682
8698	2	-31.40532715	48.59370775	51.92682
8699	2	-35.17396715	50.76953775	51.92682
8700	1	-33.91775715	51.49480775	51.92682
8701	2	-32.66153715	50.76953775	51.92682
8702	1	-31.40532715	51.49480775	51.92682
8703	1	-35.17396715	53.6706833	51.92682
8704	2	-33.91775715	52.9454093	51.92682
8705	2	-35.17396715	55.1212333	51.92682
8706	1	-32.66153715	53.6706833	51.92682
8707	2	-31.40532715	52.9454093	51.92682
8708	2	-32.66153715	55.1212333	51.92682
8709	1	-33.91775715	55.8465133	51.92682
8710	1	-35.17396715	58.0223333	51.92682
8711	2	-33.91775715	57.2970633	51.92682
8712	1	-31.40532715	55.8465133	51.92682
8713	1	-32.66153715	58.0223333	51.92682
8714	2	-31.40532715	57.2970633	51.92682
8715	2	-35.17396715	59.4728933	51.92682
8716	1	-33.91775715	60.1981633	51.92682
8717	2	-32.66153715	59.4728933	51.92682
8718	1	-31.40532715	60.1981633	51.92682
8719	1	-30.1491147	27.56061665	51.92682
8720	2	-28.8929047	26.83534265	51.92682
8721	2	-30.1491147	29.01116665	51.92682
8722	1	-27.6366847	27.56061665	51.92682
8723	2	-26.3804747	26.83534265	51.92682
8724	2	-27.6366847	29.01116665	51.92682
8725	1	-28.8929047	29.73644665	51.92682
8726	1	-30.1491147	31.91226665	51.92682
8727	2	-28.8929047	31.18699665	51.92682
8728	1	-26.3804747	29.73644665	51.92682
8729	1	-27.6366847	31.91226665	51.92682
8730	2	-26.3804747	31.18699665	51.92682
8731	2	-30.1491147	33.36282665	51.92682
8732	1	-28.8929047	34.08809665	51.92682
8733	2	-27.6366847	33.36282665	51.92682
8734	1	-26.3804747	34.08809665	51.92682
8735	1	-30.1491147	36.2639722	51.92682
8736	2	-28.8929047	35.5386982	51.92682
8737	2	-30.1491147	37.7145222	51.92682
8738	1	-27.6366847	36.2639722	51.92682
8739	2	-26.3804747	35.5386982	51.92682
8740	2	-27.6366847	37.7145222	51.92682
8741	1	-28.8929047	38.4398022	51.92682
8742	2	-28.8929047	39.8903522	51.92682
8743	1	-26.3804747	38.4398022	51.92682
8744	1	-27.6366847	40.6156222	51.92682
8745	2	-26.3804747	39.8903522	51.92682
8746	2	-27.6366847	42.0661822	51.92682
8747	1	-26.3804747	42.7914522	51.92682
8748	1	-27.6366847	44.96732775	51.92682
8749	2	-26.3804747	44.24205375	51.92682
8750	2	-27.6366847	46.41787775	51.92682
8751	1	-28.8929047	47.14315775	51.92682
8752	1	-30.1491147	49.31897775	51.92682
8753	2	-28.8929047	48.59370775	51.92682
8754	1	-26.3804747	47.14315775	51.92682
8755	1	-27.6366847	49.31897775	51.92682
8756	2	-26.3804747	48.59370775	51.92682
8757	2	-30.1491147	50.76953775	51.92682
8758	1	-28.8929047	51.49480775	51.92682
8759	2	-27.6366847	50.76953775	51.92682
8760	1	-26.3804747	51.49480775	51.92682
8761	1	-30.1491147	53.6706833	51.92682
8762	2	-28.8929047	52.9454093	51.92682
8763	2	-30.1491147	55.1212333	51.92682
8764	1	-27.6366847	53.6706833	51.92682
8765	2	-26.3804747	52.9454093	51.92682
8766	2	-27.6366847	55.1212333	51.92682
8767	1	-28.8929047	55.8465133	51.92682
8768	1	-30.1491147	58.0223333	51.92682
8769	2	-28.8929047	57.2970633	51.92682
8770	1	-26.3804747	55.8465133	51.92682
8771	1	-27.6366847	58.0223333	51.92682
8772	2	-26.3804747	57.2970633	51.92682
8773	2	-30.1491147	59.4728933	51.92682
8774	1	-28.8929047	60.1981633	51.92682
8775	2	-27.6366847	59.4728933	51.92682
8776	1	-26.3804747	60.1981633	51.92682
8777	1	-25.12426225	27.56061665	51.92682
8778	2	-23.86805225	26.83534265	51.92682
8779	2	-25.12426225	29.01116665	51.92682
8780	1	-22.61183225	27.56061665	51.92682
8781	2	-21.35562225	26.83534265	51.92682
8782	2	-22.61183225	29.01116665	51.92682
8783	1	-23.86805225	29.73644665	51.92682
8784	1	-25.12426225	31.91226665	51.92682
8785	2	-23.86805225	31.18699665	51.92682
8786	1	-21.35562225	29.73644665	51.92682
8787	1	-22.61183225	31.91226665	51.92682
8788	2	-21.35562225	31.18699665	51.92682
8789	2	-25.12426225	33.36282665	51.92682
8790	1	-23.86805225	34.08809665	51.92682
8791	2	-22.61183225	33.36282665	51.92682
8792	1	-21.35562225	34.08809665	51.92682
8793	1	-25.12426225	36.2639722	51.92682
8794	2	-23.86805225	35.5386982	51.92682
8795	2	-25.12426225	37.7145222	51.92682
8796	1	-22.61183225	36.2639722	51.92682
8797	2	-21.35562225	35.5386982	51.92682
8798	2	-22.61183225	37.7145222	51.92682
8799	1	-23.86805225	38.4398022	51.92682
8800	1	-25.12426225	40.6156222	51.92682
8801	2	-23.86805225	39.8903522	51.92682
8802	1	-21.35562225	38.4398022	51.92682
8803	1	-22.61183225	40.6156222	51.92682
8804	2	-21.35562225	39.8903522	51.92682
8805	2	-25.12426225	42.0661822	51.92682
8806	1	-23.86805225	42.7914522	51.92682
8807	2	-22.61183225	42.0661822	51.92682
8808	1	-21.35562225	42.7914522	51.92682
8809	1	-25.12426225	44.96732775	51.92682
8810	2	-23.86805225	44.24205375	51.92682
8811	2	-25.12426225	46.41787775	51.92682
8812	1	-22.61183225	44.96732775	51.92682
8813	2	-21.35562225	44.24205375	51.92682
8814	2	-22.61183225	46.41787775	51.92682
8815	1	-23.86805225	47.14315775	51.92682
8816	1	-25.12426225	49.31897775	51.92682
8817	2	-23.86805225	48.59370775	51.92682
8818	1	-21.35562225	47.14315775	51.92682
8819	1	-22.61183225	49.31897775	51.92682
8820	2	-21.35562225	48.59370775	51.92682
8821	2	-25.12426225	50.76953775	51.92682
8822	1	-23.86805225	51.49480775	51.92682
8823	2	-22.61183225	50.76953775	51.92682
8824	1	-21.35562225	51.49480775	51.92682
8825	1	-25.12426225	53.6706833	51.92682
8826	2	-23.86805225	52.9454093	51.92682
8827	2	-25.12426225	55.1212333	51.92682
8828	1	-22.61183225	53.6706833	51.92682
8829	2	-21.35562225	52.9454093	51.92682
8830	2	-22.61183225	55.1212333	51.92682
8831	1	-23.86805225	55.8465133	51.92682
8832	1	-25.12426225	58.0223333	51.92682
8833	2	-23.86805225	57.2970633	51.92682
8834	1	-21.35562225	55.8465133	51.92682
8835	1	-22.61183225	58.0223333	51.92682
8836	2	-21.35562225	57.2970633	51.92682
8837	2	-25.12426225	59.4728933	51.92682
8838	1	-23.86805225	60.1981633	51.92682
8839	2	-22.61183225	59.4728933	51.92682
8840	1	-21.35562225	60.1981633	51.92682
8841	1	-20.0994098	27.56061665	51.92682
8842	2	-18.8431998	26.83534265	51.92682
8843	2	-20.0994098	29.01116665	51.92682
8844	1	-17.5869798	27.56061665	51.92682
8845	2	-16.3307698	26.83534265	51.92682
8846	2	-17.5869798	29.01116665	51.92682
8847	1	-18.8431998	29.73644665	51.92682
8848	1	-20.0994098	31.91226665	51.92682
8849	2	-18.8431998	31.18699665	51.92682
8850	1	-16.3307698	29.73644665	51.92682
8851	1	-17.5869798	31.91226665	51.92682
8852	2	-16.3307698	31.18699665	51.92682
8853	2	-20.0994098	33.36282665	51.92682
8854	1	-18.8431998	34.08809665	51.92682
8855	2	-17.5869798	33.36282665	51.92682
8856	1	-16.3307698	34.08809665	51.92682
8857	1	-20.0994098	36.2639722	51.92682
8858	2	-18.8431998	35.5386982	51.92682
8859	2	-20.0994098	37.7145222	51.92682
8860	1	-17.5869798	36.2639722	51.92682
8861	2	-16.3307698	35.5386982	51.92682
8862	2	-17.5869798	37.7145222	51.92682
8863	1	-18.8431998	38.4398022	51.92682
8864	1	-20.0994098	40.6156222	51.92682
8865	2	-18.8431998	39.8903522	51.92682
8866	1	-16.3307698	38.4398022	51.92682
8867	1	-17.5869798	40.6156222	51.92682
8868	2	-16.3307698	39.8903522	51.92682
8869	2	-20.0994098	42.0661822	51.92682
8870	1	-18.8431998	42.7914522	51.92682
8871	2	-17.5869798	42.0661822	51.92682
8872	1	-16.3307698	42.7914522	51.92682
8873	1	-20.0994098	44.96732775	51.92682
8874	2	-18.8431998	44.24205375	51.92682
8875	2	-20.0994098	46.41787775	51.92682
8876	1	-17.5869798	44.96732775	51.92682
8877	2	-16.3307698	44.24205375	51.92682
8878	2	-17.5869798	46.41787775	51.92682
8879	1	-18.8431998	47.14315775	51.92682
8880	1	-20.0994098	49.31897775	51.92682
8881	2	-18.8431998	48.59370775	51.92682
8882	1	-16.3307698	47.14315775	51.92682
8883	1	-17.5869798	49.31897775	51.92682
8884	2	-16.3307698	48.59370775	51.92682
8885	2	-20.0994098	50.76953775	51.92682
8886	1	-18.8431998	51.49480775	51.92682
8887	2	-17.5869798	50.76953775	51.92682
8888	1	-16.3307698	51.49480775	51.92682
8889	1	-20.0994098	53.6706833	51.92682
8890	2	-18.8431998	52.9454093	51.92682
8891	2	-20.0994098	55.1212333	51.92682
8892	1	-17.5869798	53.6706833	51.92682
8893	2	-16.3307698	52.9454093	51.92682
8894	2	-17.5869798	55.1212333	51.92682
8895	1	-18.8431998	55.8465133	51.92682
8896	1	-20.0994098	58.0223333	51.92682
8897	2	-18.8431998	57.2970633	51.92682
8898	1	-16.3307698	55.8465133	51.92682
8899	1	-17.5869798	58.0223333	51.92682
8900	2	-16.3307698	57.2970633	51.92682
8901	2	-20.0994098	59.4728933	51.92682
8902	1	-18.8431998	60.1981633	51.92682
8903	2	-17.5869798	59.4728933	51.92682
8904	1	-16.3307698	60.1981633	51.92682
8905	1	-15.07455735	-42.06622775	51.92682
8906	2	-13.81834735	-42.79150175	51.92682
8907	2	-15.07455735	-40.61567775	51.92682
8908	1	-12.56212735	-42.06622775	51.92682
8909	2	-11.30591735	-42.79150175	51.92682
8910	2	-12.56212735	-40.61567775	51.92682
8911	1	-13.81834735	-39.89039775	51.92682
8912	1	-15.07455735	-37.71457775	51.92682
8913	2	-13.81834735	-38.43984775	51.92682
8914	1	-11.30591735	-39.89039775	51.92682
8915	1	-12.56212735	-37.71457775	51.92682
8916	2	-11.30591735	-38.43984775	51.92682
8917	2	-15.07455735	-36.26401775	51.92682
8918	1	-13.81834735	-35.53874775	51.92682
8919	2	-12.56212735	-36.26401775	51.92682
8920	1	-11.30591735	-35.53874775	51.92682
8921	1	-15.07455735	-33.3628722	51.92682
8922	2	-13.81834735	-34.0881462	51.92682
8923	2	-15.07455735	-31.9123222	51.92682
8924	1	-12.56212735	-33.3628722	51.92682
8925	2	-11.30591735	-34.0881462	51.92682
8926	2	-12.56212735	-31.9123222	51.92682
8927	1	-13.81834735	-31.1870422	51.92682
8928	1	-15.07455735	-29.0112222	51.92682
8929	2	-13.81834735	-29.7364922	51.92682
8930	1	-11.30591735	-31.1870422	51.92682
8931	1	-12.56212735	-29.0112222	51.92682
8932	2	-11.30591735	-29.7364922	51.92682
8933	2	-15.07455735	-27.5606622	51.92682
8934	1	-13.81834735	-26.8353922	51.92682
8935	2	-12.56212735	-27.5606622	51.92682
8936	1	-11.30591735	-26.8353922	51.92682
8937	1	-15.07455735	-24.65951665	51.92682
8938	2	-13.81834735	-25.38479065	51.92682
8939	2	-15.07455735	-23.20896665	51.92682
8940	1	-12.56212735	-24.65951665	51.92682
8941	2	-11.30591735	-25.38479065	51.92682
8942	2	-12.56212735	-23.20896665	51.92682
8943	1	-13.81834735	-22.48368665	51.92682
8944	1	-15.07455735	-20.30786665	51.92682
8945	2	-13.81834735	-21.03313665	51.92682
8946	1	-11.30591735	-22.48368665	51.92682
8947	1	-12.56212735	-20.30786665	51.92682
8948	2	-11.30591735	-21.03313665	51.92682
8949	2	-15.07455735	-18.85730665	51.92682
8950	1	-13.81834735	-18.13203665	51.92682
8951	2	-12.56212735	-18.85730665	51.92682
8952	1	-11.30591735	-18.13203665	51.92682
8953	1	-15.07455735	-15.9561611	51.92682
8954	2	-13.81834735	-16.6814351	51.92682
8955	2	-15.07455735	-14.5056111	51.92682
8956	1	-12.56212735	-15.9561611	51.92682
8957	2	-11.30591735	-16.6814351	51.92682
8958	2	-12.56212735	-14.5056111	51.92682
8959	1	-13.81834735	-13.7803311	51.92682
8960	1	-15.07455735	-11.6045111	51.92682
8961	2	-13.81834735	-12.3297811	51.92682
8962	1	-11.30591735	-13.7803311	51.92682
8963	1	-12.56212735	-11.6045111	51.92682
8964	2	-11.30591735	-12.3297811	51.92682
8965	2	-15.07455735	-10.1539511	51.92682
8966	1	-13.81834735	-9.4286811	51.92682
8967	2	-12.56212735	-10.1539511	51.92682
8968	1	-11.30591735	-9.4286811	51.92682
8969	1	-10.0497049	-42.06622775	51.92682
8970	2	-8.7934949	-42.79150175	51.92682
8971	2	-10.0497049	-40.61567775	51.92682
8972	1	-7.5372749	-42.06622775	51.92682
8973	2	-6.2810649	-42.79150175	51.92682
8974	2	-7.5372749	-40.61567775	51.92682
8975	1	-8.7934949	-39.89039775	51.92682
8976	1	-10.0497049	-37.71457775	51.92682
8977	2	-8.7934949	-38.43984775	51.92682
8978	1	-6.2810649	-39.89039775	51.92682
8979	1	-7.5372749	-37.71457775	51.92682
8980	2	-6.2810649	-38.43984775	51.92682
8981	2	-10.0497049	-36.26401775	51.92682
8982	1	-8.7934949	-35.53874775	51.92682
8983	2	-7.5372749	-36.26401775	51.92682
8984	1	-6.2810649	-35.53874775	51.92682
8985	1	-10.0497049	-33.3628722	51.92682
8986	2	-8.7934949	-34.0881462	51.92682
8987	2	-10.0497049	-31.9123222	51.92682
8988	1	-7.5372749	-33.3628722	51.92682
8989	2	-6.2810649	-34.0881462	51.92682
8990	2	-7.5372749	-31.9123222	51.92682
8991	1	-8.7934949	-31.1870422	51.92682
8992	1	-10.0497049	-29.0112222	51.92682
8993	2	-8.7934949	-29.7364922	51.92682
8994	1	-6.2810649	-31.1870422	51.92682
8995	1	-7.5372749	-29.0112222	51.92682
8996	2	-6.2810649	-29.7364922	51.92682
8997	2	-10.0497049	-27.5606622	51.92682
8998	1	-8.7934949	-26.8353922	51.92682
8999	2	-7.5372749	-27.5606622	51.92682
9000	1	-6.2810649	-26.8353922	51.92682
9001	1	-10.0497049	-24.65951665	51.92682
9002	2	-8.7934949	-25.38479065	51.92682
9003	2	-10.0497049	-23.20896665	51.92682
9004	1	-7.5372749	-24.65951665	51.92682
9005	2	-6.2810649	-25.38479065	51.92682
9006	2	-7.5372749	-23.20896665	51.92682
9007	1	-8.7934949	-22.48368665	51.92682
9008	1	-10.0497049	-20.30786665	51.92682
9009	2	-8.7934949	-21.03313665	51.92682
9010	1	-6.2810649	-22.48368665	51.92682
9011	1	-7.5372749	-20.30786665	51.92682
9012	2	-6.2810649	-21.03313665	51.92682
9013	2	-10.0497049	-18.85730665	51.92682
9014	1	-8.7934949	-18.13203665	51.92682
9015	2	-7.5372749	-18.85730665	51.92682
9016	1	-6.2810649	-18.13203665	51.92682
9017	1	-10.0497049	-15.9561611	51.92682
9018	2	-8.7934949	-16.6814351	51.92682
9019	2	-10.0497049	-14.5056111	51.92682
9020	1	-7.5372749	-15.9561611	51.92682
9021	2	-6.2810649	-16.6814351	51.92682
9022	2	-7.5372749	-14.5056111	51.92682
9023	1	-8.7934949	-13.7803311	51.92682
9024	1	-10.0497049	-11.6045111	51.92682
9025	2	-8.7934949	-12.3297811	51.92682
9026	1	-6.2810649	-13.7803311	51.92682
9027	1	-7.5372749	-11.6045111	51.92682
9028	2	-6.2810649	-12.3297811	51.92682
9029	2	-10.0497049	-10.1539511	51.92682
9030	1	-8.7934949	-9.4286811	51.92682
9031	2	-7.5372749	-10.1539511	51.92682
9032	1	-6.2810649	-9.4286811	51.92682
9033	1	-5.02485245	-42.06622775	51.92682
9034	2	-3.76864245	-42.79150175	51.92682
9035	2	-5.02485245	-40.61567775	51.92682
9036	1	-2.51242245	-42.06622775	51.92682
9037	2	-1.25621245	-42.79150175	51.92682
9038	2	-2.51242245	-40.61567775	51.92682
9039	1	-3.76864245	-39.89039775	51.92682
9040	1	-5.02485245	-37.71457775	51.92682
9041	2	-3.76864245	-38.43984775	51.92682
9042	1	-1.25621245	-39.89039775	51.92682
9043	1	-2.51242245	-37.71457775	51.92682
9044	2	-1.25621245	-38.43984775	51.92682
9045	2	-5.02485245	-36.26401775	51.92682
9046	1	-3.76864245	-35.53874775	51.92682
9047	2	-2.51242245	-36.26401775	51.92682
9048	1	-1.25621245	-35.53874775	51.92682
9049	1	-5.02485245	-33.3628722	51.92682
9050	2	-3.76864245	-34.0881462	51.92682
9051	2	-5.02485245	-31.9123222	51.92682
9052	1	-2.51242245	-33.3628722	51.92682
9053	2	-1.25621245	-34.0881462	51.92682
9054	2	-2.51242245	-31.9123222	51.92682
9055	1	-3.76864245	-31.1870422	51.92682
9056	1	-5.02485245	-29.0112222	51.92682
9057	2	-3.76864245	-29.7364922	51.92682
9058	1	-1.25621245	-31.1870422	51.92682
9059	1	-2.51242245	-29.0112222	51.92682
9060	2	-1.25621245	-29.7364922	51.92682
9061	2	-5.02485245	-27.5606622	51.92682
9062	1	-3.76864245	-26.8353922	51.92682
9063	2	-2.51242245	-27.5606622	51.92682
9064	1	-5.02485245	-24.65951665	51.92682
9065	2	-3.76864245	-25.38479065	51.92682
9066	2	-5.02485245	-23.20896665	51.92682
9067	1	-2.51242245	-24.65951665	51.92682
9068	2	-2.51242245	-23.20896665	51.92682
9069	1	-3.76864245	-22.48368665	51.92682
9070	1	-5.02485245	-20.30786665	51.92682
9071	2	-3.76864245	-21.03313665	51.92682
9072	1	-1.25621245	-22.48368665	51.92682
9073	1	-2.51242245	-20.30786665	51.92682
9074	2	-1.25621245	-21.03313665	51.92682
9075	2	-5.02485245	-18.85730665	51.92682
9076	1	-3.76864245	-18.13203665	51.92682
9077	2	-2.51242245	-18.85730665	51.92682
9078	1	-1.25621245	-18.13203665	51.92682
9079	1	-5.02485245	-15.9561611	51.92682
9080	2	-3.76864245	-16.6814351	51.92682
9081	2	-5.02485245	-14.5056111	51.92682
9082	1	-2.51242245	-15.9561611	51.92682
9083	2	-1.25621245	-16.6814351	51.92682
9084	2	-2.51242245	-14.5056111	51.92682
9085	1	-3.76864245	-13.7803311	51.92682
9086	1	-5.02485245	-11.6045111	51.92682
9087	2	-3.76864245	-12.3297811	51.92682
9088	1	-1.25621245	-13.7803311	51.92682
9089	1	-2.51242245	-11.6045111	51.92682
9090	2	-1.25621245	-12.3297811	51.92682
9091	2	-5.02485245	-10.1539511	51.92682
9092	1	-3.76864245	-9.4286811	51.92682
9093	2	-2.51242245	-10.1539511	51.92682
9094	1	-1.25621245	-9.4286811	51.92682
9095	1	3.33E-11	-42.06622775	51.92682
9096	2	1.25621	-42.79150175	51.92682
9097	2	6.67E-11	-40.61567775	51.92682
9098	1	2.51243	-42.06622775	51.92682
9099	2	3.76864	-42.79150175	51.92682
9100	2	2.51243	-40.61567775	51.92682
9101	1	1.25621	-39.89039775	51.92682
9102	1	1.33E-10	-37.71457775	51.92682
9103	2	1.25621	-38.43984775	51.92682
9104	1	3.76864	-39.89039775	51.92682
9105	1	2.51243	-37.71457775	51.92682
9106	2	3.76864	-38.43984775	51.92682
9107	2	1.67E-10	-36.26401775	51.92682
9108	1	1.25621	-35.53874775	51.92682
9109	2	2.51243	-36.26401775	51.92682
9110	1	3.76864	-35.53874775	51.92682
9111	1	3.33E-11	-33.3628722	51.92682
9112	2	1.25621	-34.0881462	51.92682
9113	2	6.67E-11	-31.9123222	51.92682
9114	1	2.51243	-33.3628722	51.92682
9115	2	3.76864	-34.0881462	51.92682
9116	2	2.51243	-31.9123222	51.92682
9117	1	1.25621	-31.1870422	51.92682
9118	1	3.76864	-31.1870422	51.92682
9119	1	1.33E-10	-20.30786665	51.92682
9120	2	1.25621	-21.03313665	51.92682
9121	1	2.51243	-20.30786665	51.92682
9122	2	3.76864	-21.03313665	51.92682
9123	2	1.67E-10	-18.85730665	51.92682
9124	1	1.25621	-18.13203665	51.92682
9125	2	2.51243	-18.85730665	51.92682
9126	1	3.76864	-18.13203665	51.92682
9127	1	3.33E-11	-15.9561611	51.92682
9128	2	1.25621	-16.6814351	51.92682
9129	2	6.67E-11	-14.5056111	51.92682
9130	1	2.51243	-15.9561611	51.92682
9131	2	3.76864	-16.6814351	51.92682
9132	2	2.51243	-14.5056111	51.92682
9133	1	1.25621	-13.7803311	51.92682
9134	1	1.33E-10	-11.6045111	51.92682
9135	2	1.25621	-12.3297811	51.92682
9136	1	3.76864	-13.7803311	51.92682
9137	1	2.51243	-11.6045111	51.92682
9138	2	3.76864	-12.3297811	51.92682
9139	2	1.67E-10	-10.1539511	51.92682
9140	1	1.25621	-9.4286811	51.92682
9141	2	2.51243	-10.1539511	51.92682
9142	1	3.76864	-9.4286811	51.92682
9143	1	5.02485245	-42.06622775	51.92682
9144	2	6.28106245	-42.79150175	51.92682
9145	2	5.02485245	-40.61567775	51.92682
9146	1	7.53728245	-42.06622775	51.92682
9147	2	8.79349245	-42.79150175	51.92682
9148	2	7.53728245	-40.61567775	51.92682
9149	1	6.28106245	-39.89039775	51.92682
9150	1	5.02485245	-37.71457775	51.92682
9151	2	6.28106245	-38.43984775	51.92682
9152	1	8.79349245	-39.89039775	51.92682
9153	1	7.53728245	-37.71457775	51.92682
9154	2	8.79349245	-38.43984775	51.92682
9155	2	5.02485245	-36.26401775	51.92682
9156	1	6.28106245	-35.53874775	51.92682
9157	2	7.53728245	-36.26401775	51.92682
9158	1	8.79349245	-35.53874775	51.92682
9159	1	5.02485245	-33.3628722	51.92682
9160	2	6.28106245	-34.0881462	51.92682
9161	2	5.02485245	-31.9123222	51.92682
9162	1	7.53728245	-33.3628722	51.92682
9163	2	8.79349245	-34.0881462	51.92682
9164	2	7.53728245	-31.9123222	51.92682
9165	1	6.28106245	-31.1870422	51.92682
9166	2	6.28106245	-29.7364922	51.92682
9167	1	8.79349245	-31.1870422	51.92682
9168	1	7.53728245	-29.0112222	51.92682
9169	2	8.79349245	-29.7364922	51.92682
9170	2	7.53728245	-27.5606622	51.92682
9171	1	8.79349245	-26.8353922	51.92682
9172	1	7.53728245	-24.65951665	51.92682
9173	2	8.79349245	-25.38479065	51.92682
9174	2	7.53728245	-23.20896665	51.92682
9175	1	6.28106245	-22.48368665	51.92682
9176	1	5.02485245	-20.30786665	51.92682
9177	2	6.28106245	-21.03313665	51.92682
9178	1	8.79349245	-22.48368665	51.92682
9179	1	7.53728245	-20.30786665	51.92682
9180	2	8.79349245	-21.03313665	51.92682
9181	2	5.02485245	-18.85730665	51.92682
9182	1	6.28106245	-18.13203665	51.92682
9183	2	7.53728245	-18.85730665	51.92682
9184	1	8.79349245	-18.13203665	51.92682
9185	1	5.02485245	-15.9561611	51.92682
9186	2	6.28106245	-16.6814351	51.92682
9187	2	5.02485245	-14.5056111	51.92682
9188	1	7.53728245	-15.9561611	51.92682
9189	2	8.79349245	-16.6814351	51.92682
9190	2	7.53728245	-14.5056111	51.92682
9191	1	6.28106245	-13.7803311	51.92682
9192	1	5.02485245	-11.6045111	51.92682
9193	2	6.28106245	-12.3297811	51.92682
9194	1	8.79349245	-13.7803311	51.92682
9195	1	7.53728245	-11.6045111	51.92682
9196	2	8.79349245	-12.3297811	51.92682
9197	2	5.02485245	-10.1539511	51.92682
9198	1	6.28106245	-9.4286811	51.92682
9199	2	7.53728245	-10.1539511	51.92682
9200	1	8.79349245	-9.4286811	51.92682
9201	1	10.0497049	-42.06622775	51.92682
9202	2	11.3059149	-42.79150175	51.92682
9203	2	10.0497049	-40.61567775	51.92682
9204	1	12.5621349	-42.06622775	51.92682
9205	2	13.8183449	-42.79150175	51.92682
9206	2	12.5621349	-40.61567775	51.92682
9207	1	11.3059149	-39.89039775	51.92682
9208	1	10.0497049	-37.71457775	51.92682
9209	2	11.3059149	-38.43984775	51.92682
9210	1	13.8183449	-39.89039775	51.92682
9211	1	12.5621349	-37.71457775	51.92682
9212	2	13.8183449	-38.43984775	51.92682
9213	2	10.0497049	-36.26401775	51.92682
9214	1	11.3059149	-35.53874775	51.92682
9215	2	12.5621349	-36.26401775	51.92682
9216	1	13.8183449	-35.53874775	51.92682
9217	1	10.0497049	-33.3628722	51.92682
9218	2	11.3059149	-34.0881462	51.92682
9219	2	10.0497049	-31.9123222	51.92682
9220	1	12.5621349	-33.3628722	51.92682
9221	2	13.8183449	-34.0881462	51.92682
9222	2	12.5621349	-31.9123222	51.92682
9223	1	11.3059149	-31.1870422	51.92682
9224	1	10.0497049	-29.0112222	51.92682
9225	2	11.3059149	-29.7364922	51.92682
9226	1	13.8183449	-31.1870422	51.92682
9227	1	12.5621349	-29.0112222	51.92682
9228	2	13.8183449	-29.7364922	51.92682
9229	2	10.0497049	-27.5606622	51.92682
9230	1	11.3059149	-26.8353922	51.92682
9231	2	12.5621349	-27.5606622	51.92682
9232	1	13.8183449	-26.8353922	51.92682
9233	1	10.0497049	-24.65951665	51.92682
9234	2	11.3059149	-25.38479065	51.92682
9235	2	10.0497049	-23.20896665	51.92682
9236	1	12.5621349	-24.65951665	51.92682
9237	2	13.8183449	-25.38479065	51.92682
9238	2	12.5621349	-23.20896665	51.92682
9239	1	11.3059149	-22.48368665	51.92682
9240	1	10.0497049	-20.30786665	51.92682
9241	2	11.3059149	-21.03313665	51.92682
9242	1	13.8183449	-22.48368665	51.92682
9243	1	12.5621349	-20.30786665	51.92682
9244	2	13.8183449	-21.03313665	51.92682
9245	2	10.0497049	-18.85730665	51.92682
9246	1	11.3059149	-18.13203665	51.92682
9247	2	12.5621349	-18.85730665	51.92682
9248	1	13.8183449	-18.13203665	51.92682
9249	1	10.0497049	-15.9561611	51.92682
9250	2	11.3059149	-16.6814351	51.92682
9251	2	10.0497049	-14.5056111	51.92682
9252	1	12.5621349	-15.9561611	51.92682
9253	2	13.8183449	-16.6814351	51.92682
9254	2	12.5621349	-14.5056111	51.92682
9255	1	11.3059149	-13.7803311	51.92682
9256	1	10.0497049	-11.6045111	51.92682
9257	2	11.3059149	-12.3297811	51.92682
9258	1	13.8183449	-13.7803311	51.92682
9259	1	12.5621349	-11.6045111	51.92682
9260	2	13.8183449	-12.3297811	51.92682
9261	2	10.0497049	-10.1539511	51.92682
9262	1	11.3059149	-9.4286811	51.92682
9263	2	12.5621349	-10.1539511	51.92682
9264	1	13.8183449	-9.4286811	51.92682
9265	1	15.07455735	-42.06622775	51.92682
9266	2	16.33076735	-42.79150175	51.92682
9267	2	15.07455735	-40.61567775	51.92682
9268	1	17.58698735	-42.06622775	51.92682
9269	2	18.84319735	-42.79150175	51.92682
9270	2	17.58698735	-40.61567775	51.92682
9271	1	16.33076735	-39.89039775	51.92682
9272	1	15.07455735	-37.71457775	51.92682
9273	2	16.33076735	-38.43984775	51.92682
9274	1	18.84319735	-39.89039775	51.92682
9275	1	17.58698735	-37.71457775	51.92682
9276	2	18.84319735	-38.43984775	51.92682
9277	2	15.07455735	-36.26401775	51.92682
9278	1	16.33076735	-35.53874775	51.92682
9279	2	17.58698735	-36.26401775	51.92682
9280	1	18.84319735	-35.53874775	51.92682
9281	1	15.07455735	-33.3628722	51.92682
9282	2	16.33076735	-34.0881462	51.92682
9283	2	15.07455735	-31.9123222	51.92682
9284	1	17.58698735	-33.3628722	51.92682
9285	2	18.84319735	-34.0881462	51.92682
9286	2	17.58698735	-31.9123222	51.92682
9287	1	16.33076735	-31.1870422	51.92682
9288	1	15.07455735	-29.0112222	51.92682
9289	2	16.33076735	-29.7364922	51.92682
9290	1	18.84319735	-31.1870422	51.92682
9291	1	17.58698735	-29.0112222	51.92682
9292	2	18.84319735	-29.7364922	51.92682
9293	2	15.07455735	-27.5606622	51.92682
9294	1	16.33076735	-26.8353922	51.92682
9295	2	17.58698735	-27.5606622	51.92682
9296	1	18.84319735	-26.8353922	51.92682
9297	1	15.07455735	-24.65951665	51.92682
9298	2	16.33076735	-25.38479065	51.92682
9299	2	15.07455735	-23.20896665	51.92682
9300	1	17.58698735	-24.65951665	51.92682
9301	2	18.84319735	-25.38479065	51.92682
9302	2	17.58698735	-23.20896665	51.92682
9303	1	16.33076735	-22.48368665	51.92682
9304	1	15.07455735	-20.30786665	51.92682
9305	2	16.33076735	-21.03313665	51.92682
9306	1	18.84319735	-22.48368665	51.92682
9307	1	17.58698735	-20.30786665	51.92682
9308	2	18.84319735	-21.03313665	51.92682
9309	2	15.07455735	-18.85730665	51.92682
9310	1	16.33076735	-18.13203665	51.92682
9311	2	17.58698735	-18.85730665	51.92682
9312	1	18.84319735	-18.13203665	51.92682
9313	1	15.07455735	-15.9561611	51.92682
9314	2	16.33076735	-16.6814351	51.92682
9315	2	15.07455735	-14.5056111	51.92682
9316	1	17.58698735	-15.9561611	51.92682
9317	2	18.84319735	-16.6814351	51.92682
9318	2	17.58698735	-14.5056111	51.92682
9319	1	16.33076735	-13.7803311	51.92682
9320	1	15.07455735	-11.6045111	51.92682
9321	2	16.33076735	-12.3297811	51.92682
9322	1	18.84319735	-13.7803311	51.92682
9323	1	17.58698735	-11.6045111	51.92682
9324	2	18.84319735	-12.3297811	51.92682
9325	2	15.07455735	-10.1539511	51.92682
9326	1	16.33076735	-9.4286811	51.92682
9327	2	17.58698735	-10.1539511	51.92682
9328	1	18.84319735	-9.4286811	51.92682
9329	1	-15.07455735	-7.25280555	51.92682
9330	2	-13.81834735	-7.97807955	51.92682
9331	2	-15.07455735	-5.80225555	51.92682
9332	1	-12.56212735	-7.25280555	51.92682
9333	2	-11.30591735	-7.97807955	51.92682
9334	2	-12.56212735	-5.80225555	51.92682
9335	1	-13.81834735	-5.07697555	51.92682
9336	1	-15.07455735	-2.90115555	51.92682
9337	2	-13.81834735	-3.62642555	51.92682
9338	1	-11.30591735	-5.07697555	51.92682
9339	1	-12.56212735	-2.90115555	51.92682
9340	2	-11.30591735	-3.62642555	51.92682
9341	2	-15.07455735	-1.45059555	51.92682
9342	1	-13.81834735	-0.72532555	51.92682
9343	2	-12.56212735	-1.45059555	51.92682
9344	1	-11.30591735	-0.72532555	51.92682
9345	1	-15.07455735	1.45055	51.92682
9346	2	-13.81834735	0.725276	51.92682
9347	2	-15.07455735	2.9011	51.92682
9348	1	-12.56212735	1.45055	51.92682
9349	2	-11.30591735	0.725276	51.92682
9350	2	-12.56212735	2.9011	51.92682
9351	1	-13.81834735	3.62638	51.92682
9352	1	-15.07455735	5.8022	51.92682
9353	2	-13.81834735	5.07693	51.92682
9354	1	-11.30591735	3.62638	51.92682
9355	1	-12.56212735	5.8022	51.92682
9356	2	-11.30591735	5.07693	51.92682
9357	2	-15.07455735	7.25276	51.92682
9358	1	-13.81834735	7.97803	51.92682
9359	2	-12.56212735	7.25276	51.92682
9360	1	-11.30591735	7.97803	51.92682
9361	1	-15.07455735	10.15390555	51.92682
9362	2	-13.81834735	9.42863155	51.92682
9363	2	-15.07455735	11.60445555	51.92682
9364	1	-12.56212735	10.15390555	51.92682
9365	2	-11.30591735	9.42863155	51.92682
9366	2	-12.56212735	11.60445555	51.92682
9367	1	-13.81834735	12.32973555	51.92682
9368	1	-15.07455735	14.50555555	51.92682
9369	2	-13.81834735	13.78028555	51.92682
9370	1	-11.30591735	12.32973555	51.92682
9371	1	-12.56212735	14.50555555	51.92682
9372	2	-11.30591735	13.78028555	51.92682
9373	2	-15.07455735	15.95611555	51.92682
9374	1	-13.81834735	16.68138555	51.92682
9375	2	-12.56212735	15.95611555	51.92682
9376	1	-11.30591735	16.68138555	51.92682
9377	1	-15.07455735	18.8572611	51.92682
9378	2	-13.81834735	18.1319871	51.92682
9379	2	-15.07455735	20.3078111	51.92682
9380	1	-12.56212735	18.8572611	51.92682
9381	2	-11.30591735	18.1319871	51.92682
9382	2	-12.56212735	20.3078111	51.92682
9383	1	-13.81834735	21.0330911	51.92682
9384	1	-15.07455735	23.2089111	51.92682
9385	2	-13.81834735	22.4836411	51.92682
9386	1	-11.30591735	21.0330911	51.92682
9387	1	-12.56212735	23.2089111	51.92682
9388	2	-11.30591735	22.4836411	51.92682
9389	2	-15.07455735	24.6594711	51.92682
9390	1	-13.81834735	25.3847411	51.92682
9391	2	-12.56212735	24.6594711	51.92682
9392	1	-11.30591735	25.3847411	51.92682
9393	1	-10.0497049	-7.25280555	51.92682
9394	2	-8.7934949	-7.97807955	51.92682
9395	2	-10.0497049	-5.80225555	51.92682
9396	1	-7.5372749	-7.25280555	51.92682
9397	2	-6.2810649	-7.97807955	51.92682
9398	2	-7.5372749	-5.80225555	51.92682
9399	1	-8.7934949	-5.07697555	51.92682
9400	1	-10.0497049	-2.90115555	51.92682
9401	2	-8.7934949	-3.62642555	51.92682
9402	1	-6.2810649	-5.07697555	51.92682
9403	1	-7.5372749	-2.90115555	51.92682
9404	2	-6.2810649	-3.62642555	51.92682
9405	2	-10.0497049	-1.45059555	51.92682
9406	1	-8.7934949	-0.72532555	51.92682
9407	2	-7.5372749	-1.45059555	51.92682
9408	1	-6.2810649	-0.72532555	51.92682
9409	1	-10.0497049	1.45055	51.92682
9410	2	-8.7934949	0.725276	51.92682
9411	2	-10.0497049	2.9011	51.92682
9412	1	-7.5372749	1.45055	51.92682
9413	2	-6.2810649	0.725276	51.92682
9414	2	-7.5372749	2.9011	51.92682
9415	1	-8.7934949	3.62638	51.92682
9416	1	-10.0497049	5.8022	51.92682
9417	2	-8.7934949	5.07693	51.92682
9418	1	-6.2810649	3.62638	51.92682
9419	1	-7.5372749	5.8022	51.92682
9420	2	-6.2810649	5.07693	51.92682
9421	2	-10.0497049	7.25276	51.92682
9422	1	-8.7934949	7.97803	51.92682
9423	2	-7.5372749	7.25276	51.92682
9424	1	-6.2810649	7.97803	51.92682
9425	1	-10.0497049	10.15390555	51.92682
9426	2	-8.7934949	9.42863155	51.92682
9427	2	-10.0497049	11.60445555	51.92682
9428	1	-7.5372749	10.15390555	51.92682
9429	2	-6.2810649	9.42863155	51.92682
9430	2	-7.5372749	11.60445555	51.92682
9431	1	-8.7934949	12.32973555	51.92682
9432	1	-10.0497049	14.50555555	51.92682
9433	2	-8.7934949	13.78028555	51.92682
9434	1	-6.2810649	12.32973555	51.92682
9435	1	-7.5372749	14.50555555	51.92682
9436	2	-6.2810649	13.78028555	51.92682
9437	2	-10.0497049	15.95611555	51.92682
9438	1	-8.7934949	16.68138555	51.92682
9439	2	-7.5372749	15.95611555	51.92682
9440	1	-6.2810649	16.68138555	51.92682
9441	1	-10.0497049	18.8572611	51.92682
9442	2	-8.7934949	18.1319871	51.92682
9443	2	-10.0497049	20.3078111	51.92682
9444	1	-7.5372749	18.8572611	51.92682
9445	2	-6.2810649	18.1319871	51.92682
9446	2	-7.5372749	20.3078111	51.92682
9447	1	-8.7934949	21.0330911	51.92682
9448	1	-10.0497049	23.2089111	51.92682
9449	2	-8.7934949	22.4836411	51.92682
9450	1	-6.2810649	21.0330911	51.92682
9451	1	-7.5372749	23.2089111	51.92682
9452	2	-6.2810649	22.4836411	51.92682
9453	2	-10.0497049	24.6594711	51.92682
9454	1	-8.7934949	25.3847411	51.92682
9455	2	-7.5372749	24.6594711	51.92682
9456	1	-6.2810649	25.3847411	51.92682
9457	1	-5.02485245	-7.25280555	51.92682
9458	2	-3.76864245	-7.97807955	51.92682
9459	2	-5.02485245	-5.80225555	51.92682
9460	1	-2.51242245	-7.25280555	51.92682
9461	2	-1.25621245	-7.97807955	51.92682
9462	2	-2.51242245	-5.80225555	51.92682
9463	1	-3.76864245	-5.07697555	51.92682
9464	1	-5.02485245	-2.90115555	51.92682
9465	2	-3.76864245	-3.62642555	51.92682
9466	1	-1.25621245	-5.07697555	51.92682
9467	1	-2.51242245	-2.90115555	51.92682
9468	2	-1.25621245	-3.62642555	51.92682
9469	2	-5.02485245	-1.45059555	51.92682
9470	1	-3.76864245	-0.72532555	51.92682
9471	2	-2.51242245	-1.45059555	51.92682
9472	1	-1.25621245	-0.72532555	51.92682
9473	1	-5.02485245	1.45055	51.92682
9474	2	-3.76864245	0.725276	51.92682
9475	2.00E+00	-5.02485245	2.9011	51.92682
9476	1	-2.51242245	1.45055	51.92682
9477	2.00E+00	-1.25621245	0.725276	51.92682
9478	2	-2.51242245	2.9011	51.92682
9479	1	-3.76864245	3.62638	51.92682
9480	1	-5.02485245	5.8022	51.92682
9481	2	-3.76864245	5.07693	51.92682
9482	1.00E+00	-1.25621245	3.62638	51.92682
9483	1	-2.51242245	5.8022	51.92682
9484	2	-1.25621245	5.07693	51.92682
9485	2	-5.02485245	7.25276	51.92682
9486	1	-3.76864245	7.97803	51.92682
9487	2.00E+00	-2.51242245	7.25276	51.92682
9488	1	-5.02485245	10.15390555	51.92682
9489	2	-3.76864245	9.42863155	51.92682
9490	2	-5.02485245	11.60445555	51.92682
9491	1.00E+00	-2.51242245	10.15390555	51.92682
9492	2	-2.51242245	11.60445555	51.92682
9493	1.00E+00	-3.76864245	12.32973555	51.92682
9494	1	-5.02485245	14.50555555	51.92682
9495	2	-3.76864245	13.78028555	51.92682
9496	1	-1.25621245	12.32973555	51.92682
9497	1	-2.51242245	14.50555555	51.92682
9498	2.00E+00	-1.25621245	13.78028555	51.92682
9499	2	-5.02485245	15.95611555	51.92682
9500	1	-3.76864245	16.68138555	51.92682
9501	2	-2.51242245	15.95611555	51.92682
9502	1	-1.25621245	16.68138555	51.92682
9503	1.00E+00	-5.02485245	18.8572611	51.92682
9504	2.00E+00	-3.76864245	18.1319871	51.92682
9505	2.00E+00	-5.02485245	20.3078111	51.92682
9506	1	-2.51242245	18.8572611	51.92682
9507	2	-1.25621245	18.1319871	51.92682
9508	2.00E+00	-2.51242245	20.3078111	51.92682
9509	1	-3.76864245	21.0330911	51.92682
9510	1	-5.02485245	23.2089111	51.92682
9511	2	-3.76864245	22.4836411	51.92682
9512	1	-1.25621245	21.0330911	51.92682
9513	1.00E+00	-2.51242245	23.2089111	51.92682
9514	2	-1.25621245	22.4836411	51.92682
9515	2	-5.02485245	24.6594711	51.92682
9516	1	-3.76864245	25.3847411	51.92682
9517	2.00E+00	-2.51242245	24.6594711	51.92682
9518	1	-1.25621245	25.3847411	51.92682
9519	1.00E+00	3.33E-11	-7.25280555	51.92682
9520	2	1.25621	-7.97807955	51.92682
9521	2	6.67E-11	-5.80225555	51.92682
9522	1	2.51243	-7.25280555	51.92682
9523	2	3.76864	-7.97807955	51.92682
9524	2.00E+00	2.51243	-5.80225555	51.92682
9525	1	1.25621	-5.07697555	51.92682
9526	1	1.33E-10	-2.90115555	51.92682
9527	2	1.25621	-3.62642555	51.92682
9528	1	3.76864	-5.07697555	51.92682
9529	1.00E+00	2.51243	-2.90115555	51.92682
9530	2	3.76864	-3.62642555	51.92682
9531	2	1.67E-10	-1.45059555	51.92682
9532	1	1.25621	-0.72532555	51.92682
9533	2	2.51243	-1.45059555	51.92682
9534	1	3.76864	-0.72532555	51.92682
9535	1	3.33E-11	1.45055	51.92682
9536	2	1.25621	0.725276	51.92682
9537	2	6.67E-11	2.9011	51.92682
9538	1	2.51243	1.45055	51.92682
9539	2	3.76864	0.725276	51.92682
9540	2	2.51243	2.9011	51.92682
9541	1	1.25621	3.62638	51.92682
9542	1	3.76864	3.62638	51.92682
9543	1	1.33E-10	14.50555555	51.92682
9544	2	1.25621	13.78028555	51.92682
9545	1	2.51243	14.50555555	51.92682
9546	2	3.76864	13.78028555	51.92682
9547	2	1.67E-10	15.95611555	51.92682
9548	1	1.25621	16.68138555	51.92682
9549	2	2.51243	15.95611555	51.92682
9550	1	3.76864	16.68138555	51.92682
9551	1	3.33E-11	18.8572611	51.92682
9552	2	1.25621	18.1319871	51.92682
9553	2	6.67E-11	20.3078111	51.92682
9554	1	2.51243	18.8572611	51.92682
9555	2	3.76864	18.1319871	51.92682
9556	2	2.51243	20.3078111	51.92682
9557	1	1.25621	21.0330911	51.92682
9558	1	1.33E-10	23.2089111	51.92682
9559	2	1.25621	22.4836411	51.92682
9560	1	3.76864	21.0330911	51.92682
9561	1	2.51243	23.2089111	51.92682
9562	2	3.76864	22.4836411	51.92682
9563	2	1.67E-10	24.6594711	51.92682
9564	1	1.25621	25.3847411	51.92682
9565	2	2.51243	24.6594711	51.92682
9566	1	3.76864	25.3847411	51.92682
9567	1	5.02485245	-7.25280555	51.92682
9568	2	6.28106245	-7.97807955	51.92682
9569	2	5.02485245	-5.80225555	51.92682
9570	1	7.53728245	-7.25280555	51.92682
9571	2	8.79349245	-7.97807955	51.92682
9572	2	7.53728245	-5.80225555	51.92682
9573	1	6.28106245	-5.07697555	51.92682
9574	1	5.02485245	-2.90115555	51.92682
9575	2	6.28106245	-3.62642555	51.92682
9576	1	8.79349245	-5.07697555	51.92682
9577	1	7.53728245	-2.90115555	51.92682
9578	2	8.79349245	-3.62642555	51.92682
9579	2	5.02485245	-1.45059555	51.92682
9580	1	6.28106245	-0.72532555	51.92682
9581	2	7.53728245	-1.45059555	51.92682
9582	1	8.79349245	-0.72532555	51.92682
9583	1	5.02485245	1.45055	51.92682
9584	2	6.28106245	0.725276	51.92682
9585	2	5.02485245	2.9011	51.92682
9586	1	7.53728245	1.45055	51.92682
9587	2	8.79349245	0.725276	51.92682
9588	2	7.53728245	2.9011	51.92682
9589	1	6.28106245	3.62638	51.92682
9590	2	6.28106245	5.07693	51.92682
9591	1	8.79349245	3.62638	51.92682
9592	1	7.53728245	5.8022	51.92682
9593	2	8.79349245	5.07693	51.92682
9594	2	7.53728245	7.25276	51.92682
9595	1	8.79349245	7.97803	51.92682
9596	1	7.53728245	10.15390555	51.92682
9597	2	8.79349245	9.42863155	51.92682
9598	2	7.53728245	11.60445555	51.92682
9599	1	6.28106245	12.32973555	51.92682
9600	1	5.02485245	14.50555555	51.92682
9601	2	6.28106245	13.78028555	51.92682
9602	1	8.79349245	12.32973555	51.92682
9603	1	7.53728245	14.50555555	51.92682
9604	2	8.79349245	13.78028555	51.92682
9605	2	5.02485245	15.95611555	51.92682
9606	1	6.28106245	16.68138555	51.92682
9607	2	7.53728245	15.95611555	51.92682
9608	1	8.79349245	16.68138555	51.92682
9609	1	5.02485245	18.8572611	51.92682
9610	2	6.28106245	18.1319871	51.92682
9611	2	5.02485245	20.3078111	51.92682
9612	1	7.53728245	18.8572611	51.92682
9613	2	8.79349245	18.1319871	51.92682
9614	2	7.53728245	20.3078111	51.92682
9615	1	6.28106245	21.0330911	51.92682
9616	1	5.02485245	23.2089111	51.92682
9617	2	6.28106245	22.4836411	51.92682
9618	1	8.79349245	21.0330911	51.92682
9619	1	7.53728245	23.2089111	51.92682
9620	2	8.79349245	22.4836411	51.92682
9621	2	5.02485245	24.6594711	51.92682
9622	1	6.28106245	25.3847411	51.92682
9623	2	7.53728245	24.6594711	51.92682
9624	1	8.79349245	25.3847411	51.92682
9625	1	10.0497049	-7.25280555	51.92682
9626	2	11.3059149	-7.97807955	51.92682
9627	2	10.0497049	-5.80225555	51.92682
9628	1	12.5621349	-7.25280555	51.92682
9629	2	13.8183449	-7.97807955	51.92682
9630	2	12.5621349	-5.80225555	51.92682
9631	1	11.3059149	-5.07697555	51.92682
9632	1	10.0497049	-2.90115555	51.92682
9633	2	11.3059149	-3.62642555	51.92682
9634	1	13.8183449	-5.07697555	51.92682
9635	1	12.5621349	-2.90115555	51.92682
9636	2	13.8183449	-3.62642555	51.92682
9637	2	10.0497049	-1.45059555	51.92682
9638	1	11.3059149	-0.72532555	51.92682
9639	2	12.5621349	-1.45059555	51.92682
9640	1	13.8183449	-0.72532555	51.92682
9641	1	10.0497049	1.45055	51.92682
9642	2	11.3059149	0.725276	51.92682
9643	2	10.0497049	2.9011	51.92682
9644	1	12.5621349	1.45055	51.92682
9645	2	13.8183449	0.725276	51.92682
9646	2	12.5621349	2.9011	51.92682
9647	1	11.3059149	3.62638	51.92682
9648	1	10.0497049	5.8022	51.92682
9649	2	11.3059149	5.07693	51.92682
9650	1	13.8183449	3.62638	51.92682
9651	1	12.5621349	5.8022	51.92682
9652	2	13.8183449	5.07693	51.92682
9653	2	10.0497049	7.25276	51.92682
9654	1	11.3059149	7.97803	51.92682
9655	2	12.5621349	7.25276	51.92682
9656	1	13.8183449	7.97803	51.92682
9657	1	10.0497049	10.15390555	51.92682
9658	2	11.3059149	9.42863155	51.92682
9659	2	10.0497049	11.60445555	51.92682
9660	1	12.5621349	10.15390555	51.92682
9661	2	13.8183449	9.42863155	51.92682
9662	2	12.5621349	11.60445555	51.92682
9663	1	11.3059149	12.32973555	51.92682
9664	1	10.0497049	14.50555555	51.92682
9665	2	11.3059149	13.78028555	51.92682
9666	1	13.8183449	12.32973555	51.92682
9667	1	12.5621349	14.50555555	51.92682
9668	2	13.8183449	13.78028555	51.92682
9669	2	10.0497049	15.95611555	51.92682
9670	1	11.3059149	16.68138555	51.92682
9671	2	12.5621349	15.95611555	51.92682
9672	1	13.8183449	16.68138555	51.92682
9673	1	10.0497049	18.8572611	51.92682
9674	2	11.3059149	18.1319871	51.92682
9675	2	10.0497049	20.3078111	51.92682
9676	1	12.5621349	18.8572611	51.92682
9677	2	13.8183449	18.1319871	51.92682
9678	2	12.5621349	20.3078111	51.92682
9679	1	11.3059149	21.0330911	51.92682
9680	1	10.0497049	23.2089111	51.92682
9681	2	11.3059149	22.4836411	51.92682
9682	1	13.8183449	21.0330911	51.92682
9683	1	12.5621349	23.2089111	51.92682
9684	2	13.8183449	22.4836411	51.92682
9685	2	10.0497049	24.6594711	51.92682
9686	1	11.3059149	25.3847411	51.92682
9687	2	12.5621349	24.6594711	51.92682
9688	1	13.8183449	25.3847411	51.92682
9689	1	15.07455735	-7.25280555	51.92682
9690	2	16.33076735	-7.97807955	51.92682
9691	2	15.07455735	-5.80225555	51.92682
9692	1	17.58698735	-7.25280555	51.92682
9693	2	18.84319735	-7.97807955	51.92682
9694	2	17.58698735	-5.80225555	51.92682
9695	1	16.33076735	-5.07697555	51.92682
9696	1	15.07455735	-2.90115555	51.92682
9697	2	16.33076735	-3.62642555	51.92682
9698	1	18.84319735	-5.07697555	51.92682
9699	1	17.58698735	-2.90115555	51.92682
9700	2	18.84319735	-3.62642555	51.92682
9701	2	15.07455735	-1.45059555	51.92682
9702	1	16.33076735	-0.72532555	51.92682
9703	2	17.58698735	-1.45059555	51.92682
9704	1	18.84319735	-0.72532555	51.92682
9705	1	15.07455735	1.45055	51.92682
9706	2	16.33076735	0.725276	51.92682
9707	2	15.07455735	2.9011	51.92682
9708	1	17.58698735	1.45055	51.92682
9709	2	18.84319735	0.725276	51.92682
9710	2	17.58698735	2.9011	51.92682
9711	1	16.33076735	3.62638	51.92682
9712	1	15.07455735	5.8022	51.92682
9713	2	16.33076735	5.07693	51.92682
9714	1	18.84319735	3.62638	51.92682
9715	1	17.58698735	5.8022	51.92682
9716	2	18.84319735	5.07693	51.92682
9717	2	15.07455735	7.25276	51.92682
9718	1	16.33076735	7.97803	51.92682
9719	2	17.58698735	7.25276	51.92682
9720	1	18.84319735	7.97803	51.92682
9721	1	15.07455735	10.15390555	51.92682
9722	2	16.33076735	9.42863155	51.92682
9723	2	15.07455735	11.60445555	51.92682
9724	1	17.58698735	10.15390555	51.92682
9725	2	18.84319735	9.42863155	51.92682
9726	2	17.58698735	11.60445555	51.92682
9727	1	16.33076735	12.32973555	51.92682
9728	1	15.07455735	14.50555555	51.92682
9729	2	16.33076735	13.78028555	51.92682
9730	1	18.84319735	12.32973555	51.92682
9731	1	17.58698735	14.50555555	51.92682
9732	2	18.84319735	13.78028555	51.92682
9733	2	15.07455735	15.95611555	51.92682
9734	1	16.33076735	16.68138555	51.92682
9735	2	17.58698735	15.95611555	51.92682
9736	1	18.84319735	16.68138555	51.92682
9737	1	15.07455735	18.8572611	51.92682
9738	2	16.33076735	18.1319871	51.92682
9739	2	15.07455735	20.3078111	51.92682
9740	1	17.58698735	18.8572611	51.92682
9741	2	18.84319735	18.1319871	51.92682
9742	2	17.58698735	20.3078111	51.92682
9743	1	16.33076735	21.0330911	51.92682
9744	1	15.07455735	23.2089111	51.92682
9745	2	16.33076735	22.4836411	51.92682
9746	1	18.84319735	21.0330911	51.92682
9747	1	17.58698735	23.2089111	51.92682
9748	2	18.84319735	22.4836411	51.92682
9749	2	15.07455735	24.6594711	51.92682
9750	1	16.33076735	25.3847411	51.92682
9751	2	17.58698735	24.6594711	51.92682
9752	1	18.84319735	25.3847411	51.92682
9753	1	-15.07455735	27.56061665	51.92682
9754	2	-13.81834735	26.83534265	51.92682
9755	2	-15.07455735	29.01116665	51.92682
9756	1	-12.56212735	27.56061665	51.92682
9757	2	-11.30591735	26.83534265	51.92682
9758	2	-12.56212735	29.01116665	51.92682
9759	1	-13.81834735	29.73644665	51.92682
9760	1	-15.07455735	31.91226665	51.92682
9761	2	-13.81834735	31.18699665	51.92682
9762	1	-11.30591735	29.73644665	51.92682
9763	1	-12.56212735	31.91226665	51.92682
9764	2	-11.30591735	31.18699665	51.92682
9765	2	-15.07455735	33.36282665	51.92682
9766	1	-13.81834735	34.08809665	51.92682
9767	2	-12.56212735	33.36282665	51.92682
9768	1	-11.30591735	34.08809665	51.92682
9769	1	-15.07455735	36.2639722	51.92682
9770	2	-13.81834735	35.5386982	51.92682
9771	2	-15.07455735	37.7145222	51.92682
9772	1	-12.56212735	36.2639722	51.92682
9773	2	-11.30591735	35.5386982	51.92682
9774	2	-12.56212735	37.7145222	51.92682
9775	1	-13.81834735	38.4398022	51.92682
9776	1	-15.07455735	40.6156222	51.92682
9777	2	-13.81834735	39.8903522	51.92682
9778	1	-11.30591735	38.4398022	51.92682
9779	1	-12.56212735	40.6156222	51.92682
9780	2	-11.30591735	39.8903522	51.92682
9781	2	-15.07455735	42.0661822	51.92682
9782	1	-13.81834735	42.7914522	51.92682
9783	2	-12.56212735	42.0661822	51.92682
9784	1	-11.30591735	42.7914522	51.92682
9785	1	-15.07455735	44.96732775	51.92682
9786	2	-13.81834735	44.24205375	51.92682
9787	2	-15.07455735	46.41787775	51.92682
9788	1	-12.56212735	44.96732775	51.92682
9789	2	-11.30591735	44.24205375	51.92682
9790	2	-12.56212735	46.41787775	51.92682
9791	1	-13.81834735	47.14315775	51.92682
9792	1	-15.07455735	49.31897775	51.92682
9793	2	-13.81834735	48.59370775	51.92682
9794	1	-11.30591735	47.14315775	51.92682
9795	1	-12.56212735	49.31897775	51.92682
9796	2	-11.30591735	48.59370775	51.92682
9797	2	-15.07455735	50.76953775	51.92682
9798	1	-13.81834735	51.49480775	51.92682
9799	2	-12.56212735	50.76953775	51.92682
9800	1	-11.30591735	51.49480775	51.92682
9801	1	-15.07455735	53.6706833	51.92682
9802	2	-13.81834735	52.9454093	51.92682
9803	2	-15.07455735	55.1212333	51.92682
9804	1	-12.56212735	53.6706833	51.92682
9805	2	-11.30591735	52.9454093	51.92682
9806	2	-12.56212735	55.1212333	51.92682
9807	1	-13.81834735	55.8465133	51.92682
9808	1	-15.07455735	58.0223333	51.92682
9809	2	-13.81834735	57.2970633	51.92682
9810	1	-11.30591735	55.8465133	51.92682
9811	1	-12.56212735	58.0223333	51.92682
9812	2	-11.30591735	57.2970633	51.92682
9813	2	-15.07455735	59.4728933	51.92682
9814	1	-13.81834735	60.1981633	51.92682
9815	2	-12.56212735	59.4728933	51.92682
9816	1	-11.30591735	60.1981633	51.92682
9817	1	-10.0497049	27.56061665	51.92682
9818	2	-8.7934949	26.83534265	51.92682
9819	2	-10.0497049	29.01116665	51.92682
9820	1	-7.5372749	27.56061665	51.92682
9821	2	-6.2810649	26.83534265	51.92682
9822	2	-7.5372749	29.01116665	51.92682
9823	1	-8.7934949	29.73644665	51.92682
9824	1	-10.0497049	31.91226665	51.92682
9825	2	-8.7934949	31.18699665	51.92682
9826	1	-6.2810649	29.73644665	51.92682
9827	1	-7.5372749	31.91226665	51.92682
9828	2	-6.2810649	31.18699665	51.92682
9829	2	-10.0497049	33.36282665	51.92682
9830	1	-8.7934949	34.08809665	51.92682
9831	2	-7.5372749	33.36282665	51.92682
9832	1	-6.2810649	34.08809665	51.92682
9833	1	-10.0497049	36.2639722	51.92682
9834	2	-8.7934949	35.5386982	51.92682
9835	2	-10.0497049	37.7145222	51.92682
9836	1	-7.5372749	36.2639722	51.92682
9837	2	-6.2810649	35.5386982	51.92682
9838	2	-7.5372749	37.7145222	51.92682
9839	1	-8.7934949	38.4398022	51.92682
9840	1	-10.0497049	40.6156222	51.92682
9841	2	-8.7934949	39.8903522	51.92682
9842	1	-6.2810649	38.4398022	51.92682
9843	1	-7.5372749	40.6156222	51.92682
9844	2	-6.2810649	39.8903522	51.92682
9845	2	-10.0497049	42.0661822	51.92682
9846	1	-8.7934949	42.7914522	51.92682
9847	2	-7.5372749	42.0661822	51.92682
9848	1	-6.2810649	42.7914522	51.92682
9849	1	-10.0497049	44.96732775	51.92682
9850	2	-8.7934949	44.24205375	51.92682
9851	2	-10.0497049	46.41787775	51.92682
9852	1	-7.5372749	44.96732775	51.92682
9853	2	-6.2810649	44.24205375	51.92682
9854	2	-7.5372749	46.41787775	51.92682
9855	1	-8.7934949	47.14315775	51.92682
9856	1	-10.0497049	49.31897775	51.92682
9857	2	-8.7934949	48.59370775	51.92682
9858	1	-6.2810649	47.14315775	51.92682
9859	1	-7.5372749	49.31897775	51.92682
9860	2	-6.2810649	48.59370775	51.92682
9861	2	-10.0497049	50.76953775	51.92682
9862	1	-8.7934949	51.49480775	51.92682
9863	2	-7.5372749	50.76953775	51.92682
9864	1	-6.2810649	51.49480775	51.92682
9865	1	-10.0497049	53.6706833	51.92682
9866	2	-8.7934949	52.9454093	51.92682
9867	2	-10.0497049	55.1212333	51.92682
9868	1	-7.5372749	53.6706833	51.92682
9869	2	-6.2810649	52.9454093	51.92682
9870	2	-7.5372749	55.1212333	51.92682
9871	1	-8.7934949	55.8465133	51.92682
9872	1	-10.0497049	58.0223333	51.92682
9873	2	-8.7934949	57.2970633	51.92682
9874	1	-6.2810649	55.8465133	51.92682
9875	1	-7.5372749	58.0223333	51.92682
9876	2	-6.2810649	57.2970633	51.92682
9877	2	-10.0497049	59.4728933	51.92682
9878	1	-8.7934949	60.1981633	51.92682
9879	2	-7.5372749	59.4728933	51.92682
9880	1	-6.2810649	60.1981633	51.92682
9881	1	-5.02485245	27.56061665	51.92682
9882	2	-3.76864245	26.83534265	51.92682
9883	2	-5.02485245	29.01116665	51.92682
9884	1	-2.51242245	27.56061665	51.92682
9885	2	-1.25621245	26.83534265	51.92682
9886	2	-2.51242245	29.01116665	51.92682
9887	1	-3.76864245	29.73644665	51.92682
9888	1	-5.02485245	31.91226665	51.92682
9889	2	-3.76864245	31.18699665	51.92682
9890	1	-1.25621245	29.73644665	51.92682
9891	1	-2.51242245	31.91226665	51.92682
9892	2	-1.25621245	31.18699665	51.92682
9893	2	-5.02485245	33.36282665	51.92682
9894	1	-3.76864245	34.08809665	51.92682
9895	2	-2.51242245	33.36282665	51.92682
9896	1	-1.25621245	34.08809665	51.92682
9897	1	-5.02485245	36.2639722	51.92682
9898	2	-3.76864245	35.5386982	51.92682
9899	2	-5.02485245	37.7145222	51.92682
9900	1	-2.51242245	36.2639722	51.92682
9901	2	-1.25621245	35.5386982	51.92682
9902	2	-2.51242245	37.7145222	51.92682
9903	1	-3.76864245	38.4398022	51.92682
9904	1	-5.02485245	40.6156222	51.92682
9905	2	-3.76864245	39.8903522	51.92682
9906	1	-1.25621245	38.4398022	51.92682
9907	1	-2.51242245	40.6156222	51.92682
9908	2	-1.25621245	39.8903522	51.92682
9909	2	-5.02485245	42.0661822	51.92682
9910	1	-3.76864245	42.7914522	51.92682
9911	2	-2.51242245	42.0661822	51.92682
9912	1	-5.02485245	44.96732775	51.92682
9913	2	-3.76864245	44.24205375	51.92682
9914	2	-5.02485245	46.41787775	51.92682
9915	1	-2.51242245	44.96732775	51.92682
9916	2	-2.51242245	46.41787775	51.92682
9917	1.00E+00	-3.76864245	47.14315775	51.92682
9918	1	-5.02485245	49.31897775	51.92682
9919	2.00E+00	-3.76864245	48.59370775	51.92682
9920	1	-1.25621245	47.14315775	51.92682
9921	1	-2.51242245	49.31897775	51.92682
9922	2	-1.25621245	48.59370775	51.92682
9923	2	-5.02485245	50.76953775	51.92682
9924	1.00E+00	-3.76864245	51.49480775	51.92682
9925	2	-2.51242245	50.76953775	51.92682
9926	1	-1.25621245	51.49480775	51.92682
9927	1	-5.02485245	53.6706833	51.92682
9928	2	-3.76864245	52.9454093	51.92682
9929	2.00E+00	-5.02485245	55.1212333	51.92682
9930	1	-2.51242245	53.6706833	51.92682
9931	2	-1.25621245	52.9454093	51.92682
9932	2	-2.51242245	55.1212333	51.92682
9933	1.00E+00	-3.76864245	55.8465133	51.92682
9934	1	-5.02485245	58.0223333	51.92682
9935	2.00E+00	-3.76864245	57.2970633	51.92682
9936	1	-1.25621245	55.8465133	51.92682
9937	1	-2.51242245	58.0223333	51.92682
9938	2	-1.25621245	57.2970633	51.92682
9939	2	-5.02485245	59.4728933	51.92682
9940	1.00E+00	-3.76864245	60.1981633	51.92682
9941	2	-2.51242245	59.4728933	51.92682
9942	1	-1.25621245	60.1981633	51.92682
9943	1	3.33E-11	27.56061665	51.92682
9944	2	1.25621	26.83534265	51.92682
9945	2.00E+00	6.67E-11	29.01116665	51.92682
9946	1.00E+00	2.51243	27.56061665	51.92682
9947	2.00E+00	3.76864	26.83534265	51.92682
9948	2	2.51243	29.01116665	51.92682
9949	1	1.25621	29.73644665	51.92682
9950	1.00E+00	1.33E-10	31.91226665	51.92682
9951	2	1.25621	31.18699665	51.92682
9952	1	3.76864	29.73644665	51.92682
9953	1	2.51243	31.91226665	51.92682
9954	2	3.76864	31.18699665	51.92682
9955	2.00E+00	1.67E-10	33.36282665	51.92682
9956	1	1.25621	34.08809665	51.92682
9957	2	2.51243	33.36282665	51.92682
9958	1	3.76864	34.08809665	51.92682
9959	1.00E+00	3.33E-11	36.2639722	51.92682
9960	2	1.25621	35.5386982	51.92682
9961	2.00E+00	6.67E-11	37.7145222	51.92682
9962	1	2.51243	36.2639722	51.92682
9963	2	3.76864	35.5386982	51.92682
9964	2	2.51243	37.7145222	51.92682
9965	1	1.25621	38.4398022	51.92682
9966	1.00E+00	3.76864	38.4398022	51.92682
9967	1	1.33E-10	49.31897775	51.92682
9968	2	1.25621	48.59370775	51.92682
9969	1	2.51243	49.31897775	51.92682
9970	2	3.76864	48.59370775	51.92682
9971	2.00E+00	1.67E-10	50.76953775	51.92682
9972	1	1.25621	51.49480775	51.92682
9973	2	2.51243	50.76953775	51.92682
9974	1	3.76864	51.49480775	51.92682
9975	1	3.33E-11	53.6706833	51.92682
9976	2	1.25621	52.9454093	51.92682
[truncated: 521,468 more chars]
