# Supplementary material for: Mechanical and thermal characterizations of nanoporous two-dimensional boron nitride membranes
Source: Sci Rep. 2022 Apr 15;12:6306. doi: 10.1038/s41598-022-10424-4 (PMC9012750; doi:10.1038/s41598-022-10424-4)
Supplement: Supplementary file 1 — Supplementary Information 1. [file 41598_2022_10424_MOESM1_ESM.zip › Supplementary file/PhoiY105x313ArmchairDefect4.dat]

# Lammps sturcture data file
# ntot =           48
          10638   atoms
          2 atom types

		-50.2485245 		55.27337695 		xlo xhi
		-147.95704435 		165.36375545 		ylo yhi
		0.0 				103.8536324 		zlo zhi

Atoms

1	1	-50.2485245	-146.5064944	51.92682
2	2	-48.9923145	-147.2317684	51.92682
3	2	-50.2485245	-145.0559444	51.92682
4	1	-47.7360945	-146.5064944	51.92682
5	2	-46.4798845	-147.2317684	51.92682
6	2	-47.7360945	-145.0559444	51.92682
7	1	-48.9923145	-144.3306644	51.92682
8	1	-50.2485245	-142.1548444	51.92682
9	2	-48.9923145	-142.8801144	51.92682
10	1	-46.4798845	-144.3306644	51.92682
11	1	-47.7360945	-142.1548444	51.92682
12	2	-46.4798845	-142.8801144	51.92682
13	2	-50.2485245	-140.7042844	51.92682
14	1	-48.9923145	-139.9790144	51.92682
15	2	-47.7360945	-140.7042844	51.92682
16	1	-46.4798845	-139.9790144	51.92682
17	1	-50.2485245	-137.8031388	51.92682
18	2	-48.9923145	-138.5284128	51.92682
19	2	-50.2485245	-136.3525888	51.92682
20	1	-47.7360945	-137.8031388	51.92682
21	2	-46.4798845	-138.5284128	51.92682
22	2	-47.7360945	-136.3525888	51.92682
23	1	-48.9923145	-135.6273088	51.92682
24	1	-50.2485245	-133.4514888	51.92682
25	2	-48.9923145	-134.1767588	51.92682
26	1	-46.4798845	-135.6273088	51.92682
27	1	-47.7360945	-133.4514888	51.92682
28	2	-46.4798845	-134.1767588	51.92682
29	2	-50.2485245	-132.0009288	51.92682
30	1	-48.9923145	-131.2756588	51.92682
31	2	-47.7360945	-132.0009288	51.92682
32	1	-46.4798845	-131.2756588	51.92682
33	1	-50.2485245	-129.0997833	51.92682
34	2	-48.9923145	-129.8250573	51.92682
35	2	-50.2485245	-127.6492333	51.92682
36	1	-47.7360945	-129.0997833	51.92682
37	2	-46.4798845	-129.8250573	51.92682
38	2	-47.7360945	-127.6492333	51.92682
39	1	-48.9923145	-126.9239533	51.92682
40	1	-50.2485245	-124.7481333	51.92682
41	2	-48.9923145	-125.4734033	51.92682
42	1	-46.4798845	-126.9239533	51.92682
43	1	-47.7360945	-124.7481333	51.92682
44	2	-46.4798845	-125.4734033	51.92682
45	2	-50.2485245	-123.2975733	51.92682
46	1	-48.9923145	-122.5723033	51.92682
47	2	-47.7360945	-123.2975733	51.92682
48	1	-46.4798845	-122.5723033	51.92682
49	1	-50.2485245	-120.3964277	51.92682
50	2	-48.9923145	-121.1217017	51.92682
51	2	-50.2485245	-118.9458777	51.92682
52	1	-47.7360945	-120.3964277	51.92682
53	2	-46.4798845	-121.1217017	51.92682
54	2	-47.7360945	-118.9458777	51.92682
55	1	-48.9923145	-118.2205977	51.92682
56	1	-50.2485245	-116.0447777	51.92682
57	2	-48.9923145	-116.7700477	51.92682
58	1	-46.4798845	-118.2205977	51.92682
59	1	-47.7360945	-116.0447777	51.92682
60	2	-46.4798845	-116.7700477	51.92682
61	2	-50.2485245	-114.5942177	51.92682
62	1	-48.9923145	-113.8689477	51.92682
63	2	-47.7360945	-114.5942177	51.92682
64	1	-46.4798845	-113.8689477	51.92682
65	1	-45.22367205	-146.5064944	51.92682
66	2	-43.96746205	-147.2317684	51.92682
67	2	-45.22367205	-145.0559444	51.92682
68	1	-42.71124205	-146.5064944	51.92682
69	2	-41.45503205	-147.2317684	51.92682
70	2	-42.71124205	-145.0559444	51.92682
71	1	-43.96746205	-144.3306644	51.92682
72	1	-45.22367205	-142.1548444	51.92682
73	2	-43.96746205	-142.8801144	51.92682
74	1	-41.45503205	-144.3306644	51.92682
75	1	-42.71124205	-142.1548444	51.92682
76	2	-41.45503205	-142.8801144	51.92682
77	2	-45.22367205	-140.7042844	51.92682
78	1	-43.96746205	-139.9790144	51.92682
79	2	-42.71124205	-140.7042844	51.92682
80	1	-41.45503205	-139.9790144	51.92682
81	1	-45.22367205	-137.8031388	51.92682
82	2	-43.96746205	-138.5284128	51.92682
83	2	-45.22367205	-136.3525888	51.92682
84	1	-42.71124205	-137.8031388	51.92682
85	2	-41.45503205	-138.5284128	51.92682
86	2	-42.71124205	-136.3525888	51.92682
87	1	-43.96746205	-135.6273088	51.92682
88	1	-45.22367205	-133.4514888	51.92682
89	2	-43.96746205	-134.1767588	51.92682
90	1	-41.45503205	-135.6273088	51.92682
91	1	-42.71124205	-133.4514888	51.92682
92	2	-41.45503205	-134.1767588	51.92682
93	2	-45.22367205	-132.0009288	51.92682
94	1	-43.96746205	-131.2756588	51.92682
95	2	-42.71124205	-132.0009288	51.92682
96	1	-41.45503205	-131.2756588	51.92682
97	1	-45.22367205	-129.0997833	51.92682
98	2	-43.96746205	-129.8250573	51.92682
99	2	-45.22367205	-127.6492333	51.92682
100	1	-42.71124205	-129.0997833	51.92682
101	2	-41.45503205	-129.8250573	51.92682
102	2	-42.71124205	-127.6492333	51.92682
103	1	-43.96746205	-126.9239533	51.92682
104	1	-45.22367205	-124.7481333	51.92682
105	2	-43.96746205	-125.4734033	51.92682
106	1	-41.45503205	-126.9239533	51.92682
107	1	-42.71124205	-124.7481333	51.92682
108	2	-41.45503205	-125.4734033	51.92682
109	2	-45.22367205	-123.2975733	51.92682
110	1	-43.96746205	-122.5723033	51.92682
111	2	-42.71124205	-123.2975733	51.92682
112	1	-41.45503205	-122.5723033	51.92682
113	1	-45.22367205	-120.3964277	51.92682
114	2	-43.96746205	-121.1217017	51.92682
115	2	-45.22367205	-118.9458777	51.92682
116	1	-42.71124205	-120.3964277	51.92682
117	2	-41.45503205	-121.1217017	51.92682
118	2	-42.71124205	-118.9458777	51.92682
119	1	-43.96746205	-118.2205977	51.92682
120	1	-45.22367205	-116.0447777	51.92682
121	2	-43.96746205	-116.7700477	51.92682
122	1	-41.45503205	-118.2205977	51.92682
123	1	-42.71124205	-116.0447777	51.92682
124	2	-41.45503205	-116.7700477	51.92682
125	2	-45.22367205	-114.5942177	51.92682
126	1	-43.96746205	-113.8689477	51.92682
127	2	-42.71124205	-114.5942177	51.92682
128	1	-41.45503205	-113.8689477	51.92682
129	1	-40.1988196	-146.5064944	51.92682
130	2	-38.9426096	-147.2317684	51.92682
131	2	-40.1988196	-145.0559444	51.92682
132	1	-37.6863896	-146.5064944	51.92682
133	2	-36.4301796	-147.2317684	51.92682
134	2	-37.6863896	-145.0559444	51.92682
135	1	-38.9426096	-144.3306644	51.92682
136	1	-40.1988196	-142.1548444	51.92682
137	2	-38.9426096	-142.8801144	51.92682
138	1	-36.4301796	-144.3306644	51.92682
139	1	-37.6863896	-142.1548444	51.92682
140	2	-36.4301796	-142.8801144	51.92682
141	2	-40.1988196	-140.7042844	51.92682
142	1	-38.9426096	-139.9790144	51.92682
143	2	-37.6863896	-140.7042844	51.92682
144	1	-36.4301796	-139.9790144	51.92682
145	1	-40.1988196	-137.8031388	51.92682
146	2	-38.9426096	-138.5284128	51.92682
147	2	-40.1988196	-136.3525888	51.92682
148	1	-37.6863896	-137.8031388	51.92682
149	2	-36.4301796	-138.5284128	51.92682
150	2	-37.6863896	-136.3525888	51.92682
151	1	-38.9426096	-135.6273088	51.92682
152	1	-40.1988196	-133.4514888	51.92682
153	2	-38.9426096	-134.1767588	51.92682
154	2	-40.1988196	-132.0009288	51.92682
155	1	-40.1988196	-129.0997833	51.92682
156	2	-40.1988196	-127.6492333	51.92682
157	1	-38.9426096	-126.9239533	51.92682
158	1	-40.1988196	-124.7481333	51.92682
159	2	-38.9426096	-125.4734033	51.92682
160	1	-37.6863896	-124.7481333	51.92682
161	2	-40.1988196	-123.2975733	51.92682
162	1	-38.9426096	-122.5723033	51.92682
163	2	-37.6863896	-123.2975733	51.92682
164	1	-36.4301796	-122.5723033	51.92682
165	1	-40.1988196	-120.3964277	51.92682
166	2	-38.9426096	-121.1217017	51.92682
167	2	-40.1988196	-118.9458777	51.92682
168	1	-37.6863896	-120.3964277	51.92682
169	2	-36.4301796	-121.1217017	51.92682
170	2	-37.6863896	-118.9458777	51.92682
171	1	-38.9426096	-118.2205977	51.92682
172	1	-40.1988196	-116.0447777	51.92682
173	2	-38.9426096	-116.7700477	51.92682
174	1	-36.4301796	-118.2205977	51.92682
175	1	-37.6863896	-116.0447777	51.92682
176	2	-36.4301796	-116.7700477	51.92682
177	2	-40.1988196	-114.5942177	51.92682
178	1	-38.9426096	-113.8689477	51.92682
179	2	-37.6863896	-114.5942177	51.92682
180	1	-36.4301796	-113.8689477	51.92682
181	1	-35.17396715	-146.5064944	51.92682
182	2	-33.91775715	-147.2317684	51.92682
183	2	-35.17396715	-145.0559444	51.92682
184	1	-32.66153715	-146.5064944	51.92682
185	2	-31.40532715	-147.2317684	51.92682
186	2	-32.66153715	-145.0559444	51.92682
187	1	-33.91775715	-144.3306644	51.92682
188	1	-35.17396715	-142.1548444	51.92682
189	2	-33.91775715	-142.8801144	51.92682
190	1	-31.40532715	-144.3306644	51.92682
191	1	-32.66153715	-142.1548444	51.92682
192	2	-31.40532715	-142.8801144	51.92682
193	2	-35.17396715	-140.7042844	51.92682
194	1	-33.91775715	-139.9790144	51.92682
195	2	-32.66153715	-140.7042844	51.92682
196	1	-31.40532715	-139.9790144	51.92682
197	1	-35.17396715	-137.8031388	51.92682
198	2	-33.91775715	-138.5284128	51.92682
199	1	-32.66153715	-137.8031388	51.92682
200	2	-31.40532715	-138.5284128	51.92682
201	2	-35.17396715	-123.2975733	51.92682
202	1	-33.91775715	-122.5723033	51.92682
203	2	-32.66153715	-123.2975733	51.92682
204	1	-31.40532715	-122.5723033	51.92682
205	1	-35.17396715	-120.3964277	51.92682
206	2	-33.91775715	-121.1217017	51.92682
207	2	-35.17396715	-118.9458777	51.92682
208	1	-32.66153715	-120.3964277	51.92682
209	2	-31.40532715	-121.1217017	51.92682
210	2	-32.66153715	-118.9458777	51.92682
211	1	-33.91775715	-118.2205977	51.92682
212	1	-35.17396715	-116.0447777	51.92682
213	2	-33.91775715	-116.7700477	51.92682
214	1	-31.40532715	-118.2205977	51.92682
215	1	-32.66153715	-116.0447777	51.92682
216	2	-31.40532715	-116.7700477	51.92682
217	2	-35.17396715	-114.5942177	51.92682
218	1	-33.91775715	-113.8689477	51.92682
219	2	-32.66153715	-114.5942177	51.92682
220	1	-31.40532715	-113.8689477	51.92682
221	1	-30.1491147	-146.5064944	51.92682
222	2	-28.8929047	-147.2317684	51.92682
223	2	-30.1491147	-145.0559444	51.92682
224	1	-27.6366847	-146.5064944	51.92682
225	2	-26.3804747	-147.2317684	51.92682
226	2	-27.6366847	-145.0559444	51.92682
227	1	-28.8929047	-144.3306644	51.92682
228	1	-30.1491147	-142.1548444	51.92682
229	2	-28.8929047	-142.8801144	51.92682
230	1	-26.3804747	-144.3306644	51.92682
231	1	-27.6366847	-142.1548444	51.92682
232	2	-26.3804747	-142.8801144	51.92682
233	2	-30.1491147	-140.7042844	51.92682
234	1	-28.8929047	-139.9790144	51.92682
235	2	-27.6366847	-140.7042844	51.92682
236	1	-26.3804747	-139.9790144	51.92682
237	1	-30.1491147	-137.8031388	51.92682
238	2	-28.8929047	-138.5284128	51.92682
239	1	-27.6366847	-137.8031388	51.92682
240	2	-26.3804747	-138.5284128	51.92682
241	2	-27.6366847	-136.3525888	51.92682
242	1	-26.3804747	-135.6273088	51.92682
243	2	-26.3804747	-134.1767588	51.92682
244	1	-26.3804747	-126.9239533	51.92682
245	1	-27.6366847	-124.7481333	51.92682
246	2	-26.3804747	-125.4734033	51.92682
247	2	-30.1491147	-123.2975733	51.92682
248	1	-28.8929047	-122.5723033	51.92682
249	2	-27.6366847	-123.2975733	51.92682
250	1	-26.3804747	-122.5723033	51.92682
251	1	-30.1491147	-120.3964277	51.92682
252	2	-28.8929047	-121.1217017	51.92682
253	2	-30.1491147	-118.9458777	51.92682
254	1	-27.6366847	-120.3964277	51.92682
255	2	-26.3804747	-121.1217017	51.92682
256	2	-27.6366847	-118.9458777	51.92682
257	1	-28.8929047	-118.2205977	51.92682
258	1	-30.1491147	-116.0447777	51.92682
259	2	-28.8929047	-116.7700477	51.92682
260	1	-26.3804747	-118.2205977	51.92682
261	1	-27.6366847	-116.0447777	51.92682
262	2	-26.3804747	-116.7700477	51.92682
263	2	-30.1491147	-114.5942177	51.92682
264	1	-28.8929047	-113.8689477	51.92682
265	2	-27.6366847	-114.5942177	51.92682
266	1	-26.3804747	-113.8689477	51.92682
267	1	-25.12426225	-146.5064944	51.92682
268	2	-23.86805225	-147.2317684	51.92682
269	2	-25.12426225	-145.0559444	51.92682
270	1	-22.61183225	-146.5064944	51.92682
271	2	-21.35562225	-147.2317684	51.92682
272	2	-22.61183225	-145.0559444	51.92682
273	1	-23.86805225	-144.3306644	51.92682
274	1	-25.12426225	-142.1548444	51.92682
275	2	-23.86805225	-142.8801144	51.92682
276	1	-21.35562225	-144.3306644	51.92682
277	1	-22.61183225	-142.1548444	51.92682
278	2	-21.35562225	-142.8801144	51.92682
279	2	-25.12426225	-140.7042844	51.92682
280	1	-23.86805225	-139.9790144	51.92682
281	2	-22.61183225	-140.7042844	51.92682
282	1	-21.35562225	-139.9790144	51.92682
283	1	-25.12426225	-137.8031388	51.92682
284	2	-23.86805225	-138.5284128	51.92682
285	2	-25.12426225	-136.3525888	51.92682
286	1	-22.61183225	-137.8031388	51.92682
287	2	-21.35562225	-138.5284128	51.92682
288	2	-22.61183225	-136.3525888	51.92682
289	1	-23.86805225	-135.6273088	51.92682
290	1	-25.12426225	-133.4514888	51.92682
291	2	-23.86805225	-134.1767588	51.92682
292	1	-21.35562225	-135.6273088	51.92682
293	1	-22.61183225	-133.4514888	51.92682
294	2	-21.35562225	-134.1767588	51.92682
295	2	-25.12426225	-132.0009288	51.92682
296	1	-23.86805225	-131.2756588	51.92682
297	2	-22.61183225	-132.0009288	51.92682
298	1	-21.35562225	-131.2756588	51.92682
299	1	-25.12426225	-129.0997833	51.92682
300	2	-23.86805225	-129.8250573	51.92682
301	2	-25.12426225	-127.6492333	51.92682
302	1	-22.61183225	-129.0997833	51.92682
303	2	-21.35562225	-129.8250573	51.92682
304	2	-22.61183225	-127.6492333	51.92682
305	1	-23.86805225	-126.9239533	51.92682
306	1	-25.12426225	-124.7481333	51.92682
307	2	-23.86805225	-125.4734033	51.92682
308	1	-21.35562225	-126.9239533	51.92682
309	1	-22.61183225	-124.7481333	51.92682
310	2	-21.35562225	-125.4734033	51.92682
311	2	-25.12426225	-123.2975733	51.92682
312	1	-23.86805225	-122.5723033	51.92682
313	2	-22.61183225	-123.2975733	51.92682
314	1	-21.35562225	-122.5723033	51.92682
315	1	-25.12426225	-120.3964277	51.92682
316	2	-23.86805225	-121.1217017	51.92682
317	2	-25.12426225	-118.9458777	51.92682
318	1	-22.61183225	-120.3964277	51.92682
319	2	-21.35562225	-121.1217017	51.92682
320	2	-22.61183225	-118.9458777	51.92682
321	1	-23.86805225	-118.2205977	51.92682
322	1	-25.12426225	-116.0447777	51.92682
323	2	-23.86805225	-116.7700477	51.92682
324	1	-21.35562225	-118.2205977	51.92682
325	1	-22.61183225	-116.0447777	51.92682
326	2	-21.35562225	-116.7700477	51.92682
327	2	-25.12426225	-114.5942177	51.92682
328	1	-23.86805225	-113.8689477	51.92682
329	2	-22.61183225	-114.5942177	51.92682
330	1	-21.35562225	-113.8689477	51.92682
331	1	-20.0994098	-146.5064944	51.92682
332	2	-18.8431998	-147.2317684	51.92682
333	2	-20.0994098	-145.0559444	51.92682
334	1	-17.5869798	-146.5064944	51.92682
335	2	-16.3307698	-147.2317684	51.92682
336	2	-17.5869798	-145.0559444	51.92682
337	1	-18.8431998	-144.3306644	51.92682
338	1	-20.0994098	-142.1548444	51.92682
339	2	-18.8431998	-142.8801144	51.92682
340	1	-16.3307698	-144.3306644	51.92682
341	1	-17.5869798	-142.1548444	51.92682
342	2	-16.3307698	-142.8801144	51.92682
343	2	-20.0994098	-140.7042844	51.92682
344	1	-18.8431998	-139.9790144	51.92682
345	2	-17.5869798	-140.7042844	51.92682
346	1	-16.3307698	-139.9790144	51.92682
347	1	-20.0994098	-137.8031388	51.92682
348	2	-18.8431998	-138.5284128	51.92682
349	2	-20.0994098	-136.3525888	51.92682
350	1	-17.5869798	-137.8031388	51.92682
351	2	-16.3307698	-138.5284128	51.92682
352	2	-17.5869798	-136.3525888	51.92682
353	1	-18.8431998	-135.6273088	51.92682
354	1	-20.0994098	-133.4514888	51.92682
355	2	-18.8431998	-134.1767588	51.92682
356	1	-16.3307698	-135.6273088	51.92682
357	1	-17.5869798	-133.4514888	51.92682
358	2	-16.3307698	-134.1767588	51.92682
359	2	-20.0994098	-132.0009288	51.92682
360	1	-18.8431998	-131.2756588	51.92682
361	2	-17.5869798	-132.0009288	51.92682
362	1	-16.3307698	-131.2756588	51.92682
363	1	-20.0994098	-129.0997833	51.92682
364	2	-18.8431998	-129.8250573	51.92682
365	2	-20.0994098	-127.6492333	51.92682
366	1	-17.5869798	-129.0997833	51.92682
367	2	-16.3307698	-129.8250573	51.92682
368	2	-17.5869798	-127.6492333	51.92682
369	1	-18.8431998	-126.9239533	51.92682
370	1	-20.0994098	-124.7481333	51.92682
371	2	-18.8431998	-125.4734033	51.92682
372	1	-16.3307698	-126.9239533	51.92682
373	1	-17.5869798	-124.7481333	51.92682
374	2	-16.3307698	-125.4734033	51.92682
375	2	-20.0994098	-123.2975733	51.92682
376	1	-18.8431998	-122.5723033	51.92682
377	2	-17.5869798	-123.2975733	51.92682
378	1	-16.3307698	-122.5723033	51.92682
379	1	-20.0994098	-120.3964277	51.92682
380	2	-18.8431998	-121.1217017	51.92682
381	2	-20.0994098	-118.9458777	51.92682
382	1	-17.5869798	-120.3964277	51.92682
383	2	-16.3307698	-121.1217017	51.92682
384	2	-17.5869798	-118.9458777	51.92682
385	1	-18.8431998	-118.2205977	51.92682
386	1	-20.0994098	-116.0447777	51.92682
387	2	-18.8431998	-116.7700477	51.92682
388	1	-16.3307698	-118.2205977	51.92682
389	1	-17.5869798	-116.0447777	51.92682
390	2	-16.3307698	-116.7700477	51.92682
391	2	-20.0994098	-114.5942177	51.92682
392	1	-18.8431998	-113.8689477	51.92682
393	2	-17.5869798	-114.5942177	51.92682
394	1	-16.3307698	-113.8689477	51.92682
395	1	-50.2485245	-111.6930722	51.92682
396	2	-48.9923145	-112.4183462	51.92682
397	2	-50.2485245	-110.2425222	51.92682
398	1	-47.7360945	-111.6930722	51.92682
399	2	-46.4798845	-112.4183462	51.92682
400	2	-47.7360945	-110.2425222	51.92682
401	1	-48.9923145	-109.5172422	51.92682
402	1	-50.2485245	-107.3414222	51.92682
403	2	-48.9923145	-108.0666922	51.92682
404	1	-46.4798845	-109.5172422	51.92682
405	1	-47.7360945	-107.3414222	51.92682
406	2	-46.4798845	-108.0666922	51.92682
407	2	-50.2485245	-105.8908622	51.92682
408	1	-48.9923145	-105.1655922	51.92682
409	2	-47.7360945	-105.8908622	51.92682
410	1	-46.4798845	-105.1655922	51.92682
411	1	-50.2485245	-102.9897166	51.92682
412	2	-48.9923145	-103.7149906	51.92682
413	2	-50.2485245	-101.5391666	51.92682
414	1	-47.7360945	-102.9897166	51.92682
415	2	-46.4798845	-103.7149906	51.92682
416	2	-47.7360945	-101.5391666	51.92682
417	1	-48.9923145	-100.8138866	51.92682
418	1	-50.2485245	-98.6380666	51.92682
419	2	-48.9923145	-99.3633366	51.92682
420	1	-46.4798845	-100.8138866	51.92682
421	1	-47.7360945	-98.6380666	51.92682
422	2	-46.4798845	-99.3633366	51.92682
423	2	-50.2485245	-97.1875066	51.92682
424	1	-48.9923145	-96.4622366	51.92682
425	2	-47.7360945	-97.1875066	51.92682
426	1	-46.4798845	-96.4622366	51.92682
427	1	-50.2485245	-94.28636105	51.92682
428	2	-48.9923145	-95.01163505	51.92682
429	2	-50.2485245	-92.83581105	51.92682
430	1	-47.7360945	-94.28636105	51.92682
431	2	-46.4798845	-95.01163505	51.92682
432	2	-47.7360945	-92.83581105	51.92682
433	1	-48.9923145	-92.11053105	51.92682
434	1	-50.2485245	-89.93471105	51.92682
435	2	-48.9923145	-90.65998105	51.92682
436	1	-46.4798845	-92.11053105	51.92682
437	1	-47.7360945	-89.93471105	51.92682
438	2	-46.4798845	-90.65998105	51.92682
439	2	-50.2485245	-88.48415105	51.92682
440	1	-48.9923145	-87.75888105	51.92682
441	2	-47.7360945	-88.48415105	51.92682
442	1	-46.4798845	-87.75888105	51.92682
443	1	-50.2485245	-85.5830055	51.92682
444	2	-48.9923145	-86.3082795	51.92682
445	2	-50.2485245	-84.1324555	51.92682
446	1	-47.7360945	-85.5830055	51.92682
447	2	-46.4798845	-86.3082795	51.92682
448	2	-47.7360945	-84.1324555	51.92682
449	1	-48.9923145	-83.4071755	51.92682
450	1	-50.2485245	-81.2313555	51.92682
451	2	-48.9923145	-81.9566255	51.92682
452	1	-46.4798845	-83.4071755	51.92682
453	1	-47.7360945	-81.2313555	51.92682
454	2	-46.4798845	-81.9566255	51.92682
455	2	-50.2485245	-79.7807955	51.92682
456	1	-48.9923145	-79.0555255	51.92682
457	2	-47.7360945	-79.7807955	51.92682
458	1	-46.4798845	-79.0555255	51.92682
459	1	-45.22367205	-111.6930722	51.92682
460	2	-43.96746205	-112.4183462	51.92682
461	2	-45.22367205	-110.2425222	51.92682
462	1	-42.71124205	-111.6930722	51.92682
463	2	-41.45503205	-112.4183462	51.92682
464	2	-42.71124205	-110.2425222	51.92682
465	1	-43.96746205	-109.5172422	51.92682
466	1	-45.22367205	-107.3414222	51.92682
467	2	-43.96746205	-108.0666922	51.92682
468	1	-41.45503205	-109.5172422	51.92682
469	1	-42.71124205	-107.3414222	51.92682
470	2	-41.45503205	-108.0666922	51.92682
471	2	-45.22367205	-105.8908622	51.92682
472	1	-43.96746205	-105.1655922	51.92682
473	2	-42.71124205	-105.8908622	51.92682
474	1	-41.45503205	-105.1655922	51.92682
475	1	-45.22367205	-102.9897166	51.92682
476	2	-43.96746205	-103.7149906	51.92682
477	2	-45.22367205	-101.5391666	51.92682
478	1	-42.71124205	-102.9897166	51.92682
479	2	-41.45503205	-103.7149906	51.92682
480	2	-42.71124205	-101.5391666	51.92682
481	1	-43.96746205	-100.8138866	51.92682
482	1	-45.22367205	-98.6380666	51.92682
483	2	-43.96746205	-99.3633366	51.92682
484	1	-41.45503205	-100.8138866	51.92682
485	1	-42.71124205	-98.6380666	51.92682
486	2	-41.45503205	-99.3633366	51.92682
487	2	-45.22367205	-97.1875066	51.92682
488	1	-43.96746205	-96.4622366	51.92682
489	2	-42.71124205	-97.1875066	51.92682
490	1	-41.45503205	-96.4622366	51.92682
491	1	-45.22367205	-94.28636105	51.92682
492	2	-43.96746205	-95.01163505	51.92682
493	2	-45.22367205	-92.83581105	51.92682
494	1	-42.71124205	-94.28636105	51.92682
495	2	-41.45503205	-95.01163505	51.92682
496	2	-42.71124205	-92.83581105	51.92682
497	1	-43.96746205	-92.11053105	51.92682
498	1	-45.22367205	-89.93471105	51.92682
499	2	-43.96746205	-90.65998105	51.92682
500	1	-41.45503205	-92.11053105	51.92682
501	1	-42.71124205	-89.93471105	51.92682
502	2	-41.45503205	-90.65998105	51.92682
503	2	-45.22367205	-88.48415105	51.92682
504	1	-43.96746205	-87.75888105	51.92682
505	2	-42.71124205	-88.48415105	51.92682
506	1	-41.45503205	-87.75888105	51.92682
507	1	-45.22367205	-85.5830055	51.92682
508	2	-43.96746205	-86.3082795	51.92682
509	2	-45.22367205	-84.1324555	51.92682
510	1	-42.71124205	-85.5830055	51.92682
511	2	-41.45503205	-86.3082795	51.92682
512	2	-42.71124205	-84.1324555	51.92682
513	1	-43.96746205	-83.4071755	51.92682
514	1	-45.22367205	-81.2313555	51.92682
515	2	-43.96746205	-81.9566255	51.92682
516	1	-41.45503205	-83.4071755	51.92682
517	1	-42.71124205	-81.2313555	51.92682
518	2	-41.45503205	-81.9566255	51.92682
519	2	-45.22367205	-79.7807955	51.92682
520	1	-43.96746205	-79.0555255	51.92682
521	2	-42.71124205	-79.7807955	51.92682
522	1	-41.45503205	-79.0555255	51.92682
523	1	-40.1988196	-111.6930722	51.92682
524	2	-38.9426096	-112.4183462	51.92682
525	2	-40.1988196	-110.2425222	51.92682
526	1	-37.6863896	-111.6930722	51.92682
527	2	-36.4301796	-112.4183462	51.92682
528	2	-37.6863896	-110.2425222	51.92682
529	1	-38.9426096	-109.5172422	51.92682
530	1	-40.1988196	-107.3414222	51.92682
531	2	-38.9426096	-108.0666922	51.92682
532	1	-36.4301796	-109.5172422	51.92682
533	1	-37.6863896	-107.3414222	51.92682
534	2	-36.4301796	-108.0666922	51.92682
535	2	-40.1988196	-105.8908622	51.92682
536	1	-38.9426096	-105.1655922	51.92682
537	2	-37.6863896	-105.8908622	51.92682
538	1	-36.4301796	-105.1655922	51.92682
539	1	-40.1988196	-102.9897166	51.92682
540	2	-38.9426096	-103.7149906	51.92682
541	2	-40.1988196	-101.5391666	51.92682
542	1	-37.6863896	-102.9897166	51.92682
543	2	-36.4301796	-103.7149906	51.92682
544	2	-37.6863896	-101.5391666	51.92682
545	1	-38.9426096	-100.8138866	51.92682
546	1	-40.1988196	-98.6380666	51.92682
547	2	-38.9426096	-99.3633366	51.92682
548	2	-40.1988196	-97.1875066	51.92682
549	1	-40.1988196	-94.28636105	51.92682
550	2	-40.1988196	-92.83581105	51.92682
551	1	-38.9426096	-92.11053105	51.92682
552	1	-40.1988196	-89.93471105	51.92682
553	2	-38.9426096	-90.65998105	51.92682
554	1	-37.6863896	-89.93471105	51.92682
555	2	-40.1988196	-88.48415105	51.92682
556	1	-38.9426096	-87.75888105	51.92682
557	2	-37.6863896	-88.48415105	51.92682
558	1	-36.4301796	-87.75888105	51.92682
559	1	-40.1988196	-85.5830055	51.92682
560	2	-38.9426096	-86.3082795	51.92682
561	2	-40.1988196	-84.1324555	51.92682
562	1	-37.6863896	-85.5830055	51.92682
563	2	-36.4301796	-86.3082795	51.92682
564	2	-37.6863896	-84.1324555	51.92682
565	1	-38.9426096	-83.4071755	51.92682
566	1	-40.1988196	-81.2313555	51.92682
567	2	-38.9426096	-81.9566255	51.92682
568	1	-36.4301796	-83.4071755	51.92682
569	1	-37.6863896	-81.2313555	51.92682
570	2	-36.4301796	-81.9566255	51.92682
571	2	-40.1988196	-79.7807955	51.92682
572	1	-38.9426096	-79.0555255	51.92682
573	2	-37.6863896	-79.7807955	51.92682
574	1	-36.4301796	-79.0555255	51.92682
575	1	-35.17396715	-111.6930722	51.92682
576	2	-33.91775715	-112.4183462	51.92682
577	2	-35.17396715	-110.2425222	51.92682
578	1	-32.66153715	-111.6930722	51.92682
579	2	-31.40532715	-112.4183462	51.92682
580	2	-32.66153715	-110.2425222	51.92682
581	1	-33.91775715	-109.5172422	51.92682
582	1	-35.17396715	-107.3414222	51.92682
583	2	-33.91775715	-108.0666922	51.92682
584	1	-31.40532715	-109.5172422	51.92682
585	1	-32.66153715	-107.3414222	51.92682
586	2	-31.40532715	-108.0666922	51.92682
587	2	-35.17396715	-105.8908622	51.92682
588	1	-33.91775715	-105.1655922	51.92682
589	2	-32.66153715	-105.8908622	51.92682
590	1	-31.40532715	-105.1655922	51.92682
591	1	-35.17396715	-102.9897166	51.92682
592	2	-33.91775715	-103.7149906	51.92682
593	1	-32.66153715	-102.9897166	51.92682
594	2	-31.40532715	-103.7149906	51.92682
595	2	-35.17396715	-88.48415105	51.92682
596	1	-33.91775715	-87.75888105	51.92682
597	2	-32.66153715	-88.48415105	51.92682
598	1	-31.40532715	-87.75888105	51.92682
599	1	-35.17396715	-85.5830055	51.92682
600	2	-33.91775715	-86.3082795	51.92682
601	2	-35.17396715	-84.1324555	51.92682
602	1	-32.66153715	-85.5830055	51.92682
603	2	-31.40532715	-86.3082795	51.92682
604	2	-32.66153715	-84.1324555	51.92682
605	1	-33.91775715	-83.4071755	51.92682
606	1	-35.17396715	-81.2313555	51.92682
607	2	-33.91775715	-81.9566255	51.92682
608	1	-31.40532715	-83.4071755	51.92682
609	1	-32.66153715	-81.2313555	51.92682
610	2	-31.40532715	-81.9566255	51.92682
611	2	-35.17396715	-79.7807955	51.92682
612	1	-33.91775715	-79.0555255	51.92682
613	2	-32.66153715	-79.7807955	51.92682
614	1	-31.40532715	-79.0555255	51.92682
615	1	-30.1491147	-111.6930722	51.92682
616	2	-28.8929047	-112.4183462	51.92682
617	2	-30.1491147	-110.2425222	51.92682
618	1	-27.6366847	-111.6930722	51.92682
619	2	-26.3804747	-112.4183462	51.92682
620	2	-27.6366847	-110.2425222	51.92682
621	1	-28.8929047	-109.5172422	51.92682
622	1	-30.1491147	-107.3414222	51.92682
623	2	-28.8929047	-108.0666922	51.92682
624	1	-26.3804747	-109.5172422	51.92682
625	1	-27.6366847	-107.3414222	51.92682
626	2	-26.3804747	-108.0666922	51.92682
627	2	-30.1491147	-105.8908622	51.92682
628	1	-28.8929047	-105.1655922	51.92682
629	2	-27.6366847	-105.8908622	51.92682
630	1	-26.3804747	-105.1655922	51.92682
631	1	-30.1491147	-102.9897166	51.92682
632	2	-28.8929047	-103.7149906	51.92682
633	1	-27.6366847	-102.9897166	51.92682
634	2	-26.3804747	-103.7149906	51.92682
635	2	-27.6366847	-101.5391666	51.92682
636	1	-26.3804747	-100.8138866	51.92682
637	2	-26.3804747	-99.3633366	51.92682
638	1	-26.3804747	-92.11053105	51.92682
639	1	-27.6366847	-89.93471105	51.92682
640	2	-26.3804747	-90.65998105	51.92682
641	2	-30.1491147	-88.48415105	51.92682
642	1	-28.8929047	-87.75888105	51.92682
643	2	-27.6366847	-88.48415105	51.92682
644	1	-26.3804747	-87.75888105	51.92682
645	1	-30.1491147	-85.5830055	51.92682
646	2	-28.8929047	-86.3082795	51.92682
647	2	-30.1491147	-84.1324555	51.92682
648	1	-27.6366847	-85.5830055	51.92682
649	2	-26.3804747	-86.3082795	51.92682
650	2	-27.6366847	-84.1324555	51.92682
651	1	-28.8929047	-83.4071755	51.92682
652	1	-30.1491147	-81.2313555	51.92682
653	2	-28.8929047	-81.9566255	51.92682
654	1	-26.3804747	-83.4071755	51.92682
655	1	-27.6366847	-81.2313555	51.92682
656	2	-26.3804747	-81.9566255	51.92682
657	2	-30.1491147	-79.7807955	51.92682
658	1	-28.8929047	-79.0555255	51.92682
659	2	-27.6366847	-79.7807955	51.92682
660	1	-26.3804747	-79.0555255	51.92682
661	1	-25.12426225	-111.6930722	51.92682
662	2	-23.86805225	-112.4183462	51.92682
663	2	-25.12426225	-110.2425222	51.92682
664	1	-22.61183225	-111.6930722	51.92682
665	2	-21.35562225	-112.4183462	51.92682
666	2	-22.61183225	-110.2425222	51.92682
667	1	-23.86805225	-109.5172422	51.92682
668	1	-25.12426225	-107.3414222	51.92682
669	2	-23.86805225	-108.0666922	51.92682
670	1	-21.35562225	-109.5172422	51.92682
671	1	-22.61183225	-107.3414222	51.92682
672	2	-21.35562225	-108.0666922	51.92682
673	2	-25.12426225	-105.8908622	51.92682
674	1	-23.86805225	-105.1655922	51.92682
675	2	-22.61183225	-105.8908622	51.92682
676	1	-21.35562225	-105.1655922	51.92682
677	1	-25.12426225	-102.9897166	51.92682
678	2	-23.86805225	-103.7149906	51.92682
679	2	-25.12426225	-101.5391666	51.92682
680	1	-22.61183225	-102.9897166	51.92682
681	2	-21.35562225	-103.7149906	51.92682
682	2	-22.61183225	-101.5391666	51.92682
683	1	-23.86805225	-100.8138866	51.92682
684	1	-25.12426225	-98.6380666	51.92682
685	2	-23.86805225	-99.3633366	51.92682
686	1	-21.35562225	-100.8138866	51.92682
687	1	-22.61183225	-98.6380666	51.92682
688	2	-21.35562225	-99.3633366	51.92682
689	2	-25.12426225	-97.1875066	51.92682
690	1	-23.86805225	-96.4622366	51.92682
691	2	-22.61183225	-97.1875066	51.92682
692	1	-21.35562225	-96.4622366	51.92682
693	1	-25.12426225	-94.28636105	51.92682
694	2	-23.86805225	-95.01163505	51.92682
695	2	-25.12426225	-92.83581105	51.92682
696	1	-22.61183225	-94.28636105	51.92682
697	2	-21.35562225	-95.01163505	51.92682
698	2	-22.61183225	-92.83581105	51.92682
699	1	-23.86805225	-92.11053105	51.92682
700	1	-25.12426225	-89.93471105	51.92682
701	2	-23.86805225	-90.65998105	51.92682
702	1	-21.35562225	-92.11053105	51.92682
703	1	-22.61183225	-89.93471105	51.92682
704	2	-21.35562225	-90.65998105	51.92682
705	2	-25.12426225	-88.48415105	51.92682
706	1	-23.86805225	-87.75888105	51.92682
707	2	-22.61183225	-88.48415105	51.92682
708	1	-21.35562225	-87.75888105	51.92682
709	1	-25.12426225	-85.5830055	51.92682
710	2	-23.86805225	-86.3082795	51.92682
711	2	-25.12426225	-84.1324555	51.92682
712	1	-22.61183225	-85.5830055	51.92682
713	2	-21.35562225	-86.3082795	51.92682
714	2	-22.61183225	-84.1324555	51.92682
715	1	-23.86805225	-83.4071755	51.92682
716	1	-25.12426225	-81.2313555	51.92682
717	2	-23.86805225	-81.9566255	51.92682
718	1	-21.35562225	-83.4071755	51.92682
719	1	-22.61183225	-81.2313555	51.92682
720	2	-21.35562225	-81.9566255	51.92682
721	2	-25.12426225	-79.7807955	51.92682
722	1	-23.86805225	-79.0555255	51.92682
723	2	-22.61183225	-79.7807955	51.92682
724	1	-21.35562225	-79.0555255	51.92682
725	1	-20.0994098	-111.6930722	51.92682
726	2	-18.8431998	-112.4183462	51.92682
727	2	-20.0994098	-110.2425222	51.92682
728	1	-17.5869798	-111.6930722	51.92682
729	2	-16.3307698	-112.4183462	51.92682
730	2	-17.5869798	-110.2425222	51.92682
731	1	-18.8431998	-109.5172422	51.92682
732	1	-20.0994098	-107.3414222	51.92682
733	2	-18.8431998	-108.0666922	51.92682
734	1	-16.3307698	-109.5172422	51.92682
735	1	-17.5869798	-107.3414222	51.92682
736	2	-16.3307698	-108.0666922	51.92682
737	2	-20.0994098	-105.8908622	51.92682
738	1	-18.8431998	-105.1655922	51.92682
739	2	-17.5869798	-105.8908622	51.92682
740	1	-16.3307698	-105.1655922	51.92682
741	1	-20.0994098	-102.9897166	51.92682
742	2	-18.8431998	-103.7149906	51.92682
743	2	-20.0994098	-101.5391666	51.92682
744	1	-17.5869798	-102.9897166	51.92682
745	2	-16.3307698	-103.7149906	51.92682
746	2	-17.5869798	-101.5391666	51.92682
747	1	-18.8431998	-100.8138866	51.92682
748	1	-20.0994098	-98.6380666	51.92682
749	2	-18.8431998	-99.3633366	51.92682
750	1	-16.3307698	-100.8138866	51.92682
751	1	-17.5869798	-98.6380666	51.92682
752	2	-16.3307698	-99.3633366	51.92682
753	2	-20.0994098	-97.1875066	51.92682
754	1	-18.8431998	-96.4622366	51.92682
755	2	-17.5869798	-97.1875066	51.92682
756	1	-16.3307698	-96.4622366	51.92682
757	1	-20.0994098	-94.28636105	51.92682
758	2	-18.8431998	-95.01163505	51.92682
759	2	-20.0994098	-92.83581105	51.92682
760	1	-17.5869798	-94.28636105	51.92682
761	2	-16.3307698	-95.01163505	51.92682
762	2	-17.5869798	-92.83581105	51.92682
763	1	-18.8431998	-92.11053105	51.92682
764	1	-20.0994098	-89.93471105	51.92682
765	2	-18.8431998	-90.65998105	51.92682
766	1	-16.3307698	-92.11053105	51.92682
767	1	-17.5869798	-89.93471105	51.92682
768	2	-16.3307698	-90.65998105	51.92682
769	2	-20.0994098	-88.48415105	51.92682
770	1	-18.8431998	-87.75888105	51.92682
771	2	-17.5869798	-88.48415105	51.92682
772	1	-16.3307698	-87.75888105	51.92682
773	1	-20.0994098	-85.5830055	51.92682
774	2	-18.8431998	-86.3082795	51.92682
775	2	-20.0994098	-84.1324555	51.92682
776	1	-17.5869798	-85.5830055	51.92682
777	2	-16.3307698	-86.3082795	51.92682
778	2	-17.5869798	-84.1324555	51.92682
779	1	-18.8431998	-83.4071755	51.92682
780	1	-20.0994098	-81.2313555	51.92682
781	2	-18.8431998	-81.9566255	51.92682
782	1	-16.3307698	-83.4071755	51.92682
783	1	-17.5869798	-81.2313555	51.92682
784	2	-16.3307698	-81.9566255	51.92682
785	2	-20.0994098	-79.7807955	51.92682
786	1	-18.8431998	-79.0555255	51.92682
787	2	-17.5869798	-79.7807955	51.92682
788	1	-16.3307698	-79.0555255	51.92682
789	1	-50.2485245	-76.87964995	51.92682
790	2	-48.9923145	-77.60492395	51.92682
791	2	-50.2485245	-75.42909995	51.92682
792	1	-47.7360945	-76.87964995	51.92682
793	2	-46.4798845	-77.60492395	51.92682
794	2	-47.7360945	-75.42909995	51.92682
795	1	-48.9923145	-74.70381995	51.92682
796	1	-50.2485245	-72.52799995	51.92682
797	2	-48.9923145	-73.25326995	51.92682
798	1	-46.4798845	-74.70381995	51.92682
799	1	-47.7360945	-72.52799995	51.92682
800	2	-46.4798845	-73.25326995	51.92682
801	2	-50.2485245	-71.07743995	51.92682
802	1	-48.9923145	-70.35216995	51.92682
803	2	-47.7360945	-71.07743995	51.92682
804	1	-46.4798845	-70.35216995	51.92682
805	1	-50.2485245	-68.1762944	51.92682
806	2	-48.9923145	-68.9015684	51.92682
807	2	-50.2485245	-66.7257444	51.92682
808	1	-47.7360945	-68.1762944	51.92682
809	2	-46.4798845	-68.9015684	51.92682
810	2	-47.7360945	-66.7257444	51.92682
811	1	-48.9923145	-66.0004644	51.92682
812	1	-50.2485245	-63.8246444	51.92682
813	2	-48.9923145	-64.5499144	51.92682
814	1	-46.4798845	-66.0004644	51.92682
815	1	-47.7360945	-63.8246444	51.92682
816	2	-46.4798845	-64.5499144	51.92682
817	2	-50.2485245	-62.3740844	51.92682
818	1	-48.9923145	-61.6488144	51.92682
819	2	-47.7360945	-62.3740844	51.92682
820	1	-46.4798845	-61.6488144	51.92682
821	1	-50.2485245	-59.47293885	51.92682
822	2	-48.9923145	-60.19821285	51.92682
823	2	-50.2485245	-58.02238885	51.92682
824	1	-47.7360945	-59.47293885	51.92682
825	2	-46.4798845	-60.19821285	51.92682
826	2	-47.7360945	-58.02238885	51.92682
827	1	-48.9923145	-57.29710885	51.92682
828	1	-50.2485245	-55.12128885	51.92682
829	2	-48.9923145	-55.84655885	51.92682
830	1	-46.4798845	-57.29710885	51.92682
831	1	-47.7360945	-55.12128885	51.92682
832	2	-46.4798845	-55.84655885	51.92682
833	2	-50.2485245	-53.67072885	51.92682
834	1	-48.9923145	-52.94545885	51.92682
835	2	-47.7360945	-53.67072885	51.92682
836	1	-46.4798845	-52.94545885	51.92682
837	1	-50.2485245	-50.7695833	51.92682
838	2	-48.9923145	-51.4948573	51.92682
839	2	-50.2485245	-49.3190333	51.92682
840	1	-47.7360945	-50.7695833	51.92682
841	2	-46.4798845	-51.4948573	51.92682
842	2	-47.7360945	-49.3190333	51.92682
843	1	-48.9923145	-48.5937533	51.92682
844	1	-50.2485245	-46.4179333	51.92682
845	2	-48.9923145	-47.1432033	51.92682
846	1	-46.4798845	-48.5937533	51.92682
847	1	-47.7360945	-46.4179333	51.92682
848	2	-46.4798845	-47.1432033	51.92682
849	2	-50.2485245	-44.9673733	51.92682
850	1	-48.9923145	-44.2421033	51.92682
851	2	-47.7360945	-44.9673733	51.92682
852	1	-46.4798845	-44.2421033	51.92682
853	1	-45.22367205	-76.87964995	51.92682
854	2	-43.96746205	-77.60492395	51.92682
855	2	-45.22367205	-75.42909995	51.92682
856	1	-42.71124205	-76.87964995	51.92682
857	2	-41.45503205	-77.60492395	51.92682
858	2	-42.71124205	-75.42909995	51.92682
859	1	-43.96746205	-74.70381995	51.92682
860	1	-45.22367205	-72.52799995	51.92682
861	2	-43.96746205	-73.25326995	51.92682
862	1	-41.45503205	-74.70381995	51.92682
863	1	-42.71124205	-72.52799995	51.92682
864	2	-41.45503205	-73.25326995	51.92682
865	2	-45.22367205	-71.07743995	51.92682
866	1	-43.96746205	-70.35216995	51.92682
867	2	-42.71124205	-71.07743995	51.92682
868	1	-41.45503205	-70.35216995	51.92682
869	1	-45.22367205	-68.1762944	51.92682
870	2	-43.96746205	-68.9015684	51.92682
871	2	-45.22367205	-66.7257444	51.92682
872	1	-42.71124205	-68.1762944	51.92682
873	2	-41.45503205	-68.9015684	51.92682
874	2	-42.71124205	-66.7257444	51.92682
875	1	-43.96746205	-66.0004644	51.92682
876	1	-45.22367205	-63.8246444	51.92682
877	2	-43.96746205	-64.5499144	51.92682
878	1	-41.45503205	-66.0004644	51.92682
879	1	-42.71124205	-63.8246444	51.92682
880	2	-41.45503205	-64.5499144	51.92682
881	2	-45.22367205	-62.3740844	51.92682
882	1	-43.96746205	-61.6488144	51.92682
883	2	-42.71124205	-62.3740844	51.92682
884	1	-41.45503205	-61.6488144	51.92682
885	1	-45.22367205	-59.47293885	51.92682
886	2	-43.96746205	-60.19821285	51.92682
887	2	-45.22367205	-58.02238885	51.92682
888	1	-42.71124205	-59.47293885	51.92682
889	2	-41.45503205	-60.19821285	51.92682
890	2	-42.71124205	-58.02238885	51.92682
891	1	-43.96746205	-57.29710885	51.92682
892	1	-45.22367205	-55.12128885	51.92682
893	2	-43.96746205	-55.84655885	51.92682
894	1	-41.45503205	-57.29710885	51.92682
895	1	-42.71124205	-55.12128885	51.92682
896	2	-41.45503205	-55.84655885	51.92682
897	2	-45.22367205	-53.67072885	51.92682
898	1	-43.96746205	-52.94545885	51.92682
899	2	-42.71124205	-53.67072885	51.92682
900	1	-41.45503205	-52.94545885	51.92682
901	1	-45.22367205	-50.7695833	51.92682
902	2	-43.96746205	-51.4948573	51.92682
903	2	-45.22367205	-49.3190333	51.92682
904	1	-42.71124205	-50.7695833	51.92682
905	2	-41.45503205	-51.4948573	51.92682
906	2	-42.71124205	-49.3190333	51.92682
907	1	-43.96746205	-48.5937533	51.92682
908	1	-45.22367205	-46.4179333	51.92682
909	2	-43.96746205	-47.1432033	51.92682
910	1	-41.45503205	-48.5937533	51.92682
911	1	-42.71124205	-46.4179333	51.92682
912	2	-41.45503205	-47.1432033	51.92682
913	2	-45.22367205	-44.9673733	51.92682
914	1	-43.96746205	-44.2421033	51.92682
915	2	-42.71124205	-44.9673733	51.92682
916	1	-41.45503205	-44.2421033	51.92682
917	1	-40.1988196	-76.87964995	51.92682
918	2	-38.9426096	-77.60492395	51.92682
919	2	-40.1988196	-75.42909995	51.92682
920	1	-37.6863896	-76.87964995	51.92682
921	2	-36.4301796	-77.60492395	51.92682
922	2	-37.6863896	-75.42909995	51.92682
923	1	-38.9426096	-74.70381995	51.92682
924	1	-40.1988196	-72.52799995	51.92682
925	2	-38.9426096	-73.25326995	51.92682
926	1	-36.4301796	-74.70381995	51.92682
927	1	-37.6863896	-72.52799995	51.92682
928	2	-36.4301796	-73.25326995	51.92682
929	2	-40.1988196	-71.07743995	51.92682
930	1	-38.9426096	-70.35216995	51.92682
931	2	-37.6863896	-71.07743995	51.92682
932	1	-36.4301796	-70.35216995	51.92682
933	1	-40.1988196	-68.1762944	51.92682
934	2	-38.9426096	-68.9015684	51.92682
935	2	-40.1988196	-66.7257444	51.92682
936	1	-37.6863896	-68.1762944	51.92682
937	2	-36.4301796	-68.9015684	51.92682
938	2	-37.6863896	-66.7257444	51.92682
939	1	-38.9426096	-66.0004644	51.92682
940	1	-40.1988196	-63.8246444	51.92682
941	2	-38.9426096	-64.5499144	51.92682
942	2	-40.1988196	-62.3740844	51.92682
943	1	-40.1988196	-59.47293885	51.92682
944	2	-40.1988196	-58.02238885	51.92682
945	1	-38.9426096	-57.29710885	51.92682
946	1	-40.1988196	-55.12128885	51.92682
947	2	-38.9426096	-55.84655885	51.92682
948	1	-37.6863896	-55.12128885	51.92682
949	2	-40.1988196	-53.67072885	51.92682
950	1	-38.9426096	-52.94545885	51.92682
951	2	-37.6863896	-53.67072885	51.92682
952	1	-36.4301796	-52.94545885	51.92682
953	1	-40.1988196	-50.7695833	51.92682
954	2	-38.9426096	-51.4948573	51.92682
955	2	-40.1988196	-49.3190333	51.92682
956	1	-37.6863896	-50.7695833	51.92682
957	2	-36.4301796	-51.4948573	51.92682
958	2	-37.6863896	-49.3190333	51.92682
959	1	-38.9426096	-48.5937533	51.92682
960	1	-40.1988196	-46.4179333	51.92682
961	2	-38.9426096	-47.1432033	51.92682
962	1	-36.4301796	-48.5937533	51.92682
963	1	-37.6863896	-46.4179333	51.92682
964	2	-36.4301796	-47.1432033	51.92682
965	2	-40.1988196	-44.9673733	51.92682
966	1	-38.9426096	-44.2421033	51.92682
967	2	-37.6863896	-44.9673733	51.92682
968	1	-36.4301796	-44.2421033	51.92682
969	1	-35.17396715	-76.87964995	51.92682
970	2	-33.91775715	-77.60492395	51.92682
971	2	-35.17396715	-75.42909995	51.92682
972	1	-32.66153715	-76.87964995	51.92682
973	2	-31.40532715	-77.60492395	51.92682
974	2	-32.66153715	-75.42909995	51.92682
975	1	-33.91775715	-74.70381995	51.92682
976	1	-35.17396715	-72.52799995	51.92682
977	2	-33.91775715	-73.25326995	51.92682
978	1	-31.40532715	-74.70381995	51.92682
979	1	-32.66153715	-72.52799995	51.92682
980	2	-31.40532715	-73.25326995	51.92682
981	2	-35.17396715	-71.07743995	51.92682
982	1	-33.91775715	-70.35216995	51.92682
983	2	-32.66153715	-71.07743995	51.92682
984	1	-31.40532715	-70.35216995	51.92682
985	1	-35.17396715	-68.1762944	51.92682
986	2	-33.91775715	-68.9015684	51.92682
987	1	-32.66153715	-68.1762944	51.92682
988	2	-31.40532715	-68.9015684	51.92682
989	2	-35.17396715	-53.67072885	51.92682
990	1	-33.91775715	-52.94545885	51.92682
991	2	-32.66153715	-53.67072885	51.92682
992	1	-31.40532715	-52.94545885	51.92682
993	1	-35.17396715	-50.7695833	51.92682
994	2	-33.91775715	-51.4948573	51.92682
995	2	-35.17396715	-49.3190333	51.92682
996	1	-32.66153715	-50.7695833	51.92682
997	2	-31.40532715	-51.4948573	51.92682
998	2	-32.66153715	-49.3190333	51.92682
999	1	-33.91775715	-48.5937533	51.92682
1000	1	-35.17396715	-46.4179333	51.92682
1001	2	-33.91775715	-47.1432033	51.92682
1002	1	-31.40532715	-48.5937533	51.92682
1003	1	-32.66153715	-46.4179333	51.92682
1004	2	-31.40532715	-47.1432033	51.92682
1005	2	-35.17396715	-44.9673733	51.92682
1006	1	-33.91775715	-44.2421033	51.92682
1007	2	-32.66153715	-44.9673733	51.92682
1008	1	-31.40532715	-44.2421033	51.92682
1009	1	-30.1491147	-76.87964995	51.92682
1010	2	-28.8929047	-77.60492395	51.92682
1011	2	-30.1491147	-75.42909995	51.92682
1012	1	-27.6366847	-76.87964995	51.92682
1013	2	-26.3804747	-77.60492395	51.92682
1014	2	-27.6366847	-75.42909995	51.92682
1015	1	-28.8929047	-74.70381995	51.92682
1016	1	-30.1491147	-72.52799995	51.92682
1017	2	-28.8929047	-73.25326995	51.92682
1018	1	-26.3804747	-74.70381995	51.92682
1019	1	-27.6366847	-72.52799995	51.92682
1020	2	-26.3804747	-73.25326995	51.92682
1021	2	-30.1491147	-71.07743995	51.92682
1022	1	-28.8929047	-70.35216995	51.92682
1023	2	-27.6366847	-71.07743995	51.92682
1024	1	-26.3804747	-70.35216995	51.92682
1025	1	-30.1491147	-68.1762944	51.92682
1026	2	-28.8929047	-68.9015684	51.92682
1027	1	-27.6366847	-68.1762944	51.92682
1028	2	-26.3804747	-68.9015684	51.92682
1029	2	-27.6366847	-66.7257444	51.92682
1030	1	-26.3804747	-66.0004644	51.92682
1031	2	-26.3804747	-64.5499144	51.92682
1032	1	-26.3804747	-57.29710885	51.92682
1033	1	-27.6366847	-55.12128885	51.92682
1034	2	-26.3804747	-55.84655885	51.92682
1035	2	-30.1491147	-53.67072885	51.92682
1036	1	-28.8929047	-52.94545885	51.92682
1037	2	-27.6366847	-53.67072885	51.92682
1038	1	-26.3804747	-52.94545885	51.92682
1039	1	-30.1491147	-50.7695833	51.92682
1040	2	-28.8929047	-51.4948573	51.92682
1041	2	-30.1491147	-49.3190333	51.92682
1042	1	-27.6366847	-50.7695833	51.92682
1043	2	-26.3804747	-51.4948573	51.92682
1044	2	-27.6366847	-49.3190333	51.92682
1045	1	-28.8929047	-48.5937533	51.92682
1046	1	-30.1491147	-46.4179333	51.92682
1047	2	-28.8929047	-47.1432033	51.92682
1048	1	-26.3804747	-48.5937533	51.92682
1049	1	-27.6366847	-46.4179333	51.92682
1050	2	-26.3804747	-47.1432033	51.92682
1051	2	-30.1491147	-44.9673733	51.92682
1052	1	-28.8929047	-44.2421033	51.92682
1053	2	-27.6366847	-44.9673733	51.92682
1054	1	-26.3804747	-44.2421033	51.92682
1055	1	-25.12426225	-76.87964995	51.92682
1056	2	-23.86805225	-77.60492395	51.92682
1057	2	-25.12426225	-75.42909995	51.92682
1058	1	-22.61183225	-76.87964995	51.92682
1059	2	-21.35562225	-77.60492395	51.92682
1060	2	-22.61183225	-75.42909995	51.92682
1061	1	-23.86805225	-74.70381995	51.92682
1062	1	-25.12426225	-72.52799995	51.92682
1063	2	-23.86805225	-73.25326995	51.92682
1064	1	-21.35562225	-74.70381995	51.92682
1065	1	-22.61183225	-72.52799995	51.92682
1066	2	-21.35562225	-73.25326995	51.92682
1067	2	-25.12426225	-71.07743995	51.92682
1068	1	-23.86805225	-70.35216995	51.92682
1069	2	-22.61183225	-71.07743995	51.92682
1070	1	-21.35562225	-70.35216995	51.92682
1071	1	-25.12426225	-68.1762944	51.92682
1072	2	-23.86805225	-68.9015684	51.92682
1073	2	-25.12426225	-66.7257444	51.92682
1074	1	-22.61183225	-68.1762944	51.92682
1075	2	-21.35562225	-68.9015684	51.92682
1076	2	-22.61183225	-66.7257444	51.92682
1077	1	-23.86805225	-66.0004644	51.92682
1078	1	-25.12426225	-63.8246444	51.92682
1079	2	-23.86805225	-64.5499144	51.92682
1080	1	-21.35562225	-66.0004644	51.92682
1081	1	-22.61183225	-63.8246444	51.92682
1082	2	-21.35562225	-64.5499144	51.92682
1083	2	-25.12426225	-62.3740844	51.92682
1084	1	-23.86805225	-61.6488144	51.92682
1085	2	-22.61183225	-62.3740844	51.92682
1086	1	-21.35562225	-61.6488144	51.92682
1087	1	-25.12426225	-59.47293885	51.92682
1088	2	-23.86805225	-60.19821285	51.92682
1089	2	-25.12426225	-58.02238885	51.92682
1090	1	-22.61183225	-59.47293885	51.92682
1091	2	-21.35562225	-60.19821285	51.92682
1092	2	-22.61183225	-58.02238885	51.92682
1093	1	-23.86805225	-57.29710885	51.92682
1094	1	-25.12426225	-55.12128885	51.92682
1095	2	-23.86805225	-55.84655885	51.92682
1096	1	-21.35562225	-57.29710885	51.92682
1097	1	-22.61183225	-55.12128885	51.92682
1098	2	-21.35562225	-55.84655885	51.92682
1099	2	-25.12426225	-53.67072885	51.92682
1100	1	-23.86805225	-52.94545885	51.92682
1101	2	-22.61183225	-53.67072885	51.92682
1102	1	-21.35562225	-52.94545885	51.92682
1103	1	-25.12426225	-50.7695833	51.92682
1104	2	-23.86805225	-51.4948573	51.92682
1105	2	-25.12426225	-49.3190333	51.92682
1106	1	-22.61183225	-50.7695833	51.92682
1107	2	-21.35562225	-51.4948573	51.92682
1108	2	-22.61183225	-49.3190333	51.92682
1109	1	-23.86805225	-48.5937533	51.92682
1110	1	-25.12426225	-46.4179333	51.92682
1111	2	-23.86805225	-47.1432033	51.92682
1112	1	-21.35562225	-48.5937533	51.92682
1113	1	-22.61183225	-46.4179333	51.92682
1114	2	-21.35562225	-47.1432033	51.92682
1115	2	-25.12426225	-44.9673733	51.92682
1116	1	-23.86805225	-44.2421033	51.92682
1117	2	-22.61183225	-44.9673733	51.92682
1118	1	-21.35562225	-44.2421033	51.92682
1119	1	-20.0994098	-76.87964995	51.92682
1120	2	-18.8431998	-77.60492395	51.92682
1121	2	-20.0994098	-75.42909995	51.92682
1122	1	-17.5869798	-76.87964995	51.92682
1123	2	-16.3307698	-77.60492395	51.92682
1124	2	-17.5869798	-75.42909995	51.92682
1125	1	-18.8431998	-74.70381995	51.92682
1126	1	-20.0994098	-72.52799995	51.92682
1127	2	-18.8431998	-73.25326995	51.92682
1128	1	-16.3307698	-74.70381995	51.92682
1129	1	-17.5869798	-72.52799995	51.92682
1130	2	-16.3307698	-73.25326995	51.92682
1131	2	-20.0994098	-71.07743995	51.92682
1132	1	-18.8431998	-70.35216995	51.92682
1133	2	-17.5869798	-71.07743995	51.92682
1134	1	-16.3307698	-70.35216995	51.92682
1135	1	-20.0994098	-68.1762944	51.92682
1136	2	-18.8431998	-68.9015684	51.92682
1137	2	-20.0994098	-66.7257444	51.92682
1138	1	-17.5869798	-68.1762944	51.92682
1139	2	-16.3307698	-68.9015684	51.92682
1140	2	-17.5869798	-66.7257444	51.92682
1141	1	-18.8431998	-66.0004644	51.92682
1142	1	-20.0994098	-63.8246444	51.92682
1143	2	-18.8431998	-64.5499144	51.92682
1144	1	-16.3307698	-66.0004644	51.92682
1145	1	-17.5869798	-63.8246444	51.92682
1146	2	-16.3307698	-64.5499144	51.92682
1147	2	-20.0994098	-62.3740844	51.92682
1148	1	-18.8431998	-61.6488144	51.92682
1149	2	-17.5869798	-62.3740844	51.92682
1150	1	-16.3307698	-61.6488144	51.92682
1151	1	-20.0994098	-59.47293885	51.92682
1152	2	-18.8431998	-60.19821285	51.92682
1153	2	-20.0994098	-58.02238885	51.92682
1154	1	-17.5869798	-59.47293885	51.92682
1155	2	-16.3307698	-60.19821285	51.92682
1156	2	-17.5869798	-58.02238885	51.92682
1157	1	-18.8431998	-57.29710885	51.92682
1158	1	-20.0994098	-55.12128885	51.92682
1159	2	-18.8431998	-55.84655885	51.92682
1160	1	-16.3307698	-57.29710885	51.92682
1161	1	-17.5869798	-55.12128885	51.92682
1162	2	-16.3307698	-55.84655885	51.92682
1163	2	-20.0994098	-53.67072885	51.92682
1164	1	-18.8431998	-52.94545885	51.92682
1165	2	-17.5869798	-53.67072885	51.92682
1166	1	-16.3307698	-52.94545885	51.92682
1167	1	-20.0994098	-50.7695833	51.92682
1168	2	-18.8431998	-51.4948573	51.92682
1169	2	-20.0994098	-49.3190333	51.92682
1170	1	-17.5869798	-50.7695833	51.92682
1171	2	-16.3307698	-51.4948573	51.92682
1172	2	-17.5869798	-49.3190333	51.92682
1173	1	-18.8431998	-48.5937533	51.92682
1174	1	-20.0994098	-46.4179333	51.92682
1175	2	-18.8431998	-47.1432033	51.92682
1176	1	-16.3307698	-48.5937533	51.92682
1177	1	-17.5869798	-46.4179333	51.92682
1178	2	-16.3307698	-47.1432033	51.92682
1179	2	-20.0994098	-44.9673733	51.92682
1180	1	-18.8431998	-44.2421033	51.92682
1181	2	-17.5869798	-44.9673733	51.92682
1182	1	-16.3307698	-44.2421033	51.92682
1183	1	-15.07455735	-146.5064944	51.92682
1184	2	-13.81834735	-147.2317684	51.92682
1185	2	-15.07455735	-145.0559444	51.92682
1186	1	-12.56212735	-146.5064944	51.92682
1187	2	-11.30591735	-147.2317684	51.92682
1188	2	-12.56212735	-145.0559444	51.92682
1189	1	-13.81834735	-144.3306644	51.92682
1190	1	-15.07455735	-142.1548444	51.92682
1191	2	-13.81834735	-142.8801144	51.92682
1192	1	-11.30591735	-144.3306644	51.92682
1193	1	-12.56212735	-142.1548444	51.92682
1194	2	-11.30591735	-142.8801144	51.92682
1195	2	-15.07455735	-140.7042844	51.92682
1196	1	-13.81834735	-139.9790144	51.92682
1197	2	-12.56212735	-140.7042844	51.92682
1198	1	-11.30591735	-139.9790144	51.92682
1199	1	-15.07455735	-137.8031388	51.92682
1200	2	-13.81834735	-138.5284128	51.92682
1201	2	-15.07455735	-136.3525888	51.92682
1202	1	-12.56212735	-137.8031388	51.92682
1203	2	-11.30591735	-138.5284128	51.92682
1204	2	-12.56212735	-136.3525888	51.92682
1205	1	-13.81834735	-135.6273088	51.92682
1206	1	-15.07455735	-133.4514888	51.92682
1207	2	-13.81834735	-134.1767588	51.92682
1208	1	-11.30591735	-135.6273088	51.92682
1209	1	-12.56212735	-133.4514888	51.92682
1210	2	-11.30591735	-134.1767588	51.92682
1211	2	-15.07455735	-132.0009288	51.92682
1212	1	-13.81834735	-131.2756588	51.92682
1213	2	-12.56212735	-132.0009288	51.92682
1214	1	-11.30591735	-131.2756588	51.92682
1215	1	-15.07455735	-129.0997833	51.92682
1216	2	-13.81834735	-129.8250573	51.92682
1217	2	-15.07455735	-127.6492333	51.92682
1218	1	-12.56212735	-129.0997833	51.92682
1219	2	-11.30591735	-129.8250573	51.92682
1220	2	-12.56212735	-127.6492333	51.92682
1221	1	-13.81834735	-126.9239533	51.92682
1222	1	-15.07455735	-124.7481333	51.92682
1223	2	-13.81834735	-125.4734033	51.92682
1224	1	-11.30591735	-126.9239533	51.92682
1225	1	-12.56212735	-124.7481333	51.92682
1226	2	-11.30591735	-125.4734033	51.92682
1227	2	-15.07455735	-123.2975733	51.92682
1228	1	-13.81834735	-122.5723033	51.92682
1229	2	-12.56212735	-123.2975733	51.92682
1230	1	-11.30591735	-122.5723033	51.92682
1231	1	-15.07455735	-120.3964277	51.92682
1232	2	-13.81834735	-121.1217017	51.92682
1233	2	-15.07455735	-118.9458777	51.92682
1234	1	-12.56212735	-120.3964277	51.92682
1235	2	-11.30591735	-121.1217017	51.92682
1236	2	-12.56212735	-118.9458777	51.92682
1237	1	-13.81834735	-118.2205977	51.92682
1238	1	-15.07455735	-116.0447777	51.92682
1239	2	-13.81834735	-116.7700477	51.92682
1240	1	-11.30591735	-118.2205977	51.92682
1241	1	-12.56212735	-116.0447777	51.92682
1242	2	-11.30591735	-116.7700477	51.92682
1243	2	-15.07455735	-114.5942177	51.92682
1244	1	-13.81834735	-113.8689477	51.92682
1245	2	-12.56212735	-114.5942177	51.92682
1246	1	-11.30591735	-113.8689477	51.92682
1247	1	-10.0497049	-146.5064944	51.92682
1248	2	-8.7934949	-147.2317684	51.92682
1249	2	-10.0497049	-145.0559444	51.92682
1250	1	-7.5372749	-146.5064944	51.92682
1251	2	-6.2810649	-147.2317684	51.92682
1252	2	-7.5372749	-145.0559444	51.92682
1253	1	-8.7934949	-144.3306644	51.92682
1254	1	-10.0497049	-142.1548444	51.92682
1255	2	-8.7934949	-142.8801144	51.92682
1256	1	-6.2810649	-144.3306644	51.92682
1257	1	-7.5372749	-142.1548444	51.92682
1258	2	-6.2810649	-142.8801144	51.92682
1259	2	-10.0497049	-140.7042844	51.92682
1260	1	-8.7934949	-139.9790144	51.92682
1261	2	-7.5372749	-140.7042844	51.92682
1262	1	-6.2810649	-139.9790144	51.92682
1263	1	-10.0497049	-137.8031388	51.92682
1264	2	-8.7934949	-138.5284128	51.92682
1265	2	-10.0497049	-136.3525888	51.92682
1266	1	-7.5372749	-137.8031388	51.92682
1267	2	-6.2810649	-138.5284128	51.92682
1268	2	-7.5372749	-136.3525888	51.92682
1269	1	-8.7934949	-135.6273088	51.92682
1270	1	-10.0497049	-133.4514888	51.92682
1271	2	-8.7934949	-134.1767588	51.92682
1272	1	-6.2810649	-135.6273088	51.92682
1273	1	-7.5372749	-133.4514888	51.92682
1274	2	-6.2810649	-134.1767588	51.92682
1275	2	-10.0497049	-132.0009288	51.92682
1276	1	-8.7934949	-131.2756588	51.92682
1277	2	-7.5372749	-132.0009288	51.92682
1278	1	-6.2810649	-131.2756588	51.92682
1279	1	-10.0497049	-129.0997833	51.92682
1280	2	-8.7934949	-129.8250573	51.92682
1281	2	-10.0497049	-127.6492333	51.92682
1282	1	-7.5372749	-129.0997833	51.92682
1283	2	-6.2810649	-129.8250573	51.92682
1284	2	-7.5372749	-127.6492333	51.92682
1285	1	-8.7934949	-126.9239533	51.92682
1286	1	-10.0497049	-124.7481333	51.92682
1287	2	-8.7934949	-125.4734033	51.92682
1288	1	-6.2810649	-126.9239533	51.92682
1289	1	-7.5372749	-124.7481333	51.92682
1290	2	-6.2810649	-125.4734033	51.92682
1291	2	-10.0497049	-123.2975733	51.92682
1292	1	-8.7934949	-122.5723033	51.92682
1293	2	-7.5372749	-123.2975733	51.92682
1294	1	-6.2810649	-122.5723033	51.92682
1295	1	-10.0497049	-120.3964277	51.92682
1296	2	-8.7934949	-121.1217017	51.92682
1297	2	-10.0497049	-118.9458777	51.92682
1298	1	-7.5372749	-120.3964277	51.92682
1299	2	-6.2810649	-121.1217017	51.92682
1300	2	-7.5372749	-118.9458777	51.92682
1301	1	-8.7934949	-118.2205977	51.92682
1302	1	-10.0497049	-116.0447777	51.92682
1303	2	-8.7934949	-116.7700477	51.92682
1304	1	-6.2810649	-118.2205977	51.92682
1305	1	-7.5372749	-116.0447777	51.92682
1306	2	-6.2810649	-116.7700477	51.92682
1307	2	-10.0497049	-114.5942177	51.92682
1308	1	-8.7934949	-113.8689477	51.92682
1309	2	-7.5372749	-114.5942177	51.92682
1310	1	-6.2810649	-113.8689477	51.92682
1311	1	-5.02485245	-146.5064944	51.92682
1312	2	-3.76864245	-147.2317684	51.92682
1313	2	-5.02485245	-145.0559444	51.92682
1314	1	-2.51242245	-146.5064944	51.92682
1315	2	-1.25621245	-147.2317684	51.92682
1316	2	-2.51242245	-145.0559444	51.92682
1317	1	-3.76864245	-144.3306644	51.92682
1318	1	-5.02485245	-142.1548444	51.92682
1319	2	-3.76864245	-142.8801144	51.92682
1320	1	-1.25621245	-144.3306644	51.92682
1321	1	-2.51242245	-142.1548444	51.92682
1322	2	-1.25621245	-142.8801144	51.92682
1323	2	-5.02485245	-140.7042844	51.92682
1324	1	-3.76864245	-139.9790144	51.92682
1325	2	-2.51242245	-140.7042844	51.92682
1326	1	-1.25621245	-139.9790144	51.92682
1327	1	-5.02485245	-137.8031388	51.92682
1328	2	-3.76864245	-138.5284128	51.92682
1329	2	-5.02485245	-136.3525888	51.92682
1330	1	-2.51242245	-137.8031388	51.92682
1331	2	-1.25621245	-138.5284128	51.92682
1332	2	-2.51242245	-136.3525888	51.92682
1333	1	-3.76864245	-135.6273088	51.92682
1334	1	-5.02485245	-133.4514888	51.92682
1335	2	-3.76864245	-134.1767588	51.92682
1336	2	-5.02485245	-132.0009288	51.92682
1337	1	-5.02485245	-129.0997833	51.92682
1338	2	-5.02485245	-127.6492333	51.92682
1339	1	-3.76864245	-126.9239533	51.92682
1340	1	-5.02485245	-124.7481333	51.92682
1341	2	-3.76864245	-125.4734033	51.92682
1342	1	-2.51242245	-124.7481333	51.92682
1343	2	-5.02485245	-123.2975733	51.92682
1344	1	-3.76864245	-122.5723033	51.92682
1345	2	-2.51242245	-123.2975733	51.92682
1346	1	-1.25621245	-122.5723033	51.92682
1347	1	-5.02485245	-120.3964277	51.92682
1348	2	-3.76864245	-121.1217017	51.92682
1349	2	-5.02485245	-118.9458777	51.92682
1350	1	-2.51242245	-120.3964277	51.92682
1351	2	-1.25621245	-121.1217017	51.92682
1352	2	-2.51242245	-118.9458777	51.92682
1353	1	-3.76864245	-118.2205977	51.92682
1354	1	-5.02485245	-116.0447777	51.92682
1355	2	-3.76864245	-116.7700477	51.92682
1356	1	-1.25621245	-118.2205977	51.92682
1357	1	-2.51242245	-116.0447777	51.92682
1358	2	-1.25621245	-116.7700477	51.92682
1359	2	-5.02485245	-114.5942177	51.92682
1360	1	-3.76864245	-113.8689477	51.92682
1361	2	-2.51242245	-114.5942177	51.92682
1362	1	-1.25621245	-113.8689477	51.92682
1363	1	3.33E-11	-146.5064944	51.92682
1364	2	1.25621	-147.2317684	51.92682
1365	2	6.67E-11	-145.0559444	51.92682
1366	1	2.51243	-146.5064944	51.92682
1367	2	3.76864	-147.2317684	51.92682
1368	2	2.51243	-145.0559444	51.92682
1369	1	1.25621	-144.3306644	51.92682
1370	1	1.33E-10	-142.1548444	51.92682
1371	2	1.25621	-142.8801144	51.92682
1372	1	3.76864	-144.3306644	51.92682
1373	1	2.51243	-142.1548444	51.92682
1374	2	3.76864	-142.8801144	51.92682
1375	2	1.67E-10	-140.7042844	51.92682
1376	1	1.25621	-139.9790144	51.92682
1377	2	2.51243	-140.7042844	51.92682
1378	1	3.76864	-139.9790144	51.92682
1379	1	3.33E-11	-137.8031388	51.92682
1380	2	1.25621	-138.5284128	51.92682
1381	1	2.51243	-137.8031388	51.92682
1382	2	3.76864	-138.5284128	51.92682
1383	2	1.67E-10	-123.2975733	51.92682
1384	1	1.25621	-122.5723033	51.92682
1385	2	2.51243	-123.2975733	51.92682
1386	1	3.76864	-122.5723033	51.92682
1387	1	3.33E-11	-120.3964277	51.92682
1388	2	1.25621	-121.1217017	51.92682
1389	2	6.67E-11	-118.9458777	51.92682
1390	1	2.51243	-120.3964277	51.92682
1391	2	3.76864	-121.1217017	51.92682
1392	2	2.51243	-118.9458777	51.92682
1393	1	1.25621	-118.2205977	51.92682
1394	1	1.33E-10	-116.0447777	51.92682
1395	2	1.25621	-116.7700477	51.92682
1396	1	3.76864	-118.2205977	51.92682
1397	1	2.51243	-116.0447777	51.92682
1398	2	3.76864	-116.7700477	51.92682
1399	2	1.67E-10	-114.5942177	51.92682
1400	1	1.25621	-113.8689477	51.92682
1401	2	2.51243	-114.5942177	51.92682
1402	1	3.76864	-113.8689477	51.92682
1403	1	5.02485245	-146.5064944	51.92682
1404	2	6.28106245	-147.2317684	51.92682
1405	2	5.02485245	-145.0559444	51.92682
1406	1	7.53728245	-146.5064944	51.92682
1407	2	8.79349245	-147.2317684	51.92682
1408	2	7.53728245	-145.0559444	51.92682
1409	1	6.28106245	-144.3306644	51.92682
1410	1	5.02485245	-142.1548444	51.92682
1411	2	6.28106245	-142.8801144	51.92682
1412	1	8.79349245	-144.3306644	51.92682
1413	1	7.53728245	-142.1548444	51.92682
1414	2	8.79349245	-142.8801144	51.92682
1415	2	5.02485245	-140.7042844	51.92682
1416	1	6.28106245	-139.9790144	51.92682
1417	2	7.53728245	-140.7042844	51.92682
1418	1	8.79349245	-139.9790144	51.92682
1419	1	5.02485245	-137.8031388	51.92682
1420	2	6.28106245	-138.5284128	51.92682
1421	1	7.53728245	-137.8031388	51.92682
1422	2	8.79349245	-138.5284128	51.92682
1423	2	7.53728245	-136.3525888	51.92682
1424	1	8.79349245	-135.6273088	51.92682
1425	2	8.79349245	-134.1767588	51.92682
1426	1	8.79349245	-126.9239533	51.92682
1427	1	7.53728245	-124.7481333	51.92682
1428	2	8.79349245	-125.4734033	51.92682
1429	2	5.02485245	-123.2975733	51.92682
1430	1	6.28106245	-122.5723033	51.92682
1431	2	7.53728245	-123.2975733	51.92682
1432	1	8.79349245	-122.5723033	51.92682
1433	1	5.02485245	-120.3964277	51.92682
1434	2	6.28106245	-121.1217017	51.92682
1435	2	5.02485245	-118.9458777	51.92682
1436	1	7.53728245	-120.3964277	51.92682
1437	2	8.79349245	-121.1217017	51.92682
1438	2	7.53728245	-118.9458777	51.92682
1439	1	6.28106245	-118.2205977	51.92682
1440	1	5.02485245	-116.0447777	51.92682
1441	2	6.28106245	-116.7700477	51.92682
1442	1	8.79349245	-118.2205977	51.92682
1443	1	7.53728245	-116.0447777	51.92682
1444	2	8.79349245	-116.7700477	51.92682
1445	2	5.02485245	-114.5942177	51.92682
1446	1	6.28106245	-113.8689477	51.92682
1447	2	7.53728245	-114.5942177	51.92682
1448	1	8.79349245	-113.8689477	51.92682
1449	1	10.0497049	-146.5064944	51.92682
1450	2	11.3059149	-147.2317684	51.92682
1451	2	10.0497049	-145.0559444	51.92682
1452	1	12.5621349	-146.5064944	51.92682
1453	2	13.8183449	-147.2317684	51.92682
1454	2	12.5621349	-145.0559444	51.92682
1455	1	11.3059149	-144.3306644	51.92682
1456	1	10.0497049	-142.1548444	51.92682
1457	2	11.3059149	-142.8801144	51.92682
1458	1	13.8183449	-144.3306644	51.92682
1459	1	12.5621349	-142.1548444	51.92682
1460	2	13.8183449	-142.8801144	51.92682
1461	2	10.0497049	-140.7042844	51.92682
1462	1	11.3059149	-139.9790144	51.92682
1463	2.00E+00	12.5621349	-140.7042844	51.92682
1464	1	13.8183449	-139.9790144	51.92682
1465	1.00E+00	10.0497049	-137.8031388	51.92682
1466	2	11.3059149	-138.5284128	51.92682
1467	2	10.0497049	-136.3525888	51.92682
1468	1	12.5621349	-137.8031388	51.92682
1469	2	13.8183449	-138.5284128	51.92682
1470	2.00E+00	12.5621349	-136.3525888	51.92682
1471	1	11.3059149	-135.6273088	51.92682
1472	1	10.0497049	-133.4514888	51.92682
1473	2	11.3059149	-134.1767588	51.92682
1474	1	13.8183449	-135.6273088	51.92682
1475	1.00E+00	12.5621349	-133.4514888	51.92682
1476	2	13.8183449	-134.1767588	51.92682
1477	2	10.0497049	-132.0009288	51.92682
1478	1	11.3059149	-131.2756588	51.92682
1479	2.00E+00	12.5621349	-132.0009288	51.92682
1480	1	13.8183449	-131.2756588	51.92682
1481	1.00E+00	10.0497049	-129.0997833	51.92682
1482	2	11.3059149	-129.8250573	51.92682
1483	2	10.0497049	-127.6492333	51.92682
1484	1	12.5621349	-129.0997833	51.92682
1485	2	13.8183449	-129.8250573	51.92682
1486	2	12.5621349	-127.6492333	51.92682
1487	1.00E+00	11.3059149	-126.9239533	51.92682
1488	1	10.0497049	-124.7481333	51.92682
1489	2	11.3059149	-125.4734033	51.92682
1490	1	13.8183449	-126.9239533	51.92682
1491	1.00E+00	12.5621349	-124.7481333	51.92682
1492	2	13.8183449	-125.4734033	51.92682
1493	2	10.0497049	-123.2975733	51.92682
1494	1	11.3059149	-122.5723033	51.92682
1495	2.00E+00	12.5621349	-123.2975733	51.92682
1496	1	13.8183449	-122.5723033	51.92682
1497	1.00E+00	10.0497049	-120.3964277	51.92682
1498	2	11.3059149	-121.1217017	51.92682
1499	2	10.0497049	-118.9458777	51.92682
1500	1	12.5621349	-120.3964277	51.92682
1501	2	13.8183449	-121.1217017	51.92682
1502	2.00E+00	12.5621349	-118.9458777	51.92682
1503	1	11.3059149	-118.2205977	51.92682
1504	1	10.0497049	-116.0447777	51.92682
1505	2	11.3059149	-116.7700477	51.92682
1506	1	13.8183449	-118.2205977	51.92682
1507	1.00E+00	12.5621349	-116.0447777	51.92682
1508	2	13.8183449	-116.7700477	51.92682
1509	2	10.0497049	-114.5942177	51.92682
1510	1	11.3059149	-113.8689477	51.92682
1511	2	12.5621349	-114.5942177	51.92682
1512	1	13.8183449	-113.8689477	51.92682
1513	1	15.07455735	-146.5064944	51.92682
1514	2	16.33076735	-147.2317684	51.92682
1515	2	15.07455735	-145.0559444	51.92682
1516	1	17.58698735	-146.5064944	51.92682
1517	2	18.84319735	-147.2317684	51.92682
1518	2	17.58698735	-145.0559444	51.92682
1519	1	16.33076735	-144.3306644	51.92682
1520	1	15.07455735	-142.1548444	51.92682
1521	2	16.33076735	-142.8801144	51.92682
1522	1	18.84319735	-144.3306644	51.92682
1523	1	17.58698735	-142.1548444	51.92682
1524	2	18.84319735	-142.8801144	51.92682
1525	2	15.07455735	-140.7042844	51.92682
1526	1	16.33076735	-139.9790144	51.92682
1527	2	17.58698735	-140.7042844	51.92682
1528	1	18.84319735	-139.9790144	51.92682
1529	1	15.07455735	-137.8031388	51.92682
1530	2	16.33076735	-138.5284128	51.92682
1531	2	15.07455735	-136.3525888	51.92682
1532	1	17.58698735	-137.8031388	51.92682
1533	2	18.84319735	-138.5284128	51.92682
1534	2	17.58698735	-136.3525888	51.92682
1535	1	16.33076735	-135.6273088	51.92682
1536	1	15.07455735	-133.4514888	51.92682
1537	2	16.33076735	-134.1767588	51.92682
1538	1	18.84319735	-135.6273088	51.92682
1539	1	17.58698735	-133.4514888	51.92682
1540	2	18.84319735	-134.1767588	51.92682
1541	2	15.07455735	-132.0009288	51.92682
1542	1	16.33076735	-131.2756588	51.92682
1543	2	17.58698735	-132.0009288	51.92682
1544	1	18.84319735	-131.2756588	51.92682
1545	1	15.07455735	-129.0997833	51.92682
1546	2	16.33076735	-129.8250573	51.92682
1547	2	15.07455735	-127.6492333	51.92682
1548	1	17.58698735	-129.0997833	51.92682
1549	2	18.84319735	-129.8250573	51.92682
1550	2	17.58698735	-127.6492333	51.92682
1551	1	16.33076735	-126.9239533	51.92682
1552	1	15.07455735	-124.7481333	51.92682
1553	2	16.33076735	-125.4734033	51.92682
1554	1	18.84319735	-126.9239533	51.92682
1555	1	17.58698735	-124.7481333	51.92682
1556	2	18.84319735	-125.4734033	51.92682
1557	2	15.07455735	-123.2975733	51.92682
1558	1	16.33076735	-122.5723033	51.92682
1559	2	17.58698735	-123.2975733	51.92682
1560	1	18.84319735	-122.5723033	51.92682
1561	1	15.07455735	-120.3964277	51.92682
1562	2	16.33076735	-121.1217017	51.92682
1563	2	15.07455735	-118.9458777	51.92682
1564	1	17.58698735	-120.3964277	51.92682
1565	2	18.84319735	-121.1217017	51.92682
1566	2	17.58698735	-118.9458777	51.92682
1567	1	16.33076735	-118.2205977	51.92682
1568	1	15.07455735	-116.0447777	51.92682
1569	2	16.33076735	-116.7700477	51.92682
1570	1	18.84319735	-118.2205977	51.92682
1571	1	17.58698735	-116.0447777	51.92682
1572	2	18.84319735	-116.7700477	51.92682
1573	2	15.07455735	-114.5942177	51.92682
1574	1	16.33076735	-113.8689477	51.92682
1575	2	17.58698735	-114.5942177	51.92682
1576	1	18.84319735	-113.8689477	51.92682
1577	1	-15.07455735	-111.6930722	51.92682
1578	2	-13.81834735	-112.4183462	51.92682
1579	2	-15.07455735	-110.2425222	51.92682
1580	1	-12.56212735	-111.6930722	51.92682
1581	2	-11.30591735	-112.4183462	51.92682
1582	2	-12.56212735	-110.2425222	51.92682
1583	1	-13.81834735	-109.5172422	51.92682
1584	1	-15.07455735	-107.3414222	51.92682
1585	2	-13.81834735	-108.0666922	51.92682
1586	1	-11.30591735	-109.5172422	51.92682
1587	1	-12.56212735	-107.3414222	51.92682
1588	2	-11.30591735	-108.0666922	51.92682
1589	2	-15.07455735	-105.8908622	51.92682
1590	1	-13.81834735	-105.1655922	51.92682
1591	2	-12.56212735	-105.8908622	51.92682
1592	1	-11.30591735	-105.1655922	51.92682
1593	1	-15.07455735	-102.9897166	51.92682
1594	2	-13.81834735	-103.7149906	51.92682
1595	2	-15.07455735	-101.5391666	51.92682
1596	1	-12.56212735	-102.9897166	51.92682
1597	2	-11.30591735	-103.7149906	51.92682
1598	2	-12.56212735	-101.5391666	51.92682
1599	1	-13.81834735	-100.8138866	51.92682
1600	1	-15.07455735	-98.6380666	51.92682
1601	2	-13.81834735	-99.3633366	51.92682
1602	1	-11.30591735	-100.8138866	51.92682
1603	1	-12.56212735	-98.6380666	51.92682
1604	2	-11.30591735	-99.3633366	51.92682
1605	2	-15.07455735	-97.1875066	51.92682
1606	1	-13.81834735	-96.4622366	51.92682
1607	2	-12.56212735	-97.1875066	51.92682
1608	1	-11.30591735	-96.4622366	51.92682
1609	1	-15.07455735	-94.28636105	51.92682
1610	2	-13.81834735	-95.01163505	51.92682
1611	2	-15.07455735	-92.83581105	51.92682
1612	1	-12.56212735	-94.28636105	51.92682
1613	2	-11.30591735	-95.01163505	51.92682
1614	2	-12.56212735	-92.83581105	51.92682
1615	1	-13.81834735	-92.11053105	51.92682
1616	1	-15.07455735	-89.93471105	51.92682
1617	2	-13.81834735	-90.65998105	51.92682
1618	1	-11.30591735	-92.11053105	51.92682
1619	1	-12.56212735	-89.93471105	51.92682
1620	2	-11.30591735	-90.65998105	51.92682
1621	2	-15.07455735	-88.48415105	51.92682
1622	1	-13.81834735	-87.75888105	51.92682
1623	2	-12.56212735	-88.48415105	51.92682
1624	1	-11.30591735	-87.75888105	51.92682
1625	1	-15.07455735	-85.5830055	51.92682
1626	2	-13.81834735	-86.3082795	51.92682
1627	2	-15.07455735	-84.1324555	51.92682
1628	1	-12.56212735	-85.5830055	51.92682
1629	2	-11.30591735	-86.3082795	51.92682
1630	2	-12.56212735	-84.1324555	51.92682
1631	1	-13.81834735	-83.4071755	51.92682
1632	1	-15.07455735	-81.2313555	51.92682
1633	2	-13.81834735	-81.9566255	51.92682
1634	1	-11.30591735	-83.4071755	51.92682
1635	1	-12.56212735	-81.2313555	51.92682
1636	2	-11.30591735	-81.9566255	51.92682
1637	2	-15.07455735	-79.7807955	51.92682
1638	1	-13.81834735	-79.0555255	51.92682
1639	2	-12.56212735	-79.7807955	51.92682
1640	1	-11.30591735	-79.0555255	51.92682
1641	1	-10.0497049	-111.6930722	51.92682
1642	2	-8.7934949	-112.4183462	51.92682
1643	2	-10.0497049	-110.2425222	51.92682
1644	1	-7.5372749	-111.6930722	51.92682
1645	2	-6.2810649	-112.4183462	51.92682
1646	2	-7.5372749	-110.2425222	51.92682
1647	1	-8.7934949	-109.5172422	51.92682
1648	1	-10.0497049	-107.3414222	51.92682
1649	2	-8.7934949	-108.0666922	51.92682
1650	1	-6.2810649	-109.5172422	51.92682
1651	1	-7.5372749	-107.3414222	51.92682
1652	2	-6.2810649	-108.0666922	51.92682
1653	2	-10.0497049	-105.8908622	51.92682
1654	1	-8.7934949	-105.1655922	51.92682
1655	2	-7.5372749	-105.8908622	51.92682
1656	1	-6.2810649	-105.1655922	51.92682
1657	1	-10.0497049	-102.9897166	51.92682
1658	2	-8.7934949	-103.7149906	51.92682
1659	2	-10.0497049	-101.5391666	51.92682
1660	1	-7.5372749	-102.9897166	51.92682
1661	2	-6.2810649	-103.7149906	51.92682
1662	2	-7.5372749	-101.5391666	51.92682
1663	1	-8.7934949	-100.8138866	51.92682
1664	1	-10.0497049	-98.6380666	51.92682
1665	2	-8.7934949	-99.3633366	51.92682
1666	1	-6.2810649	-100.8138866	51.92682
1667	1	-7.5372749	-98.6380666	51.92682
1668	2	-6.2810649	-99.3633366	51.92682
1669	2	-10.0497049	-97.1875066	51.92682
1670	1	-8.7934949	-96.4622366	51.92682
1671	2	-7.5372749	-97.1875066	51.92682
1672	1	-6.2810649	-96.4622366	51.92682
1673	1	-10.0497049	-94.28636105	51.92682
1674	2	-8.7934949	-95.01163505	51.92682
1675	2	-10.0497049	-92.83581105	51.92682
1676	1	-7.5372749	-94.28636105	51.92682
1677	2	-6.2810649	-95.01163505	51.92682
1678	2	-7.5372749	-92.83581105	51.92682
1679	1	-8.7934949	-92.11053105	51.92682
1680	1	-10.0497049	-89.93471105	51.92682
1681	2	-8.7934949	-90.65998105	51.92682
1682	1	-6.2810649	-92.11053105	51.92682
1683	1	-7.5372749	-89.93471105	51.92682
1684	2	-6.2810649	-90.65998105	51.92682
1685	2	-10.0497049	-88.48415105	51.92682
1686	1	-8.7934949	-87.75888105	51.92682
1687	2	-7.5372749	-88.48415105	51.92682
1688	1	-6.2810649	-87.75888105	51.92682
1689	1	-10.0497049	-85.5830055	51.92682
1690	2	-8.7934949	-86.3082795	51.92682
1691	2	-10.0497049	-84.1324555	51.92682
1692	1	-7.5372749	-85.5830055	51.92682
1693	2	-6.2810649	-86.3082795	51.92682
1694	2	-7.5372749	-84.1324555	51.92682
1695	1	-8.7934949	-83.4071755	51.92682
1696	1	-10.0497049	-81.2313555	51.92682
1697	2	-8.7934949	-81.9566255	51.92682
1698	1	-6.2810649	-83.4071755	51.92682
1699	1	-7.5372749	-81.2313555	51.92682
1700	2	-6.2810649	-81.9566255	51.92682
1701	2	-10.0497049	-79.7807955	51.92682
1702	1	-8.7934949	-79.0555255	51.92682
1703	2	-7.5372749	-79.7807955	51.92682
1704	1	-6.2810649	-79.0555255	51.92682
1705	1	-5.02485245	-111.6930722	51.92682
1706	2	-3.76864245	-112.4183462	51.92682
1707	2	-5.02485245	-110.2425222	51.92682
1708	1	-2.51242245	-111.6930722	51.92682
1709	2	-1.25621245	-112.4183462	51.92682
1710	2	-2.51242245	-110.2425222	51.92682
1711	1	-3.76864245	-109.5172422	51.92682
1712	1	-5.02485245	-107.3414222	51.92682
1713	2	-3.76864245	-108.0666922	51.92682
1714	1	-1.25621245	-109.5172422	51.92682
1715	1	-2.51242245	-107.3414222	51.92682
1716	2	-1.25621245	-108.0666922	51.92682
1717	2	-5.02485245	-105.8908622	51.92682
1718	1	-3.76864245	-105.1655922	51.92682
1719	2	-2.51242245	-105.8908622	51.92682
1720	1	-1.25621245	-105.1655922	51.92682
1721	1	-5.02485245	-102.9897166	51.92682
1722	2	-3.76864245	-103.7149906	51.92682
1723	2	-5.02485245	-101.5391666	51.92682
1724	1	-2.51242245	-102.9897166	51.92682
1725	2	-1.25621245	-103.7149906	51.92682
1726	2	-2.51242245	-101.5391666	51.92682
1727	1	-3.76864245	-100.8138866	51.92682
1728	1	-5.02485245	-98.6380666	51.92682
1729	2	-3.76864245	-99.3633366	51.92682
1730	2	-5.02485245	-97.1875066	51.92682
1731	1	-5.02485245	-94.28636105	51.92682
1732	2	-5.02485245	-92.83581105	51.92682
1733	1	-3.76864245	-92.11053105	51.92682
1734	1	-5.02485245	-89.93471105	51.92682
1735	2	-3.76864245	-90.65998105	51.92682
1736	1	-2.51242245	-89.93471105	51.92682
1737	2	-5.02485245	-88.48415105	51.92682
1738	1	-3.76864245	-87.75888105	51.92682
1739	2	-2.51242245	-88.48415105	51.92682
1740	1	-1.25621245	-87.75888105	51.92682
1741	1	-5.02485245	-85.5830055	51.92682
1742	2	-3.76864245	-86.3082795	51.92682
1743	2	-5.02485245	-84.1324555	51.92682
1744	1	-2.51242245	-85.5830055	51.92682
1745	2	-1.25621245	-86.3082795	51.92682
1746	2	-2.51242245	-84.1324555	51.92682
1747	1	-3.76864245	-83.4071755	51.92682
1748	1	-5.02485245	-81.2313555	51.92682
1749	2	-3.76864245	-81.9566255	51.92682
1750	1	-1.25621245	-83.4071755	51.92682
1751	1	-2.51242245	-81.2313555	51.92682
1752	2	-1.25621245	-81.9566255	51.92682
1753	2	-5.02485245	-79.7807955	51.92682
1754	1	-3.76864245	-79.0555255	51.92682
1755	2	-2.51242245	-79.7807955	51.92682
1756	1	-1.25621245	-79.0555255	51.92682
1757	1	3.33E-11	-111.6930722	51.92682
1758	2	1.25621	-112.4183462	51.92682
1759	2	6.67E-11	-110.2425222	51.92682
1760	1	2.51243	-111.6930722	51.92682
1761	2	3.76864	-112.4183462	51.92682
1762	2	2.51243	-110.2425222	51.92682
1763	1	1.25621	-109.5172422	51.92682
1764	1	1.33E-10	-107.3414222	51.92682
1765	2	1.25621	-108.0666922	51.92682
1766	1	3.76864	-109.5172422	51.92682
1767	1	2.51243	-107.3414222	51.92682
1768	2	3.76864	-108.0666922	51.92682
1769	2	1.67E-10	-105.8908622	51.92682
1770	1	1.25621	-105.1655922	51.92682
1771	2	2.51243	-105.8908622	51.92682
1772	1	3.76864	-105.1655922	51.92682
1773	1	3.33E-11	-102.9897166	51.92682
1774	2	1.25621	-103.7149906	51.92682
1775	1	2.51243	-102.9897166	51.92682
1776	2	3.76864	-103.7149906	51.92682
1777	2	1.67E-10	-88.48415105	51.92682
1778	1	1.25621	-87.75888105	51.92682
1779	2	2.51243	-88.48415105	51.92682
1780	1	3.76864	-87.75888105	51.92682
1781	1	3.33E-11	-85.5830055	51.92682
1782	2	1.25621	-86.3082795	51.92682
1783	2	6.67E-11	-84.1324555	51.92682
1784	1	2.51243	-85.5830055	51.92682
1785	2	3.76864	-86.3082795	51.92682
1786	2	2.51243	-84.1324555	51.92682
1787	1	1.25621	-83.4071755	51.92682
1788	1	1.33E-10	-81.2313555	51.92682
1789	2	1.25621	-81.9566255	51.92682
1790	1	3.76864	-83.4071755	51.92682
1791	1	2.51243	-81.2313555	51.92682
1792	2	3.76864	-81.9566255	51.92682
1793	2	1.67E-10	-79.7807955	51.92682
1794	1	1.25621	-79.0555255	51.92682
1795	2	2.51243	-79.7807955	51.92682
1796	1	3.76864	-79.0555255	51.92682
1797	1	5.02485245	-111.6930722	51.92682
1798	2	6.28106245	-112.4183462	51.92682
1799	2	5.02485245	-110.2425222	51.92682
1800	1	7.53728245	-111.6930722	51.92682
1801	2	8.79349245	-112.4183462	51.92682
1802	2	7.53728245	-110.2425222	51.92682
1803	1	6.28106245	-109.5172422	51.92682
1804	1	5.02485245	-107.3414222	51.92682
1805	2	6.28106245	-108.0666922	51.92682
1806	1	8.79349245	-109.5172422	51.92682
1807	1	7.53728245	-107.3414222	51.92682
1808	2	8.79349245	-108.0666922	51.92682
1809	2	5.02485245	-105.8908622	51.92682
1810	1	6.28106245	-105.1655922	51.92682
1811	2	7.53728245	-105.8908622	51.92682
1812	1	8.79349245	-105.1655922	51.92682
1813	1	5.02485245	-102.9897166	51.92682
1814	2	6.28106245	-103.7149906	51.92682
1815	1	7.53728245	-102.9897166	51.92682
1816	2	8.79349245	-103.7149906	51.92682
1817	2	7.53728245	-101.5391666	51.92682
1818	1	8.79349245	-100.8138866	51.92682
1819	2	8.79349245	-99.3633366	51.92682
1820	1	8.79349245	-92.11053105	51.92682
1821	1	7.53728245	-89.93471105	51.92682
1822	2	8.79349245	-90.65998105	51.92682
1823	2	5.02485245	-88.48415105	51.92682
1824	1	6.28106245	-87.75888105	51.92682
1825	2	7.53728245	-88.48415105	51.92682
1826	1	8.79349245	-87.75888105	51.92682
1827	1	5.02485245	-85.5830055	51.92682
1828	2	6.28106245	-86.3082795	51.92682
1829	2	5.02485245	-84.1324555	51.92682
1830	1	7.53728245	-85.5830055	51.92682
1831	2	8.79349245	-86.3082795	51.92682
1832	2	7.53728245	-84.1324555	51.92682
1833	1	6.28106245	-83.4071755	51.92682
1834	1	5.02485245	-81.2313555	51.92682
1835	2	6.28106245	-81.9566255	51.92682
1836	1	8.79349245	-83.4071755	51.92682
1837	1	7.53728245	-81.2313555	51.92682
1838	2	8.79349245	-81.9566255	51.92682
1839	2	5.02485245	-79.7807955	51.92682
1840	1	6.28106245	-79.0555255	51.92682
1841	2	7.53728245	-79.7807955	51.92682
1842	1	8.79349245	-79.0555255	51.92682
1843	1	10.0497049	-111.6930722	51.92682
1844	2	11.3059149	-112.4183462	51.92682
1845	2	10.0497049	-110.2425222	51.92682
1846	1	12.5621349	-111.6930722	51.92682
1847	2	13.8183449	-112.4183462	51.92682
1848	2	12.5621349	-110.2425222	51.92682
1849	1	11.3059149	-109.5172422	51.92682
1850	1	10.0497049	-107.3414222	51.92682
1851	2	11.3059149	-108.0666922	51.92682
1852	1	13.8183449	-109.5172422	51.92682
1853	1	12.5621349	-107.3414222	51.92682
1854	2	13.8183449	-108.0666922	51.92682
1855	2	10.0497049	-105.8908622	51.92682
1856	1	11.3059149	-105.1655922	51.92682
1857	2	12.5621349	-105.8908622	51.92682
1858	1	13.8183449	-105.1655922	51.92682
1859	1	10.0497049	-102.9897166	51.92682
1860	2	11.3059149	-103.7149906	51.92682
1861	2	10.0497049	-101.5391666	51.92682
1862	1	12.5621349	-102.9897166	51.92682
1863	2	13.8183449	-103.7149906	51.92682
1864	2	12.5621349	-101.5391666	51.92682
1865	1	11.3059149	-100.8138866	51.92682
1866	1	10.0497049	-98.6380666	51.92682
1867	2	11.3059149	-99.3633366	51.92682
1868	1	13.8183449	-100.8138866	51.92682
1869	1	12.5621349	-98.6380666	51.92682
1870	2	13.8183449	-99.3633366	51.92682
1871	2	10.0497049	-97.1875066	51.92682
1872	1	11.3059149	-96.4622366	51.92682
1873	2	12.5621349	-97.1875066	51.92682
1874	1	13.8183449	-96.4622366	51.92682
1875	1	10.0497049	-94.28636105	51.92682
1876	2	11.3059149	-95.01163505	51.92682
1877	2	10.0497049	-92.83581105	51.92682
1878	1	12.5621349	-94.28636105	51.92682
1879	2	13.8183449	-95.01163505	51.92682
1880	2	12.5621349	-92.83581105	51.92682
1881	1	11.3059149	-92.11053105	51.92682
1882	1	10.0497049	-89.93471105	51.92682
1883	2	11.3059149	-90.65998105	51.92682
1884	1	13.8183449	-92.11053105	51.92682
1885	1	12.5621349	-89.93471105	51.92682
1886	2	13.8183449	-90.65998105	51.92682
1887	2.00E+00	10.0497049	-88.48415105	51.92682
1888	1	11.3059149	-87.75888105	51.92682
1889	2.00E+00	12.5621349	-88.48415105	51.92682
1890	1	13.8183449	-87.75888105	51.92682
1891	1	10.0497049	-85.5830055	51.92682
1892	2	11.3059149	-86.3082795	51.92682
1893	2	10.0497049	-84.1324555	51.92682
1894	1.00E+00	12.5621349	-85.5830055	51.92682
1895	2	13.8183449	-86.3082795	51.92682
1896	2	12.5621349	-84.1324555	51.92682
1897	1	11.3059149	-83.4071755	51.92682
1898	1	10.0497049	-81.2313555	51.92682
1899	2.00E+00	11.3059149	-81.9566255	51.92682
1900	1	13.8183449	-83.4071755	51.92682
1901	1	12.5621349	-81.2313555	51.92682
1902	2	13.8183449	-81.9566255	51.92682
1903	2.00E+00	10.0497049	-79.7807955	51.92682
1904	1	11.3059149	-79.0555255	51.92682
1905	2.00E+00	12.5621349	-79.7807955	51.92682
1906	1	13.8183449	-79.0555255	51.92682
1907	1	15.07455735	-111.6930722	51.92682
1908	2	16.33076735	-112.4183462	51.92682
1909	2	15.07455735	-110.2425222	51.92682
1910	1	17.58698735	-111.6930722	51.92682
1911	2.00E+00	18.84319735	-112.4183462	51.92682
1912	2	17.58698735	-110.2425222	51.92682
1913	1	16.33076735	-109.5172422	51.92682
1914	1	15.07455735	-107.3414222	51.92682
1915	2.00E+00	16.33076735	-108.0666922	51.92682
1916	1	18.84319735	-109.5172422	51.92682
1917	1	17.58698735	-107.3414222	51.92682
1918	2	18.84319735	-108.0666922	51.92682
1919	2.00E+00	15.07455735	-105.8908622	51.92682
1920	1	16.33076735	-105.1655922	51.92682
1921	2.00E+00	17.58698735	-105.8908622	51.92682
1922	1	18.84319735	-105.1655922	51.92682
1923	1	15.07455735	-102.9897166	51.92682
1924	2	16.33076735	-103.7149906	51.92682
1925	2	15.07455735	-101.5391666	51.92682
1926	1.00E+00	17.58698735	-102.9897166	51.92682
1927	2	18.84319735	-103.7149906	51.92682
1928	2	17.58698735	-101.5391666	51.92682
1929	1	16.33076735	-100.8138866	51.92682
1930	1	15.07455735	-98.6380666	51.92682
1931	2.00E+00	16.33076735	-99.3633366	51.92682
1932	1	18.84319735	-100.8138866	51.92682
1933	1	17.58698735	-98.6380666	51.92682
1934	2	18.84319735	-99.3633366	51.92682
1935	2	15.07455735	-97.1875066	51.92682
1936	1	16.33076735	-96.4622366	51.92682
1937	2	17.58698735	-97.1875066	51.92682
1938	1	18.84319735	-96.4622366	51.92682
1939	1	15.07455735	-94.28636105	51.92682
1940	2	16.33076735	-95.01163505	51.92682
1941	2	15.07455735	-92.83581105	51.92682
1942	1	17.58698735	-94.28636105	51.92682
1943	2	18.84319735	-95.01163505	51.92682
1944	2	17.58698735	-92.83581105	51.92682
1945	1	16.33076735	-92.11053105	51.92682
1946	1	15.07455735	-89.93471105	51.92682
1947	2	16.33076735	-90.65998105	51.92682
1948	1	18.84319735	-92.11053105	51.92682
1949	1	17.58698735	-89.93471105	51.92682
1950	2	18.84319735	-90.65998105	51.92682
1951	2	15.07455735	-88.48415105	51.92682
1952	1	16.33076735	-87.75888105	51.92682
1953	2	17.58698735	-88.48415105	51.92682
1954	1	18.84319735	-87.75888105	51.92682
1955	1	15.07455735	-85.5830055	51.92682
1956	2	16.33076735	-86.3082795	51.92682
1957	2	15.07455735	-84.1324555	51.92682
1958	1	17.58698735	-85.5830055	51.92682
1959	2	18.84319735	-86.3082795	51.92682
1960	2	17.58698735	-84.1324555	51.92682
1961	1	16.33076735	-83.4071755	51.92682
1962	1	15.07455735	-81.2313555	51.92682
1963	2	16.33076735	-81.9566255	51.92682
1964	1	18.84319735	-83.4071755	51.92682
1965	1	17.58698735	-81.2313555	51.92682
1966	2	18.84319735	-81.9566255	51.92682
1967	2	15.07455735	-79.7807955	51.92682
1968	1	16.33076735	-79.0555255	51.92682
1969	2	17.58698735	-79.7807955	51.92682
1970	1	18.84319735	-79.0555255	51.92682
1971	1	-15.07455735	-76.87964995	51.92682
1972	2	-13.81834735	-77.60492395	51.92682
1973	2	-15.07455735	-75.42909995	51.92682
1974	1	-12.56212735	-76.87964995	51.92682
1975	2	-11.30591735	-77.60492395	51.92682
1976	2	-12.56212735	-75.42909995	51.92682
1977	1	-13.81834735	-74.70381995	51.92682
1978	1	-15.07455735	-72.52799995	51.92682
1979	2	-13.81834735	-73.25326995	51.92682
1980	1	-11.30591735	-74.70381995	51.92682
1981	1	-12.56212735	-72.52799995	51.92682
1982	2	-11.30591735	-73.25326995	51.92682
1983	2	-15.07455735	-71.07743995	51.92682
1984	1	-13.81834735	-70.35216995	51.92682
1985	2	-12.56212735	-71.07743995	51.92682
1986	1	-11.30591735	-70.35216995	51.92682
1987	1	-15.07455735	-68.1762944	51.92682
1988	2	-13.81834735	-68.9015684	51.92682
1989	2	-15.07455735	-66.7257444	51.92682
1990	1	-12.56212735	-68.1762944	51.92682
1991	2	-11.30591735	-68.9015684	51.92682
1992	2	-12.56212735	-66.7257444	51.92682
1993	1	-13.81834735	-66.0004644	51.92682
1994	1	-15.07455735	-63.8246444	51.92682
1995	2	-13.81834735	-64.5499144	51.92682
1996	1	-11.30591735	-66.0004644	51.92682
1997	1	-12.56212735	-63.8246444	51.92682
1998	2	-11.30591735	-64.5499144	51.92682
1999	2	-15.07455735	-62.3740844	51.92682
2000	1	-13.81834735	-61.6488144	51.92682
2001	2	-12.56212735	-62.3740844	51.92682
2002	1	-11.30591735	-61.6488144	51.92682
2003	1	-15.07455735	-59.47293885	51.92682
2004	2	-13.81834735	-60.19821285	51.92682
2005	2	-15.07455735	-58.02238885	51.92682
2006	1	-12.56212735	-59.47293885	51.92682
2007	2	-11.30591735	-60.19821285	51.92682
2008	2	-12.56212735	-58.02238885	51.92682
2009	1	-13.81834735	-57.29710885	51.92682
2010	1	-15.07455735	-55.12128885	51.92682
2011	2	-13.81834735	-55.84655885	51.92682
2012	1	-11.30591735	-57.29710885	51.92682
2013	1	-12.56212735	-55.12128885	51.92682
2014	2	-11.30591735	-55.84655885	51.92682
2015	2	-15.07455735	-53.67072885	51.92682
2016	1	-13.81834735	-52.94545885	51.92682
2017	2	-12.56212735	-53.67072885	51.92682
2018	1	-11.30591735	-52.94545885	51.92682
2019	1	-15.07455735	-50.7695833	51.92682
2020	2	-13.81834735	-51.4948573	51.92682
2021	2	-15.07455735	-49.3190333	51.92682
2022	1	-12.56212735	-50.7695833	51.92682
2023	2	-11.30591735	-51.4948573	51.92682
2024	2	-12.56212735	-49.3190333	51.92682
2025	1	-13.81834735	-48.5937533	51.92682
2026	1	-15.07455735	-46.4179333	51.92682
2027	2	-13.81834735	-47.1432033	51.92682
2028	1	-11.30591735	-48.5937533	51.92682
2029	1	-12.56212735	-46.4179333	51.92682
2030	2	-11.30591735	-47.1432033	51.92682
2031	2	-15.07455735	-44.9673733	51.92682
2032	1	-13.81834735	-44.2421033	51.92682
2033	2	-12.56212735	-44.9673733	51.92682
2034	1	-11.30591735	-44.2421033	51.92682
2035	1	-10.0497049	-76.87964995	51.92682
2036	2	-8.7934949	-77.60492395	51.92682
2037	2	-10.0497049	-75.42909995	51.92682
2038	1	-7.5372749	-76.87964995	51.92682
2039	2	-6.2810649	-77.60492395	51.92682
2040	2	-7.5372749	-75.42909995	51.92682
2041	1	-8.7934949	-74.70381995	51.92682
2042	1	-10.0497049	-72.52799995	51.92682
2043	2	-8.7934949	-73.25326995	51.92682
2044	1	-6.2810649	-74.70381995	51.92682
2045	1	-7.5372749	-72.52799995	51.92682
2046	2	-6.2810649	-73.25326995	51.92682
2047	2	-10.0497049	-71.07743995	51.92682
2048	1	-8.7934949	-70.35216995	51.92682
2049	2	-7.5372749	-71.07743995	51.92682
2050	1	-6.2810649	-70.35216995	51.92682
2051	1	-10.0497049	-68.1762944	51.92682
2052	2	-8.7934949	-68.9015684	51.92682
2053	2	-10.0497049	-66.7257444	51.92682
2054	1	-7.5372749	-68.1762944	51.92682
2055	2	-6.2810649	-68.9015684	51.92682
2056	2	-7.5372749	-66.7257444	51.92682
2057	1	-8.7934949	-66.0004644	51.92682
2058	1	-10.0497049	-63.8246444	51.92682
2059	2	-8.7934949	-64.5499144	51.92682
2060	1	-6.2810649	-66.0004644	51.92682
2061	1	-7.5372749	-63.8246444	51.92682
2062	2	-6.2810649	-64.5499144	51.92682
2063	2	-10.0497049	-62.3740844	51.92682
2064	1	-8.7934949	-61.6488144	51.92682
2065	2	-7.5372749	-62.3740844	51.92682
2066	1	-6.2810649	-61.6488144	51.92682
2067	1	-10.0497049	-59.47293885	51.92682
2068	2	-8.7934949	-60.19821285	51.92682
2069	2	-10.0497049	-58.02238885	51.92682
2070	1	-7.5372749	-59.47293885	51.92682
2071	2	-6.2810649	-60.19821285	51.92682
2072	2	-7.5372749	-58.02238885	51.92682
2073	1	-8.7934949	-57.29710885	51.92682
2074	1	-10.0497049	-55.12128885	51.92682
2075	2	-8.7934949	-55.84655885	51.92682
2076	1	-6.2810649	-57.29710885	51.92682
2077	1	-7.5372749	-55.12128885	51.92682
2078	2	-6.2810649	-55.84655885	51.92682
2079	2	-10.0497049	-53.67072885	51.92682
2080	1	-8.7934949	-52.94545885	51.92682
2081	2	-7.5372749	-53.67072885	51.92682
2082	1	-6.2810649	-52.94545885	51.92682
2083	1	-10.0497049	-50.7695833	51.92682
2084	2	-8.7934949	-51.4948573	51.92682
2085	2	-10.0497049	-49.3190333	51.92682
2086	1	-7.5372749	-50.7695833	51.92682
2087	2	-6.2810649	-51.4948573	51.92682
2088	2	-7.5372749	-49.3190333	51.92682
2089	1	-8.7934949	-48.5937533	51.92682
2090	1	-10.0497049	-46.4179333	51.92682
2091	2	-8.7934949	-47.1432033	51.92682
2092	1	-6.2810649	-48.5937533	51.92682
2093	1	-7.5372749	-46.4179333	51.92682
2094	2	-6.2810649	-47.1432033	51.92682
2095	2	-10.0497049	-44.9673733	51.92682
2096	1	-8.7934949	-44.2421033	51.92682
2097	2	-7.5372749	-44.9673733	51.92682
2098	1	-6.2810649	-44.2421033	51.92682
2099	1	-5.02485245	-76.87964995	51.92682
2100	2	-3.76864245	-77.60492395	51.92682
2101	2	-5.02485245	-75.42909995	51.92682
2102	1	-2.51242245	-76.87964995	51.92682
2103	2	-1.25621245	-77.60492395	51.92682
2104	2	-2.51242245	-75.42909995	51.92682
2105	1	-3.76864245	-74.70381995	51.92682
2106	1	-5.02485245	-72.52799995	51.92682
2107	2	-3.76864245	-73.25326995	51.92682
2108	1	-1.25621245	-74.70381995	51.92682
2109	1	-2.51242245	-72.52799995	51.92682
2110	2	-1.25621245	-73.25326995	51.92682
2111	2	-5.02485245	-71.07743995	51.92682
2112	1	-3.76864245	-70.35216995	51.92682
2113	2	-2.51242245	-71.07743995	51.92682
2114	1	-1.25621245	-70.35216995	51.92682
2115	1	-5.02485245	-68.1762944	51.92682
2116	2	-3.76864245	-68.9015684	51.92682
2117	2	-5.02485245	-66.7257444	51.92682
2118	1	-2.51242245	-68.1762944	51.92682
2119	2	-1.25621245	-68.9015684	51.92682
2120	2	-2.51242245	-66.7257444	51.92682
2121	1	-3.76864245	-66.0004644	51.92682
2122	1	-5.02485245	-63.8246444	51.92682
2123	2	-3.76864245	-64.5499144	51.92682
2124	2	-5.02485245	-62.3740844	51.92682
2125	1	-5.02485245	-59.47293885	51.92682
2126	2	-5.02485245	-58.02238885	51.92682
2127	1	-3.76864245	-57.29710885	51.92682
2128	1	-5.02485245	-55.12128885	51.92682
2129	2	-3.76864245	-55.84655885	51.92682
2130	1	-2.51242245	-55.12128885	51.92682
2131	2	-5.02485245	-53.67072885	51.92682
2132	1	-3.76864245	-52.94545885	51.92682
2133	2	-2.51242245	-53.67072885	51.92682
2134	1	-1.25621245	-52.94545885	51.92682
2135	1	-5.02485245	-50.7695833	51.92682
2136	2	-3.76864245	-51.4948573	51.92682
2137	2	-5.02485245	-49.3190333	51.92682
2138	1	-2.51242245	-50.7695833	51.92682
2139	2	-1.25621245	-51.4948573	51.92682
2140	2	-2.51242245	-49.3190333	51.92682
2141	1	-3.76864245	-48.5937533	51.92682
2142	1	-5.02485245	-46.4179333	51.92682
2143	2	-3.76864245	-47.1432033	51.92682
2144	1	-1.25621245	-48.5937533	51.92682
2145	1	-2.51242245	-46.4179333	51.92682
2146	2	-1.25621245	-47.1432033	51.92682
2147	2	-5.02485245	-44.9673733	51.92682
2148	1	-3.76864245	-44.2421033	51.92682
2149	2	-2.51242245	-44.9673733	51.92682
2150	1	-1.25621245	-44.2421033	51.92682
2151	1	3.33E-11	-76.87964995	51.92682
2152	2	1.25621	-77.60492395	51.92682
2153	2	6.67E-11	-75.42909995	51.92682
2154	1	2.51243	-76.87964995	51.92682
2155	2	3.76864	-77.60492395	51.92682
2156	2	2.51243	-75.42909995	51.92682
2157	1	1.25621	-74.70381995	51.92682
2158	1	1.33E-10	-72.52799995	51.92682
2159	2	1.25621	-73.25326995	51.92682
2160	1	3.76864	-74.70381995	51.92682
2161	1	2.51243	-72.52799995	51.92682
2162	2	3.76864	-73.25326995	51.92682
2163	2	1.67E-10	-71.07743995	51.92682
2164	1	1.25621	-70.35216995	51.92682
2165	2	2.51243	-71.07743995	51.92682
2166	1	3.76864	-70.35216995	51.92682
2167	1	3.33E-11	-68.1762944	51.92682
2168	2	1.25621	-68.9015684	51.92682
2169	1	2.51243	-68.1762944	51.92682
2170	2	3.76864	-68.9015684	51.92682
2171	2	1.67E-10	-53.67072885	51.92682
2172	1	1.25621	-52.94545885	51.92682
2173	2	2.51243	-53.67072885	51.92682
2174	1	3.76864	-52.94545885	51.92682
2175	1	3.33E-11	-50.7695833	51.92682
2176	2	1.25621	-51.4948573	51.92682
2177	2	6.67E-11	-49.3190333	51.92682
2178	1	2.51243	-50.7695833	51.92682
2179	2	3.76864	-51.4948573	51.92682
2180	2	2.51243	-49.3190333	51.92682
2181	1	1.25621	-48.5937533	51.92682
2182	1	1.33E-10	-46.4179333	51.92682
2183	2	1.25621	-47.1432033	51.92682
2184	1	3.76864	-48.5937533	51.92682
2185	1	2.51243	-46.4179333	51.92682
2186	2	3.76864	-47.1432033	51.92682
2187	2	1.67E-10	-44.9673733	51.92682
2188	1	1.25621	-44.2421033	51.92682
2189	2	2.51243	-44.9673733	51.92682
2190	1	3.76864	-44.2421033	51.92682
2191	1	5.02485245	-76.87964995	51.92682
2192	2	6.28106245	-77.60492395	51.92682
2193	2	5.02485245	-75.42909995	51.92682
2194	1	7.53728245	-76.87964995	51.92682
2195	2	8.79349245	-77.60492395	51.92682
2196	2	7.53728245	-75.42909995	51.92682
2197	1	6.28106245	-74.70381995	51.92682
2198	1	5.02485245	-72.52799995	51.92682
2199	2	6.28106245	-73.25326995	51.92682
2200	1	8.79349245	-74.70381995	51.92682
2201	1	7.53728245	-72.52799995	51.92682
2202	2	8.79349245	-73.25326995	51.92682
2203	2	5.02485245	-71.07743995	51.92682
2204	1	6.28106245	-70.35216995	51.92682
2205	2	7.53728245	-71.07743995	51.92682
2206	1	8.79349245	-70.35216995	51.92682
2207	1	5.02485245	-68.1762944	51.92682
2208	2	6.28106245	-68.9015684	51.92682
2209	1	7.53728245	-68.1762944	51.92682
2210	2	8.79349245	-68.9015684	51.92682
2211	2	7.53728245	-66.7257444	51.92682
2212	1	8.79349245	-66.0004644	51.92682
2213	2	8.79349245	-64.5499144	51.92682
2214	1	8.79349245	-57.29710885	51.92682
2215	1	7.53728245	-55.12128885	51.92682
2216	2	8.79349245	-55.84655885	51.92682
2217	2	5.02485245	-53.67072885	51.92682
2218	1	6.28106245	-52.94545885	51.92682
2219	2	7.53728245	-53.67072885	51.92682
2220	1	8.79349245	-52.94545885	51.92682
2221	1	5.02485245	-50.7695833	51.92682
2222	2	6.28106245	-51.4948573	51.92682
2223	2	5.02485245	-49.3190333	51.92682
2224	1	7.53728245	-50.7695833	51.92682
2225	2	8.79349245	-51.4948573	51.92682
2226	2	7.53728245	-49.3190333	51.92682
2227	1	6.28106245	-48.5937533	51.92682
2228	1	5.02485245	-46.4179333	51.92682
2229	2	6.28106245	-47.1432033	51.92682
2230	1	8.79349245	-48.5937533	51.92682
2231	1	7.53728245	-46.4179333	51.92682
2232	2	8.79349245	-47.1432033	51.92682
2233	2	5.02485245	-44.9673733	51.92682
2234	1	6.28106245	-44.2421033	51.92682
2235	2	7.53728245	-44.9673733	51.92682
2236	1	8.79349245	-44.2421033	51.92682
2237	1	10.0497049	-76.87964995	51.92682
2238	2	11.3059149	-77.60492395	51.92682
2239	2	10.0497049	-75.42909995	51.92682
2240	1	12.5621349	-76.87964995	51.92682
2241	2	13.8183449	-77.60492395	51.92682
2242	2	12.5621349	-75.42909995	51.92682
2243	1	11.3059149	-74.70381995	51.92682
2244	1	10.0497049	-72.52799995	51.92682
2245	2	11.3059149	-73.25326995	51.92682
2246	1	13.8183449	-74.70381995	51.92682
2247	1	12.5621349	-72.52799995	51.92682
2248	2	13.8183449	-73.25326995	51.92682
2249	2	10.0497049	-71.07743995	51.92682
2250	1	11.3059149	-70.35216995	51.92682
2251	2	12.5621349	-71.07743995	51.92682
2252	1	13.8183449	-70.35216995	51.92682
2253	1	10.0497049	-68.1762944	51.92682
2254	2	11.3059149	-68.9015684	51.92682
2255	2	10.0497049	-66.7257444	51.92682
2256	1	12.5621349	-68.1762944	51.92682
2257	2	13.8183449	-68.9015684	51.92682
2258	2	12.5621349	-66.7257444	51.92682
2259	1	11.3059149	-66.0004644	51.92682
2260	1	10.0497049	-63.8246444	51.92682
2261	2	11.3059149	-64.5499144	51.92682
2262	1	13.8183449	-66.0004644	51.92682
2263	1	12.5621349	-63.8246444	51.92682
2264	2	13.8183449	-64.5499144	51.92682
2265	2	10.0497049	-62.3740844	51.92682
2266	1	11.3059149	-61.6488144	51.92682
2267	2	12.5621349	-62.3740844	51.92682
2268	1	13.8183449	-61.6488144	51.92682
2269	1	10.0497049	-59.47293885	51.92682
2270	2	11.3059149	-60.19821285	51.92682
2271	2	10.0497049	-58.02238885	51.92682
2272	1	12.5621349	-59.47293885	51.92682
2273	2	13.8183449	-60.19821285	51.92682
2274	2	12.5621349	-58.02238885	51.92682
2275	1	11.3059149	-57.29710885	51.92682
2276	1	10.0497049	-55.12128885	51.92682
2277	2	11.3059149	-55.84655885	51.92682
2278	1	13.8183449	-57.29710885	51.92682
2279	1	12.5621349	-55.12128885	51.92682
2280	2	13.8183449	-55.84655885	51.92682
2281	2	10.0497049	-53.67072885	51.92682
2282	1	11.3059149	-52.94545885	51.92682
2283	2	12.5621349	-53.67072885	51.92682
2284	1	13.8183449	-52.94545885	51.92682
2285	1	10.0497049	-50.7695833	51.92682
2286	2	11.3059149	-51.4948573	51.92682
2287	2	10.0497049	-49.3190333	51.92682
2288	1	12.5621349	-50.7695833	51.92682
2289	2	13.8183449	-51.4948573	51.92682
2290	2	12.5621349	-49.3190333	51.92682
2291	1	11.3059149	-48.5937533	51.92682
2292	1	10.0497049	-46.4179333	51.92682
2293	2	11.3059149	-47.1432033	51.92682
2294	1	13.8183449	-48.5937533	51.92682
2295	1	12.5621349	-46.4179333	51.92682
2296	2	13.8183449	-47.1432033	51.92682
2297	2	10.0497049	-44.9673733	51.92682
2298	1	11.3059149	-44.2421033	51.92682
2299	2	12.5621349	-44.9673733	51.92682
2300	1	13.8183449	-44.2421033	51.92682
2301	1	15.07455735	-76.87964995	51.92682
2302	2	16.33076735	-77.60492395	51.92682
2303	2	15.07455735	-75.42909995	51.92682
2304	1	17.58698735	-76.87964995	51.92682
2305	2	18.84319735	-77.60492395	51.92682
2306	2	17.58698735	-75.42909995	51.92682
2307	1	16.33076735	-74.70381995	51.92682
2308	1	15.07455735	-72.52799995	51.92682
2309	2	16.33076735	-73.25326995	51.92682
2310	1	18.84319735	-74.70381995	51.92682
2311	1.00E+00	17.58698735	-72.52799995	51.92682
2312	2	18.84319735	-73.25326995	51.92682
2313	2.00E+00	15.07455735	-71.07743995	51.92682
2314	1	16.33076735	-70.35216995	51.92682
2315	2	17.58698735	-71.07743995	51.92682
2316	1	18.84319735	-70.35216995	51.92682
2317	1	15.07455735	-68.1762944	51.92682
2318	2.00E+00	16.33076735	-68.9015684	51.92682
2319	2	15.07455735	-66.7257444	51.92682
2320	1	17.58698735	-68.1762944	51.92682
2321	2	18.84319735	-68.9015684	51.92682
2322	2	17.58698735	-66.7257444	51.92682
2323	1.00E+00	16.33076735	-66.0004644	51.92682
2324	1	15.07455735	-63.8246444	51.92682
2325	2	16.33076735	-64.5499144	51.92682
2326	1	18.84319735	-66.0004644	51.92682
2327	1.00E+00	17.58698735	-63.8246444	51.92682
2328	2	18.84319735	-64.5499144	51.92682
2329	2.00E+00	15.07455735	-62.3740844	51.92682
2330	1	16.33076735	-61.6488144	51.92682
2331	2	17.58698735	-62.3740844	51.92682
2332	1	18.84319735	-61.6488144	51.92682
2333	1	15.07455735	-59.47293885	51.92682
2334	2	16.33076735	-60.19821285	51.92682
2335	2.00E+00	15.07455735	-58.02238885	51.92682
2336	1	17.58698735	-59.47293885	51.92682
2337	2	18.84319735	-60.19821285	51.92682
2338	2	17.58698735	-58.02238885	51.92682
2339	1.00E+00	16.33076735	-57.29710885	51.92682
2340	1	15.07455735	-55.12128885	51.92682
2341	2	16.33076735	-55.84655885	51.92682
2342	1	18.84319735	-57.29710885	51.92682
2343	1.00E+00	17.58698735	-55.12128885	51.92682
2344	2	18.84319735	-55.84655885	51.92682
2345	2.00E+00	15.07455735	-53.67072885	51.92682
2346	1	16.33076735	-52.94545885	51.92682
2347	2	17.58698735	-53.67072885	51.92682
2348	1	18.84319735	-52.94545885	51.92682
2349	1	15.07455735	-50.7695833	51.92682
2350	2.00E+00	16.33076735	-51.4948573	51.92682
2351	2	15.07455735	-49.3190333	51.92682
2352	1	17.58698735	-50.7695833	51.92682
2353	2	18.84319735	-51.4948573	51.92682
2354	2	17.58698735	-49.3190333	51.92682
2355	1.00E+00	16.33076735	-48.5937533	51.92682
2356	1	15.07455735	-46.4179333	51.92682
2357	2	16.33076735	-47.1432033	51.92682
2358	1	18.84319735	-48.5937533	51.92682
2359	1	17.58698735	-46.4179333	51.92682
2360	2	18.84319735	-47.1432033	51.92682
2361	2	15.07455735	-44.9673733	51.92682
2362	1	16.33076735	-44.2421033	51.92682
2363	2	17.58698735	-44.9673733	51.92682
2364	1	18.84319735	-44.2421033	51.92682
2365	1	20.0994098	-146.5064944	51.92682
2366	2	21.3556198	-147.2317684	51.92682
2367	2	20.0994098	-145.0559444	51.92682
2368	1	22.6118398	-146.5064944	51.92682
2369	2	23.8680498	-147.2317684	51.92682
2370	2	22.6118398	-145.0559444	51.92682
2371	1	21.3556198	-144.3306644	51.92682
2372	1	20.0994098	-142.1548444	51.92682
2373	2	21.3556198	-142.8801144	51.92682
2374	1	23.8680498	-144.3306644	51.92682
2375	1	22.6118398	-142.1548444	51.92682
2376	2	23.8680498	-142.8801144	51.92682
2377	2	20.0994098	-140.7042844	51.92682
2378	1	21.3556198	-139.9790144	51.92682
2379	2	22.6118398	-140.7042844	51.92682
2380	1	23.8680498	-139.9790144	51.92682
2381	1	20.0994098	-137.8031388	51.92682
2382	2	21.3556198	-138.5284128	51.92682
2383	2	20.0994098	-136.3525888	51.92682
2384	1	22.6118398	-137.8031388	51.92682
2385	2	23.8680498	-138.5284128	51.92682
2386	2	22.6118398	-136.3525888	51.92682
2387	1	21.3556198	-135.6273088	51.92682
2388	1	20.0994098	-133.4514888	51.92682
2389	2	21.3556198	-134.1767588	51.92682
2390	1	23.8680498	-135.6273088	51.92682
2391	1	22.6118398	-133.4514888	51.92682
2392	2	23.8680498	-134.1767588	51.92682
2393	2	20.0994098	-132.0009288	51.92682
2394	1	21.3556198	-131.2756588	51.92682
2395	2	22.6118398	-132.0009288	51.92682
2396	1	23.8680498	-131.2756588	51.92682
2397	1	20.0994098	-129.0997833	51.92682
2398	2	21.3556198	-129.8250573	51.92682
2399	2	20.0994098	-127.6492333	51.92682
2400	1	22.6118398	-129.0997833	51.92682
2401	2	23.8680498	-129.8250573	51.92682
2402	2	22.6118398	-127.6492333	51.92682
2403	1	21.3556198	-126.9239533	51.92682
2404	1	20.0994098	-124.7481333	51.92682
2405	2	21.3556198	-125.4734033	51.92682
2406	1	23.8680498	-126.9239533	51.92682
2407	1	22.6118398	-124.7481333	51.92682
2408	2	23.8680498	-125.4734033	51.92682
2409	2	20.0994098	-123.2975733	51.92682
2410	1	21.3556198	-122.5723033	51.92682
2411	2	22.6118398	-123.2975733	51.92682
2412	1	23.8680498	-122.5723033	51.92682
2413	1	20.0994098	-120.3964277	51.92682
2414	2	21.3556198	-121.1217017	51.92682
2415	2	20.0994098	-118.9458777	51.92682
2416	1	22.6118398	-120.3964277	51.92682
2417	2	23.8680498	-121.1217017	51.92682
2418	2	22.6118398	-118.9458777	51.92682
2419	1	21.3556198	-118.2205977	51.92682
2420	1	20.0994098	-116.0447777	51.92682
2421	2	21.3556198	-116.7700477	51.92682
2422	1	23.8680498	-118.2205977	51.92682
2423	1	22.6118398	-116.0447777	51.92682
2424	2	23.8680498	-116.7700477	51.92682
2425	2	20.0994098	-114.5942177	51.92682
2426	1	21.3556198	-113.8689477	51.92682
2427	2	22.6118398	-114.5942177	51.92682
2428	1	23.8680498	-113.8689477	51.92682
2429	1	25.12426225	-146.5064944	51.92682
2430	2	26.38047225	-147.2317684	51.92682
2431	2	25.12426225	-145.0559444	51.92682
2432	1	27.63669225	-146.5064944	51.92682
2433	2	28.89290225	-147.2317684	51.92682
2434	2	27.63669225	-145.0559444	51.92682
2435	1	26.38047225	-144.3306644	51.92682
2436	1	25.12426225	-142.1548444	51.92682
2437	2	26.38047225	-142.8801144	51.92682
2438	1	28.89290225	-144.3306644	51.92682
2439	1	27.63669225	-142.1548444	51.92682
2440	2	28.89290225	-142.8801144	51.92682
2441	2	25.12426225	-140.7042844	51.92682
2442	1	26.38047225	-139.9790144	51.92682
2443	2	27.63669225	-140.7042844	51.92682
2444	1	28.89290225	-139.9790144	51.92682
2445	1	25.12426225	-137.8031388	51.92682
2446	2	26.38047225	-138.5284128	51.92682
2447	2	25.12426225	-136.3525888	51.92682
2448	1	27.63669225	-137.8031388	51.92682
2449	2	28.89290225	-138.5284128	51.92682
2450	2	27.63669225	-136.3525888	51.92682
2451	1	26.38047225	-135.6273088	51.92682
2452	1	25.12426225	-133.4514888	51.92682
2453	2	26.38047225	-134.1767588	51.92682
2454	1	28.89290225	-135.6273088	51.92682
2455	1	27.63669225	-133.4514888	51.92682
2456	2	28.89290225	-134.1767588	51.92682
2457	2	25.12426225	-132.0009288	51.92682
2458	1	26.38047225	-131.2756588	51.92682
2459	2	27.63669225	-132.0009288	51.92682
2460	1	28.89290225	-131.2756588	51.92682
2461	1	25.12426225	-129.0997833	51.92682
2462	2	26.38047225	-129.8250573	51.92682
2463	2	25.12426225	-127.6492333	51.92682
2464	1	27.63669225	-129.0997833	51.92682
2465	2	28.89290225	-129.8250573	51.92682
2466	2	27.63669225	-127.6492333	51.92682
2467	1	26.38047225	-126.9239533	51.92682
2468	1	25.12426225	-124.7481333	51.92682
2469	2	26.38047225	-125.4734033	51.92682
2470	1	28.89290225	-126.9239533	51.92682
2471	1	27.63669225	-124.7481333	51.92682
2472	2	28.89290225	-125.4734033	51.92682
2473	2	25.12426225	-123.2975733	51.92682
2474	1	26.38047225	-122.5723033	51.92682
2475	2	27.63669225	-123.2975733	51.92682
2476	1	28.89290225	-122.5723033	51.92682
2477	1	25.12426225	-120.3964277	51.92682
2478	2	26.38047225	-121.1217017	51.92682
2479	2	25.12426225	-118.9458777	51.92682
2480	1	27.63669225	-120.3964277	51.92682
2481	2	28.89290225	-121.1217017	51.92682
2482	2	27.63669225	-118.9458777	51.92682
2483	1	26.38047225	-118.2205977	51.92682
2484	1	25.12426225	-116.0447777	51.92682
2485	2	26.38047225	-116.7700477	51.92682
2486	1	28.89290225	-118.2205977	51.92682
2487	1	27.63669225	-116.0447777	51.92682
2488	2	28.89290225	-116.7700477	51.92682
2489	2	25.12426225	-114.5942177	51.92682
2490	1	26.38047225	-113.8689477	51.92682
2491	2	27.63669225	-114.5942177	51.92682
2492	1	28.89290225	-113.8689477	51.92682
2493	1	30.1491147	-146.5064944	51.92682
2494	2	31.4053247	-147.2317684	51.92682
2495	2	30.1491147	-145.0559444	51.92682
2496	1	32.6615447	-146.5064944	51.92682
2497	2	33.9177547	-147.2317684	51.92682
2498	2	32.6615447	-145.0559444	51.92682
2499	1	31.4053247	-144.3306644	51.92682
2500	1	30.1491147	-142.1548444	51.92682
2501	2	31.4053247	-142.8801144	51.92682
2502	1	33.9177547	-144.3306644	51.92682
2503	1	32.6615447	-142.1548444	51.92682
2504	2	33.9177547	-142.8801144	51.92682
2505	2	30.1491147	-140.7042844	51.92682
2506	1	31.4053247	-139.9790144	51.92682
2507	2	32.6615447	-140.7042844	51.92682
2508	1	33.9177547	-139.9790144	51.92682
2509	1	30.1491147	-137.8031388	51.92682
2510	2	31.4053247	-138.5284128	51.92682
2511	2	30.1491147	-136.3525888	51.92682
2512	1	32.6615447	-137.8031388	51.92682
2513	2	33.9177547	-138.5284128	51.92682
2514	2	32.6615447	-136.3525888	51.92682
2515	1	31.4053247	-135.6273088	51.92682
2516	1	30.1491147	-133.4514888	51.92682
2517	2	31.4053247	-134.1767588	51.92682
2518	2	30.1491147	-132.0009288	51.92682
2519	1	30.1491147	-129.0997833	51.92682
2520	2	30.1491147	-127.6492333	51.92682
2521	1	31.4053247	-126.9239533	51.92682
2522	1	30.1491147	-124.7481333	51.92682
2523	2	31.4053247	-125.4734033	51.92682
2524	1	32.6615447	-124.7481333	51.92682
2525	2	30.1491147	-123.2975733	51.92682
2526	1	31.4053247	-122.5723033	51.92682
2527	2	32.6615447	-123.2975733	51.92682
2528	1	33.9177547	-122.5723033	51.92682
2529	1	30.1491147	-120.3964277	51.92682
2530	2	31.4053247	-121.1217017	51.92682
2531	2	30.1491147	-118.9458777	51.92682
2532	1	32.6615447	-120.3964277	51.92682
2533	2	33.9177547	-121.1217017	51.92682
2534	2	32.6615447	-118.9458777	51.92682
2535	1	31.4053247	-118.2205977	51.92682
2536	1	30.1491147	-116.0447777	51.92682
2537	2	31.4053247	-116.7700477	51.92682
2538	1	33.9177547	-118.2205977	51.92682
2539	1	32.6615447	-116.0447777	51.92682
2540	2	33.9177547	-116.7700477	51.92682
2541	2	30.1491147	-114.5942177	51.92682
2542	1	31.4053247	-113.8689477	51.92682
2543	2	32.6615447	-114.5942177	51.92682
2544	1	33.9177547	-113.8689477	51.92682
2545	1	35.17396715	-146.5064944	51.92682
2546	2	36.43017715	-147.2317684	51.92682
2547	2	35.17396715	-145.0559444	51.92682
2548	1	37.68639715	-146.5064944	51.92682
2549	2	38.94260715	-147.2317684	51.92682
2550	2	37.68639715	-145.0559444	51.92682
2551	1	36.43017715	-144.3306644	51.92682
2552	1	35.17396715	-142.1548444	51.92682
2553	2	36.43017715	-142.8801144	51.92682
2554	1	38.94260715	-144.3306644	51.92682
2555	1	37.68639715	-142.1548444	51.92682
2556	2	38.94260715	-142.8801144	51.92682
2557	2	35.17396715	-140.7042844	51.92682
2558	1	36.43017715	-139.9790144	51.92682
2559	2	37.68639715	-140.7042844	51.92682
2560	1	38.94260715	-139.9790144	51.92682
2561	1	35.17396715	-137.8031388	51.92682
2562	2	36.43017715	-138.5284128	51.92682
2563	1	37.68639715	-137.8031388	51.92682
2564	2	38.94260715	-138.5284128	51.92682
2565	2	35.17396715	-123.2975733	51.92682
2566	1	36.43017715	-122.5723033	51.92682
2567	2	37.68639715	-123.2975733	51.92682
2568	1	38.94260715	-122.5723033	51.92682
2569	1	35.17396715	-120.3964277	51.92682
2570	2	36.43017715	-121.1217017	51.92682
2571	2	35.17396715	-118.9458777	51.92682
2572	1	37.68639715	-120.3964277	51.92682
2573	2	38.94260715	-121.1217017	51.92682
2574	2	37.68639715	-118.9458777	51.92682
2575	1	36.43017715	-118.2205977	51.92682
2576	1	35.17396715	-116.0447777	51.92682
2577	2	36.43017715	-116.7700477	51.92682
2578	1	38.94260715	-118.2205977	51.92682
2579	1	37.68639715	-116.0447777	51.92682
2580	2	38.94260715	-116.7700477	51.92682
2581	2	35.17396715	-114.5942177	51.92682
2582	1	36.43017715	-113.8689477	51.92682
2583	2	37.68639715	-114.5942177	51.92682
2584	1	38.94260715	-113.8689477	51.92682
2585	1	40.1988196	-146.5064944	51.92682
2586	2	41.4550296	-147.2317684	51.92682
2587	2	40.1988196	-145.0559444	51.92682
2588	1	42.7112496	-146.5064944	51.92682
2589	2	43.9674596	-147.2317684	51.92682
2590	2	42.7112496	-145.0559444	51.92682
2591	1	41.4550296	-144.3306644	51.92682
2592	1	40.1988196	-142.1548444	51.92682
2593	2	41.4550296	-142.8801144	51.92682
2594	1	43.9674596	-144.3306644	51.92682
2595	1	42.7112496	-142.1548444	51.92682
2596	2	43.9674596	-142.8801144	51.92682
2597	2	40.1988196	-140.7042844	51.92682
2598	1	41.4550296	-139.9790144	51.92682
2599	2	42.7112496	-140.7042844	51.92682
2600	1	43.9674596	-139.9790144	51.92682
2601	1	40.1988196	-137.8031388	51.92682
2602	2	41.4550296	-138.5284128	51.92682
2603	1	42.7112496	-137.8031388	51.92682
2604	2	43.9674596	-138.5284128	51.92682
2605	2	42.7112496	-136.3525888	51.92682
2606	1	43.9674596	-135.6273088	51.92682
2607	2	43.9674596	-134.1767588	51.92682
2608	1	43.9674596	-126.9239533	51.92682
2609	1	42.7112496	-124.7481333	51.92682
2610	2	43.9674596	-125.4734033	51.92682
2611	2	40.1988196	-123.2975733	51.92682
2612	1	41.4550296	-122.5723033	51.92682
2613	2	42.7112496	-123.2975733	51.92682
2614	1	43.9674596	-122.5723033	51.92682
2615	1	40.1988196	-120.3964277	51.92682
2616	2	41.4550296	-121.1217017	51.92682
2617	2	40.1988196	-118.9458777	51.92682
2618	1	42.7112496	-120.3964277	51.92682
2619	2	43.9674596	-121.1217017	51.92682
2620	2	42.7112496	-118.9458777	51.92682
2621	1	41.4550296	-118.2205977	51.92682
2622	1	40.1988196	-116.0447777	51.92682
2623	2	41.4550296	-116.7700477	51.92682
2624	1	43.9674596	-118.2205977	51.92682
2625	1	42.7112496	-116.0447777	51.92682
2626	2	43.9674596	-116.7700477	51.92682
2627	2	40.1988196	-114.5942177	51.92682
2628	1	41.4550296	-113.8689477	51.92682
2629	2	42.7112496	-114.5942177	51.92682
2630	1	43.9674596	-113.8689477	51.92682
2631	1	45.22367205	-146.5064944	51.92682
2632	2	46.47988205	-147.2317684	51.92682
2633	2	45.22367205	-145.0559444	51.92682
2634	1	47.73610205	-146.5064944	51.92682
2635	2	48.99231205	-147.2317684	51.92682
2636	2	47.73610205	-145.0559444	51.92682
2637	1	46.47988205	-144.3306644	51.92682
2638	1	45.22367205	-142.1548444	51.92682
2639	2	46.47988205	-142.8801144	51.92682
2640	1	48.99231205	-144.3306644	51.92682
2641	1	47.73610205	-142.1548444	51.92682
2642	2	48.99231205	-142.8801144	51.92682
2643	2	45.22367205	-140.7042844	51.92682
2644	1	46.47988205	-139.9790144	51.92682
2645	2	47.73610205	-140.7042844	51.92682
2646	1	48.99231205	-139.9790144	51.92682
2647	1	45.22367205	-137.8031388	51.92682
2648	2	46.47988205	-138.5284128	51.92682
2649	2	45.22367205	-136.3525888	51.92682
2650	1	47.73610205	-137.8031388	51.92682
2651	2	48.99231205	-138.5284128	51.92682
2652	2	47.73610205	-136.3525888	51.92682
2653	1	46.47988205	-135.6273088	51.92682
2654	1	45.22367205	-133.4514888	51.92682
2655	2	46.47988205	-134.1767588	51.92682
2656	1	48.99231205	-135.6273088	51.92682
2657	1	47.73610205	-133.4514888	51.92682
2658	2	48.99231205	-134.1767588	51.92682
2659	2	45.22367205	-132.0009288	51.92682
2660	1	46.47988205	-131.2756588	51.92682
2661	2	47.73610205	-132.0009288	51.92682
2662	1	48.99231205	-131.2756588	51.92682
2663	1	45.22367205	-129.0997833	51.92682
2664	2	46.47988205	-129.8250573	51.92682
2665	2	45.22367205	-127.6492333	51.92682
2666	1	47.73610205	-129.0997833	51.92682
2667	2	48.99231205	-129.8250573	51.92682
2668	2	47.73610205	-127.6492333	51.92682
2669	1	46.47988205	-126.9239533	51.92682
2670	1	45.22367205	-124.7481333	51.92682
2671	2	46.47988205	-125.4734033	51.92682
2672	1	48.99231205	-126.9239533	51.92682
2673	1	47.73610205	-124.7481333	51.92682
2674	2	48.99231205	-125.4734033	51.92682
2675	2	45.22367205	-123.2975733	51.92682
2676	1	46.47988205	-122.5723033	51.92682
2677	2	47.73610205	-123.2975733	51.92682
2678	1	48.99231205	-122.5723033	51.92682
2679	1	45.22367205	-120.3964277	51.92682
2680	2	46.47988205	-121.1217017	51.92682
2681	2	45.22367205	-118.9458777	51.92682
2682	1	47.73610205	-120.3964277	51.92682
2683	2	48.99231205	-121.1217017	51.92682
2684	2	47.73610205	-118.9458777	51.92682
2685	1	46.47988205	-118.2205977	51.92682
2686	1	45.22367205	-116.0447777	51.92682
2687	2	46.47988205	-116.7700477	51.92682
2688	1	48.99231205	-118.2205977	51.92682
2689	1	47.73610205	-116.0447777	51.92682
2690	2	48.99231205	-116.7700477	51.92682
2691	2	45.22367205	-114.5942177	51.92682
2692	1	46.47988205	-113.8689477	51.92682
2693	2	47.73610205	-114.5942177	51.92682
2694	1	48.99231205	-113.8689477	51.92682
2695	1	50.2485245	-146.5064944	51.92682
2696	2	51.5047345	-147.2317684	51.92682
2697	2	50.2485245	-145.0559444	51.92682
2698	1	52.7609545	-146.5064944	51.92682
2699	2	54.0171645	-147.2317684	51.92682
2700	2	52.7609545	-145.0559444	51.92682
2701	1	51.5047345	-144.3306644	51.92682
2702	1	50.2485245	-142.1548444	51.92682
2703	2	51.5047345	-142.8801144	51.92682
2704	1	54.0171645	-144.3306644	51.92682
2705	1	52.7609545	-142.1548444	51.92682
2706	2	54.0171645	-142.8801144	51.92682
2707	2	50.2485245	-140.7042844	51.92682
2708	1	51.5047345	-139.9790144	51.92682
2709	2	52.7609545	-140.7042844	51.92682
2710	1	54.0171645	-139.9790144	51.92682
2711	1	50.2485245	-137.8031388	51.92682
2712	2	51.5047345	-138.5284128	51.92682
2713	2	50.2485245	-136.3525888	51.92682
2714	1	52.7609545	-137.8031388	51.92682
2715	2	54.0171645	-138.5284128	51.92682
2716	2	52.7609545	-136.3525888	51.92682
2717	1	51.5047345	-135.6273088	51.92682
2718	1	50.2485245	-133.4514888	51.92682
2719	2	51.5047345	-134.1767588	51.92682
2720	1	54.0171645	-135.6273088	51.92682
2721	1	52.7609545	-133.4514888	51.92682
2722	2	54.0171645	-134.1767588	51.92682
2723	2	50.2485245	-132.0009288	51.92682
2724	1	51.5047345	-131.2756588	51.92682
2725	2	52.7609545	-132.0009288	51.92682
2726	1	54.0171645	-131.2756588	51.92682
2727	1	50.2485245	-129.0997833	51.92682
2728	2	51.5047345	-129.8250573	51.92682
2729	2	50.2485245	-127.6492333	51.92682
2730	1	52.7609545	-129.0997833	51.92682
2731	2	54.0171645	-129.8250573	51.92682
2732	2	52.7609545	-127.6492333	51.92682
2733	1	51.5047345	-126.9239533	51.92682
2734	1	50.2485245	-124.7481333	51.92682
2735	2	51.5047345	-125.4734033	51.92682
2736	1	54.0171645	-126.9239533	51.92682
2737	1	52.7609545	-124.7481333	51.92682
2738	2	54.0171645	-125.4734033	51.92682
2739	2	50.2485245	-123.2975733	51.92682
2740	1	51.5047345	-122.5723033	51.92682
2741	2	52.7609545	-123.2975733	51.92682
2742	1	54.0171645	-122.5723033	51.92682
2743	1	50.2485245	-120.3964277	51.92682
2744	2	51.5047345	-121.1217017	51.92682
2745	2	50.2485245	-118.9458777	51.92682
2746	1	52.7609545	-120.3964277	51.92682
2747	2	54.0171645	-121.1217017	51.92682
2748	2	52.7609545	-118.9458777	51.92682
2749	1	51.5047345	-118.2205977	51.92682
2750	1	50.2485245	-116.0447777	51.92682
2751	2	51.5047345	-116.7700477	51.92682
2752	1	54.0171645	-118.2205977	51.92682
2753	1	52.7609545	-116.0447777	51.92682
2754	2	54.0171645	-116.7700477	51.92682
2755	2	50.2485245	-114.5942177	51.92682
2756	1	51.5047345	-113.8689477	51.92682
2757	2	52.7609545	-114.5942177	51.92682
2758	1	54.0171645	-113.8689477	51.92682
2759	1	20.0994098	-111.6930722	51.92682
2760	2	21.3556198	-112.4183462	51.92682
2761	2	20.0994098	-110.2425222	51.92682
2762	1	22.6118398	-111.6930722	51.92682
2763	2	23.8680498	-112.4183462	51.92682
2764	2	22.6118398	-110.2425222	51.92682
2765	1	21.3556198	-109.5172422	51.92682
2766	1	20.0994098	-107.3414222	51.92682
2767	2	21.3556198	-108.0666922	51.92682
2768	1	23.8680498	-109.5172422	51.92682
2769	1	22.6118398	-107.3414222	51.92682
2770	2	23.8680498	-108.0666922	51.92682
2771	2	20.0994098	-105.8908622	51.92682
2772	1	21.3556198	-105.1655922	51.92682
2773	2	22.6118398	-105.8908622	51.92682
2774	1	23.8680498	-105.1655922	51.92682
2775	1	20.0994098	-102.9897166	51.92682
2776	2	21.3556198	-103.7149906	51.92682
2777	2	20.0994098	-101.5391666	51.92682
2778	1	22.6118398	-102.9897166	51.92682
2779	2	23.8680498	-103.7149906	51.92682
2780	2	22.6118398	-101.5391666	51.92682
2781	1	21.3556198	-100.8138866	51.92682
2782	1	20.0994098	-98.6380666	51.92682
2783	2	21.3556198	-99.3633366	51.92682
2784	1	23.8680498	-100.8138866	51.92682
2785	1	22.6118398	-98.6380666	51.92682
2786	2	23.8680498	-99.3633366	51.92682
2787	2	20.0994098	-97.1875066	51.92682
2788	1	21.3556198	-96.4622366	51.92682
2789	2	22.6118398	-97.1875066	51.92682
2790	1	23.8680498	-96.4622366	51.92682
2791	1	20.0994098	-94.28636105	51.92682
2792	2	21.3556198	-95.01163505	51.92682
2793	2	20.0994098	-92.83581105	51.92682
2794	1	22.6118398	-94.28636105	51.92682
2795	2	23.8680498	-95.01163505	51.92682
2796	2	22.6118398	-92.83581105	51.92682
2797	1	21.3556198	-92.11053105	51.92682
2798	1	20.0994098	-89.93471105	51.92682
2799	2	21.3556198	-90.65998105	51.92682
2800	1	23.8680498	-92.11053105	51.92682
2801	1	22.6118398	-89.93471105	51.92682
2802	2	23.8680498	-90.65998105	51.92682
2803	2	20.0994098	-88.48415105	51.92682
2804	1	21.3556198	-87.75888105	51.92682
2805	2	22.6118398	-88.48415105	51.92682
2806	1	23.8680498	-87.75888105	51.92682
2807	1	20.0994098	-85.5830055	51.92682
2808	2	21.3556198	-86.3082795	51.92682
2809	2	20.0994098	-84.1324555	51.92682
2810	1	22.6118398	-85.5830055	51.92682
2811	2	23.8680498	-86.3082795	51.92682
2812	2	22.6118398	-84.1324555	51.92682
2813	1	21.3556198	-83.4071755	51.92682
2814	1	20.0994098	-81.2313555	51.92682
2815	2	21.3556198	-81.9566255	51.92682
2816	1	23.8680498	-83.4071755	51.92682
2817	1	22.6118398	-81.2313555	51.92682
2818	2	23.8680498	-81.9566255	51.92682
2819	2	20.0994098	-79.7807955	51.92682
2820	1	21.3556198	-79.0555255	51.92682
2821	2	22.6118398	-79.7807955	51.92682
2822	1	23.8680498	-79.0555255	51.92682
2823	1	25.12426225	-111.6930722	51.92682
2824	2	26.38047225	-112.4183462	51.92682
2825	2	25.12426225	-110.2425222	51.92682
2826	1	27.63669225	-111.6930722	51.92682
2827	2	28.89290225	-112.4183462	51.92682
2828	2	27.63669225	-110.2425222	51.92682
2829	1	26.38047225	-109.5172422	51.92682
2830	1	25.12426225	-107.3414222	51.92682
2831	2	26.38047225	-108.0666922	51.92682
2832	1	28.89290225	-109.5172422	51.92682
2833	1	27.63669225	-107.3414222	51.92682
2834	2	28.89290225	-108.0666922	51.92682
2835	2	25.12426225	-105.8908622	51.92682
2836	1	26.38047225	-105.1655922	51.92682
2837	2	27.63669225	-105.8908622	51.92682
2838	1	28.89290225	-105.1655922	51.92682
2839	1	25.12426225	-102.9897166	51.92682
2840	2	26.38047225	-103.7149906	51.92682
2841	2	25.12426225	-101.5391666	51.92682
2842	1	27.63669225	-102.9897166	51.92682
2843	2	28.89290225	-103.7149906	51.92682
2844	2	27.63669225	-101.5391666	51.92682
2845	1	26.38047225	-100.8138866	51.92682
2846	1	25.12426225	-98.6380666	51.92682
2847	2	26.38047225	-99.3633366	51.92682
2848	1	28.89290225	-100.8138866	51.92682
2849	1	27.63669225	-98.6380666	51.92682
2850	2	28.89290225	-99.3633366	51.92682
2851	2	25.12426225	-97.1875066	51.92682
2852	1	26.38047225	-96.4622366	51.92682
2853	2	27.63669225	-97.1875066	51.92682
2854	1	28.89290225	-96.4622366	51.92682
2855	1	25.12426225	-94.28636105	51.92682
2856	2	26.38047225	-95.01163505	51.92682
2857	2	25.12426225	-92.83581105	51.92682
2858	1	27.63669225	-94.28636105	51.92682
2859	2	28.89290225	-95.01163505	51.92682
2860	2	27.63669225	-92.83581105	51.92682
2861	1	26.38047225	-92.11053105	51.92682
2862	1	25.12426225	-89.93471105	51.92682
2863	2	26.38047225	-90.65998105	51.92682
2864	1	28.89290225	-92.11053105	51.92682
2865	1	27.63669225	-89.93471105	51.92682
2866	2	28.89290225	-90.65998105	51.92682
2867	2	25.12426225	-88.48415105	51.92682
2868	1	26.38047225	-87.75888105	51.92682
2869	2	27.63669225	-88.48415105	51.92682
2870	1	28.89290225	-87.75888105	51.92682
2871	1	25.12426225	-85.5830055	51.92682
2872	2	26.38047225	-86.3082795	51.92682
2873	2	25.12426225	-84.1324555	51.92682
2874	1	27.63669225	-85.5830055	51.92682
2875	2	28.89290225	-86.3082795	51.92682
2876	2	27.63669225	-84.1324555	51.92682
2877	1	26.38047225	-83.4071755	51.92682
2878	1	25.12426225	-81.2313555	51.92682
2879	2	26.38047225	-81.9566255	51.92682
2880	1	28.89290225	-83.4071755	51.92682
2881	1	27.63669225	-81.2313555	51.92682
2882	2	28.89290225	-81.9566255	51.92682
2883	2	25.12426225	-79.7807955	51.92682
2884	1	26.38047225	-79.0555255	51.92682
2885	2	27.63669225	-79.7807955	51.92682
2886	1	28.89290225	-79.0555255	51.92682
2887	1	30.1491147	-111.6930722	51.92682
2888	2	31.4053247	-112.4183462	51.92682
2889	2	30.1491147	-110.2425222	51.92682
2890	1	32.6615447	-111.6930722	51.92682
2891	2	33.9177547	-112.4183462	51.92682
2892	2	32.6615447	-110.2425222	51.92682
2893	1	31.4053247	-109.5172422	51.92682
2894	1	30.1491147	-107.3414222	51.92682
2895	2	31.4053247	-108.0666922	51.92682
2896	1	33.9177547	-109.5172422	51.92682
2897	1	32.6615447	-107.3414222	51.92682
2898	2	33.9177547	-108.0666922	51.92682
2899	2	30.1491147	-105.8908622	51.92682
2900	1	31.4053247	-105.1655922	51.92682
2901	2	32.6615447	-105.8908622	51.92682
2902	1	33.9177547	-105.1655922	51.92682
2903	1	30.1491147	-102.9897166	51.92682
2904	2	31.4053247	-103.7149906	51.92682
2905	2	30.1491147	-101.5391666	51.92682
2906	1	32.6615447	-102.9897166	51.92682
2907	2	33.9177547	-103.7149906	51.92682
2908	2	32.6615447	-101.5391666	51.92682
2909	1	31.4053247	-100.8138866	51.92682
2910	1	30.1491147	-98.6380666	51.92682
2911	2	31.4053247	-99.3633366	51.92682
2912	2	30.1491147	-97.1875066	51.92682
2913	1	30.1491147	-94.28636105	51.92682
2914	2	30.1491147	-92.83581105	51.92682
2915	1	31.4053247	-92.11053105	51.92682
2916	1	30.1491147	-89.93471105	51.92682
2917	2	31.4053247	-90.65998105	51.92682
2918	1	32.6615447	-89.93471105	51.92682
2919	2	30.1491147	-88.48415105	51.92682
2920	1	31.4053247	-87.75888105	51.92682
2921	2	32.6615447	-88.48415105	51.92682
2922	1	33.9177547	-87.75888105	51.92682
2923	1	30.1491147	-85.5830055	51.92682
2924	2	31.4053247	-86.3082795	51.92682
2925	2	30.1491147	-84.1324555	51.92682
2926	1	32.6615447	-85.5830055	51.92682
2927	2	33.9177547	-86.3082795	51.92682
2928	2	32.6615447	-84.1324555	51.92682
2929	1	31.4053247	-83.4071755	51.92682
2930	1	30.1491147	-81.2313555	51.92682
2931	2	31.4053247	-81.9566255	51.92682
2932	1	33.9177547	-83.4071755	51.92682
2933	1	32.6615447	-81.2313555	51.92682
2934	2	33.9177547	-81.9566255	51.92682
2935	2	30.1491147	-79.7807955	51.92682
2936	1	31.4053247	-79.0555255	51.92682
2937	2	32.6615447	-79.7807955	51.92682
2938	1	33.9177547	-79.0555255	51.92682
2939	1	35.17396715	-111.6930722	51.92682
2940	2	36.43017715	-112.4183462	51.92682
2941	2	35.17396715	-110.2425222	51.92682
2942	1	37.68639715	-111.6930722	51.92682
2943	2	38.94260715	-112.4183462	51.92682
2944	2	37.68639715	-110.2425222	51.92682
2945	1	36.43017715	-109.5172422	51.92682
2946	1	35.17396715	-107.3414222	51.92682
2947	2	36.43017715	-108.0666922	51.92682
2948	1	38.94260715	-109.5172422	51.92682
2949	1	37.68639715	-107.3414222	51.92682
2950	2	38.94260715	-108.0666922	51.92682
2951	2	35.17396715	-105.8908622	51.92682
2952	1	36.43017715	-105.1655922	51.92682
2953	2	37.68639715	-105.8908622	51.92682
2954	1	38.94260715	-105.1655922	51.92682
2955	1	35.17396715	-102.9897166	51.92682
2956	2	36.43017715	-103.7149906	51.92682
2957	1	37.68639715	-102.9897166	51.92682
2958	2	38.94260715	-103.7149906	51.92682
2959	2	35.17396715	-88.48415105	51.92682
2960	1	36.43017715	-87.75888105	51.92682
2961	2	37.68639715	-88.48415105	51.92682
2962	1	38.94260715	-87.75888105	51.92682
2963	1	35.17396715	-85.5830055	51.92682
2964	2	36.43017715	-86.3082795	51.92682
2965	2	35.17396715	-84.1324555	51.92682
2966	1	37.68639715	-85.5830055	51.92682
2967	2	38.94260715	-86.3082795	51.92682
2968	2	37.68639715	-84.1324555	51.92682
2969	1	36.43017715	-83.4071755	51.92682
2970	1	35.17396715	-81.2313555	51.92682
2971	2	36.43017715	-81.9566255	51.92682
2972	1	38.94260715	-83.4071755	51.92682
2973	1	37.68639715	-81.2313555	51.92682
2974	2	38.94260715	-81.9566255	51.92682
2975	2	35.17396715	-79.7807955	51.92682
2976	1	36.43017715	-79.0555255	51.92682
2977	2	37.68639715	-79.7807955	51.92682
2978	1	38.94260715	-79.0555255	51.92682
2979	1	40.1988196	-111.6930722	51.92682
2980	2	41.4550296	-112.4183462	51.92682
2981	2	40.1988196	-110.2425222	51.92682
2982	1	42.7112496	-111.6930722	51.92682
2983	2	43.9674596	-112.4183462	51.92682
2984	2	42.7112496	-110.2425222	51.92682
2985	1	41.4550296	-109.5172422	51.92682
2986	1	40.1988196	-107.3414222	51.92682
2987	2	41.4550296	-108.0666922	51.92682
2988	1	43.9674596	-109.5172422	51.92682
2989	1	42.7112496	-107.3414222	51.92682
2990	2	43.9674596	-108.0666922	51.92682
2991	2	40.1988196	-105.8908622	51.92682
2992	1	41.4550296	-105.1655922	51.92682
2993	2	42.7112496	-105.8908622	51.92682
2994	1	43.9674596	-105.1655922	51.92682
2995	1	40.1988196	-102.9897166	51.92682
2996	2	41.4550296	-103.7149906	51.92682
2997	1	42.7112496	-102.9897166	51.92682
2998	2	43.9674596	-103.7149906	51.92682
2999	2	42.7112496	-101.5391666	51.92682
3000	1	43.9674596	-100.8138866	51.92682
3001	2	43.9674596	-99.3633366	51.92682
3002	1	43.9674596	-92.11053105	51.92682
3003	1	42.7112496	-89.93471105	51.92682
3004	2	43.9674596	-90.65998105	51.92682
3005	2	40.1988196	-88.48415105	51.92682
3006	1	41.4550296	-87.75888105	51.92682
3007	2	42.7112496	-88.48415105	51.92682
3008	1	43.9674596	-87.75888105	51.92682
3009	1	40.1988196	-85.5830055	51.92682
3010	2	41.4550296	-86.3082795	51.92682
3011	2	40.1988196	-84.1324555	51.92682
3012	1	42.7112496	-85.5830055	51.92682
3013	2	43.9674596	-86.3082795	51.92682
3014	2	42.7112496	-84.1324555	51.92682
3015	1	41.4550296	-83.4071755	51.92682
3016	1	40.1988196	-81.2313555	51.92682
3017	2	41.4550296	-81.9566255	51.92682
3018	1	43.9674596	-83.4071755	51.92682
3019	1	42.7112496	-81.2313555	51.92682
3020	2	43.9674596	-81.9566255	51.92682
3021	2	40.1988196	-79.7807955	51.92682
3022	1	41.4550296	-79.0555255	51.92682
3023	2	42.7112496	-79.7807955	51.92682
3024	1	43.9674596	-79.0555255	51.92682
3025	1	45.22367205	-111.6930722	51.92682
3026	2	46.47988205	-112.4183462	51.92682
3027	2	45.22367205	-110.2425222	51.92682
3028	1	47.73610205	-111.6930722	51.92682
3029	2	48.99231205	-112.4183462	51.92682
3030	2	47.73610205	-110.2425222	51.92682
3031	1	46.47988205	-109.5172422	51.92682
3032	1	45.22367205	-107.3414222	51.92682
3033	2	46.47988205	-108.0666922	51.92682
3034	1	48.99231205	-109.5172422	51.92682
3035	1	47.73610205	-107.3414222	51.92682
3036	2	48.99231205	-108.0666922	51.92682
3037	2	45.22367205	-105.8908622	51.92682
3038	1	46.47988205	-105.1655922	51.92682
3039	2	47.73610205	-105.8908622	51.92682
3040	1	48.99231205	-105.1655922	51.92682
3041	1	45.22367205	-102.9897166	51.92682
3042	2	46.47988205	-103.7149906	51.92682
3043	2	45.22367205	-101.5391666	51.92682
3044	1	47.73610205	-102.9897166	51.92682
3045	2	48.99231205	-103.7149906	51.92682
3046	2	47.73610205	-101.5391666	51.92682
3047	1	46.47988205	-100.8138866	51.92682
3048	1	45.22367205	-98.6380666	51.92682
3049	2	46.47988205	-99.3633366	51.92682
3050	1	48.99231205	-100.8138866	51.92682
3051	1	47.73610205	-98.6380666	51.92682
3052	2	48.99231205	-99.3633366	51.92682
3053	2	45.22367205	-97.1875066	51.92682
3054	1	46.47988205	-96.4622366	51.92682
3055	2	47.73610205	-97.1875066	51.92682
3056	1	48.99231205	-96.4622366	51.92682
3057	1	45.22367205	-94.28636105	51.92682
3058	2	46.47988205	-95.01163505	51.92682
3059	2	45.22367205	-92.83581105	51.92682
3060	1	47.73610205	-94.28636105	51.92682
3061	2	48.99231205	-95.01163505	51.92682
3062	2	47.73610205	-92.83581105	51.92682
3063	1	46.47988205	-92.11053105	51.92682
3064	1	45.22367205	-89.93471105	51.92682
3065	2	46.47988205	-90.65998105	51.92682
3066	1	48.99231205	-92.11053105	51.92682
3067	1	47.73610205	-89.93471105	51.92682
3068	2	48.99231205	-90.65998105	51.92682
3069	2	45.22367205	-88.48415105	51.92682
3070	1	46.47988205	-87.75888105	51.92682
3071	2	47.73610205	-88.48415105	51.92682
3072	1	48.99231205	-87.75888105	51.92682
3073	1	45.22367205	-85.5830055	51.92682
3074	2	46.47988205	-86.3082795	51.92682
3075	2	45.22367205	-84.1324555	51.92682
3076	1	47.73610205	-85.5830055	51.92682
3077	2	48.99231205	-86.3082795	51.92682
3078	2	47.73610205	-84.1324555	51.92682
3079	1	46.47988205	-83.4071755	51.92682
3080	1	45.22367205	-81.2313555	51.92682
3081	2	46.47988205	-81.9566255	51.92682
3082	1	48.99231205	-83.4071755	51.92682
3083	1	47.73610205	-81.2313555	51.92682
3084	2	48.99231205	-81.9566255	51.92682
3085	2	45.22367205	-79.7807955	51.92682
3086	1	46.47988205	-79.0555255	51.92682
3087	2	47.73610205	-79.7807955	51.92682
3088	1	48.99231205	-79.0555255	51.92682
3089	1	50.2485245	-111.6930722	51.92682
3090	2	51.5047345	-112.4183462	51.92682
3091	2	50.2485245	-110.2425222	51.92682
3092	1	52.7609545	-111.6930722	51.92682
3093	2	54.0171645	-112.4183462	51.92682
3094	2	52.7609545	-110.2425222	51.92682
3095	1	51.5047345	-109.5172422	51.92682
3096	1	50.2485245	-107.3414222	51.92682
3097	2	51.5047345	-108.0666922	51.92682
3098	1	54.0171645	-109.5172422	51.92682
3099	1	52.7609545	-107.3414222	51.92682
3100	2	54.0171645	-108.0666922	51.92682
3101	2	50.2485245	-105.8908622	51.92682
3102	1	51.5047345	-105.1655922	51.92682
3103	2	52.7609545	-105.8908622	51.92682
3104	1	54.0171645	-105.1655922	51.92682
3105	1	50.2485245	-102.9897166	51.92682
3106	2	51.5047345	-103.7149906	51.92682
3107	2	50.2485245	-101.5391666	51.92682
3108	1	52.7609545	-102.9897166	51.92682
3109	2	54.0171645	-103.7149906	51.92682
3110	2	52.7609545	-101.5391666	51.92682
3111	1	51.5047345	-100.8138866	51.92682
3112	1	50.2485245	-98.6380666	51.92682
3113	2	51.5047345	-99.3633366	51.92682
3114	1	54.0171645	-100.8138866	51.92682
3115	1	52.7609545	-98.6380666	51.92682
3116	2	54.0171645	-99.3633366	51.92682
3117	2	50.2485245	-97.1875066	51.92682
3118	1	51.5047345	-96.4622366	51.92682
3119	2	52.7609545	-97.1875066	51.92682
3120	1	54.0171645	-96.4622366	51.92682
3121	1	50.2485245	-94.28636105	51.92682
3122	2	51.5047345	-95.01163505	51.92682
3123	2	50.2485245	-92.83581105	51.92682
3124	1	52.7609545	-94.28636105	51.92682
3125	2	54.0171645	-95.01163505	51.92682
3126	2	52.7609545	-92.83581105	51.92682
3127	1	51.5047345	-92.11053105	51.92682
3128	1	50.2485245	-89.93471105	51.92682
3129	2	51.5047345	-90.65998105	51.92682
3130	1	54.0171645	-92.11053105	51.92682
3131	1	52.7609545	-89.93471105	51.92682
3132	2	54.0171645	-90.65998105	51.92682
3133	2	50.2485245	-88.48415105	51.92682
3134	1	51.5047345	-87.75888105	51.92682
3135	2	52.7609545	-88.48415105	51.92682
3136	1	54.0171645	-87.75888105	51.92682
3137	1	50.2485245	-85.5830055	51.92682
3138	2	51.5047345	-86.3082795	51.92682
3139	2	50.2485245	-84.1324555	51.92682
3140	1	52.7609545	-85.5830055	51.92682
3141	2	54.0171645	-86.3082795	51.92682
3142	2	52.7609545	-84.1324555	51.92682
3143	1	51.5047345	-83.4071755	51.92682
3144	1	50.2485245	-81.2313555	51.92682
3145	2	51.5047345	-81.9566255	51.92682
3146	1	54.0171645	-83.4071755	51.92682
3147	1	52.7609545	-81.2313555	51.92682
3148	2	54.0171645	-81.9566255	51.92682
3149	2	50.2485245	-79.7807955	51.92682
3150	1	51.5047345	-79.0555255	51.92682
3151	2	52.7609545	-79.7807955	51.92682
3152	1	54.0171645	-79.0555255	51.92682
3153	1	20.0994098	-76.87964995	51.92682
3154	2	21.3556198	-77.60492395	51.92682
3155	2	20.0994098	-75.42909995	51.92682
3156	1	22.6118398	-76.87964995	51.92682
3157	2	23.8680498	-77.60492395	51.92682
3158	2	22.6118398	-75.42909995	51.92682
3159	1	21.3556198	-74.70381995	51.92682
3160	1	20.0994098	-72.52799995	51.92682
3161	2	21.3556198	-73.25326995	51.92682
3162	1	23.8680498	-74.70381995	51.92682
3163	1	22.6118398	-72.52799995	51.92682
3164	2	23.8680498	-73.25326995	51.92682
3165	2	20.0994098	-71.07743995	51.92682
3166	1	21.3556198	-70.35216995	51.92682
3167	2	22.6118398	-71.07743995	51.92682
3168	1	23.8680498	-70.35216995	51.92682
3169	1	20.0994098	-68.1762944	51.92682
3170	2	21.3556198	-68.9015684	51.92682
3171	2	20.0994098	-66.7257444	51.92682
3172	1	22.6118398	-68.1762944	51.92682
3173	2	23.8680498	-68.9015684	51.92682
3174	2	22.6118398	-66.7257444	51.92682
3175	1	21.3556198	-66.0004644	51.92682
3176	1	20.0994098	-63.8246444	51.92682
3177	2	21.3556198	-64.5499144	51.92682
3178	1	23.8680498	-66.0004644	51.92682
3179	1	22.6118398	-63.8246444	51.92682
3180	2	23.8680498	-64.5499144	51.92682
3181	2	20.0994098	-62.3740844	51.92682
3182	1	21.3556198	-61.6488144	51.92682
3183	2	22.6118398	-62.3740844	51.92682
3184	1	23.8680498	-61.6488144	51.92682
3185	1	20.0994098	-59.47293885	51.92682
3186	2	21.3556198	-60.19821285	51.92682
3187	2	20.0994098	-58.02238885	51.92682
3188	1	22.6118398	-59.47293885	51.92682
3189	2	23.8680498	-60.19821285	51.92682
3190	2	22.6118398	-58.02238885	51.92682
3191	1	21.3556198	-57.29710885	51.92682
3192	1	20.0994098	-55.12128885	51.92682
3193	2	21.3556198	-55.84655885	51.92682
3194	1	23.8680498	-57.29710885	51.92682
3195	1	22.6118398	-55.12128885	51.92682
3196	2	23.8680498	-55.84655885	51.92682
3197	2	20.0994098	-53.67072885	51.92682
3198	1	21.3556198	-52.94545885	51.92682
3199	2	22.6118398	-53.67072885	51.92682
3200	1	23.8680498	-52.94545885	51.92682
3201	1	20.0994098	-50.7695833	51.92682
3202	2	21.3556198	-51.4948573	51.92682
3203	2	20.0994098	-49.3190333	51.92682
3204	1	22.6118398	-50.7695833	51.92682
3205	2	23.8680498	-51.4948573	51.92682
3206	2	22.6118398	-49.3190333	51.92682
3207	1	21.3556198	-48.5937533	51.92682
3208	1	20.0994098	-46.4179333	51.92682
3209	2	21.3556198	-47.1432033	51.92682
3210	1	23.8680498	-48.5937533	51.92682
3211	1	22.6118398	-46.4179333	51.92682
3212	2	23.8680498	-47.1432033	51.92682
3213	2	20.0994098	-44.9673733	51.92682
3214	1	21.3556198	-44.2421033	51.92682
3215	2	22.6118398	-44.9673733	51.92682
3216	1	23.8680498	-44.2421033	51.92682
3217	1	25.12426225	-76.87964995	51.92682
3218	2	26.38047225	-77.60492395	51.92682
3219	2	25.12426225	-75.42909995	51.92682
3220	1	27.63669225	-76.87964995	51.92682
3221	2	28.89290225	-77.60492395	51.92682
3222	2	27.63669225	-75.42909995	51.92682
3223	1	26.38047225	-74.70381995	51.92682
3224	1	25.12426225	-72.52799995	51.92682
3225	2	26.38047225	-73.25326995	51.92682
3226	1	28.89290225	-74.70381995	51.92682
3227	1	27.63669225	-72.52799995	51.92682
3228	2	28.89290225	-73.25326995	51.92682
3229	2	25.12426225	-71.07743995	51.92682
3230	1	26.38047225	-70.35216995	51.92682
3231	2	27.63669225	-71.07743995	51.92682
3232	1	28.89290225	-70.35216995	51.92682
3233	1	25.12426225	-68.1762944	51.92682
3234	2	26.38047225	-68.9015684	51.92682
3235	2	25.12426225	-66.7257444	51.92682
3236	1	27.63669225	-68.1762944	51.92682
3237	2	28.89290225	-68.9015684	51.92682
3238	2	27.63669225	-66.7257444	51.92682
3239	1	26.38047225	-66.0004644	51.92682
3240	1	25.12426225	-63.8246444	51.92682
3241	2	26.38047225	-64.5499144	51.92682
3242	1	28.89290225	-66.0004644	51.92682
3243	1	27.63669225	-63.8246444	51.92682
3244	2	28.89290225	-64.5499144	51.92682
3245	2	25.12426225	-62.3740844	51.92682
3246	1	26.38047225	-61.6488144	51.92682
3247	2	27.63669225	-62.3740844	51.92682
3248	1	28.89290225	-61.6488144	51.92682
3249	1	25.12426225	-59.47293885	51.92682
3250	2	26.38047225	-60.19821285	51.92682
3251	2	25.12426225	-58.02238885	51.92682
3252	1	27.63669225	-59.47293885	51.92682
3253	2	28.89290225	-60.19821285	51.92682
3254	2	27.63669225	-58.02238885	51.92682
3255	1	26.38047225	-57.29710885	51.92682
3256	1	25.12426225	-55.12128885	51.92682
3257	2	26.38047225	-55.84655885	51.92682
3258	1	28.89290225	-57.29710885	51.92682
3259	1	27.63669225	-55.12128885	51.92682
3260	2	28.89290225	-55.84655885	51.92682
3261	2	25.12426225	-53.67072885	51.92682
3262	1	26.38047225	-52.94545885	51.92682
3263	2	27.63669225	-53.67072885	51.92682
3264	1	28.89290225	-52.94545885	51.92682
3265	1	25.12426225	-50.7695833	51.92682
3266	2	26.38047225	-51.4948573	51.92682
3267	2	25.12426225	-49.3190333	51.92682
3268	1	27.63669225	-50.7695833	51.92682
3269	2	28.89290225	-51.4948573	51.92682
3270	2	27.63669225	-49.3190333	51.92682
3271	1	26.38047225	-48.5937533	51.92682
3272	1	25.12426225	-46.4179333	51.92682
3273	2	26.38047225	-47.1432033	51.92682
3274	1	28.89290225	-48.5937533	51.92682
3275	1	27.63669225	-46.4179333	51.92682
3276	2	28.89290225	-47.1432033	51.92682
3277	2	25.12426225	-44.9673733	51.92682
3278	1	26.38047225	-44.2421033	51.92682
3279	2	27.63669225	-44.9673733	51.92682
3280	1	28.89290225	-44.2421033	51.92682
3281	1	30.1491147	-76.87964995	51.92682
3282	2	31.4053247	-77.60492395	51.92682
3283	2	30.1491147	-75.42909995	51.92682
3284	1	32.6615447	-76.87964995	51.92682
3285	2	33.9177547	-77.60492395	51.92682
3286	2	32.6615447	-75.42909995	51.92682
3287	1	31.4053247	-74.70381995	51.92682
3288	1	30.1491147	-72.52799995	51.92682
3289	2	31.4053247	-73.25326995	51.92682
3290	1	33.9177547	-74.70381995	51.92682
3291	1	32.6615447	-72.52799995	51.92682
3292	2	33.9177547	-73.25326995	51.92682
3293	2	30.1491147	-71.07743995	51.92682
3294	1	31.4053247	-70.35216995	51.92682
3295	2	32.6615447	-71.07743995	51.92682
3296	1	33.9177547	-70.35216995	51.92682
3297	1	30.1491147	-68.1762944	51.92682
3298	2	31.4053247	-68.9015684	51.92682
3299	2	30.1491147	-66.7257444	51.92682
3300	1	32.6615447	-68.1762944	51.92682
3301	2	33.9177547	-68.9015684	51.92682
3302	2	32.6615447	-66.7257444	51.92682
3303	1	31.4053247	-66.0004644	51.92682
3304	1	30.1491147	-63.8246444	51.92682
3305	2	31.4053247	-64.5499144	51.92682
3306	2	30.1491147	-62.3740844	51.92682
3307	1	30.1491147	-59.47293885	51.92682
3308	2	30.1491147	-58.02238885	51.92682
3309	1	31.4053247	-57.29710885	51.92682
3310	1	30.1491147	-55.12128885	51.92682
3311	2	31.4053247	-55.84655885	51.92682
3312	1	32.6615447	-55.12128885	51.92682
3313	2	30.1491147	-53.67072885	51.92682
3314	1	31.4053247	-52.94545885	51.92682
3315	2	32.6615447	-53.67072885	51.92682
3316	1	33.9177547	-52.94545885	51.92682
3317	1	30.1491147	-50.7695833	51.92682
3318	2	31.4053247	-51.4948573	51.92682
3319	2	30.1491147	-49.3190333	51.92682
3320	1	32.6615447	-50.7695833	51.92682
3321	2	33.9177547	-51.4948573	51.92682
3322	2	32.6615447	-49.3190333	51.92682
3323	1	31.4053247	-48.5937533	51.92682
3324	1	30.1491147	-46.4179333	51.92682
3325	2	31.4053247	-47.1432033	51.92682
3326	1	33.9177547	-48.5937533	51.92682
3327	1	32.6615447	-46.4179333	51.92682
3328	2	33.9177547	-47.1432033	51.92682
3329	2	30.1491147	-44.9673733	51.92682
3330	1	31.4053247	-44.2421033	51.92682
3331	2	32.6615447	-44.9673733	51.92682
3332	1	33.9177547	-44.2421033	51.92682
3333	1	35.17396715	-76.87964995	51.92682
3334	2	36.43017715	-77.60492395	51.92682
3335	2	35.17396715	-75.42909995	51.92682
3336	1	37.68639715	-76.87964995	51.92682
3337	2	38.94260715	-77.60492395	51.92682
3338	2	37.68639715	-75.42909995	51.92682
3339	1	36.43017715	-74.70381995	51.92682
3340	1	35.17396715	-72.52799995	51.92682
3341	2	36.43017715	-73.25326995	51.92682
3342	1	38.94260715	-74.70381995	51.92682
3343	1	37.68639715	-72.52799995	51.92682
3344	2	38.94260715	-73.25326995	51.92682
3345	2	35.17396715	-71.07743995	51.92682
3346	1	36.43017715	-70.35216995	51.92682
3347	2	37.68639715	-71.07743995	51.92682
3348	1	38.94260715	-70.35216995	51.92682
3349	1	35.17396715	-68.1762944	51.92682
3350	2	36.43017715	-68.9015684	51.92682
3351	1	37.68639715	-68.1762944	51.92682
3352	2	38.94260715	-68.9015684	51.92682
3353	2	35.17396715	-53.67072885	51.92682
3354	1	36.43017715	-52.94545885	51.92682
3355	2	37.68639715	-53.67072885	51.92682
3356	1	38.94260715	-52.94545885	51.92682
3357	1	35.17396715	-50.7695833	51.92682
3358	2	36.43017715	-51.4948573	51.92682
3359	2	35.17396715	-49.3190333	51.92682
3360	1	37.68639715	-50.7695833	51.92682
3361	2	38.94260715	-51.4948573	51.92682
3362	2	37.68639715	-49.3190333	51.92682
3363	1	36.43017715	-48.5937533	51.92682
3364	1	35.17396715	-46.4179333	51.92682
3365	2	36.43017715	-47.1432033	51.92682
3366	1	38.94260715	-48.5937533	51.92682
3367	1	37.68639715	-46.4179333	51.92682
3368	2	38.94260715	-47.1432033	51.92682
3369	2	35.17396715	-44.9673733	51.92682
3370	1	36.43017715	-44.2421033	51.92682
3371	2	37.68639715	-44.9673733	51.92682
3372	1	38.94260715	-44.2421033	51.92682
3373	1	40.1988196	-76.87964995	51.92682
3374	2	41.4550296	-77.60492395	51.92682
3375	2	40.1988196	-75.42909995	51.92682
3376	1	42.7112496	-76.87964995	51.92682
3377	2	43.9674596	-77.60492395	51.92682
3378	2	42.7112496	-75.42909995	51.92682
3379	1	41.4550296	-74.70381995	51.92682
3380	1	40.1988196	-72.52799995	51.92682
3381	2	41.4550296	-73.25326995	51.92682
3382	1	43.9674596	-74.70381995	51.92682
3383	1	42.7112496	-72.52799995	51.92682
3384	2	43.9674596	-73.25326995	51.92682
3385	2	40.1988196	-71.07743995	51.92682
3386	1	41.4550296	-70.35216995	51.92682
3387	2	42.7112496	-71.07743995	51.92682
3388	1	43.9674596	-70.35216995	51.92682
3389	1	40.1988196	-68.1762944	51.92682
3390	2	41.4550296	-68.9015684	51.92682
3391	1	42.7112496	-68.1762944	51.92682
3392	2	43.9674596	-68.9015684	51.92682
3393	2	42.7112496	-66.7257444	51.92682
3394	1	43.9674596	-66.0004644	51.92682
3395	2	43.9674596	-64.5499144	51.92682
3396	1	43.9674596	-57.29710885	51.92682
3397	1	42.7112496	-55.12128885	51.92682
3398	2	43.9674596	-55.84655885	51.92682
3399	2	40.1988196	-53.67072885	51.92682
3400	1	41.4550296	-52.94545885	51.92682
3401	2	42.7112496	-53.67072885	51.92682
3402	1	43.9674596	-52.94545885	51.92682
3403	1	40.1988196	-50.7695833	51.92682
3404	2	41.4550296	-51.4948573	51.92682
3405	2	40.1988196	-49.3190333	51.92682
3406	1	42.7112496	-50.7695833	51.92682
3407	2	43.9674596	-51.4948573	51.92682
3408	2	42.7112496	-49.3190333	51.92682
3409	1	41.4550296	-48.5937533	51.92682
3410	1	40.1988196	-46.4179333	51.92682
3411	2	41.4550296	-47.1432033	51.92682
3412	1	43.9674596	-48.5937533	51.92682
3413	1	42.7112496	-46.4179333	51.92682
3414	2	43.9674596	-47.1432033	51.92682
3415	2	40.1988196	-44.9673733	51.92682
3416	1	41.4550296	-44.2421033	51.92682
3417	2	42.7112496	-44.9673733	51.92682
3418	1	43.9674596	-44.2421033	51.92682
3419	1	45.22367205	-76.87964995	51.92682
3420	2	46.47988205	-77.60492395	51.92682
3421	2	45.22367205	-75.42909995	51.92682
3422	1	47.73610205	-76.87964995	51.92682
3423	2	48.99231205	-77.60492395	51.92682
3424	2	47.73610205	-75.42909995	51.92682
3425	1	46.47988205	-74.70381995	51.92682
3426	1	45.22367205	-72.52799995	51.92682
3427	2	46.47988205	-73.25326995	51.92682
3428	1	48.99231205	-74.70381995	51.92682
3429	1	47.73610205	-72.52799995	51.92682
3430	2	48.99231205	-73.25326995	51.92682
3431	2	45.22367205	-71.07743995	51.92682
3432	1	46.47988205	-70.35216995	51.92682
3433	2	47.73610205	-71.07743995	51.92682
3434	1	48.99231205	-70.35216995	51.92682
3435	1	45.22367205	-68.1762944	51.92682
3436	2	46.47988205	-68.9015684	51.92682
3437	2	45.22367205	-66.7257444	51.92682
3438	1	47.73610205	-68.1762944	51.92682
3439	2	48.99231205	-68.9015684	51.92682
3440	2	47.73610205	-66.7257444	51.92682
3441	1	46.47988205	-66.0004644	51.92682
3442	1	45.22367205	-63.8246444	51.92682
3443	2	46.47988205	-64.5499144	51.92682
3444	1	48.99231205	-66.0004644	51.92682
3445	1	47.73610205	-63.8246444	51.92682
3446	2	48.99231205	-64.5499144	51.92682
3447	2	45.22367205	-62.3740844	51.92682
3448	1	46.47988205	-61.6488144	51.92682
3449	2	47.73610205	-62.3740844	51.92682
3450	1	48.99231205	-61.6488144	51.92682
3451	1	45.22367205	-59.47293885	51.92682
3452	2	46.47988205	-60.19821285	51.92682
3453	2	45.22367205	-58.02238885	51.92682
3454	1	47.73610205	-59.47293885	51.92682
3455	2	48.99231205	-60.19821285	51.92682
3456	2	47.73610205	-58.02238885	51.92682
3457	1	46.47988205	-57.29710885	51.92682
3458	1	45.22367205	-55.12128885	51.92682
3459	2	46.47988205	-55.84655885	51.92682
3460	1	48.99231205	-57.29710885	51.92682
3461	1	47.73610205	-55.12128885	51.92682
3462	2	48.99231205	-55.84655885	51.92682
3463	2	45.22367205	-53.67072885	51.92682
3464	1	46.47988205	-52.94545885	51.92682
3465	2	47.73610205	-53.67072885	51.92682
3466	1	48.99231205	-52.94545885	51.92682
3467	1	45.22367205	-50.7695833	51.92682
3468	2	46.47988205	-51.4948573	51.92682
3469	2	45.22367205	-49.3190333	51.92682
3470	1	47.73610205	-50.7695833	51.92682
3471	2	48.99231205	-51.4948573	51.92682
3472	2	47.73610205	-49.3190333	51.92682
3473	1	46.47988205	-48.5937533	51.92682
3474	1	45.22367205	-46.4179333	51.92682
3475	2	46.47988205	-47.1432033	51.92682
3476	1	48.99231205	-48.5937533	51.92682
3477	1	47.73610205	-46.4179333	51.92682
3478	2	48.99231205	-47.1432033	51.92682
3479	2	45.22367205	-44.9673733	51.92682
3480	1	46.47988205	-44.2421033	51.92682
3481	2	47.73610205	-44.9673733	51.92682
3482	1	48.99231205	-44.2421033	51.92682
3483	1	50.2485245	-76.87964995	51.92682
3484	2	51.5047345	-77.60492395	51.92682
3485	2	50.2485245	-75.42909995	51.92682
3486	1	52.7609545	-76.87964995	51.92682
3487	2	54.0171645	-77.60492395	51.92682
3488	2	52.7609545	-75.42909995	51.92682
3489	1	51.5047345	-74.70381995	51.92682
3490	1	50.2485245	-72.52799995	51.92682
3491	2	51.5047345	-73.25326995	51.92682
3492	1	54.0171645	-74.70381995	51.92682
3493	1	52.7609545	-72.52799995	51.92682
3494	2	54.0171645	-73.25326995	51.92682
3495	2	50.2485245	-71.07743995	51.92682
3496	1	51.5047345	-70.35216995	51.92682
3497	2	52.7609545	-71.07743995	51.92682
3498	1	54.0171645	-70.35216995	51.92682
3499	1	50.2485245	-68.1762944	51.92682
3500	2	51.5047345	-68.9015684	51.92682
3501	2	50.2485245	-66.7257444	51.92682
3502	1	52.7609545	-68.1762944	51.92682
3503	2	54.0171645	-68.9015684	51.92682
3504	2	52.7609545	-66.7257444	51.92682
3505	1	51.5047345	-66.0004644	51.92682
3506	1	50.2485245	-63.8246444	51.92682
3507	2	51.5047345	-64.5499144	51.92682
3508	1	54.0171645	-66.0004644	51.92682
3509	1	52.7609545	-63.8246444	51.92682
3510	2	54.0171645	-64.5499144	51.92682
3511	2	50.2485245	-62.3740844	51.92682
3512	1	51.5047345	-61.6488144	51.92682
3513	2	52.7609545	-62.3740844	51.92682
3514	1	54.0171645	-61.6488144	51.92682
3515	1	50.2485245	-59.47293885	51.92682
3516	2	51.5047345	-60.19821285	51.92682
3517	2	50.2485245	-58.02238885	51.92682
3518	1	52.7609545	-59.47293885	51.92682
3519	2	54.0171645	-60.19821285	51.92682
3520	2	52.7609545	-58.02238885	51.92682
3521	1	51.5047345	-57.29710885	51.92682
3522	1	50.2485245	-55.12128885	51.92682
3523	2	51.5047345	-55.84655885	51.92682
3524	1	54.0171645	-57.29710885	51.92682
3525	1	52.7609545	-55.12128885	51.92682
3526	2	54.0171645	-55.84655885	51.92682
3527	2	50.2485245	-53.67072885	51.92682
3528	1	51.5047345	-52.94545885	51.92682
3529	2	52.7609545	-53.67072885	51.92682
3530	1	54.0171645	-52.94545885	51.92682
3531	1	50.2485245	-50.7695833	51.92682
3532	2	51.5047345	-51.4948573	51.92682
3533	2	50.2485245	-49.3190333	51.92682
3534	1	52.7609545	-50.7695833	51.92682
3535	2	54.0171645	-51.4948573	51.92682
3536	2	52.7609545	-49.3190333	51.92682
3537	1	51.5047345	-48.5937533	51.92682
3538	1	50.2485245	-46.4179333	51.92682
3539	2	51.5047345	-47.1432033	51.92682
3540	1	54.0171645	-48.5937533	51.92682
3541	1	52.7609545	-46.4179333	51.92682
3542	2	54.0171645	-47.1432033	51.92682
3543	2	50.2485245	-44.9673733	51.92682
3544	1	51.5047345	-44.2421033	51.92682
3545	2	52.7609545	-44.9673733	51.92682
3546	1	54.0171645	-44.2421033	51.92682
3547	1	-50.2485245	-42.06622775	51.92682
3548	2	-48.9923145	-42.79150175	51.92682
3549	2	-50.2485245	-40.61567775	51.92682
3550	1	-47.7360945	-42.06622775	51.92682
3551	2	-46.4798845	-42.79150175	51.92682
3552	2	-47.7360945	-40.61567775	51.92682
3553	1	-48.9923145	-39.89039775	51.92682
3554	1	-50.2485245	-37.71457775	51.92682
3555	2	-48.9923145	-38.43984775	51.92682
3556	1	-46.4798845	-39.89039775	51.92682
3557	1	-47.7360945	-37.71457775	51.92682
3558	2	-46.4798845	-38.43984775	51.92682
3559	2	-50.2485245	-36.26401775	51.92682
3560	1	-48.9923145	-35.53874775	51.92682
3561	2	-47.7360945	-36.26401775	51.92682
3562	1	-46.4798845	-35.53874775	51.92682
3563	1	-50.2485245	-33.3628722	51.92682
3564	2	-48.9923145	-34.0881462	51.92682
3565	2	-50.2485245	-31.9123222	51.92682
3566	1	-47.7360945	-33.3628722	51.92682
3567	2	-46.4798845	-34.0881462	51.92682
3568	2	-47.7360945	-31.9123222	51.92682
3569	1	-48.9923145	-31.1870422	51.92682
3570	1	-50.2485245	-29.0112222	51.92682
3571	2	-48.9923145	-29.7364922	51.92682
3572	1	-46.4798845	-31.1870422	51.92682
3573	1	-47.7360945	-29.0112222	51.92682
3574	2	-46.4798845	-29.7364922	51.92682
3575	2	-50.2485245	-27.5606622	51.92682
3576	1	-48.9923145	-26.8353922	51.92682
3577	2	-47.7360945	-27.5606622	51.92682
3578	1	-46.4798845	-26.8353922	51.92682
3579	1	-50.2485245	-24.65951665	51.92682
3580	2	-48.9923145	-25.38479065	51.92682
3581	2	-50.2485245	-23.20896665	51.92682
3582	1	-47.7360945	-24.65951665	51.92682
3583	2	-46.4798845	-25.38479065	51.92682
3584	2	-47.7360945	-23.20896665	51.92682
3585	1	-48.9923145	-22.48368665	51.92682
3586	1	-50.2485245	-20.30786665	51.92682
3587	2	-48.9923145	-21.03313665	51.92682
3588	1	-46.4798845	-22.48368665	51.92682
3589	1	-47.7360945	-20.30786665	51.92682
3590	2	-46.4798845	-21.03313665	51.92682
3591	2	-50.2485245	-18.85730665	51.92682
3592	1	-48.9923145	-18.13203665	51.92682
3593	2	-47.7360945	-18.85730665	51.92682
3594	1	-46.4798845	-18.13203665	51.92682
3595	1	-50.2485245	-15.9561611	51.92682
3596	2	-48.9923145	-16.6814351	51.92682
3597	2	-50.2485245	-14.5056111	51.92682
3598	1	-47.7360945	-15.9561611	51.92682
3599	2	-46.4798845	-16.6814351	51.92682
3600	2	-47.7360945	-14.5056111	51.92682
3601	1	-48.9923145	-13.7803311	51.92682
3602	1	-50.2485245	-11.6045111	51.92682
3603	2	-48.9923145	-12.3297811	51.92682
3604	1	-46.4798845	-13.7803311	51.92682
3605	1	-47.7360945	-11.6045111	51.92682
3606	2	-46.4798845	-12.3297811	51.92682
3607	2	-50.2485245	-10.1539511	51.92682
3608	1	-48.9923145	-9.4286811	51.92682
3609	2	-47.7360945	-10.1539511	51.92682
3610	1	-46.4798845	-9.4286811	51.92682
3611	1	-45.22367205	-42.06622775	51.92682
3612	2	-43.96746205	-42.79150175	51.92682
3613	2	-45.22367205	-40.61567775	51.92682
3614	1	-42.71124205	-42.06622775	51.92682
3615	2	-41.45503205	-42.79150175	51.92682
3616	2	-42.71124205	-40.61567775	51.92682
3617	1	-43.96746205	-39.89039775	51.92682
3618	1	-45.22367205	-37.71457775	51.92682
3619	2	-43.96746205	-38.43984775	51.92682
3620	1	-41.45503205	-39.89039775	51.92682
3621	1	-42.71124205	-37.71457775	51.92682
3622	2	-41.45503205	-38.43984775	51.92682
3623	2	-45.22367205	-36.26401775	51.92682
3624	1	-43.96746205	-35.53874775	51.92682
3625	2	-42.71124205	-36.26401775	51.92682
3626	1	-41.45503205	-35.53874775	51.92682
3627	1	-45.22367205	-33.3628722	51.92682
3628	2	-43.96746205	-34.0881462	51.92682
3629	2	-45.22367205	-31.9123222	51.92682
3630	1	-42.71124205	-33.3628722	51.92682
3631	2	-41.45503205	-34.0881462	51.92682
3632	2	-42.71124205	-31.9123222	51.92682
3633	1	-43.96746205	-31.1870422	51.92682
3634	1	-45.22367205	-29.0112222	51.92682
3635	2	-43.96746205	-29.7364922	51.92682
3636	1	-41.45503205	-31.1870422	51.92682
3637	1	-42.71124205	-29.0112222	51.92682
3638	2	-41.45503205	-29.7364922	51.92682
3639	2	-45.22367205	-27.5606622	51.92682
3640	1	-43.96746205	-26.8353922	51.92682
3641	2	-42.71124205	-27.5606622	51.92682
3642	1	-41.45503205	-26.8353922	51.92682
3643	1	-45.22367205	-24.65951665	51.92682
3644	2	-43.96746205	-25.38479065	51.92682
3645	2	-45.22367205	-23.20896665	51.92682
3646	1	-42.71124205	-24.65951665	51.92682
3647	2	-41.45503205	-25.38479065	51.92682
3648	2	-42.71124205	-23.20896665	51.92682
3649	1	-43.96746205	-22.48368665	51.92682
3650	1	-45.22367205	-20.30786665	51.92682
3651	2	-43.96746205	-21.03313665	51.92682
3652	1	-41.45503205	-22.48368665	51.92682
3653	1	-42.71124205	-20.30786665	51.92682
3654	2	-41.45503205	-21.03313665	51.92682
3655	2	-45.22367205	-18.85730665	51.92682
3656	1	-43.96746205	-18.13203665	51.92682
3657	2	-42.71124205	-18.85730665	51.92682
3658	1	-41.45503205	-18.13203665	51.92682
3659	1	-45.22367205	-15.9561611	51.92682
3660	2	-43.96746205	-16.6814351	51.92682
3661	2	-45.22367205	-14.5056111	51.92682
3662	1	-42.71124205	-15.9561611	51.92682
3663	2	-41.45503205	-16.6814351	51.92682
3664	2	-42.71124205	-14.5056111	51.92682
3665	1	-43.96746205	-13.7803311	51.92682
3666	1	-45.22367205	-11.6045111	51.92682
3667	2	-43.96746205	-12.3297811	51.92682
3668	1	-41.45503205	-13.7803311	51.92682
3669	1	-42.71124205	-11.6045111	51.92682
3670	2	-41.45503205	-12.3297811	51.92682
3671	2	-45.22367205	-10.1539511	51.92682
3672	1	-43.96746205	-9.4286811	51.92682
3673	2	-42.71124205	-10.1539511	51.92682
3674	1	-41.45503205	-9.4286811	51.92682
3675	1	-40.1988196	-42.06622775	51.92682
3676	2	-38.9426096	-42.79150175	51.92682
3677	2	-40.1988196	-40.61567775	51.92682
3678	1	-37.6863896	-42.06622775	51.92682
3679	2	-36.4301796	-42.79150175	51.92682
3680	2	-37.6863896	-40.61567775	51.92682
3681	1	-38.9426096	-39.89039775	51.92682
3682	1	-40.1988196	-37.71457775	51.92682
3683	2	-38.9426096	-38.43984775	51.92682
3684	1	-36.4301796	-39.89039775	51.92682
3685	1	-37.6863896	-37.71457775	51.92682
3686	2	-36.4301796	-38.43984775	51.92682
3687	2	-40.1988196	-36.26401775	51.92682
3688	1	-38.9426096	-35.53874775	51.92682
3689	2	-37.6863896	-36.26401775	51.92682
3690	1	-36.4301796	-35.53874775	51.92682
3691	1	-40.1988196	-33.3628722	51.92682
3692	2	-38.9426096	-34.0881462	51.92682
3693	2	-40.1988196	-31.9123222	51.92682
3694	1	-37.6863896	-33.3628722	51.92682
3695	2	-36.4301796	-34.0881462	51.92682
3696	2	-37.6863896	-31.9123222	51.92682
3697	1	-38.9426096	-31.1870422	51.92682
3698	1	-40.1988196	-29.0112222	51.92682
3699	2	-38.9426096	-29.7364922	51.92682
3700	2	-40.1988196	-27.5606622	51.92682
3701	1	-40.1988196	-24.65951665	51.92682
3702	2	-40.1988196	-23.20896665	51.92682
3703	1	-38.9426096	-22.48368665	51.92682
3704	1	-40.1988196	-20.30786665	51.92682
3705	2	-38.9426096	-21.03313665	51.92682
3706	1	-37.6863896	-20.30786665	51.92682
3707	2	-40.1988196	-18.85730665	51.92682
3708	1	-38.9426096	-18.13203665	51.92682
3709	2	-37.6863896	-18.85730665	51.92682
3710	1	-36.4301796	-18.13203665	51.92682
3711	1	-40.1988196	-15.9561611	51.92682
3712	2	-38.9426096	-16.6814351	51.92682
3713	2	-40.1988196	-14.5056111	51.92682
3714	1	-37.6863896	-15.9561611	51.92682
3715	2	-36.4301796	-16.6814351	51.92682
3716	2	-37.6863896	-14.5056111	51.92682
3717	1	-38.9426096	-13.7803311	51.92682
3718	1	-40.1988196	-11.6045111	51.92682
3719	2	-38.9426096	-12.3297811	51.92682
3720	1	-36.4301796	-13.7803311	51.92682
3721	1	-37.6863896	-11.6045111	51.92682
3722	2	-36.4301796	-12.3297811	51.92682
3723	2	-40.1988196	-10.1539511	51.92682
3724	1	-38.9426096	-9.4286811	51.92682
3725	2	-37.6863896	-10.1539511	51.92682
3726	1	-36.4301796	-9.4286811	51.92682
3727	1	-35.17396715	-42.06622775	51.92682
3728	2	-33.91775715	-42.79150175	51.92682
3729	2	-35.17396715	-40.61567775	51.92682
3730	1	-32.66153715	-42.06622775	51.92682
3731	2	-31.40532715	-42.79150175	51.92682
3732	2	-32.66153715	-40.61567775	51.92682
3733	1	-33.91775715	-39.89039775	51.92682
3734	1	-35.17396715	-37.71457775	51.92682
3735	2	-33.91775715	-38.43984775	51.92682
3736	1	-31.40532715	-39.89039775	51.92682
3737	1	-32.66153715	-37.71457775	51.92682
3738	2	-31.40532715	-38.43984775	51.92682
3739	2	-35.17396715	-36.26401775	51.92682
3740	1	-33.91775715	-35.53874775	51.92682
3741	2	-32.66153715	-36.26401775	51.92682
3742	1	-31.40532715	-35.53874775	51.92682
3743	1	-35.17396715	-33.3628722	51.92682
3744	2	-33.91775715	-34.0881462	51.92682
3745	1	-32.66153715	-33.3628722	51.92682
3746	2	-31.40532715	-34.0881462	51.92682
3747	2	-35.17396715	-18.85730665	51.92682
3748	1	-33.91775715	-18.13203665	51.92682
3749	2	-32.66153715	-18.85730665	51.92682
3750	1	-31.40532715	-18.13203665	51.92682
3751	1	-35.17396715	-15.9561611	51.92682
3752	2	-33.91775715	-16.6814351	51.92682
3753	2	-35.17396715	-14.5056111	51.92682
3754	1	-32.66153715	-15.9561611	51.92682
3755	2	-31.40532715	-16.6814351	51.92682
3756	2	-32.66153715	-14.5056111	51.92682
3757	1	-33.91775715	-13.7803311	51.92682
3758	1	-35.17396715	-11.6045111	51.92682
3759	2	-33.91775715	-12.3297811	51.92682
3760	1	-31.40532715	-13.7803311	51.92682
3761	1	-32.66153715	-11.6045111	51.92682
3762	2	-31.40532715	-12.3297811	51.92682
3763	2	-35.17396715	-10.1539511	51.92682
3764	1	-33.91775715	-9.4286811	51.92682
3765	2	-32.66153715	-10.1539511	51.92682
3766	1	-31.40532715	-9.4286811	51.92682
3767	1	-30.1491147	-42.06622775	51.92682
3768	2	-28.8929047	-42.79150175	51.92682
3769	2	-30.1491147	-40.61567775	51.92682
3770	1	-27.6366847	-42.06622775	51.92682
3771	2	-26.3804747	-42.79150175	51.92682
3772	2	-27.6366847	-40.61567775	51.92682
3773	1	-28.8929047	-39.89039775	51.92682
3774	1	-30.1491147	-37.71457775	51.92682
3775	2	-28.8929047	-38.43984775	51.92682
3776	1	-26.3804747	-39.89039775	51.92682
3777	1	-27.6366847	-37.71457775	51.92682
3778	2	-26.3804747	-38.43984775	51.92682
3779	2	-30.1491147	-36.26401775	51.92682
3780	1	-28.8929047	-35.53874775	51.92682
3781	2	-27.6366847	-36.26401775	51.92682
3782	1	-26.3804747	-35.53874775	51.92682
3783	1	-30.1491147	-33.3628722	51.92682
3784	2	-28.8929047	-34.0881462	51.92682
3785	1	-27.6366847	-33.3628722	51.92682
3786	2	-26.3804747	-34.0881462	51.92682
3787	2	-27.6366847	-31.9123222	51.92682
3788	1	-26.3804747	-31.1870422	51.92682
3789	2	-26.3804747	-29.7364922	51.92682
3790	1	-26.3804747	-22.48368665	51.92682
3791	1	-27.6366847	-20.30786665	51.92682
3792	2	-26.3804747	-21.03313665	51.92682
3793	2	-30.1491147	-18.85730665	51.92682
3794	1	-28.8929047	-18.13203665	51.92682
3795	2	-27.6366847	-18.85730665	51.92682
3796	1	-26.3804747	-18.13203665	51.92682
3797	1	-30.1491147	-15.9561611	51.92682
3798	2	-28.8929047	-16.6814351	51.92682
3799	2	-30.1491147	-14.5056111	51.92682
3800	1	-27.6366847	-15.9561611	51.92682
3801	2	-26.3804747	-16.6814351	51.92682
3802	2	-27.6366847	-14.5056111	51.92682
3803	1	-28.8929047	-13.7803311	51.92682
3804	1	-30.1491147	-11.6045111	51.92682
3805	2	-28.8929047	-12.3297811	51.92682
3806	1	-26.3804747	-13.7803311	51.92682
3807	1	-27.6366847	-11.6045111	51.92682
3808	2	-26.3804747	-12.3297811	51.92682
3809	2	-30.1491147	-10.1539511	51.92682
3810	1	-28.8929047	-9.4286811	51.92682
3811	2	-27.6366847	-10.1539511	51.92682
3812	1	-26.3804747	-9.4286811	51.92682
3813	1	-25.12426225	-42.06622775	51.92682
3814	2	-23.86805225	-42.79150175	51.92682
3815	2	-25.12426225	-40.61567775	51.92682
3816	1	-22.61183225	-42.06622775	51.92682
3817	2	-21.35562225	-42.79150175	51.92682
3818	2	-22.61183225	-40.61567775	51.92682
3819	1	-23.86805225	-39.89039775	51.92682
3820	1	-25.12426225	-37.71457775	51.92682
3821	2	-23.86805225	-38.43984775	51.92682
3822	1	-21.35562225	-39.89039775	51.92682
3823	1	-22.61183225	-37.71457775	51.92682
3824	2	-21.35562225	-38.43984775	51.92682
3825	2	-25.12426225	-36.26401775	51.92682
3826	1	-23.86805225	-35.53874775	51.92682
3827	2	-22.61183225	-36.26401775	51.92682
3828	1	-21.35562225	-35.53874775	51.92682
3829	1	-25.12426225	-33.3628722	51.92682
3830	2	-23.86805225	-34.0881462	51.92682
3831	2	-25.12426225	-31.9123222	51.92682
3832	1	-22.61183225	-33.3628722	51.92682
3833	2	-21.35562225	-34.0881462	51.92682
3834	2	-22.61183225	-31.9123222	51.92682
3835	1	-23.86805225	-31.1870422	51.92682
3836	1	-25.12426225	-29.0112222	51.92682
3837	2	-23.86805225	-29.7364922	51.92682
3838	1	-21.35562225	-31.1870422	51.92682
3839	1	-22.61183225	-29.0112222	51.92682
3840	2	-21.35562225	-29.7364922	51.92682
3841	2	-25.12426225	-27.5606622	51.92682
3842	1	-23.86805225	-26.8353922	51.92682
3843	2	-22.61183225	-27.5606622	51.92682
3844	1	-21.35562225	-26.8353922	51.92682
3845	1	-25.12426225	-24.65951665	51.92682
3846	2	-23.86805225	-25.38479065	51.92682
3847	2	-25.12426225	-23.20896665	51.92682
3848	1	-22.61183225	-24.65951665	51.92682
3849	2	-21.35562225	-25.38479065	51.92682
3850	2	-22.61183225	-23.20896665	51.92682
3851	1	-23.86805225	-22.48368665	51.92682
3852	1	-25.12426225	-20.30786665	51.92682
3853	2	-23.86805225	-21.03313665	51.92682
3854	1	-21.35562225	-22.48368665	51.92682
3855	1	-22.61183225	-20.30786665	51.92682
3856	2	-21.35562225	-21.03313665	51.92682
3857	2	-25.12426225	-18.85730665	51.92682
3858	1	-23.86805225	-18.13203665	51.92682
3859	2	-22.61183225	-18.85730665	51.92682
3860	1	-21.35562225	-18.13203665	51.92682
3861	1	-25.12426225	-15.9561611	51.92682
3862	2	-23.86805225	-16.6814351	51.92682
3863	2	-25.12426225	-14.5056111	51.92682
3864	1	-22.61183225	-15.9561611	51.92682
3865	2	-21.35562225	-16.6814351	51.92682
3866	2	-22.61183225	-14.5056111	51.92682
3867	1	-23.86805225	-13.7803311	51.92682
3868	1	-25.12426225	-11.6045111	51.92682
3869	2	-23.86805225	-12.3297811	51.92682
3870	1	-21.35562225	-13.7803311	51.92682
3871	1	-22.61183225	-11.6045111	51.92682
3872	2	-21.35562225	-12.3297811	51.92682
3873	2	-25.12426225	-10.1539511	51.92682
3874	1	-23.86805225	-9.4286811	51.92682
3875	2	-22.61183225	-10.1539511	51.92682
3876	1	-21.35562225	-9.4286811	51.92682
3877	1	-20.0994098	-42.06622775	51.92682
3878	2	-18.8431998	-42.79150175	51.92682
3879	2	-20.0994098	-40.61567775	51.92682
3880	1	-17.5869798	-42.06622775	51.92682
3881	2	-16.3307698	-42.79150175	51.92682
3882	2	-17.5869798	-40.61567775	51.92682
3883	1	-18.8431998	-39.89039775	51.92682
3884	1	-20.0994098	-37.71457775	51.92682
3885	2	-18.8431998	-38.43984775	51.92682
3886	1	-16.3307698	-39.89039775	51.92682
3887	1	-17.5869798	-37.71457775	51.92682
3888	2	-16.3307698	-38.43984775	51.92682
3889	2	-20.0994098	-36.26401775	51.92682
3890	1	-18.8431998	-35.53874775	51.92682
3891	2	-17.5869798	-36.26401775	51.92682
3892	1	-16.3307698	-35.53874775	51.92682
3893	1	-20.0994098	-33.3628722	51.92682
3894	2	-18.8431998	-34.0881462	51.92682
3895	2	-20.0994098	-31.9123222	51.92682
3896	1	-17.5869798	-33.3628722	51.92682
3897	2	-16.3307698	-34.0881462	51.92682
3898	2	-17.5869798	-31.9123222	51.92682
3899	1	-18.8431998	-31.1870422	51.92682
3900	1	-20.0994098	-29.0112222	51.92682
3901	2	-18.8431998	-29.7364922	51.92682
3902	1	-16.3307698	-31.1870422	51.92682
3903	1	-17.5869798	-29.0112222	51.92682
3904	2	-16.3307698	-29.7364922	51.92682
3905	2	-20.0994098	-27.5606622	51.92682
3906	1	-18.8431998	-26.8353922	51.92682
3907	2	-17.5869798	-27.5606622	51.92682
3908	1	-16.3307698	-26.8353922	51.92682
3909	1	-20.0994098	-24.65951665	51.92682
3910	2	-18.8431998	-25.38479065	51.92682
3911	2	-20.0994098	-23.20896665	51.92682
3912	1	-17.5869798	-24.65951665	51.92682
3913	2	-16.3307698	-25.38479065	51.92682
3914	2	-17.5869798	-23.20896665	51.92682
3915	1	-18.8431998	-22.48368665	51.92682
3916	1	-20.0994098	-20.30786665	51.92682
3917	2	-18.8431998	-21.03313665	51.92682
3918	1	-16.3307698	-22.48368665	51.92682
3919	1	-17.5869798	-20.30786665	51.92682
3920	2	-16.3307698	-21.03313665	51.92682
3921	2	-20.0994098	-18.85730665	51.92682
3922	1	-18.8431998	-18.13203665	51.92682
3923	2	-17.5869798	-18.85730665	51.92682
3924	1	-16.3307698	-18.13203665	51.92682
3925	1	-20.0994098	-15.9561611	51.92682
3926	2	-18.8431998	-16.6814351	51.92682
3927	2	-20.0994098	-14.5056111	51.92682
3928	1	-17.5869798	-15.9561611	51.92682
3929	2	-16.3307698	-16.6814351	51.92682
3930	2	-17.5869798	-14.5056111	51.92682
3931	1	-18.8431998	-13.7803311	51.92682
3932	1	-20.0994098	-11.6045111	51.92682
3933	2	-18.8431998	-12.3297811	51.92682
3934	1	-16.3307698	-13.7803311	51.92682
3935	1	-17.5869798	-11.6045111	51.92682
3936	2	-16.3307698	-12.3297811	51.92682
3937	2	-20.0994098	-10.1539511	51.92682
3938	1	-18.8431998	-9.4286811	51.92682
3939	2	-17.5869798	-10.1539511	51.92682
3940	1	-16.3307698	-9.4286811	51.92682
3941	1	-50.2485245	-7.25280555	51.92682
3942	2	-48.9923145	-7.97807955	51.92682
3943	2	-50.2485245	-5.80225555	51.92682
3944	1	-47.7360945	-7.25280555	51.92682
3945	2	-46.4798845	-7.97807955	51.92682
3946	2	-47.7360945	-5.80225555	51.92682
3947	1	-48.9923145	-5.07697555	51.92682
3948	1	-50.2485245	-2.90115555	51.92682
3949	2	-48.9923145	-3.62642555	51.92682
3950	1	-46.4798845	-5.07697555	51.92682
3951	1	-47.7360945	-2.90115555	51.92682
3952	2	-46.4798845	-3.62642555	51.92682
3953	2	-50.2485245	-1.45059555	51.92682
3954	1	-48.9923145	-0.72532555	51.92682
3955	2	-47.7360945	-1.45059555	51.92682
3956	1	-46.4798845	-0.72532555	51.92682
3957	1	-50.2485245	1.45055	51.92682
3958	2	-48.9923145	0.725276	51.92682
3959	2	-50.2485245	2.9011	51.92682
3960	1	-47.7360945	1.45055	51.92682
3961	2	-46.4798845	0.725276	51.92682
3962	2	-47.7360945	2.9011	51.92682
3963	1	-48.9923145	3.62638	51.92682
3964	1	-50.2485245	5.8022	51.92682
3965	2	-48.9923145	5.07693	51.92682
3966	1	-46.4798845	3.62638	51.92682
3967	1	-47.7360945	5.8022	51.92682
3968	2	-46.4798845	5.07693	51.92682
3969	2	-50.2485245	7.25276	51.92682
3970	1	-48.9923145	7.97803	51.92682
3971	2	-47.7360945	7.25276	51.92682
3972	1	-46.4798845	7.97803	51.92682
3973	1	-50.2485245	10.15390555	51.92682
3974	2	-48.9923145	9.42863155	51.92682
3975	2	-50.2485245	11.60445555	51.92682
3976	1	-47.7360945	10.15390555	51.92682
3977	2	-46.4798845	9.42863155	51.92682
3978	2	-47.7360945	11.60445555	51.92682
3979	1	-48.9923145	12.32973555	51.92682
3980	1	-50.2485245	14.50555555	51.92682
3981	2	-48.9923145	13.78028555	51.92682
3982	1	-46.4798845	12.32973555	51.92682
3983	1	-47.7360945	14.50555555	51.92682
3984	2	-46.4798845	13.78028555	51.92682
3985	2	-50.2485245	15.95611555	51.92682
3986	1	-48.9923145	16.68138555	51.92682
3987	2	-47.7360945	15.95611555	51.92682
3988	1	-46.4798845	16.68138555	51.92682
3989	1	-50.2485245	18.8572611	51.92682
3990	2	-48.9923145	18.1319871	51.92682
3991	2	-50.2485245	20.3078111	51.92682
3992	1	-47.7360945	18.8572611	51.92682
3993	2	-46.4798845	18.1319871	51.92682
3994	2	-47.7360945	20.3078111	51.92682
3995	1	-48.9923145	21.0330911	51.92682
3996	1	-50.2485245	23.2089111	51.92682
3997	2	-48.9923145	22.4836411	51.92682
3998	1	-46.4798845	21.0330911	51.92682
3999	1	-47.7360945	23.2089111	51.92682
4000	2	-46.4798845	22.4836411	51.92682
4001	2	-50.2485245	24.6594711	51.92682
4002	1	-48.9923145	25.3847411	51.92682
4003	2	-47.7360945	24.6594711	51.92682
4004	1	-46.4798845	25.3847411	51.92682
4005	1	-45.22367205	-7.25280555	51.92682
4006	2	-43.96746205	-7.97807955	51.92682
4007	2	-45.22367205	-5.80225555	51.92682
4008	1	-42.71124205	-7.25280555	51.92682
4009	2	-41.45503205	-7.97807955	51.92682
4010	2	-42.71124205	-5.80225555	51.92682
4011	1	-43.96746205	-5.07697555	51.92682
4012	1	-45.22367205	-2.90115555	51.92682
4013	2	-43.96746205	-3.62642555	51.92682
4014	1	-41.45503205	-5.07697555	51.92682
4015	1	-42.71124205	-2.90115555	51.92682
4016	2	-41.45503205	-3.62642555	51.92682
4017	2	-45.22367205	-1.45059555	51.92682
4018	1	-43.96746205	-0.72532555	51.92682
4019	2	-42.71124205	-1.45059555	51.92682
4020	1	-41.45503205	-0.72532555	51.92682
4021	1	-45.22367205	1.45055	51.92682
4022	2	-43.96746205	0.725276	51.92682
4023	2	-45.22367205	2.9011	51.92682
4024	1	-42.71124205	1.45055	51.92682
4025	2	-41.45503205	0.725276	51.92682
4026	2	-42.71124205	2.9011	51.92682
4027	1	-43.96746205	3.62638	51.92682
4028	1	-45.22367205	5.8022	51.92682
4029	2	-43.96746205	5.07693	51.92682
4030	1	-41.45503205	3.62638	51.92682
4031	1	-42.71124205	5.8022	51.92682
4032	2	-41.45503205	5.07693	51.92682
4033	2	-45.22367205	7.25276	51.92682
4034	1	-43.96746205	7.97803	51.92682
4035	2	-42.71124205	7.25276	51.92682
4036	1	-41.45503205	7.97803	51.92682
4037	1	-45.22367205	10.15390555	51.92682
4038	2	-43.96746205	9.42863155	51.92682
4039	2	-45.22367205	11.60445555	51.92682
4040	1	-42.71124205	10.15390555	51.92682
4041	2	-41.45503205	9.42863155	51.92682
4042	2	-42.71124205	11.60445555	51.92682
4043	1	-43.96746205	12.32973555	51.92682
4044	1	-45.22367205	14.50555555	51.92682
4045	2	-43.96746205	13.78028555	51.92682
4046	1	-41.45503205	12.32973555	51.92682
4047	1	-42.71124205	14.50555555	51.92682
4048	2	-41.45503205	13.78028555	51.92682
4049	2	-45.22367205	15.95611555	51.92682
4050	1	-43.96746205	16.68138555	51.92682
4051	2	-42.71124205	15.95611555	51.92682
4052	1	-41.45503205	16.68138555	51.92682
4053	1	-45.22367205	18.8572611	51.92682
4054	2	-43.96746205	18.1319871	51.92682
4055	2	-45.22367205	20.3078111	51.92682
4056	1	-42.71124205	18.8572611	51.92682
4057	2	-41.45503205	18.1319871	51.92682
4058	2	-42.71124205	20.3078111	51.92682
4059	1	-43.96746205	21.0330911	51.92682
4060	1	-45.22367205	23.2089111	51.92682
4061	2	-43.96746205	22.4836411	51.92682
4062	1	-41.45503205	21.0330911	51.92682
4063	1	-42.71124205	23.2089111	51.92682
4064	2	-41.45503205	22.4836411	51.92682
4065	2	-45.22367205	24.6594711	51.92682
4066	1	-43.96746205	25.3847411	51.92682
4067	2	-42.71124205	24.6594711	51.92682
4068	1	-41.45503205	25.3847411	51.92682
4069	1	-40.1988196	-7.25280555	51.92682
4070	2	-38.9426096	-7.97807955	51.92682
4071	2	-40.1988196	-5.80225555	51.92682
4072	1	-37.6863896	-7.25280555	51.92682
4073	2	-36.4301796	-7.97807955	51.92682
4074	2	-37.6863896	-5.80225555	51.92682
4075	1	-38.9426096	-5.07697555	51.92682
4076	1	-40.1988196	-2.90115555	51.92682
4077	2	-38.9426096	-3.62642555	51.92682
4078	1	-36.4301796	-5.07697555	51.92682
4079	1	-37.6863896	-2.90115555	51.92682
4080	2	-36.4301796	-3.62642555	51.92682
4081	2	-40.1988196	-1.45059555	51.92682
4082	1	-38.9426096	-0.72532555	51.92682
4083	2	-37.6863896	-1.45059555	51.92682
4084	1	-36.4301796	-0.72532555	51.92682
4085	1	-40.1988196	1.45055	51.92682
4086	2	-38.9426096	0.725276	51.92682
4087	2	-40.1988196	2.9011	51.92682
4088	1	-37.6863896	1.45055	51.92682
4089	2	-36.4301796	0.725276	51.92682
4090	2	-37.6863896	2.9011	51.92682
4091	1	-38.9426096	3.62638	51.92682
4092	1	-40.1988196	5.8022	51.92682
4093	2	-38.9426096	5.07693	51.92682
4094	2	-40.1988196	7.25276	51.92682
4095	1	-40.1988196	10.15390555	51.92682
4096	2	-40.1988196	11.60445555	51.92682
4097	1	-38.9426096	12.32973555	51.92682
4098	1	-40.1988196	14.50555555	51.92682
4099	2	-38.9426096	13.78028555	51.92682
4100	1	-37.6863896	14.50555555	51.92682
4101	2	-40.1988196	15.95611555	51.92682
4102	1	-38.9426096	16.68138555	51.92682
4103	2	-37.6863896	15.95611555	51.92682
4104	1	-36.4301796	16.68138555	51.92682
4105	1	-40.1988196	18.8572611	51.92682
4106	2	-38.9426096	18.1319871	51.92682
4107	2	-40.1988196	20.3078111	51.92682
4108	1	-37.6863896	18.8572611	51.92682
4109	2	-36.4301796	18.1319871	51.92682
4110	2	-37.6863896	20.3078111	51.92682
4111	1	-38.9426096	21.0330911	51.92682
4112	1	-40.1988196	23.2089111	51.92682
4113	2	-38.9426096	22.4836411	51.92682
4114	1	-36.4301796	21.0330911	51.92682
4115	1	-37.6863896	23.2089111	51.92682
4116	2	-36.4301796	22.4836411	51.92682
4117	2	-40.1988196	24.6594711	51.92682
4118	1	-38.9426096	25.3847411	51.92682
4119	2	-37.6863896	24.6594711	51.92682
4120	1	-36.4301796	25.3847411	51.92682
4121	1	-35.17396715	-7.25280555	51.92682
4122	2	-33.91775715	-7.97807955	51.92682
4123	2	-35.17396715	-5.80225555	51.92682
4124	1	-32.66153715	-7.25280555	51.92682
4125	2	-31.40532715	-7.97807955	51.92682
4126	2	-32.66153715	-5.80225555	51.92682
4127	1	-33.91775715	-5.07697555	51.92682
4128	1	-35.17396715	-2.90115555	51.92682
4129	2	-33.91775715	-3.62642555	51.92682
4130	1	-31.40532715	-5.07697555	51.92682
4131	1	-32.66153715	-2.90115555	51.92682
4132	2	-31.40532715	-3.62642555	51.92682
4133	2	-35.17396715	-1.45059555	51.92682
4134	1	-33.91775715	-0.72532555	51.92682
4135	2	-32.66153715	-1.45059555	51.92682
4136	1	-31.40532715	-0.72532555	51.92682
4137	1	-35.17396715	1.45055	51.92682
4138	2	-33.91775715	0.725276	51.92682
4139	1	-32.66153715	1.45055	51.92682
4140	2	-31.40532715	0.725276	51.92682
4141	2	-35.17396715	15.95611555	51.92682
4142	1	-33.91775715	16.68138555	51.92682
4143	2	-32.66153715	15.95611555	51.92682
4144	1	-31.40532715	16.68138555	51.92682
4145	1	-35.17396715	18.8572611	51.92682
4146	2	-33.91775715	18.1319871	51.92682
4147	2	-35.17396715	20.3078111	51.92682
4148	1	-32.66153715	18.8572611	51.92682
4149	2	-31.40532715	18.1319871	51.92682
4150	2	-32.66153715	20.3078111	51.92682
4151	1	-33.91775715	21.0330911	51.92682
4152	1	-35.17396715	23.2089111	51.92682
4153	2	-33.91775715	22.4836411	51.92682
4154	1	-31.40532715	21.0330911	51.92682
4155	1	-32.66153715	23.2089111	51.92682
4156	2	-31.40532715	22.4836411	51.92682
4157	2	-35.17396715	24.6594711	51.92682
4158	1	-33.91775715	25.3847411	51.92682
4159	2	-32.66153715	24.6594711	51.92682
4160	1	-31.40532715	25.3847411	51.92682
4161	1	-30.1491147	-7.25280555	51.92682
4162	2	-28.8929047	-7.97807955	51.92682
4163	2	-30.1491147	-5.80225555	51.92682
4164	1	-27.6366847	-7.25280555	51.92682
4165	2	-26.3804747	-7.97807955	51.92682
4166	2	-27.6366847	-5.80225555	51.92682
4167	1	-28.8929047	-5.07697555	51.92682
4168	1	-30.1491147	-2.90115555	51.92682
4169	2	-28.8929047	-3.62642555	51.92682
4170	1	-26.3804747	-5.07697555	51.92682
4171	1	-27.6366847	-2.90115555	51.92682
4172	2	-26.3804747	-3.62642555	51.92682
4173	2	-30.1491147	-1.45059555	51.92682
4174	1	-28.8929047	-0.72532555	51.92682
4175	2	-27.6366847	-1.45059555	51.92682
4176	1	-26.3804747	-0.72532555	51.92682
4177	1	-30.1491147	1.45055	51.92682
4178	2	-28.8929047	0.725276	51.92682
4179	1	-27.6366847	1.45055	51.92682
4180	2	-26.3804747	0.725276	51.92682
4181	2	-27.6366847	2.9011	51.92682
4182	1	-26.3804747	3.62638	51.92682
4183	2	-26.3804747	5.07693	51.92682
4184	1	-26.3804747	12.32973555	51.92682
4185	1	-27.6366847	14.50555555	51.92682
4186	2	-26.3804747	13.78028555	51.92682
4187	2	-30.1491147	15.95611555	51.92682
4188	1	-28.8929047	16.68138555	51.92682
4189	2	-27.6366847	15.95611555	51.92682
4190	1	-26.3804747	16.68138555	51.92682
4191	1	-30.1491147	18.8572611	51.92682
4192	2	-28.8929047	18.1319871	51.92682
4193	2	-30.1491147	20.3078111	51.92682
4194	1	-27.6366847	18.8572611	51.92682
4195	2	-26.3804747	18.1319871	51.92682
4196	2	-27.6366847	20.3078111	51.92682
4197	1	-28.8929047	21.0330911	51.92682
4198	1	-30.1491147	23.2089111	51.92682
4199	2	-28.8929047	22.4836411	51.92682
4200	1	-26.3804747	21.0330911	51.92682
4201	1	-27.6366847	23.2089111	51.92682
4202	2	-26.3804747	22.4836411	51.92682
4203	2	-30.1491147	24.6594711	51.92682
4204	1	-28.8929047	25.3847411	51.92682
4205	2	-27.6366847	24.6594711	51.92682
4206	1	-26.3804747	25.3847411	51.92682
4207	1	-25.12426225	-7.25280555	51.92682
4208	2	-23.86805225	-7.97807955	51.92682
4209	2	-25.12426225	-5.80225555	51.92682
4210	1	-22.61183225	-7.25280555	51.92682
4211	2	-21.35562225	-7.97807955	51.92682
4212	2	-22.61183225	-5.80225555	51.92682
4213	1	-23.86805225	-5.07697555	51.92682
4214	1	-25.12426225	-2.90115555	51.92682
4215	2	-23.86805225	-3.62642555	51.92682
4216	1	-21.35562225	-5.07697555	51.92682
4217	1	-22.61183225	-2.90115555	51.92682
4218	2	-21.35562225	-3.62642555	51.92682
4219	2	-25.12426225	-1.45059555	51.92682
4220	1	-23.86805225	-0.72532555	51.92682
4221	2	-22.61183225	-1.45059555	51.92682
4222	1	-21.35562225	-0.72532555	51.92682
4223	1	-25.12426225	1.45055	51.92682
4224	2	-23.86805225	0.725276	51.92682
4225	2	-25.12426225	2.9011	51.92682
4226	1	-22.61183225	1.45055	51.92682
4227	2	-21.35562225	0.725276	51.92682
4228	2	-22.61183225	2.9011	51.92682
4229	1	-23.86805225	3.62638	51.92682
4230	1	-25.12426225	5.8022	51.92682
4231	2	-23.86805225	5.07693	51.92682
4232	1	-21.35562225	3.62638	51.92682
4233	1	-22.61183225	5.8022	51.92682
4234	2	-21.35562225	5.07693	51.92682
4235	2	-25.12426225	7.25276	51.92682
4236	1	-23.86805225	7.97803	51.92682
4237	2	-22.61183225	7.25276	51.92682
4238	1	-21.35562225	7.97803	51.92682
4239	1	-25.12426225	10.15390555	51.92682
4240	2	-23.86805225	9.42863155	51.92682
4241	2	-25.12426225	11.60445555	51.92682
4242	1	-22.61183225	10.15390555	51.92682
4243	2	-21.35562225	9.42863155	51.92682
4244	2	-22.61183225	11.60445555	51.92682
4245	1	-23.86805225	12.32973555	51.92682
4246	1	-25.12426225	14.50555555	51.92682
4247	2	-23.86805225	13.78028555	51.92682
4248	1	-21.35562225	12.32973555	51.92682
4249	1	-22.61183225	14.50555555	51.92682
4250	2	-21.35562225	13.78028555	51.92682
4251	2	-25.12426225	15.95611555	51.92682
4252	1	-23.86805225	16.68138555	51.92682
4253	2	-22.61183225	15.95611555	51.92682
4254	1	-21.35562225	16.68138555	51.92682
4255	1	-25.12426225	18.8572611	51.92682
4256	2	-23.86805225	18.1319871	51.92682
4257	2	-25.12426225	20.3078111	51.92682
4258	1	-22.61183225	18.8572611	51.92682
4259	2	-21.35562225	18.1319871	51.92682
4260	2	-22.61183225	20.3078111	51.92682
4261	1	-23.86805225	21.0330911	51.92682
4262	1	-25.12426225	23.2089111	51.92682
4263	2	-23.86805225	22.4836411	51.92682
4264	1	-21.35562225	21.0330911	51.92682
4265	1	-22.61183225	23.2089111	51.92682
4266	2	-21.35562225	22.4836411	51.92682
4267	2	-25.12426225	24.6594711	51.92682
4268	1	-23.86805225	25.3847411	51.92682
4269	2	-22.61183225	24.6594711	51.92682
4270	1	-21.35562225	25.3847411	51.92682
4271	1	-20.0994098	-7.25280555	51.92682
4272	2	-18.8431998	-7.97807955	51.92682
4273	2	-20.0994098	-5.80225555	51.92682
4274	1	-17.5869798	-7.25280555	51.92682
4275	2	-16.3307698	-7.97807955	51.92682
4276	2	-17.5869798	-5.80225555	51.92682
4277	1	-18.8431998	-5.07697555	51.92682
4278	1	-20.0994098	-2.90115555	51.92682
4279	2	-18.8431998	-3.62642555	51.92682
4280	1	-16.3307698	-5.07697555	51.92682
4281	1	-17.5869798	-2.90115555	51.92682
4282	2	-16.3307698	-3.62642555	51.92682
4283	2	-20.0994098	-1.45059555	51.92682
4284	1	-18.8431998	-0.72532555	51.92682
4285	2	-17.5869798	-1.45059555	51.92682
4286	1	-16.3307698	-0.72532555	51.92682
4287	1	-20.0994098	1.45055	51.92682
4288	2	-18.8431998	0.725276	51.92682
4289	2	-20.0994098	2.9011	51.92682
4290	1	-17.5869798	1.45055	51.92682
4291	2	-16.3307698	0.725276	51.92682
4292	2	-17.5869798	2.9011	51.92682
4293	1	-18.8431998	3.62638	51.92682
4294	1	-20.0994098	5.8022	51.92682
4295	2	-18.8431998	5.07693	51.92682
4296	1	-16.3307698	3.62638	51.92682
4297	1	-17.5869798	5.8022	51.92682
4298	2	-16.3307698	5.07693	51.92682
4299	2	-20.0994098	7.25276	51.92682
4300	1	-18.8431998	7.97803	51.92682
4301	2	-17.5869798	7.25276	51.92682
4302	1	-16.3307698	7.97803	51.92682
4303	1	-20.0994098	10.15390555	51.92682
4304	2	-18.8431998	9.42863155	51.92682
4305	2	-20.0994098	11.60445555	51.92682
4306	1	-17.5869798	10.15390555	51.92682
4307	2	-16.3307698	9.42863155	51.92682
4308	2	-17.5869798	11.60445555	51.92682
4309	1	-18.8431998	12.32973555	51.92682
4310	1	-20.0994098	14.50555555	51.92682
4311	2	-18.8431998	13.78028555	51.92682
4312	1	-16.3307698	12.32973555	51.92682
4313	1	-17.5869798	14.50555555	51.92682
4314	2	-16.3307698	13.78028555	51.92682
4315	2	-20.0994098	15.95611555	51.92682
4316	1	-18.8431998	16.68138555	51.92682
4317	2	-17.5869798	15.95611555	51.92682
4318	1	-16.3307698	16.68138555	51.92682
4319	1	-20.0994098	18.8572611	51.92682
4320	2	-18.8431998	18.1319871	51.92682
4321	2	-20.0994098	20.3078111	51.92682
4322	1	-17.5869798	18.8572611	51.92682
4323	2	-16.3307698	18.1319871	51.92682
4324	2	-17.5869798	20.3078111	51.92682
4325	1	-18.8431998	21.0330911	51.92682
4326	1	-20.0994098	23.2089111	51.92682
4327	2	-18.8431998	22.4836411	51.92682
4328	1	-16.3307698	21.0330911	51.92682
4329	1	-17.5869798	23.2089111	51.92682
4330	2	-16.3307698	22.4836411	51.92682
4331	2	-20.0994098	24.6594711	51.92682
4332	1	-18.8431998	25.3847411	51.92682
4333	2	-17.5869798	24.6594711	51.92682
4334	1	-16.3307698	25.3847411	51.92682
4335	1	-50.2485245	27.56061665	51.92682
4336	2	-48.9923145	26.83534265	51.92682
4337	2	-50.2485245	29.01116665	51.92682
4338	1	-47.7360945	27.56061665	51.92682
4339	2	-46.4798845	26.83534265	51.92682
4340	2	-47.7360945	29.01116665	51.92682
4341	1	-48.9923145	29.73644665	51.92682
4342	1	-50.2485245	31.91226665	51.92682
4343	2	-48.9923145	31.18699665	51.92682
4344	1	-46.4798845	29.73644665	51.92682
4345	1	-47.7360945	31.91226665	51.92682
4346	2	-46.4798845	31.18699665	51.92682
4347	2	-50.2485245	33.36282665	51.92682
4348	1	-48.9923145	34.08809665	51.92682
4349	2	-47.7360945	33.36282665	51.92682
4350	1	-46.4798845	34.08809665	51.92682
4351	1	-50.2485245	36.2639722	51.92682
4352	2	-48.9923145	35.5386982	51.92682
4353	2	-50.2485245	37.7145222	51.92682
4354	1	-47.7360945	36.2639722	51.92682
4355	2	-46.4798845	35.5386982	51.92682
4356	2	-47.7360945	37.7145222	51.92682
4357	1	-48.9923145	38.4398022	51.92682
4358	1	-50.2485245	40.6156222	51.92682
4359	2	-48.9923145	39.8903522	51.92682
4360	1	-46.4798845	38.4398022	51.92682
4361	1	-47.7360945	40.6156222	51.92682
4362	2	-46.4798845	39.8903522	51.92682
4363	2	-50.2485245	42.0661822	51.92682
4364	1	-48.9923145	42.7914522	51.92682
4365	2	-47.7360945	42.0661822	51.92682
4366	1	-46.4798845	42.7914522	51.92682
4367	1	-50.2485245	44.96732775	51.92682
4368	2	-48.9923145	44.24205375	51.92682
4369	2	-50.2485245	46.41787775	51.92682
4370	1	-47.7360945	44.96732775	51.92682
4371	2	-46.4798845	44.24205375	51.92682
4372	2	-47.7360945	46.41787775	51.92682
4373	1	-48.9923145	47.14315775	51.92682
4374	1	-50.2485245	49.31897775	51.92682
4375	2	-48.9923145	48.59370775	51.92682
4376	1	-46.4798845	47.14315775	51.92682
4377	1	-47.7360945	49.31897775	51.92682
4378	2	-46.4798845	48.59370775	51.92682
4379	2	-50.2485245	50.76953775	51.92682
4380	1	-48.9923145	51.49480775	51.92682
4381	2	-47.7360945	50.76953775	51.92682
4382	1	-46.4798845	51.49480775	51.92682
4383	1	-50.2485245	53.6706833	51.92682
4384	2	-48.9923145	52.9454093	51.92682
4385	2	-50.2485245	55.1212333	51.92682
4386	1	-47.7360945	53.6706833	51.92682
4387	2	-46.4798845	52.9454093	51.92682
4388	2	-47.7360945	55.1212333	51.92682
4389	1	-48.9923145	55.8465133	51.92682
4390	1	-50.2485245	58.0223333	51.92682
4391	2	-48.9923145	57.2970633	51.92682
4392	1	-46.4798845	55.8465133	51.92682
4393	1	-47.7360945	58.0223333	51.92682
4394	2	-46.4798845	57.2970633	51.92682
4395	2	-50.2485245	59.4728933	51.92682
4396	1	-48.9923145	60.1981633	51.92682
4397	2	-47.7360945	59.4728933	51.92682
4398	1	-46.4798845	60.1981633	51.92682
4399	1	-45.22367205	27.56061665	51.92682
4400	2	-43.96746205	26.83534265	51.92682
4401	2	-45.22367205	29.01116665	51.92682
4402	1	-42.71124205	27.56061665	51.92682
4403	2	-41.45503205	26.83534265	51.92682
4404	2	-42.71124205	29.01116665	51.92682
4405	1	-43.96746205	29.73644665	51.92682
4406	1	-45.22367205	31.91226665	51.92682
4407	2	-43.96746205	31.18699665	51.92682
4408	1	-41.45503205	29.73644665	51.92682
4409	1	-42.71124205	31.91226665	51.92682
4410	2	-41.45503205	31.18699665	51.92682
4411	2	-45.22367205	33.36282665	51.92682
4412	1	-43.96746205	34.08809665	51.92682
4413	2	-42.71124205	33.36282665	51.92682
4414	1	-41.45503205	34.08809665	51.92682
4415	1	-45.22367205	36.2639722	51.92682
4416	2	-43.96746205	35.5386982	51.92682
4417	2	-45.22367205	37.7145222	51.92682
4418	1	-42.71124205	36.2639722	51.92682
4419	2	-41.45503205	35.5386982	51.92682
4420	2	-42.71124205	37.7145222	51.92682
4421	1	-43.96746205	38.4398022	51.92682
4422	1	-45.22367205	40.6156222	51.92682
4423	2	-43.96746205	39.8903522	51.92682
4424	1	-41.45503205	38.4398022	51.92682
4425	1	-42.71124205	40.6156222	51.92682
4426	2	-41.45503205	39.8903522	51.92682
4427	2	-45.22367205	42.0661822	51.92682
4428	1	-43.96746205	42.7914522	51.92682
4429	2	-42.71124205	42.0661822	51.92682
4430	1	-41.45503205	42.7914522	51.92682
4431	1	-45.22367205	44.96732775	51.92682
4432	2	-43.96746205	44.24205375	51.92682
4433	2	-45.22367205	46.41787775	51.92682
4434	1	-42.71124205	44.96732775	51.92682
4435	2	-41.45503205	44.24205375	51.92682
4436	2	-42.71124205	46.41787775	51.92682
4437	1	-43.96746205	47.14315775	51.92682
4438	1	-45.22367205	49.31897775	51.92682
4439	2	-43.96746205	48.59370775	51.92682
4440	1	-41.45503205	47.14315775	51.92682
4441	1	-42.71124205	49.31897775	51.92682
4442	2	-41.45503205	48.59370775	51.92682
4443	2	-45.22367205	50.76953775	51.92682
4444	1	-43.96746205	51.49480775	51.92682
4445	2	-42.71124205	50.76953775	51.92682
4446	1	-41.45503205	51.49480775	51.92682
4447	1	-45.22367205	53.6706833	51.92682
4448	2	-43.96746205	52.9454093	51.92682
4449	2	-45.22367205	55.1212333	51.92682
4450	1	-42.71124205	53.6706833	51.92682
4451	2	-41.45503205	52.9454093	51.92682
4452	2	-42.71124205	55.1212333	51.92682
4453	1	-43.96746205	55.8465133	51.92682
4454	1	-45.22367205	58.0223333	51.92682
4455	2	-43.96746205	57.2970633	51.92682
4456	1	-41.45503205	55.8465133	51.92682
4457	1	-42.71124205	58.0223333	51.92682
4458	2	-41.45503205	57.2970633	51.92682
4459	2	-45.22367205	59.4728933	51.92682
4460	1	-43.96746205	60.1981633	51.92682
4461	2	-42.71124205	59.4728933	51.92682
4462	1	-41.45503205	60.1981633	51.92682
4463	1	-40.1988196	27.56061665	51.92682
4464	2	-38.9426096	26.83534265	51.92682
4465	2	-40.1988196	29.01116665	51.92682
4466	1	-37.6863896	27.56061665	51.92682
4467	2	-36.4301796	26.83534265	51.92682
4468	2	-37.6863896	29.01116665	51.92682
4469	1	-38.9426096	29.73644665	51.92682
4470	1	-40.1988196	31.91226665	51.92682
4471	2	-38.9426096	31.18699665	51.92682
4472	1	-36.4301796	29.73644665	51.92682
4473	1	-37.6863896	31.91226665	51.92682
4474	2	-36.4301796	31.18699665	51.92682
4475	2	-40.1988196	33.36282665	51.92682
4476	1	-38.9426096	34.08809665	51.92682
4477	2	-37.6863896	33.36282665	51.92682
4478	1	-36.4301796	34.08809665	51.92682
4479	1	-40.1988196	36.2639722	51.92682
4480	2	-38.9426096	35.5386982	51.92682
4481	2	-40.1988196	37.7145222	51.92682
4482	1	-37.6863896	36.2639722	51.92682
4483	2	-36.4301796	35.5386982	51.92682
4484	2	-37.6863896	37.7145222	51.92682
4485	1	-38.9426096	38.4398022	51.92682
4486	1	-40.1988196	40.6156222	51.92682
4487	2	-38.9426096	39.8903522	51.92682
4488	2	-40.1988196	42.0661822	51.92682
4489	1	-40.1988196	44.96732775	51.92682
4490	2	-40.1988196	46.41787775	51.92682
4491	1	-38.9426096	47.14315775	51.92682
4492	1	-40.1988196	49.31897775	51.92682
4493	2	-38.9426096	48.59370775	51.92682
4494	1	-37.6863896	49.31897775	51.92682
4495	2	-40.1988196	50.76953775	51.92682
4496	1	-38.9426096	51.49480775	51.92682
4497	2	-37.6863896	50.76953775	51.92682
4498	1	-36.4301796	51.49480775	51.92682
4499	1	-40.1988196	53.6706833	51.92682
4500	2	-38.9426096	52.9454093	51.92682
4501	2	-40.1988196	55.1212333	51.92682
4502	1	-37.6863896	53.6706833	51.92682
4503	2	-36.4301796	52.9454093	51.92682
4504	2	-37.6863896	55.1212333	51.92682
4505	1	-38.9426096	55.8465133	51.92682
4506	1	-40.1988196	58.0223333	51.92682
4507	2	-38.9426096	57.2970633	51.92682
4508	1	-36.4301796	55.8465133	51.92682
4509	1	-37.6863896	58.0223333	51.92682
4510	2	-36.4301796	57.2970633	51.92682
4511	2	-40.1988196	59.4728933	51.92682
4512	1	-38.9426096	60.1981633	51.92682
4513	2	-37.6863896	59.4728933	51.92682
4514	1	-36.4301796	60.1981633	51.92682
4515	1	-35.17396715	27.56061665	51.92682
4516	2	-33.91775715	26.83534265	51.92682
4517	2	-35.17396715	29.01116665	51.92682
4518	1	-32.66153715	27.56061665	51.92682
4519	2	-31.40532715	26.83534265	51.92682
4520	2	-32.66153715	29.01116665	51.92682
4521	1	-33.91775715	29.73644665	51.92682
4522	1	-35.17396715	31.91226665	51.92682
4523	2	-33.91775715	31.18699665	51.92682
4524	1	-31.40532715	29.73644665	51.92682
4525	1	-32.66153715	31.91226665	51.92682
4526	2	-31.40532715	31.18699665	51.92682
4527	2	-35.17396715	33.36282665	51.92682
4528	1	-33.91775715	34.08809665	51.92682
4529	2	-32.66153715	33.36282665	51.92682
4530	1	-31.40532715	34.08809665	51.92682
4531	1	-35.17396715	36.2639722	51.92682
4532	2	-33.91775715	35.5386982	51.92682
4533	1	-32.66153715	36.2639722	51.92682
4534	2	-31.40532715	35.5386982	51.92682
4535	2	-35.17396715	50.76953775	51.92682
4536	1	-33.91775715	51.49480775	51.92682
4537	2	-32.66153715	50.76953775	51.92682
4538	1	-31.40532715	51.49480775	51.92682
4539	1	-35.17396715	53.6706833	51.92682
4540	2	-33.91775715	52.9454093	51.92682
4541	2	-35.17396715	55.1212333	51.92682
4542	1	-32.66153715	53.6706833	51.92682
4543	2	-31.40532715	52.9454093	51.92682
4544	2	-32.66153715	55.1212333	51.92682
4545	1	-33.91775715	55.8465133	51.92682
4546	1	-35.17396715	58.0223333	51.92682
4547	2	-33.91775715	57.2970633	51.92682
4548	1	-31.40532715	55.8465133	51.92682
4549	1	-32.66153715	58.0223333	51.92682
4550	2	-31.40532715	57.2970633	51.92682
4551	2	-35.17396715	59.4728933	51.92682
4552	1	-33.91775715	60.1981633	51.92682
4553	2	-32.66153715	59.4728933	51.92682
4554	1	-31.40532715	60.1981633	51.92682
4555	1	-30.1491147	27.56061665	51.92682
4556	2	-28.8929047	26.83534265	51.92682
4557	2	-30.1491147	29.01116665	51.92682
4558	1	-27.6366847	27.56061665	51.92682
4559	2	-26.3804747	26.83534265	51.92682
4560	2	-27.6366847	29.01116665	51.92682
4561	1	-28.8929047	29.73644665	51.92682
4562	1	-30.1491147	31.91226665	51.92682
4563	2	-28.8929047	31.18699665	51.92682
4564	1	-26.3804747	29.73644665	51.92682
4565	1	-27.6366847	31.91226665	51.92682
4566	2	-26.3804747	31.18699665	51.92682
4567	2	-30.1491147	33.36282665	51.92682
4568	1	-28.8929047	34.08809665	51.92682
4569	2	-27.6366847	33.36282665	51.92682
4570	1	-26.3804747	34.08809665	51.92682
4571	1	-30.1491147	36.2639722	51.92682
4572	2	-28.8929047	35.5386982	51.92682
4573	1	-27.6366847	36.2639722	51.92682
4574	2	-26.3804747	35.5386982	51.92682
4575	2	-27.6366847	37.7145222	51.92682
4576	1	-26.3804747	38.4398022	51.92682
4577	2	-26.3804747	39.8903522	51.92682
4578	1	-26.3804747	47.14315775	51.92682
4579	1	-27.6366847	49.31897775	51.92682
4580	2	-26.3804747	48.59370775	51.92682
4581	2	-30.1491147	50.76953775	51.92682
4582	1	-28.8929047	51.49480775	51.92682
4583	2	-27.6366847	50.76953775	51.92682
4584	1	-26.3804747	51.49480775	51.92682
4585	1	-30.1491147	53.6706833	51.92682
4586	2	-28.8929047	52.9454093	51.92682
4587	2	-30.1491147	55.1212333	51.92682
4588	1	-27.6366847	53.6706833	51.92682
4589	2	-26.3804747	52.9454093	51.92682
4590	2	-27.6366847	55.1212333	51.92682
4591	1	-28.8929047	55.8465133	51.92682
4592	1	-30.1491147	58.0223333	51.92682
4593	2	-28.8929047	57.2970633	51.92682
4594	1	-26.3804747	55.8465133	51.92682
4595	1	-27.6366847	58.0223333	51.92682
4596	2	-26.3804747	57.2970633	51.92682
4597	2	-30.1491147	59.4728933	51.92682
4598	1	-28.8929047	60.1981633	51.92682
4599	2	-27.6366847	59.4728933	51.92682
4600	1	-26.3804747	60.1981633	51.92682
4601	1	-25.12426225	27.56061665	51.92682
4602	2	-23.86805225	26.83534265	51.92682
4603	2	-25.12426225	29.01116665	51.92682
4604	1	-22.61183225	27.56061665	51.92682
4605	2	-21.35562225	26.83534265	51.92682
4606	2	-22.61183225	29.01116665	51.92682
4607	1	-23.86805225	29.73644665	51.92682
4608	1	-25.12426225	31.91226665	51.92682
4609	2	-23.86805225	31.18699665	51.92682
4610	1	-21.35562225	29.73644665	51.92682
4611	1	-22.61183225	31.91226665	51.92682
4612	2	-21.35562225	31.18699665	51.92682
4613	2	-25.12426225	33.36282665	51.92682
4614	1	-23.86805225	34.08809665	51.92682
4615	2	-22.61183225	33.36282665	51.92682
4616	1	-21.35562225	34.08809665	51.92682
4617	1	-25.12426225	36.2639722	51.92682
4618	2	-23.86805225	35.5386982	51.92682
4619	2	-25.12426225	37.7145222	51.92682
4620	1	-22.61183225	36.2639722	51.92682
4621	2	-21.35562225	35.5386982	51.92682
4622	2	-22.61183225	37.7145222	51.92682
4623	1	-23.86805225	38.4398022	51.92682
4624	1	-25.12426225	40.6156222	51.92682
4625	2	-23.86805225	39.8903522	51.92682
4626	1	-21.35562225	38.4398022	51.92682
4627	1	-22.61183225	40.6156222	51.92682
4628	2	-21.35562225	39.8903522	51.92682
4629	2	-25.12426225	42.0661822	51.92682
4630	1	-23.86805225	42.7914522	51.92682
4631	2	-22.61183225	42.0661822	51.92682
4632	1	-21.35562225	42.7914522	51.92682
4633	1	-25.12426225	44.96732775	51.92682
4634	2	-23.86805225	44.24205375	51.92682
4635	2	-25.12426225	46.41787775	51.92682
4636	1	-22.61183225	44.96732775	51.92682
4637	2	-21.35562225	44.24205375	51.92682
4638	2	-22.61183225	46.41787775	51.92682
4639	1	-23.86805225	47.14315775	51.92682
4640	1	-25.12426225	49.31897775	51.92682
4641	2	-23.86805225	48.59370775	51.92682
4642	1	-21.35562225	47.14315775	51.92682
4643	1	-22.61183225	49.31897775	51.92682
4644	2	-21.35562225	48.59370775	51.92682
4645	2	-25.12426225	50.76953775	51.92682
4646	1	-23.86805225	51.49480775	51.92682
4647	2	-22.61183225	50.76953775	51.92682
4648	1	-21.35562225	51.49480775	51.92682
4649	1	-25.12426225	53.6706833	51.92682
4650	2	-23.86805225	52.9454093	51.92682
4651	2	-25.12426225	55.1212333	51.92682
4652	1	-22.61183225	53.6706833	51.92682
4653	2	-21.35562225	52.9454093	51.92682
4654	2	-22.61183225	55.1212333	51.92682
4655	1	-23.86805225	55.8465133	51.92682
4656	1	-25.12426225	58.0223333	51.92682
4657	2	-23.86805225	57.2970633	51.92682
4658	1	-21.35562225	55.8465133	51.92682
4659	1	-22.61183225	58.0223333	51.92682
4660	2	-21.35562225	57.2970633	51.92682
4661	2	-25.12426225	59.4728933	51.92682
4662	1	-23.86805225	60.1981633	51.92682
4663	2	-22.61183225	59.4728933	51.92682
4664	1	-21.35562225	60.1981633	51.92682
4665	1	-20.0994098	27.56061665	51.92682
4666	2	-18.8431998	26.83534265	51.92682
4667	2	-20.0994098	29.01116665	51.92682
4668	1	-17.5869798	27.56061665	51.92682
4669	2	-16.3307698	26.83534265	51.92682
4670	2	-17.5869798	29.01116665	51.92682
4671	1	-18.8431998	29.73644665	51.92682
4672	1	-20.0994098	31.91226665	51.92682
4673	2	-18.8431998	31.18699665	51.92682
4674	1	-16.3307698	29.73644665	51.92682
4675	1	-17.5869798	31.91226665	51.92682
4676	2	-16.3307698	31.18699665	51.92682
4677	2	-20.0994098	33.36282665	51.92682
4678	1	-18.8431998	34.08809665	51.92682
4679	2	-17.5869798	33.36282665	51.92682
4680	1	-16.3307698	34.08809665	51.92682
4681	1	-20.0994098	36.2639722	51.92682
4682	2	-18.8431998	35.5386982	51.92682
4683	2	-20.0994098	37.7145222	51.92682
4684	1	-17.5869798	36.2639722	51.92682
4685	2	-16.3307698	35.5386982	51.92682
4686	2	-17.5869798	37.7145222	51.92682
4687	1	-18.8431998	38.4398022	51.92682
4688	1	-20.0994098	40.6156222	51.92682
4689	2	-18.8431998	39.8903522	51.92682
4690	1	-16.3307698	38.4398022	51.92682
4691	1	-17.5869798	40.6156222	51.92682
4692	2	-16.3307698	39.8903522	51.92682
4693	2	-20.0994098	42.0661822	51.92682
4694	1	-18.8431998	42.7914522	51.92682
4695	2	-17.5869798	42.0661822	51.92682
4696	1	-16.3307698	42.7914522	51.92682
4697	1	-20.0994098	44.96732775	51.92682
4698	2	-18.8431998	44.24205375	51.92682
4699	2	-20.0994098	46.41787775	51.92682
4700	1	-17.5869798	44.96732775	51.92682
4701	2	-16.3307698	44.24205375	51.92682
4702	2	-17.5869798	46.41787775	51.92682
4703	1	-18.8431998	47.14315775	51.92682
4704	1	-20.0994098	49.31897775	51.92682
4705	2	-18.8431998	48.59370775	51.92682
4706	1	-16.3307698	47.14315775	51.92682
4707	1	-17.5869798	49.31897775	51.92682
4708	2	-16.3307698	48.59370775	51.92682
4709	2	-20.0994098	50.76953775	51.92682
4710	1	-18.8431998	51.49480775	51.92682
4711	2	-17.5869798	50.76953775	51.92682
4712	1	-16.3307698	51.49480775	51.92682
4713	1	-20.0994098	53.6706833	51.92682
4714	2	-18.8431998	52.9454093	51.92682
4715	2	-20.0994098	55.1212333	51.92682
4716	1	-17.5869798	53.6706833	51.92682
4717	2	-16.3307698	52.9454093	51.92682
4718	2	-17.5869798	55.1212333	51.92682
4719	1	-18.8431998	55.8465133	51.92682
4720	1	-20.0994098	58.0223333	51.92682
4721	2	-18.8431998	57.2970633	51.92682
4722	1	-16.3307698	55.8465133	51.92682
4723	1	-17.5869798	58.0223333	51.92682
4724	2	-16.3307698	57.2970633	51.92682
4725	2	-20.0994098	59.4728933	51.92682
4726	1	-18.8431998	60.1981633	51.92682
4727	2	-17.5869798	59.4728933	51.92682
4728	1	-16.3307698	60.1981633	51.92682
4729	1	-15.07455735	-42.06622775	51.92682
4730	2	-13.81834735	-42.79150175	51.92682
4731	2	-15.07455735	-40.61567775	51.92682
4732	1	-12.56212735	-42.06622775	51.92682
4733	2	-11.30591735	-42.79150175	51.92682
4734	2	-12.56212735	-40.61567775	51.92682
4735	1	-13.81834735	-39.89039775	51.92682
4736	1	-15.07455735	-37.71457775	51.92682
4737	2	-13.81834735	-38.43984775	51.92682
4738	1	-11.30591735	-39.89039775	51.92682
4739	1	-12.56212735	-37.71457775	51.92682
4740	2	-11.30591735	-38.43984775	51.92682
4741	2	-15.07455735	-36.26401775	51.92682
4742	1	-13.81834735	-35.53874775	51.92682
4743	2	-12.56212735	-36.26401775	51.92682
4744	1	-11.30591735	-35.53874775	51.92682
4745	1	-15.07455735	-33.3628722	51.92682
4746	2	-13.81834735	-34.0881462	51.92682
4747	2	-15.07455735	-31.9123222	51.92682
4748	1	-12.56212735	-33.3628722	51.92682
4749	2	-11.30591735	-34.0881462	51.92682
4750	2	-12.56212735	-31.9123222	51.92682
4751	1	-13.81834735	-31.1870422	51.92682
4752	1	-15.07455735	-29.0112222	51.92682
4753	2	-13.81834735	-29.7364922	51.92682
4754	1	-11.30591735	-31.1870422	51.92682
4755	1	-12.56212735	-29.0112222	51.92682
4756	2	-11.30591735	-29.7364922	51.92682
4757	2	-15.07455735	-27.5606622	51.92682
4758	1	-13.81834735	-26.8353922	51.92682
4759	2	-12.56212735	-27.5606622	51.92682
4760	1	-11.30591735	-26.8353922	51.92682
4761	1	-15.07455735	-24.65951665	51.92682
4762	2	-13.81834735	-25.38479065	51.92682
4763	2	-15.07455735	-23.20896665	51.92682
4764	1	-12.56212735	-24.65951665	51.92682
4765	2	-11.30591735	-25.38479065	51.92682
4766	2	-12.56212735	-23.20896665	51.92682
4767	1	-13.81834735	-22.48368665	51.92682
4768	1	-15.07455735	-20.30786665	51.92682
4769	2	-13.81834735	-21.03313665	51.92682
4770	1	-11.30591735	-22.48368665	51.92682
4771	1	-12.56212735	-20.30786665	51.92682
4772	2	-11.30591735	-21.03313665	51.92682
4773	2	-15.07455735	-18.85730665	51.92682
4774	1	-13.81834735	-18.13203665	51.92682
4775	2	-12.56212735	-18.85730665	51.92682
4776	1	-11.30591735	-18.13203665	51.92682
4777	1	-15.07455735	-15.9561611	51.92682
4778	2	-13.81834735	-16.6814351	51.92682
4779	2	-15.07455735	-14.5056111	51.92682
4780	1	-12.56212735	-15.9561611	51.92682
4781	2	-11.30591735	-16.6814351	51.92682
4782	2	-12.56212735	-14.5056111	51.92682
4783	1	-13.81834735	-13.7803311	51.92682
4784	1	-15.07455735	-11.6045111	51.92682
4785	2	-13.81834735	-12.3297811	51.92682
4786	1	-11.30591735	-13.7803311	51.92682
4787	1	-12.56212735	-11.6045111	51.92682
4788	2	-11.30591735	-12.3297811	51.92682
4789	2	-15.07455735	-10.1539511	51.92682
4790	1	-13.81834735	-9.4286811	51.92682
4791	2	-12.56212735	-10.1539511	51.92682
4792	1	-11.30591735	-9.4286811	51.92682
4793	1	-10.0497049	-42.06622775	51.92682
4794	2	-8.7934949	-42.79150175	51.92682
4795	2	-10.0497049	-40.61567775	51.92682
4796	1	-7.5372749	-42.06622775	51.92682
4797	2	-6.2810649	-42.79150175	51.92682
4798	2	-7.5372749	-40.61567775	51.92682
4799	1	-8.7934949	-39.89039775	51.92682
4800	1	-10.0497049	-37.71457775	51.92682
4801	2	-8.7934949	-38.43984775	51.92682
4802	1	-6.2810649	-39.89039775	51.92682
4803	1	-7.5372749	-37.71457775	51.92682
4804	2	-6.2810649	-38.43984775	51.92682
4805	2	-10.0497049	-36.26401775	51.92682
4806	1	-8.7934949	-35.53874775	51.92682
4807	2	-7.5372749	-36.26401775	51.92682
4808	1	-6.2810649	-35.53874775	51.92682
4809	1	-10.0497049	-33.3628722	51.92682
4810	2	-8.7934949	-34.0881462	51.92682
4811	2	-10.0497049	-31.9123222	51.92682
4812	1	-7.5372749	-33.3628722	51.92682
4813	2	-6.2810649	-34.0881462	51.92682
4814	2	-7.5372749	-31.9123222	51.92682
4815	1	-8.7934949	-31.1870422	51.92682
4816	1	-10.0497049	-29.0112222	51.92682
4817	2	-8.7934949	-29.7364922	51.92682
4818	1	-6.2810649	-31.1870422	51.92682
4819	1	-7.5372749	-29.0112222	51.92682
4820	2	-6.2810649	-29.7364922	51.92682
4821	2	-10.0497049	-27.5606622	51.92682
4822	1	-8.7934949	-26.8353922	51.92682
4823	2	-7.5372749	-27.5606622	51.92682
4824	1	-6.2810649	-26.8353922	51.92682
4825	1	-10.0497049	-24.65951665	51.92682
4826	2	-8.7934949	-25.38479065	51.92682
4827	2	-10.0497049	-23.20896665	51.92682
4828	1	-7.5372749	-24.65951665	51.92682
4829	2	-6.2810649	-25.38479065	51.92682
4830	2	-7.5372749	-23.20896665	51.92682
4831	1	-8.7934949	-22.48368665	51.92682
4832	1	-10.0497049	-20.30786665	51.92682
4833	2	-8.7934949	-21.03313665	51.92682
4834	1	-6.2810649	-22.48368665	51.92682
4835	1	-7.5372749	-20.30786665	51.92682
4836	2	-6.2810649	-21.03313665	51.92682
4837	2	-10.0497049	-18.85730665	51.92682
4838	1	-8.7934949	-18.13203665	51.92682
4839	2	-7.5372749	-18.85730665	51.92682
4840	1	-6.2810649	-18.13203665	51.92682
4841	1	-10.0497049	-15.9561611	51.92682
4842	2	-8.7934949	-16.6814351	51.92682
4843	2	-10.0497049	-14.5056111	51.92682
4844	1	-7.5372749	-15.9561611	51.92682
4845	2	-6.2810649	-16.6814351	51.92682
4846	2	-7.5372749	-14.5056111	51.92682
4847	1	-8.7934949	-13.7803311	51.92682
4848	1	-10.0497049	-11.6045111	51.92682
4849	2	-8.7934949	-12.3297811	51.92682
4850	1	-6.2810649	-13.7803311	51.92682
4851	1	-7.5372749	-11.6045111	51.92682
4852	2	-6.2810649	-12.3297811	51.92682
4853	2	-10.0497049	-10.1539511	51.92682
4854	1	-8.7934949	-9.4286811	51.92682
4855	2	-7.5372749	-10.1539511	51.92682
4856	1	-6.2810649	-9.4286811	51.92682
4857	1	-5.02485245	-42.06622775	51.92682
4858	2	-3.76864245	-42.79150175	51.92682
4859	2	-5.02485245	-40.61567775	51.92682
4860	1	-2.51242245	-42.06622775	51.92682
4861	2	-1.25621245	-42.79150175	51.92682
4862	2	-2.51242245	-40.61567775	51.92682
4863	1	-3.76864245	-39.89039775	51.92682
4864	1	-5.02485245	-37.71457775	51.92682
4865	2	-3.76864245	-38.43984775	51.92682
4866	1	-1.25621245	-39.89039775	51.92682
4867	1	-2.51242245	-37.71457775	51.92682
4868	2	-1.25621245	-38.43984775	51.92682
4869	2	-5.02485245	-36.26401775	51.92682
4870	1	-3.76864245	-35.53874775	51.92682
4871	2	-2.51242245	-36.26401775	51.92682
4872	1	-1.25621245	-35.53874775	51.92682
4873	1	-5.02485245	-33.3628722	51.92682
4874	2	-3.76864245	-34.0881462	51.92682
4875	2	-5.02485245	-31.9123222	51.92682
4876	1	-2.51242245	-33.3628722	51.92682
4877	2	-1.25621245	-34.0881462	51.92682
4878	2	-2.51242245	-31.9123222	51.92682
4879	1	-3.76864245	-31.1870422	51.92682
4880	1	-5.02485245	-29.0112222	51.92682
4881	2	-3.76864245	-29.7364922	51.92682
4882	2	-5.02485245	-27.5606622	51.92682
4883	1	-5.02485245	-24.65951665	51.92682
4884	2	-5.02485245	-23.20896665	51.92682
4885	1	-3.76864245	-22.48368665	51.92682
4886	1	-5.02485245	-20.30786665	51.92682
4887	2	-3.76864245	-21.03313665	51.92682
4888	1	-2.51242245	-20.30786665	51.92682
4889	2	-5.02485245	-18.85730665	51.92682
4890	1	-3.76864245	-18.13203665	51.92682
4891	2	-2.51242245	-18.85730665	51.92682
4892	1	-1.25621245	-18.13203665	51.92682
4893	1	-5.02485245	-15.9561611	51.92682
4894	2	-3.76864245	-16.6814351	51.92682
4895	2	-5.02485245	-14.5056111	51.92682
4896	1	-2.51242245	-15.9561611	51.92682
4897	2	-1.25621245	-16.6814351	51.92682
4898	2	-2.51242245	-14.5056111	51.92682
4899	1	-3.76864245	-13.7803311	51.92682
4900	1	-5.02485245	-11.6045111	51.92682
4901	2	-3.76864245	-12.3297811	51.92682
4902	1	-1.25621245	-13.7803311	51.92682
4903	1	-2.51242245	-11.6045111	51.92682
4904	2	-1.25621245	-12.3297811	51.92682
4905	2	-5.02485245	-10.1539511	51.92682
4906	1	-3.76864245	-9.4286811	51.92682
4907	2	-2.51242245	-10.1539511	51.92682
4908	1	-1.25621245	-9.4286811	51.92682
4909	1	3.33E-11	-42.06622775	51.92682
4910	2	1.25621	-42.79150175	51.92682
4911	2	6.67E-11	-40.61567775	51.92682
4912	1	2.51243	-42.06622775	51.92682
4913	2	3.76864	-42.79150175	51.92682
4914	2	2.51243	-40.61567775	51.92682
4915	1	1.25621	-39.89039775	51.92682
4916	1	1.33E-10	-37.71457775	51.92682
4917	2	1.25621	-38.43984775	51.92682
4918	1	3.76864	-39.89039775	51.92682
4919	1	2.51243	-37.71457775	51.92682
4920	2	3.76864	-38.43984775	51.92682
4921	2	1.67E-10	-36.26401775	51.92682
4922	1	1.25621	-35.53874775	51.92682
4923	2	2.51243	-36.26401775	51.92682
4924	1	3.76864	-35.53874775	51.92682
4925	1	3.33E-11	-33.3628722	51.92682
4926	2	1.25621	-34.0881462	51.92682
4927	1	2.51243	-33.3628722	51.92682
4928	2	3.76864	-34.0881462	51.92682
4929	2	1.67E-10	-18.85730665	51.92682
4930	1	1.25621	-18.13203665	51.92682
4931	2	2.51243	-18.85730665	51.92682
4932	1	3.76864	-18.13203665	51.92682
4933	1	3.33E-11	-15.9561611	51.92682
4934	2	1.25621	-16.6814351	51.92682
4935	2	6.67E-11	-14.5056111	51.92682
4936	1	2.51243	-15.9561611	51.92682
4937	2	3.76864	-16.6814351	51.92682
4938	2	2.51243	-14.5056111	51.92682
4939	1	1.25621	-13.7803311	51.92682
4940	1	1.33E-10	-11.6045111	51.92682
4941	2	1.25621	-12.3297811	51.92682
4942	1	3.76864	-13.7803311	51.92682
4943	1	2.51243	-11.6045111	51.92682
4944	2	3.76864	-12.3297811	51.92682
4945	2	1.67E-10	-10.1539511	51.92682
4946	1	1.25621	-9.4286811	51.92682
4947	2	2.51243	-10.1539511	51.92682
4948	1	3.76864	-9.4286811	51.92682
4949	1	5.02485245	-42.06622775	51.92682
4950	2	6.28106245	-42.79150175	51.92682
4951	2	5.02485245	-40.61567775	51.92682
4952	1	7.53728245	-42.06622775	51.92682
4953	2	8.79349245	-42.79150175	51.92682
4954	2	7.53728245	-40.61567775	51.92682
4955	1	6.28106245	-39.89039775	51.92682
4956	1	5.02485245	-37.71457775	51.92682
4957	2	6.28106245	-38.43984775	51.92682
4958	1	8.79349245	-39.89039775	51.92682
4959	1	7.53728245	-37.71457775	51.92682
4960	2	8.79349245	-38.43984775	51.92682
4961	2	5.02485245	-36.26401775	51.92682
4962	1	6.28106245	-35.53874775	51.92682
4963	2	7.53728245	-36.26401775	51.92682
4964	1	8.79349245	-35.53874775	51.92682
4965	1	5.02485245	-33.3628722	51.92682
4966	2	6.28106245	-34.0881462	51.92682
4967	1	7.53728245	-33.3628722	51.92682
4968	2	8.79349245	-34.0881462	51.92682
4969	2	7.53728245	-31.9123222	51.92682
4970	1	8.79349245	-31.1870422	51.92682
4971	2	8.79349245	-29.7364922	51.92682
4972	1	8.79349245	-22.48368665	51.92682
4973	1	7.53728245	-20.30786665	51.92682
4974	2	8.79349245	-21.03313665	51.92682
4975	2	5.02485245	-18.85730665	51.92682
4976	1	6.28106245	-18.13203665	51.92682
4977	2	7.53728245	-18.85730665	51.92682
4978	1	8.79349245	-18.13203665	51.92682
4979	1	5.02485245	-15.9561611	51.92682
4980	2	6.28106245	-16.6814351	51.92682
4981	2	5.02485245	-14.5056111	51.92682
4982	1	7.53728245	-15.9561611	51.92682
4983	2	8.79349245	-16.6814351	51.92682
4984	2	7.53728245	-14.5056111	51.92682
4985	1	6.28106245	-13.7803311	51.92682
4986	1	5.02485245	-11.6045111	51.92682
4987	2	6.28106245	-12.3297811	51.92682
4988	1	8.79349245	-13.7803311	51.92682
4989	1	7.53728245	-11.6045111	51.92682
4990	2	8.79349245	-12.3297811	51.92682
4991	2	5.02485245	-10.1539511	51.92682
4992	1	6.28106245	-9.4286811	51.92682
4993	2	7.53728245	-10.1539511	51.92682
4994	1	8.79349245	-9.4286811	51.92682
4995	1	10.0497049	-42.06622775	51.92682
4996	2	11.3059149	-42.79150175	51.92682
4997	2	10.0497049	-40.61567775	51.92682
4998	1	12.5621349	-42.06622775	51.92682
4999	2	13.8183449	-42.79150175	51.92682
5000	2	12.5621349	-40.61567775	51.92682
5001	1	11.3059149	-39.89039775	51.92682
5002	1	10.0497049	-37.71457775	51.92682
5003	2	11.3059149	-38.43984775	51.92682
5004	1	13.8183449	-39.89039775	51.92682
5005	1	12.5621349	-37.71457775	51.92682
5006	2	13.8183449	-38.43984775	51.92682
5007	2	10.0497049	-36.26401775	51.92682
5008	1	11.3059149	-35.53874775	51.92682
5009	2	12.5621349	-36.26401775	51.92682
5010	1	13.8183449	-35.53874775	51.92682
5011	1	10.0497049	-33.3628722	51.92682
5012	2	11.3059149	-34.0881462	51.92682
5013	2	10.0497049	-31.9123222	51.92682
5014	1	12.5621349	-33.3628722	51.92682
5015	2	13.8183449	-34.0881462	51.92682
5016	2	12.5621349	-31.9123222	51.92682
5017	1	11.3059149	-31.1870422	51.92682
5018	1	10.0497049	-29.0112222	51.92682
5019	2	11.3059149	-29.7364922	51.92682
5020	1	13.8183449	-31.1870422	51.92682
5021	1	12.5621349	-29.0112222	51.92682
5022	2	13.8183449	-29.7364922	51.92682
5023	2	10.0497049	-27.5606622	51.92682
5024	1	11.3059149	-26.8353922	51.92682
5025	2	12.5621349	-27.5606622	51.92682
5026	1	13.8183449	-26.8353922	51.92682
5027	1	10.0497049	-24.65951665	51.92682
5028	2	11.3059149	-25.38479065	51.92682
5029	2	10.0497049	-23.20896665	51.92682
5030	1	12.5621349	-24.65951665	51.92682
5031	2	13.8183449	-25.38479065	51.92682
5032	2	12.5621349	-23.20896665	51.92682
5033	1	11.3059149	-22.48368665	51.92682
5034	1	10.0497049	-20.30786665	51.92682
5035	2	11.3059149	-21.03313665	51.92682
5036	1	13.8183449	-22.48368665	51.92682
5037	1	12.5621349	-20.30786665	51.92682
5038	2	13.8183449	-21.03313665	51.92682
5039	2	10.0497049	-18.85730665	51.92682
5040	1	11.3059149	-18.13203665	51.92682
5041	2	12.5621349	-18.85730665	51.92682
5042	1	13.8183449	-18.13203665	51.92682
5043	1	10.0497049	-15.9561611	51.92682
5044	2	11.3059149	-16.6814351	51.92682
5045	2	10.0497049	-14.5056111	51.92682
5046	1	12.5621349	-15.9561611	51.92682
5047	2	13.8183449	-16.6814351	51.92682
5048	2	12.5621349	-14.5056111	51.92682
5049	1	11.3059149	-13.7803311	51.92682
5050	1	10.0497049	-11.6045111	51.92682
5051	2	11.3059149	-12.3297811	51.92682
5052	1	13.8183449	-13.7803311	51.92682
5053	1	12.5621349	-11.6045111	51.92682
5054	2	13.8183449	-12.3297811	51.92682
5055	2	10.0497049	-10.1539511	51.92682
5056	1	11.3059149	-9.4286811	51.92682
5057	2	12.5621349	-10.1539511	51.92682
5058	1	13.8183449	-9.4286811	51.92682
5059	1	15.07455735	-42.06622775	51.92682
5060	2	16.33076735	-42.79150175	51.92682
5061	2	15.07455735	-40.61567775	51.92682
5062	1	17.58698735	-42.06622775	51.92682
5063	2	18.84319735	-42.79150175	51.92682
5064	2	17.58698735	-40.61567775	51.92682
5065	1	16.33076735	-39.89039775	51.92682
5066	1	15.07455735	-37.71457775	51.92682
5067	2	16.33076735	-38.43984775	51.92682
5068	1	18.84319735	-39.89039775	51.92682
5069	1	17.58698735	-37.71457775	51.92682
5070	2	18.84319735	-38.43984775	51.92682
5071	2	15.07455735	-36.26401775	51.92682
5072	1	16.33076735	-35.53874775	51.92682
5073	2	17.58698735	-36.26401775	51.92682
5074	1	18.84319735	-35.53874775	51.92682
5075	1	15.07455735	-33.3628722	51.92682
5076	2	16.33076735	-34.0881462	51.92682
5077	2	15.07455735	-31.9123222	51.92682
5078	1	17.58698735	-33.3628722	51.92682
5079	2	18.84319735	-34.0881462	51.92682
5080	2	17.58698735	-31.9123222	51.92682
5081	1	16.33076735	-31.1870422	51.92682
5082	1	15.07455735	-29.0112222	51.92682
5083	2	16.33076735	-29.7364922	51.92682
5084	1	18.84319735	-31.1870422	51.92682
5085	1	17.58698735	-29.0112222	51.92682
5086	2	18.84319735	-29.7364922	51.92682
5087	2	15.07455735	-27.5606622	51.92682
5088	1	16.33076735	-26.8353922	51.92682
5089	2	17.58698735	-27.5606622	51.92682
5090	1	18.84319735	-26.8353922	51.92682
5091	1	15.07455735	-24.65951665	51.92682
5092	2	16.33076735	-25.38479065	51.92682
5093	2	15.07455735	-23.20896665	51.92682
5094	1	17.58698735	-24.65951665	51.92682
5095	2	18.84319735	-25.38479065	51.92682
5096	2	17.58698735	-23.20896665	51.92682
5097	1	16.33076735	-22.48368665	51.92682
5098	1	15.07455735	-20.30786665	51.92682
5099	2	16.33076735	-21.03313665	51.92682
5100	1	18.84319735	-22.48368665	51.92682
5101	1	17.58698735	-20.30786665	51.92682
5102	2	18.84319735	-21.03313665	51.92682
5103	2	15.07455735	-18.85730665	51.92682
5104	1	16.33076735	-18.13203665	51.92682
5105	2	17.58698735	-18.85730665	51.92682
5106	1	18.84319735	-18.13203665	51.92682
5107	1	15.07455735	-15.9561611	51.92682
5108	2	16.33076735	-16.6814351	51.92682
5109	2	15.07455735	-14.5056111	51.92682
5110	1	17.58698735	-15.9561611	51.92682
5111	2	18.84319735	-16.6814351	51.92682
5112	2	17.58698735	-14.5056111	51.92682
5113	1	16.33076735	-13.7803311	51.92682
5114	1	15.07455735	-11.6045111	51.92682
5115	2	16.33076735	-12.3297811	51.92682
5116	1	18.84319735	-13.7803311	51.92682
5117	1	17.58698735	-11.6045111	51.92682
5118	2	18.84319735	-12.3297811	51.92682
5119	2	15.07455735	-10.1539511	51.92682
5120	1	16.33076735	-9.4286811	51.92682
5121	2	17.58698735	-10.1539511	51.92682
5122	1	18.84319735	-9.4286811	51.92682
5123	1	-15.07455735	-7.25280555	51.92682
5124	2	-13.81834735	-7.97807955	51.92682
5125	2	-15.07455735	-5.80225555	51.92682
5126	1	-12.56212735	-7.25280555	51.92682
5127	2	-11.30591735	-7.97807955	51.92682
5128	2	-12.56212735	-5.80225555	51.92682
5129	1	-13.81834735	-5.07697555	51.92682
5130	1	-15.07455735	-2.90115555	51.92682
5131	2	-13.81834735	-3.62642555	51.92682
5132	1	-11.30591735	-5.07697555	51.92682
5133	1	-12.56212735	-2.90115555	51.92682
5134	2	-11.30591735	-3.62642555	51.92682
5135	2	-15.07455735	-1.45059555	51.92682
5136	1	-13.81834735	-0.72532555	51.92682
5137	2	-12.56212735	-1.45059555	51.92682
5138	1	-11.30591735	-0.72532555	51.92682
5139	1	-15.07455735	1.45055	51.92682
5140	2	-13.81834735	0.725276	51.92682
5141	2	-15.07455735	2.9011	51.92682
5142	1	-12.56212735	1.45055	51.92682
5143	2	-11.30591735	0.725276	51.92682
5144	2	-12.56212735	2.9011	51.92682
5145	1	-13.81834735	3.62638	51.92682
5146	1	-15.07455735	5.8022	51.92682
5147	2	-13.81834735	5.07693	51.92682
5148	1	-11.30591735	3.62638	51.92682
5149	1	-12.56212735	5.8022	51.92682
5150	2	-11.30591735	5.07693	51.92682
5151	2	-15.07455735	7.25276	51.92682
5152	1	-13.81834735	7.97803	51.92682
5153	2	-12.56212735	7.25276	51.92682
5154	1	-11.30591735	7.97803	51.92682
5155	1	-15.07455735	10.15390555	51.92682
5156	2	-13.81834735	9.42863155	51.92682
5157	2	-15.07455735	11.60445555	51.92682
5158	1	-12.56212735	10.15390555	51.92682
5159	2	-11.30591735	9.42863155	51.92682
5160	2	-12.56212735	11.60445555	51.92682
5161	1	-13.81834735	12.32973555	51.92682
5162	1	-15.07455735	14.50555555	51.92682
5163	2	-13.81834735	13.78028555	51.92682
5164	1	-11.30591735	12.32973555	51.92682
5165	1	-12.56212735	14.50555555	51.92682
5166	2	-11.30591735	13.78028555	51.92682
5167	2	-15.07455735	15.95611555	51.92682
5168	1	-13.81834735	16.68138555	51.92682
5169	2	-12.56212735	15.95611555	51.92682
5170	1	-11.30591735	16.68138555	51.92682
5171	1	-15.07455735	18.8572611	51.92682
5172	2	-13.81834735	18.1319871	51.92682
5173	2	-15.07455735	20.3078111	51.92682
5174	1	-12.56212735	18.8572611	51.92682
5175	2	-11.30591735	18.1319871	51.92682
5176	2	-12.56212735	20.3078111	51.92682
5177	1	-13.81834735	21.0330911	51.92682
5178	1	-15.07455735	23.2089111	51.92682
5179	2	-13.81834735	22.4836411	51.92682
5180	1	-11.30591735	21.0330911	51.92682
5181	1	-12.56212735	23.2089111	51.92682
5182	2	-11.30591735	22.4836411	51.92682
5183	2	-15.07455735	24.6594711	51.92682
5184	1	-13.81834735	25.3847411	51.92682
5185	2	-12.56212735	24.6594711	51.92682
5186	1	-11.30591735	25.3847411	51.92682
5187	1	-10.0497049	-7.25280555	51.92682
5188	2	-8.7934949	-7.97807955	51.92682
5189	2	-10.0497049	-5.80225555	51.92682
5190	1	-7.5372749	-7.25280555	51.92682
5191	2	-6.2810649	-7.97807955	51.92682
5192	2	-7.5372749	-5.80225555	51.92682
5193	1	-8.7934949	-5.07697555	51.92682
5194	1	-10.0497049	-2.90115555	51.92682
5195	2	-8.7934949	-3.62642555	51.92682
5196	1	-6.2810649	-5.07697555	51.92682
5197	1	-7.5372749	-2.90115555	51.92682
5198	2	-6.2810649	-3.62642555	51.92682
5199	2	-10.0497049	-1.45059555	51.92682
5200	1	-8.7934949	-0.72532555	51.92682
5201	2	-7.5372749	-1.45059555	51.92682
5202	1	-6.2810649	-0.72532555	51.92682
5203	1	-10.0497049	1.45055	51.92682
5204	2	-8.7934949	0.725276	51.92682
5205	2	-10.0497049	2.9011	51.92682
5206	1	-7.5372749	1.45055	51.92682
5207	2	-6.2810649	0.725276	51.92682
5208	2	-7.5372749	2.9011	51.92682
5209	1	-8.7934949	3.62638	51.92682
5210	1	-10.0497049	5.8022	51.92682
5211	2	-8.7934949	5.07693	51.92682
5212	1	-6.2810649	3.62638	51.92682
5213	1	-7.5372749	5.8022	51.92682
5214	2	-6.2810649	5.07693	51.92682
5215	2	-10.0497049	7.25276	51.92682
5216	1	-8.7934949	7.97803	51.92682
5217	2	-7.5372749	7.25276	51.92682
5218	1	-6.2810649	7.97803	51.92682
5219	1	-10.0497049	10.15390555	51.92682
5220	2	-8.7934949	9.42863155	51.92682
5221	2	-10.0497049	11.60445555	51.92682
5222	1	-7.5372749	10.15390555	51.92682
5223	2	-6.2810649	9.42863155	51.92682
5224	2	-7.5372749	11.60445555	51.92682
5225	1	-8.7934949	12.32973555	51.92682
5226	1	-10.0497049	14.50555555	51.92682
5227	2	-8.7934949	13.78028555	51.92682
5228	1	-6.2810649	12.32973555	51.92682
5229	1	-7.5372749	14.50555555	51.92682
5230	2	-6.2810649	13.78028555	51.92682
5231	2	-10.0497049	15.95611555	51.92682
5232	1	-8.7934949	16.68138555	51.92682
5233	2	-7.5372749	15.95611555	51.92682
5234	1	-6.2810649	16.68138555	51.92682
5235	1	-10.0497049	18.8572611	51.92682
5236	2	-8.7934949	18.1319871	51.92682
5237	2	-10.0497049	20.3078111	51.92682
5238	1	-7.5372749	18.8572611	51.92682
5239	2	-6.2810649	18.1319871	51.92682
5240	2	-7.5372749	20.3078111	51.92682
5241	1	-8.7934949	21.0330911	51.92682
5242	1	-10.0497049	23.2089111	51.92682
5243	2	-8.7934949	22.4836411	51.92682
5244	1	-6.2810649	21.0330911	51.92682
5245	1	-7.5372749	23.2089111	51.92682
5246	2	-6.2810649	22.4836411	51.92682
5247	2	-10.0497049	24.6594711	51.92682
5248	1	-8.7934949	25.3847411	51.92682
5249	2	-7.5372749	24.6594711	51.92682
5250	1	-6.2810649	25.3847411	51.92682
5251	1	-5.02485245	-7.25280555	51.92682
5252	2	-3.76864245	-7.97807955	51.92682
5253	2	-5.02485245	-5.80225555	51.92682
5254	1	-2.51242245	-7.25280555	51.92682
5255	2	-1.25621245	-7.97807955	51.92682
5256	2	-2.51242245	-5.80225555	51.92682
5257	1	-3.76864245	-5.07697555	51.92682
5258	1	-5.02485245	-2.90115555	51.92682
5259	2	-3.76864245	-3.62642555	51.92682
5260	1	-1.25621245	-5.07697555	51.92682
5261	1	-2.51242245	-2.90115555	51.92682
5262	2	-1.25621245	-3.62642555	51.92682
5263	2	-5.02485245	-1.45059555	51.92682
5264	1	-3.76864245	-0.72532555	51.92682
5265	2	-2.51242245	-1.45059555	51.92682
5266	1	-1.25621245	-0.72532555	51.92682
5267	1	-5.02485245	1.45055	51.92682
5268	2	-3.76864245	0.725276	51.92682
5269	2	-5.02485245	2.9011	51.92682
5270	1	-2.51242245	1.45055	51.92682
5271	2	-1.25621245	0.725276	51.92682
5272	2	-2.51242245	2.9011	51.92682
5273	1	-3.76864245	3.62638	51.92682
5274	1	-5.02485245	5.8022	51.92682
5275	2	-3.76864245	5.07693	51.92682
5276	2	-5.02485245	7.25276	51.92682
5277	1	-5.02485245	10.15390555	51.92682
5278	2	-5.02485245	11.60445555	51.92682
5279	1.00E+00	-3.76864245	12.32973555	51.92682
5280	1	-5.02485245	14.50555555	51.92682
5281	2.00E+00	-3.76864245	13.78028555	51.92682
5282	1	-2.51242245	14.50555555	51.92682
5283	2	-5.02485245	15.95611555	51.92682
5284	1	-3.76864245	16.68138555	51.92682
5285	2	-2.51242245	15.95611555	51.92682
5286	1.00E+00	-1.25621245	16.68138555	51.92682
5287	1	-5.02485245	18.8572611	51.92682
5288	2	-3.76864245	18.1319871	51.92682
5289	2	-5.02485245	20.3078111	51.92682
5290	1	-2.51242245	18.8572611	51.92682
5291	2.00E+00	-1.25621245	18.1319871	51.92682
5292	2	-2.51242245	20.3078111	51.92682
5293	1	-3.76864245	21.0330911	51.92682
5294	1	-5.02485245	23.2089111	51.92682
5295	2.00E+00	-3.76864245	22.4836411	51.92682
5296	1	-1.25621245	21.0330911	51.92682
5297	1.00E+00	-2.51242245	23.2089111	51.92682
5298	2	-1.25621245	22.4836411	51.92682
5299	2	-5.02485245	24.6594711	51.92682
5300	1	-3.76864245	25.3847411	51.92682
5301	2	-2.51242245	24.6594711	51.92682
5302	1	-1.25621245	25.3847411	51.92682
5303	1.00E+00	3.33E-11	-7.25280555	51.92682
5304	2	1.25621	-7.97807955	51.92682
5305	2	6.67E-11	-5.80225555	51.92682
5306	1	2.51243	-7.25280555	51.92682
5307	2.00E+00	3.76864	-7.97807955	51.92682
5308	2	2.51243	-5.80225555	51.92682
5309	1	1.25621	-5.07697555	51.92682
5310	1	1.33E-10	-2.90115555	51.92682
5311	2.00E+00	1.25621	-3.62642555	51.92682
5312	1	3.76864	-5.07697555	51.92682
5313	1.00E+00	2.51243	-2.90115555	51.92682
5314	2	3.76864	-3.62642555	51.92682
5315	2	1.67E-10	-1.45059555	51.92682
5316	1	1.25621	-0.72532555	51.92682
5317	2	2.51243	-1.45059555	51.92682
5318	1.00E+00	3.76864	-0.72532555	51.92682
5319	1	3.33E-11	1.45055	51.92682
5320	2	1.25621	0.725276	51.92682
5321	1	2.51243	1.45055	51.92682
5322	2	3.76864	0.725276	51.92682
5323	2.00E+00	1.67E-10	15.95611555	51.92682
5324	1	1.25621	16.68138555	51.92682
5325	2	2.51243	15.95611555	51.92682
5326	1	3.76864	16.68138555	51.92682
5327	1	3.33E-11	18.8572611	51.92682
5328	2	1.25621	18.1319871	51.92682
5329	2	6.67E-11	20.3078111	51.92682
5330	1	2.51243	18.8572611	51.92682
5331	2	3.76864	18.1319871	51.92682
5332	2	2.51243	20.3078111	51.92682
5333	1	1.25621	21.0330911	51.92682
5334	1	1.33E-10	23.2089111	51.92682
5335	2	1.25621	22.4836411	51.92682
5336	1	3.76864	21.0330911	51.92682
5337	1	2.51243	23.2089111	51.92682
5338	2	3.76864	22.4836411	51.92682
5339	2	1.67E-10	24.6594711	51.92682
5340	1	1.25621	25.3847411	51.92682
5341	2	2.51243	24.6594711	51.92682
5342	1	3.76864	25.3847411	51.92682
5343	1	5.02485245	-7.25280555	51.92682
5344	2	6.28106245	-7.97807955	51.92682
5345	2	5.02485245	-5.80225555	51.92682
5346	1	7.53728245	-7.25280555	51.92682
5347	2	8.79349245	-7.97807955	51.92682
5348	2	7.53728245	-5.80225555	51.92682
5349	1	6.28106245	-5.07697555	51.92682
5350	1	5.02485245	-2.90115555	51.92682
5351	2	6.28106245	-3.62642555	51.92682
5352	1	8.79349245	-5.07697555	51.92682
5353	1	7.53728245	-2.90115555	51.92682
5354	2	8.79349245	-3.62642555	51.92682
5355	2	5.02485245	-1.45059555	51.92682
5356	1	6.28106245	-0.72532555	51.92682
5357	2	7.53728245	-1.45059555	51.92682
5358	1	8.79349245	-0.72532555	51.92682
5359	1	5.02485245	1.45055	51.92682
5360	2	6.28106245	0.725276	51.92682
5361	1	7.53728245	1.45055	51.92682
5362	2	8.79349245	0.725276	51.92682
5363	2	7.53728245	2.9011	51.92682
5364	1	8.79349245	3.62638	51.92682
5365	2	8.79349245	5.07693	51.92682
5366	1	8.79349245	12.32973555	51.92682
5367	1	7.53728245	14.50555555	51.92682
5368	2	8.79349245	13.78028555	51.92682
5369	2	5.02485245	15.95611555	51.92682
5370	1	6.28106245	16.68138555	51.92682
5371	2	7.53728245	15.95611555	51.92682
5372	1	8.79349245	16.68138555	51.92682
5373	1	5.02485245	18.8572611	51.92682
5374	2	6.28106245	18.1319871	51.92682
5375	2	5.02485245	20.3078111	51.92682
5376	1	7.53728245	18.8572611	51.92682
5377	2	8.79349245	18.1319871	51.92682
5378	2	7.53728245	20.3078111	51.92682
5379	1	6.28106245	21.0330911	51.92682
5380	1	5.02485245	23.2089111	51.92682
5381	2	6.28106245	22.4836411	51.92682
5382	1	8.79349245	21.0330911	51.92682
5383	1	7.53728245	23.2089111	51.92682
5384	2	8.79349245	22.4836411	51.92682
5385	2	5.02485245	24.6594711	51.92682
5386	1	6.28106245	25.3847411	51.92682
5387	2	7.53728245	24.6594711	51.92682
5388	1	8.79349245	25.3847411	51.92682
5389	1	10.0497049	-7.25280555	51.92682
5390	2	11.3059149	-7.97807955	51.92682
5391	2	10.0497049	-5.80225555	51.92682
5392	1	12.5621349	-7.25280555	51.92682
5393	2	13.8183449	-7.97807955	51.92682
5394	2	12.5621349	-5.80225555	51.92682
5395	1	11.3059149	-5.07697555	51.92682
5396	1	10.0497049	-2.90115555	51.92682
5397	2	11.3059149	-3.62642555	51.92682
5398	1	13.8183449	-5.07697555	51.92682
5399	1	12.5621349	-2.90115555	51.92682
5400	2	13.8183449	-3.62642555	51.92682
5401	2	10.0497049	-1.45059555	51.92682
5402	1	11.3059149	-0.72532555	51.92682
5403	2	12.5621349	-1.45059555	51.92682
5404	1	13.8183449	-0.72532555	51.92682
5405	1	10.0497049	1.45055	51.92682
5406	2	11.3059149	0.725276	51.92682
5407	2	10.0497049	2.9011	51.92682
5408	1	12.5621349	1.45055	51.92682
5409	2	13.8183449	0.725276	51.92682
5410	2	12.5621349	2.9011	51.92682
5411	1	11.3059149	3.62638	51.92682
5412	1	10.0497049	5.8022	51.92682
5413	2	11.3059149	5.07693	51.92682
5414	1	13.8183449	3.62638	51.92682
5415	1	12.5621349	5.8022	51.92682
5416	2	13.8183449	5.07693	51.92682
5417	2	10.0497049	7.25276	51.92682
5418	1	11.3059149	7.97803	51.92682
5419	2	12.5621349	7.25276	51.92682
5420	1	13.8183449	7.97803	51.92682
5421	1	10.0497049	10.15390555	51.92682
5422	2	11.3059149	9.42863155	51.92682
5423	2	10.0497049	11.60445555	51.92682
5424	1	12.5621349	10.15390555	51.92682
5425	2	13.8183449	9.42863155	51.92682
5426	2	12.5621349	11.60445555	51.92682
5427	1	11.3059149	12.32973555	51.92682
5428	1	10.0497049	14.50555555	51.92682
5429	2	11.3059149	13.78028555	51.92682
5430	1	13.8183449	12.32973555	51.92682
5431	1	12.5621349	14.50555555	51.92682
5432	2	13.8183449	13.78028555	51.92682
5433	2	10.0497049	15.95611555	51.92682
5434	1	11.3059149	16.68138555	51.92682
5435	2	12.5621349	15.95611555	51.92682
5436	1	13.8183449	16.68138555	51.92682
5437	1	10.0497049	18.8572611	51.92682
5438	2	11.3059149	18.1319871	51.92682
5439	2	10.0497049	20.3078111	51.92682
5440	1	12.5621349	18.8572611	51.92682
5441	2	13.8183449	18.1319871	51.92682
5442	2	12.5621349	20.3078111	51.92682
5443	1	11.3059149	21.0330911	51.92682
5444	1	10.0497049	23.2089111	51.92682
5445	2	11.3059149	22.4836411	51.92682
5446	1	13.8183449	21.0330911	51.92682
5447	1	12.5621349	23.2089111	51.92682
5448	2	13.8183449	22.4836411	51.92682
5449	2	10.0497049	24.6594711	51.92682
5450	1	11.3059149	25.3847411	51.92682
5451	2	12.5621349	24.6594711	51.92682
5452	1	13.8183449	25.3847411	51.92682
5453	1	15.07455735	-7.25280555	51.92682
5454	2	16.33076735	-7.97807955	51.92682
5455	2	15.07455735	-5.80225555	51.92682
5456	1	17.58698735	-7.25280555	51.92682
5457	2	18.84319735	-7.97807955	51.92682
5458	2	17.58698735	-5.80225555	51.92682
5459	1	16.33076735	-5.07697555	51.92682
5460	1	15.07455735	-2.90115555	51.92682
5461	2	16.33076735	-3.62642555	51.92682
5462	1	18.84319735	-5.07697555	51.92682
5463	1	17.58698735	-2.90115555	51.92682
5464	2	18.84319735	-3.62642555	51.92682
5465	2	15.07455735	-1.45059555	51.92682
5466	1	16.33076735	-0.72532555	51.92682
5467	2	17.58698735	-1.45059555	51.92682
5468	1	18.84319735	-0.72532555	51.92682
5469	1	15.07455735	1.45055	51.92682
5470	2	16.33076735	0.725276	51.92682
5471	2	15.07455735	2.9011	51.92682
5472	1	17.58698735	1.45055	51.92682
5473	2	18.84319735	0.725276	51.92682
5474	2	17.58698735	2.9011	51.92682
5475	1	16.33076735	3.62638	51.92682
5476	1	15.07455735	5.8022	51.92682
5477	2	16.33076735	5.07693	51.92682
5478	1	18.84319735	3.62638	51.92682
5479	1	17.58698735	5.8022	51.92682
5480	2	18.84319735	5.07693	51.92682
5481	2	15.07455735	7.25276	51.92682
5482	1	16.33076735	7.97803	51.92682
5483	2	17.58698735	7.25276	51.92682
5484	1	18.84319735	7.97803	51.92682
5485	1	15.07455735	10.15390555	51.92682
5486	2	16.33076735	9.42863155	51.92682
5487	2	15.07455735	11.60445555	51.92682
5488	1	17.58698735	10.15390555	51.92682
5489	2	18.84319735	9.42863155	51.92682
5490	2	17.58698735	11.60445555	51.92682
5491	1	16.33076735	12.32973555	51.92682
5492	1	15.07455735	14.50555555	51.92682
5493	2	16.33076735	13.78028555	51.92682
5494	1	18.84319735	12.32973555	51.92682
5495	1	17.58698735	14.50555555	51.92682
5496	2	18.84319735	13.78028555	51.92682
5497	2	15.07455735	15.95611555	51.92682
5498	1	16.33076735	16.68138555	51.92682
5499	2	17.58698735	15.95611555	51.92682
5500	1	18.84319735	16.68138555	51.92682
5501	1	15.07455735	18.8572611	51.92682
5502	2	16.33076735	18.1319871	51.92682
5503	2	15.07455735	20.3078111	51.92682
5504	1	17.58698735	18.8572611	51.92682
5505	2	18.84319735	18.1319871	51.92682
5506	2	17.58698735	20.3078111	51.92682
5507	1	16.33076735	21.0330911	51.92682
5508	1	15.07455735	23.2089111	51.92682
5509	2	16.33076735	22.4836411	51.92682
5510	1	18.84319735	21.0330911	51.92682
5511	1	17.58698735	23.2089111	51.92682
5512	2	18.84319735	22.4836411	51.92682
5513	2	15.07455735	24.6594711	51.92682
5514	1	16.33076735	25.3847411	51.92682
5515	2	17.58698735	24.6594711	51.92682
5516	1	18.84319735	25.3847411	51.92682
5517	1	-15.07455735	27.56061665	51.92682
5518	2	-13.81834735	26.83534265	51.92682
5519	2	-15.07455735	29.01116665	51.92682
5520	1	-12.56212735	27.56061665	51.92682
5521	2	-11.30591735	26.83534265	51.92682
5522	2	-12.56212735	29.01116665	51.92682
5523	1	-13.81834735	29.73644665	51.92682
5524	1	-15.07455735	31.91226665	51.92682
5525	2	-13.81834735	31.18699665	51.92682
5526	1	-11.30591735	29.73644665	51.92682
5527	1	-12.56212735	31.91226665	51.92682
5528	2	-11.30591735	31.18699665	51.92682
5529	2	-15.07455735	33.36282665	51.92682
5530	1	-13.81834735	34.08809665	51.92682
5531	2	-12.56212735	33.36282665	51.92682
5532	1	-11.30591735	34.08809665	51.92682
5533	1	-15.07455735	36.2639722	51.92682
5534	2	-13.81834735	35.5386982	51.92682
5535	2	-15.07455735	37.7145222	51.92682
5536	1	-12.56212735	36.2639722	51.92682
5537	2	-11.30591735	35.5386982	51.92682
5538	2	-12.56212735	37.7145222	51.92682
5539	1	-13.81834735	38.4398022	51.92682
5540	1	-15.07455735	40.6156222	51.92682
5541	2	-13.81834735	39.8903522	51.92682
5542	1	-11.30591735	38.4398022	51.92682
5543	1	-12.56212735	40.6156222	51.92682
5544	2	-11.30591735	39.8903522	51.92682
5545	2	-15.07455735	42.0661822	51.92682
5546	1	-13.81834735	42.7914522	51.92682
5547	2	-12.56212735	42.0661822	51.92682
5548	1	-11.30591735	42.7914522	51.92682
5549	1	-15.07455735	44.96732775	51.92682
5550	2	-13.81834735	44.24205375	51.92682
5551	2	-15.07455735	46.41787775	51.92682
5552	1	-12.56212735	44.96732775	51.92682
5553	2	-11.30591735	44.24205375	51.92682
5554	2	-12.56212735	46.41787775	51.92682
5555	1	-13.81834735	47.14315775	51.92682
5556	1	-15.07455735	49.31897775	51.92682
5557	2	-13.81834735	48.59370775	51.92682
5558	1	-11.30591735	47.14315775	51.92682
5559	1	-12.56212735	49.31897775	51.92682
5560	2	-11.30591735	48.59370775	51.92682
5561	2	-15.07455735	50.76953775	51.92682
5562	1	-13.81834735	51.49480775	51.92682
5563	2	-12.56212735	50.76953775	51.92682
5564	1	-11.30591735	51.49480775	51.92682
5565	1	-15.07455735	53.6706833	51.92682
5566	2	-13.81834735	52.9454093	51.92682
5567	2	-15.07455735	55.1212333	51.92682
5568	1	-12.56212735	53.6706833	51.92682
5569	2	-11.30591735	52.9454093	51.92682
5570	2	-12.56212735	55.1212333	51.92682
5571	1	-13.81834735	55.8465133	51.92682
5572	1	-15.07455735	58.0223333	51.92682
5573	2	-13.81834735	57.2970633	51.92682
5574	1	-11.30591735	55.8465133	51.92682
5575	1	-12.56212735	58.0223333	51.92682
5576	2	-11.30591735	57.2970633	51.92682
5577	2	-15.07455735	59.4728933	51.92682
5578	1	-13.81834735	60.1981633	51.92682
5579	2	-12.56212735	59.4728933	51.92682
5580	1	-11.30591735	60.1981633	51.92682
5581	1	-10.0497049	27.56061665	51.92682
5582	2	-8.7934949	26.83534265	51.92682
5583	2	-10.0497049	29.01116665	51.92682
5584	1	-7.5372749	27.56061665	51.92682
5585	2	-6.2810649	26.83534265	51.92682
5586	2	-7.5372749	29.01116665	51.92682
5587	1	-8.7934949	29.73644665	51.92682
5588	1	-10.0497049	31.91226665	51.92682
5589	2	-8.7934949	31.18699665	51.92682
5590	1	-6.2810649	29.73644665	51.92682
5591	1	-7.5372749	31.91226665	51.92682
5592	2	-6.2810649	31.18699665	51.92682
5593	2	-10.0497049	33.36282665	51.92682
5594	1	-8.7934949	34.08809665	51.92682
5595	2	-7.5372749	33.36282665	51.92682
5596	1	-6.2810649	34.08809665	51.92682
5597	1	-10.0497049	36.2639722	51.92682
5598	2	-8.7934949	35.5386982	51.92682
5599	2	-10.0497049	37.7145222	51.92682
5600	1	-7.5372749	36.2639722	51.92682
5601	2	-6.2810649	35.5386982	51.92682
5602	2	-7.5372749	37.7145222	51.92682
5603	1	-8.7934949	38.4398022	51.92682
5604	1	-10.0497049	40.6156222	51.92682
5605	2	-8.7934949	39.8903522	51.92682
5606	1	-6.2810649	38.4398022	51.92682
5607	1	-7.5372749	40.6156222	51.92682
5608	2	-6.2810649	39.8903522	51.92682
5609	2	-10.0497049	42.0661822	51.92682
5610	1	-8.7934949	42.7914522	51.92682
5611	2	-7.5372749	42.0661822	51.92682
5612	1	-6.2810649	42.7914522	51.92682
5613	1	-10.0497049	44.96732775	51.92682
5614	2	-8.7934949	44.24205375	51.92682
5615	2	-10.0497049	46.41787775	51.92682
5616	1	-7.5372749	44.96732775	51.92682
5617	2	-6.2810649	44.24205375	51.92682
5618	2	-7.5372749	46.41787775	51.92682
5619	1	-8.7934949	47.14315775	51.92682
5620	1	-10.0497049	49.31897775	51.92682
5621	2	-8.7934949	48.59370775	51.92682
5622	1	-6.2810649	47.14315775	51.92682
5623	1	-7.5372749	49.31897775	51.92682
5624	2	-6.2810649	48.59370775	51.92682
5625	2	-10.0497049	50.76953775	51.92682
5626	1	-8.7934949	51.49480775	51.92682
5627	2	-7.5372749	50.76953775	51.92682
5628	1	-6.2810649	51.49480775	51.92682
5629	1	-10.0497049	53.6706833	51.92682
5630	2	-8.7934949	52.9454093	51.92682
5631	2	-10.0497049	55.1212333	51.92682
5632	1	-7.5372749	53.6706833	51.92682
5633	2	-6.2810649	52.9454093	51.92682
5634	2	-7.5372749	55.1212333	51.92682
5635	1	-8.7934949	55.8465133	51.92682
5636	1	-10.0497049	58.0223333	51.92682
5637	2	-8.7934949	57.2970633	51.92682
5638	1	-6.2810649	55.8465133	51.92682
5639	1	-7.5372749	58.0223333	51.92682
5640	2	-6.2810649	57.2970633	51.92682
5641	2	-10.0497049	59.4728933	51.92682
5642	1	-8.7934949	60.1981633	51.92682
5643	2	-7.5372749	59.4728933	51.92682
5644	1	-6.2810649	60.1981633	51.92682
5645	1	-5.02485245	27.56061665	51.92682
5646	2	-3.76864245	26.83534265	51.92682
5647	2	-5.02485245	29.01116665	51.92682
5648	1	-2.51242245	27.56061665	51.92682
5649	2	-1.25621245	26.83534265	51.92682
5650	2	-2.51242245	29.01116665	51.92682
5651	1	-3.76864245	29.73644665	51.92682
5652	1	-5.02485245	31.91226665	51.92682
5653	2	-3.76864245	31.18699665	51.92682
5654	1	-1.25621245	29.73644665	51.92682
5655	1	-2.51242245	31.91226665	51.92682
5656	2	-1.25621245	31.18699665	51.92682
5657	2	-5.02485245	33.36282665	51.92682
5658	1	-3.76864245	34.08809665	51.92682
5659	2	-2.51242245	33.36282665	51.92682
5660	1	-1.25621245	34.08809665	51.92682
5661	1	-5.02485245	36.2639722	51.92682
5662	2	-3.76864245	35.5386982	51.92682
5663	2	-5.02485245	37.7145222	51.92682
5664	1	-2.51242245	36.2639722	51.92682
5665	2	-1.25621245	35.5386982	51.92682
5666	2	-2.51242245	37.7145222	51.92682
5667	1	-3.76864245	38.4398022	51.92682
5668	1	-5.02485245	40.6156222	51.92682
5669	2	-3.76864245	39.8903522	51.92682
5670	2	-5.02485245	42.0661822	51.92682
5671	1	-5.02485245	44.96732775	51.92682
5672	2	-5.02485245	46.41787775	51.92682
5673	1	-3.76864245	47.14315775	51.92682
5674	1	-5.02485245	49.31897775	51.92682
5675	2	-3.76864245	48.59370775	51.92682
5676	1	-2.51242245	49.31897775	51.92682
5677	2	-5.02485245	50.76953775	51.92682
5678	1	-3.76864245	51.49480775	51.92682
5679	2	-2.51242245	50.76953775	51.92682
5680	1	-1.25621245	51.49480775	51.92682
5681	1	-5.02485245	53.6706833	51.92682
5682	2	-3.76864245	52.9454093	51.92682
5683	2	-5.02485245	55.1212333	51.92682
5684	1	-2.51242245	53.6706833	51.92682
5685	2	-1.25621245	52.9454093	51.92682
5686	2	-2.51242245	55.1212333	51.92682
5687	1	-3.76864245	55.8465133	51.92682
5688	1	-5.02485245	58.0223333	51.92682
5689	2	-3.76864245	57.2970633	51.92682
5690	1	-1.25621245	55.8465133	51.92682
5691	1	-2.51242245	58.0223333	51.92682
5692	2	-1.25621245	57.2970633	51.92682
5693	2	-5.02485245	59.4728933	51.92682
5694	1	-3.76864245	60.1981633	51.92682
5695	2	-2.51242245	59.4728933	51.92682
5696	1	-1.25621245	60.1981633	51.92682
5697	1	3.33E-11	27.56061665	51.92682
5698	2	1.25621	26.83534265	51.92682
5699	2	6.67E-11	29.01116665	51.92682
5700	1	2.51243	27.56061665	51.92682
5701	2	3.76864	26.83534265	51.92682
5702	2	2.51243	29.01116665	51.92682
5703	1.00E+00	1.25621	29.73644665	51.92682
5704	1	1.33E-10	31.91226665	51.92682
5705	2.00E+00	1.25621	31.18699665	51.92682
5706	1	3.76864	29.73644665	51.92682
5707	1	2.51243	31.91226665	51.92682
5708	2	3.76864	31.18699665	51.92682
5709	2	1.67E-10	33.36282665	51.92682
5710	1.00E+00	1.25621	34.08809665	51.92682
5711	2	2.51243	33.36282665	51.92682
5712	1	3.76864	34.08809665	51.92682
5713	1	3.33E-11	36.2639722	51.92682
5714	2	1.25621	35.5386982	51.92682
5715	1.00E+00	2.51243	36.2639722	51.92682
5716	2	3.76864	35.5386982	51.92682
5717	2	1.67E-10	50.76953775	51.92682
5718	1	1.25621	51.49480775	51.92682
5719	2.00E+00	2.51243	50.76953775	51.92682
5720	1	3.76864	51.49480775	51.92682
5721	1.00E+00	3.33E-11	53.6706833	51.92682
5722	2	1.25621	52.9454093	51.92682
5723	2	6.67E-11	55.1212333	51.92682
5724	1	2.51243	53.6706833	51.92682
5725	2	3.76864	52.9454093	51.92682
5726	2	2.51243	55.1212333	51.92682
5727	1.00E+00	1.25621	55.8465133	51.92682
5728	1	1.33E-10	58.0223333	51.92682
5729	2	1.25621	57.2970633	51.92682
5730	1	3.76864	55.8465133	51.92682
5731	1.00E+00	2.51243	58.0223333	51.92682
5732	2	3.76864	57.2970633	51.92682
5733	2	1.67E-10	59.4728933	51.92682
5734	1	1.25621	60.1981633	51.92682
5735	2.00E+00	2.51243	59.4728933	51.92682
5736	1	3.76864	60.1981633	51.92682
5737	1.00E+00	5.02485245	27.56061665	51.92682
5738	2	6.28106245	26.83534265	51.92682
5739	2	5.02485245	29.01116665	51.92682
5740	1	7.53728245	27.56061665	51.92682
5741	2	8.79349245	26.83534265	51.92682
5742	2.00E+00	7.53728245	29.01116665	51.92682
5743	1	6.28106245	29.73644665	51.92682
5744	1	5.02485245	31.91226665	51.92682
5745	2	6.28106245	31.18699665	51.92682
5746	1	8.79349245	29.73644665	51.92682
5747	1.00E+00	7.53728245	31.91226665	51.92682
5748	2	8.79349245	31.18699665	51.92682
5749	2	5.02485245	33.36282665	51.92682
5750	1	6.28106245	34.08809665	51.92682
5751	2	7.53728245	33.36282665	51.92682
5752	1	8.79349245	34.08809665	51.92682
5753	1	5.02485245	36.2639722	51.92682
5754	2	6.28106245	35.5386982	51.92682
5755	1	7.53728245	36.2639722	51.92682
5756	2	8.79349245	35.5386982	51.92682
5757	2	7.53728245	37.7145222	51.92682
5758	1	8.79349245	38.4398022	51.92682
5759	2	8.79349245	39.8903522	51.92682
5760	1	8.79349245	47.14315775	51.92682
5761	1	7.53728245	49.31897775	51.92682
5762	2	8.79349245	48.59370775	51.92682
5763	2	5.02485245	50.76953775	51.92682
5764	1	6.28106245	51.49480775	51.92682
5765	2	7.53728245	50.76953775	51.92682
5766	1	8.79349245	51.49480775	51.92682
5767	1	5.02485245	53.6706833	51.92682
5768	2	6.28106245	52.9454093	51.92682
5769	2	5.02485245	55.1212333	51.92682
5770	1	7.53728245	53.6706833	51.92682
5771	2	8.79349245	52.9454093	51.92682
5772	2	7.53728245	55.1212333	51.92682
5773	1	6.28106245	55.8465133	51.92682
5774	1	5.02485245	58.0223333	51.92682
5775	2	6.28106245	57.2970633	51.92682
5776	1	8.79349245	55.8465133	51.92682
5777	1	7.53728245	58.0223333	51.92682
5778	2	8.79349245	57.2970633	51.92682
5779	2	5.02485245	59.4728933	51.92682
5780	1	6.28106245	60.1981633	51.92682
5781	2	7.53728245	59.4728933	51.92682
5782	1	8.79349245	60.1981633	51.92682
5783	1	10.0497049	27.56061665	51.92682
5784	2	11.3059149	26.83534265	51.92682
5785	2	10.0497049	29.01116665	51.92682
5786	1	12.5621349	27.56061665	51.92682
5787	2	13.8183449	26.83534265	51.92682
5788	2	12.5621349	29.01116665	51.92682
5789	1	11.3059149	29.73644665	51.92682
5790	1	10.0497049	31.91226665	51.92682
5791	2	11.3059149	31.18699665	51.92682
5792	1	13.8183449	29.73644665	51.92682
5793	1	12.5621349	31.91226665	51.92682
5794	2	13.8183449	31.18699665	51.92682
5795	2	10.0497049	33.36282665	51.92682
5796	1	11.3059149	34.08809665	51.92682
5797	2	12.5621349	33.36282665	51.92682
5798	1	13.8183449	34.08809665	51.92682
5799	1	10.0497049	36.2639722	51.92682
5800	2	11.3059149	35.5386982	51.92682
5801	2	10.0497049	37.7145222	51.92682
5802	1	12.5621349	36.2639722	51.92682
5803	2	13.8183449	35.5386982	51.92682
5804	2	12.5621349	37.7145222	51.92682
5805	1	11.3059149	38.4398022	51.92682
5806	1	10.0497049	40.6156222	51.92682
5807	2	11.3059149	39.8903522	51.92682
5808	1	13.8183449	38.4398022	51.92682
5809	1	12.5621349	40.6156222	51.92682
5810	2	13.8183449	39.8903522	51.92682
5811	2	10.0497049	42.0661822	51.92682
5812	1	11.3059149	42.7914522	51.92682
5813	2	12.5621349	42.0661822	51.92682
5814	1	13.8183449	42.7914522	51.92682
5815	1	10.0497049	44.96732775	51.92682
5816	2	11.3059149	44.24205375	51.92682
5817	2	10.0497049	46.41787775	51.92682
5818	1	12.5621349	44.96732775	51.92682
5819	2	13.8183449	44.24205375	51.92682
5820	2	12.5621349	46.41787775	51.92682
5821	1	11.3059149	47.14315775	51.92682
5822	1	10.0497049	49.31897775	51.92682
5823	2	11.3059149	48.59370775	51.92682
5824	1	13.8183449	47.14315775	51.92682
5825	1	12.5621349	49.31897775	51.92682
5826	2	13.8183449	48.59370775	51.92682
5827	2	10.0497049	50.76953775	51.92682
5828	1	11.3059149	51.49480775	51.92682
5829	2	12.5621349	50.76953775	51.92682
5830	1	13.8183449	51.49480775	51.92682
5831	1	10.0497049	53.6706833	51.92682
5832	2	11.3059149	52.9454093	51.92682
5833	2	10.0497049	55.1212333	51.92682
5834	1	12.5621349	53.6706833	51.92682
5835	2	13.8183449	52.9454093	51.92682
5836	2	12.5621349	55.1212333	51.92682
5837	1	11.3059149	55.8465133	51.92682
5838	1	10.0497049	58.0223333	51.92682
5839	2	11.3059149	57.2970633	51.92682
5840	1	13.8183449	55.8465133	51.92682
5841	1	12.5621349	58.0223333	51.92682
5842	2	13.8183449	57.2970633	51.92682
5843	2	10.0497049	59.4728933	51.92682
5844	1	11.3059149	60.1981633	51.92682
5845	2	12.5621349	59.4728933	51.92682
5846	1	13.8183449	60.1981633	51.92682
5847	1	15.07455735	27.56061665	51.92682
5848	2	16.33076735	26.83534265	51.92682
5849	2	15.07455735	29.01116665	51.92682
5850	1	17.58698735	27.56061665	51.92682
5851	2	18.84319735	26.83534265	51.92682
5852	2	17.58698735	29.01116665	51.92682
5853	1	16.33076735	29.73644665	51.92682
5854	1	15.07455735	31.91226665	51.92682
5855	2	16.33076735	31.18699665	51.92682
5856	1	18.84319735	29.73644665	51.92682
5857	1	17.58698735	31.91226665	51.92682
5858	2	18.84319735	31.18699665	51.92682
5859	2	15.07455735	33.36282665	51.92682
5860	1	16.33076735	34.08809665	51.92682
5861	2	17.58698735	33.36282665	51.92682
5862	1	18.84319735	34.08809665	51.92682
5863	1	15.07455735	36.2639722	51.92682
5864	2	16.33076735	35.5386982	51.92682
5865	2	15.07455735	37.7145222	51.92682
5866	1	17.58698735	36.2639722	51.92682
5867	2	18.84319735	35.5386982	51.92682
5868	2	17.58698735	37.7145222	51.92682
5869	1	16.33076735	38.4398022	51.92682
5870	1	15.07455735	40.6156222	51.92682
5871	2	16.33076735	39.8903522	51.92682
5872	1	18.84319735	38.4398022	51.92682
5873	1	17.58698735	40.6156222	51.92682
5874	2	18.84319735	39.8903522	51.92682
5875	2	15.07455735	42.0661822	51.92682
5876	1	16.33076735	42.7914522	51.92682
5877	2	17.58698735	42.0661822	51.92682
5878	1	18.84319735	42.7914522	51.92682
5879	1	15.07455735	44.96732775	51.92682
5880	2	16.33076735	44.24205375	51.92682
5881	2	15.07455735	46.41787775	51.92682
5882	1	17.58698735	44.96732775	51.92682
5883	2	18.84319735	44.24205375	51.92682
5884	2	17.58698735	46.41787775	51.92682
5885	1	16.33076735	47.14315775	51.92682
5886	1	15.07455735	49.31897775	51.92682
5887	2	16.33076735	48.59370775	51.92682
5888	1	18.84319735	47.14315775	51.92682
5889	1	17.58698735	49.31897775	51.92682
5890	2	18.84319735	48.59370775	51.92682
5891	2	15.07455735	50.76953775	51.92682
5892	1	16.33076735	51.49480775	51.92682
5893	2	17.58698735	50.76953775	51.92682
5894	1	18.84319735	51.49480775	51.92682
5895	1	15.07455735	53.6706833	51.92682
5896	2	16.33076735	52.9454093	51.92682
5897	2	15.07455735	55.1212333	51.92682
5898	1	17.58698735	53.6706833	51.92682
5899	2	18.84319735	52.9454093	51.92682
5900	2	17.58698735	55.1212333	51.92682
5901	1	16.33076735	55.8465133	51.92682
5902	1	15.07455735	58.0223333	51.92682
5903	2	16.33076735	57.2970633	51.92682
5904	1	18.84319735	55.8465133	51.92682
5905	1	17.58698735	58.0223333	51.92682
5906	2	18.84319735	57.2970633	51.92682
5907	2	15.07455735	59.4728933	51.92682
5908	1	16.33076735	60.1981633	51.92682
5909	2	17.58698735	59.4728933	51.92682
5910	1	18.84319735	60.1981633	51.92682
5911	1	20.0994098	-42.06622775	51.92682
5912	2	21.3556198	-42.79150175	51.92682
5913	2	20.0994098	-40.61567775	51.92682
5914	1	22.6118398	-42.06622775	51.92682
5915	2	23.8680498	-42.79150175	51.92682
5916	2	22.6118398	-40.61567775	51.92682
5917	1	21.3556198	-39.89039775	51.92682
5918	1	20.0994098	-37.71457775	51.92682
5919	2	21.3556198	-38.43984775	51.92682
5920	1	23.8680498	-39.89039775	51.92682
5921	1	22.6118398	-37.71457775	51.92682
5922	2	23.8680498	-38.43984775	51.92682
5923	2	20.0994098	-36.26401775	51.92682
5924	1	21.3556198	-35.53874775	51.92682
5925	2	22.6118398	-36.26401775	51.92682
5926	1	23.8680498	-35.53874775	51.92682
5927	1	20.0994098	-33.3628722	51.92682
5928	2	21.3556198	-34.0881462	51.92682
5929	2	20.0994098	-31.9123222	51.92682
5930	1	22.6118398	-33.3628722	51.92682
5931	2	23.8680498	-34.0881462	51.92682
5932	2	22.6118398	-31.9123222	51.92682
5933	1	21.3556198	-31.1870422	51.92682
5934	1	20.0994098	-29.0112222	51.92682
5935	2	21.3556198	-29.7364922	51.92682
5936	1	23.8680498	-31.1870422	51.92682
5937	1	22.6118398	-29.0112222	51.92682
5938	2	23.8680498	-29.7364922	51.92682
5939	2	20.0994098	-27.5606622	51.92682
5940	1	21.3556198	-26.8353922	51.92682
5941	2	22.6118398	-27.5606622	51.92682
5942	1	23.8680498	-26.8353922	51.92682
5943	1	20.0994098	-24.65951665	51.92682
5944	2	21.3556198	-25.38479065	51.92682
5945	2	20.0994098	-23.20896665	51.92682
5946	1	22.6118398	-24.65951665	51.92682
5947	2	23.8680498	-25.38479065	51.92682
5948	2	22.6118398	-23.20896665	51.92682
5949	1	21.3556198	-22.48368665	51.92682
5950	1	20.0994098	-20.30786665	51.92682
5951	2	21.3556198	-21.03313665	51.92682
5952	1	23.8680498	-22.48368665	51.92682
5953	1	22.6118398	-20.30786665	51.92682
5954	2	23.8680498	-21.03313665	51.92682
5955	2	20.0994098	-18.85730665	51.92682
5956	1	21.3556198	-18.13203665	51.92682
5957	2	22.6118398	-18.85730665	51.92682
5958	1	23.8680498	-18.13203665	51.92682
5959	1	20.0994098	-15.9561611	51.92682
5960	2	21.3556198	-16.6814351	51.92682
5961	2	20.0994098	-14.5056111	51.92682
5962	1	22.6118398	-15.9561611	51.92682
5963	2	23.8680498	-16.6814351	51.92682
5964	2	22.6118398	-14.5056111	51.92682
5965	1	21.3556198	-13.7803311	51.92682
5966	1	20.0994098	-11.6045111	51.92682
5967	2	21.3556198	-12.3297811	51.92682
5968	1	23.8680498	-13.7803311	51.92682
5969	1	22.6118398	-11.6045111	51.92682
5970	2	23.8680498	-12.3297811	51.92682
5971	2	20.0994098	-10.1539511	51.92682
5972	1	21.3556198	-9.4286811	51.92682
5973	2	22.6118398	-10.1539511	51.92682
5974	1	23.8680498	-9.4286811	51.92682
5975	1	25.12426225	-42.06622775	51.92682
5976	2	26.38047225	-42.79150175	51.92682
5977	2	25.12426225	-40.61567775	51.92682
5978	1	27.63669225	-42.06622775	51.92682
5979	2	28.89290225	-42.79150175	51.92682
5980	2	27.63669225	-40.61567775	51.92682
5981	1	26.38047225	-39.89039775	51.92682
5982	1	25.12426225	-37.71457775	51.92682
5983	2	26.38047225	-38.43984775	51.92682
5984	1	28.89290225	-39.89039775	51.92682
5985	1	27.63669225	-37.71457775	51.92682
5986	2	28.89290225	-38.43984775	51.92682
5987	2	25.12426225	-36.26401775	51.92682
5988	1	26.38047225	-35.53874775	51.92682
5989	2	27.63669225	-36.26401775	51.92682
5990	1	28.89290225	-35.53874775	51.92682
5991	1	25.12426225	-33.3628722	51.92682
5992	2	26.38047225	-34.0881462	51.92682
5993	2	25.12426225	-31.9123222	51.92682
5994	1	27.63669225	-33.3628722	51.92682
5995	2	28.89290225	-34.0881462	51.92682
5996	2	27.63669225	-31.9123222	51.92682
5997	1	26.38047225	-31.1870422	51.92682
5998	1	25.12426225	-29.0112222	51.92682
5999	2	26.38047225	-29.7364922	51.92682
6000	1	28.89290225	-31.1870422	51.92682
6001	1	27.63669225	-29.0112222	51.92682
6002	2	28.89290225	-29.7364922	51.92682
6003	2	25.12426225	-27.5606622	51.92682
6004	1	26.38047225	-26.8353922	51.92682
6005	2	27.63669225	-27.5606622	51.92682
6006	1	28.89290225	-26.8353922	51.92682
6007	1	25.12426225	-24.65951665	51.92682
6008	2	26.38047225	-25.38479065	51.92682
6009	2	25.12426225	-23.20896665	51.92682
6010	1	27.63669225	-24.65951665	51.92682
6011	2	28.89290225	-25.38479065	51.92682
6012	2	27.63669225	-23.20896665	51.92682
6013	1	26.38047225	-22.48368665	51.92682
6014	1	25.12426225	-20.30786665	51.92682
6015	2	26.38047225	-21.03313665	51.92682
6016	1	28.89290225	-22.48368665	51.92682
6017	1	27.63669225	-20.30786665	51.92682
6018	2	28.89290225	-21.03313665	51.92682
6019	2	25.12426225	-18.85730665	51.92682
6020	1	26.38047225	-18.13203665	51.92682
6021	2	27.63669225	-18.85730665	51.92682
6022	1	28.89290225	-18.13203665	51.92682
6023	1	25.12426225	-15.9561611	51.92682
6024	2	26.38047225	-16.6814351	51.92682
6025	2	25.12426225	-14.5056111	51.92682
6026	1	27.63669225	-15.9561611	51.92682
6027	2	28.89290225	-16.6814351	51.92682
6028	2	27.63669225	-14.5056111	51.92682
6029	1	26.38047225	-13.7803311	51.92682
6030	1	25.12426225	-11.6045111	51.92682
6031	2	26.38047225	-12.3297811	51.92682
6032	1	28.89290225	-13.7803311	51.92682
6033	1	27.63669225	-11.6045111	51.92682
6034	2	28.89290225	-12.3297811	51.92682
6035	2	25.12426225	-10.1539511	51.92682
6036	1	26.38047225	-9.4286811	51.92682
6037	2	27.63669225	-10.1539511	51.92682
6038	1	28.89290225	-9.4286811	51.92682
6039	1	30.1491147	-42.06622775	51.92682
6040	2	31.4053247	-42.79150175	51.92682
6041	2	30.1491147	-40.61567775	51.92682
6042	1	32.6615447	-42.06622775	51.92682
6043	2	33.9177547	-42.79150175	51.92682
6044	2	32.6615447	-40.61567775	51.92682
6045	1	31.4053247	-39.89039775	51.92682
6046	1	30.1491147	-37.71457775	51.92682
6047	2	31.4053247	-38.43984775	51.92682
6048	1	33.9177547	-39.89039775	51.92682
6049	1	32.6615447	-37.71457775	51.92682
6050	2	33.9177547	-38.43984775	51.92682
6051	2	30.1491147	-36.26401775	51.92682
6052	1	31.4053247	-35.53874775	51.92682
6053	2	32.6615447	-36.26401775	51.92682
6054	1	33.9177547	-35.53874775	51.92682
6055	1	30.1491147	-33.3628722	51.92682
6056	2	31.4053247	-34.0881462	51.92682
6057	2	30.1491147	-31.9123222	51.92682
6058	1	32.6615447	-33.3628722	51.92682
6059	2	33.9177547	-34.0881462	51.92682
6060	2	32.6615447	-31.9123222	51.92682
6061	1	31.4053247	-31.1870422	51.92682
6062	1	30.1491147	-29.0112222	51.92682
6063	2	31.4053247	-29.7364922	51.92682
6064	2	30.1491147	-27.5606622	51.92682
6065	1	30.1491147	-24.65951665	51.92682
6066	2	30.1491147	-23.20896665	51.92682
6067	1	31.4053247	-22.48368665	51.92682
6068	1	30.1491147	-20.30786665	51.92682
6069	2	31.4053247	-21.03313665	51.92682
6070	1	32.6615447	-20.30786665	51.92682
6071	2	30.1491147	-18.85730665	51.92682
6072	1	31.4053247	-18.13203665	51.92682
6073	2	32.6615447	-18.85730665	51.92682
6074	1	33.9177547	-18.13203665	51.92682
6075	1	30.1491147	-15.9561611	51.92682
6076	2	31.4053247	-16.6814351	51.92682
6077	2	30.1491147	-14.5056111	51.92682
6078	1	32.6615447	-15.9561611	51.92682
6079	2	33.9177547	-16.6814351	51.92682
6080	2	32.6615447	-14.5056111	51.92682
6081	1	31.4053247	-13.7803311	51.92682
6082	1	30.1491147	-11.6045111	51.92682
6083	2	31.4053247	-12.3297811	51.92682
6084	1	33.9177547	-13.7803311	51.92682
6085	1	32.6615447	-11.6045111	51.92682
6086	2	33.9177547	-12.3297811	51.92682
6087	2	30.1491147	-10.1539511	51.92682
6088	1	31.4053247	-9.4286811	51.92682
6089	2	32.6615447	-10.1539511	51.92682
6090	1	33.9177547	-9.4286811	51.92682
6091	1	35.17396715	-42.06622775	51.92682
6092	2	36.43017715	-42.79150175	51.92682
6093	2	35.17396715	-40.61567775	51.92682
6094	1	37.68639715	-42.06622775	51.92682
6095	2	38.94260715	-42.79150175	51.92682
6096	2	37.68639715	-40.61567775	51.92682
6097	1	36.43017715	-39.89039775	51.92682
6098	1	35.17396715	-37.71457775	51.92682
6099	2	36.43017715	-38.43984775	51.92682
6100	1	38.94260715	-39.89039775	51.92682
6101	1	37.68639715	-37.71457775	51.92682
6102	2	38.94260715	-38.43984775	51.92682
6103	2	35.17396715	-36.26401775	51.92682
6104	1	36.43017715	-35.53874775	51.92682
6105	2	37.68639715	-36.26401775	51.92682
6106	1	38.94260715	-35.53874775	51.92682
6107	1	35.17396715	-33.3628722	51.92682
6108	2	36.43017715	-34.0881462	51.92682
6109	1	37.68639715	-33.3628722	51.92682
6110	2	38.94260715	-34.0881462	51.92682
6111	2	35.17396715	-18.85730665	51.92682
6112	1	36.43017715	-18.13203665	51.92682
6113	2	37.68639715	-18.85730665	51.92682
6114	1	38.94260715	-18.13203665	51.92682
6115	1	35.17396715	-15.9561611	51.92682
6116	2	36.43017715	-16.6814351	51.92682
6117	2	35.17396715	-14.5056111	51.92682
6118	1	37.68639715	-15.9561611	51.92682
6119	2	38.94260715	-16.6814351	51.92682
6120	2	37.68639715	-14.5056111	51.92682
6121	1	36.43017715	-13.7803311	51.92682
6122	1	35.17396715	-11.6045111	51.92682
6123	2	36.43017715	-12.3297811	51.92682
6124	1	38.94260715	-13.7803311	51.92682
6125	1	37.68639715	-11.6045111	51.92682
6126	2	38.94260715	-12.3297811	51.92682
6127	2.00E+00	35.17396715	-10.1539511	51.92682
6128	1	36.43017715	-9.4286811	51.92682
6129	2.00E+00	37.68639715	-10.1539511	51.92682
6130	1	38.94260715	-9.4286811	51.92682
6131	1	40.1988196	-42.06622775	51.92682
6132	2	41.4550296	-42.79150175	51.92682
6133	2	40.1988196	-40.61567775	51.92682
6134	1.00E+00	42.7112496	-42.06622775	51.92682
6135	2	43.9674596	-42.79150175	51.92682
6136	2	42.7112496	-40.61567775	51.92682
6137	1	41.4550296	-39.89039775	51.92682
6138	1	40.1988196	-37.71457775	51.92682
6139	2.00E+00	41.4550296	-38.43984775	51.92682
6140	1	43.9674596	-39.89039775	51.92682
6141	1	42.7112496	-37.71457775	51.92682
6142	2	43.9674596	-38.43984775	51.92682
6143	2.00E+00	40.1988196	-36.26401775	51.92682
6144	1	41.4550296	-35.53874775	51.92682
6145	2.00E+00	42.7112496	-36.26401775	51.92682
6146	1	43.9674596	-35.53874775	51.92682
6147	1	40.1988196	-33.3628722	51.92682
6148	2	41.4550296	-34.0881462	51.92682
6149	1	42.7112496	-33.3628722	51.92682
6150	2	43.9674596	-34.0881462	51.92682
6151	2.00E+00	42.7112496	-31.9123222	51.92682
6152	1	43.9674596	-31.1870422	51.92682
6153	2	43.9674596	-29.7364922	51.92682
6154	1	43.9674596	-22.48368665	51.92682
6155	1.00E+00	42.7112496	-20.30786665	51.92682
6156	2	43.9674596	-21.03313665	51.92682
6157	2	40.1988196	-18.85730665	51.92682
6158	1	41.4550296	-18.13203665	51.92682
6159	2.00E+00	42.7112496	-18.85730665	51.92682
6160	1	43.9674596	-18.13203665	51.92682
6161	1.00E+00	40.1988196	-15.9561611	51.92682
6162	2	41.4550296	-16.6814351	51.92682
6163	2	40.1988196	-14.5056111	51.92682
6164	1	42.7112496	-15.9561611	51.92682
6165	2	43.9674596	-16.6814351	51.92682
6166	2.00E+00	42.7112496	-14.5056111	51.92682
6167	1	41.4550296	-13.7803311	51.92682
6168	1	40.1988196	-11.6045111	51.92682
6169	2	41.4550296	-12.3297811	51.92682
6170	1	43.9674596	-13.7803311	51.92682
6171	1.00E+00	42.7112496	-11.6045111	51.92682
6172	2	43.9674596	-12.3297811	51.92682
6173	2	40.1988196	-10.1539511	51.92682
6174	1	41.4550296	-9.4286811	51.92682
6175	2	42.7112496	-10.1539511	51.92682
6176	1	43.9674596	-9.4286811	51.92682
6177	1	45.22367205	-42.06622775	51.92682
6178	2	46.47988205	-42.79150175	51.92682
6179	2	45.22367205	-40.61567775	51.92682
6180	1	47.73610205	-42.06622775	51.92682
6181	2	48.99231205	-42.79150175	51.92682
6182	2	47.73610205	-40.61567775	51.92682
6183	1	46.47988205	-39.89039775	51.92682
6184	1	45.22367205	-37.71457775	51.92682
6185	2	46.47988205	-38.43984775	51.92682
6186	1	48.99231205	-39.89039775	51.92682
6187	1	47.73610205	-37.71457775	51.92682
6188	2	48.99231205	-38.43984775	51.92682
6189	2	45.22367205	-36.26401775	51.92682
6190	1	46.47988205	-35.53874775	51.92682
6191	2	47.73610205	-36.26401775	51.92682
6192	1	48.99231205	-35.53874775	51.92682
6193	1	45.22367205	-33.3628722	51.92682
6194	2	46.47988205	-34.0881462	51.92682
6195	2	45.22367205	-31.9123222	51.92682
6196	1	47.73610205	-33.3628722	51.92682
6197	2	48.99231205	-34.0881462	51.92682
6198	2	47.73610205	-31.9123222	51.92682
6199	1	46.47988205	-31.1870422	51.92682
6200	1	45.22367205	-29.0112222	51.92682
6201	2	46.47988205	-29.7364922	51.92682
6202	1	48.99231205	-31.1870422	51.92682
6203	1	47.73610205	-29.0112222	51.92682
6204	2	48.99231205	-29.7364922	51.92682
6205	2	45.22367205	-27.5606622	51.92682
6206	1	46.47988205	-26.8353922	51.92682
6207	2	47.73610205	-27.5606622	51.92682
6208	1	48.99231205	-26.8353922	51.92682
6209	1	45.22367205	-24.65951665	51.92682
6210	2	46.47988205	-25.38479065	51.92682
6211	2	45.22367205	-23.20896665	51.92682
6212	1	47.73610205	-24.65951665	51.92682
6213	2	48.99231205	-25.38479065	51.92682
6214	2	47.73610205	-23.20896665	51.92682
6215	1	46.47988205	-22.48368665	51.92682
6216	1	45.22367205	-20.30786665	51.92682
6217	2	46.47988205	-21.03313665	51.92682
6218	1	48.99231205	-22.48368665	51.92682
6219	1	47.73610205	-20.30786665	51.92682
6220	2	48.99231205	-21.03313665	51.92682
6221	2	45.22367205	-18.85730665	51.92682
6222	1	46.47988205	-18.13203665	51.92682
6223	2	47.73610205	-18.85730665	51.92682
6224	1	48.99231205	-18.13203665	51.92682
6225	1	45.22367205	-15.9561611	51.92682
6226	2	46.47988205	-16.6814351	51.92682
6227	2	45.22367205	-14.5056111	51.92682
6228	1	47.73610205	-15.9561611	51.92682
6229	2	48.99231205	-16.6814351	51.92682
6230	2	47.73610205	-14.5056111	51.92682
6231	1	46.47988205	-13.7803311	51.92682
6232	1	45.22367205	-11.6045111	51.92682
6233	2	46.47988205	-12.3297811	51.92682
6234	1	48.99231205	-13.7803311	51.92682
6235	1	47.73610205	-11.6045111	51.92682
6236	2	48.99231205	-12.3297811	51.92682
6237	2	45.22367205	-10.1539511	51.92682
6238	1	46.47988205	-9.4286811	51.92682
6239	2	47.73610205	-10.1539511	51.92682
6240	1	48.99231205	-9.4286811	51.92682
6241	1	50.2485245	-42.06622775	51.92682
6242	2	51.5047345	-42.79150175	51.92682
6243	2	50.2485245	-40.61567775	51.92682
6244	1	52.7609545	-42.06622775	51.92682
6245	2	54.0171645	-42.79150175	51.92682
6246	2	52.7609545	-40.61567775	51.92682
6247	1	51.5047345	-39.89039775	51.92682
6248	1	50.2485245	-37.71457775	51.92682
6249	2	51.5047345	-38.43984775	51.92682
6250	1	54.0171645	-39.89039775	51.92682
6251	1	52.7609545	-37.71457775	51.92682
6252	2	54.0171645	-38.43984775	51.92682
6253	2	50.2485245	-36.26401775	51.92682
6254	1	51.5047345	-35.53874775	51.92682
6255	2	52.7609545	-36.26401775	51.92682
6256	1	54.0171645	-35.53874775	51.92682
6257	1	50.2485245	-33.3628722	51.92682
6258	2	51.5047345	-34.0881462	51.92682
6259	2	50.2485245	-31.9123222	51.92682
6260	1	52.7609545	-33.3628722	51.92682
6261	2	54.0171645	-34.0881462	51.92682
6262	2	52.7609545	-31.9123222	51.92682
6263	1	51.5047345	-31.1870422	51.92682
6264	1	50.2485245	-29.0112222	51.92682
6265	2	51.5047345	-29.7364922	51.92682
6266	1	54.0171645	-31.1870422	51.92682
6267	1	52.7609545	-29.0112222	51.92682
6268	2	54.0171645	-29.7364922	51.92682
6269	2	50.2485245	-27.5606622	51.92682
6270	1	51.5047345	-26.8353922	51.92682
6271	2	52.7609545	-27.5606622	51.92682
6272	1	54.0171645	-26.8353922	51.92682
6273	1	50.2485245	-24.65951665	51.92682
6274	2	51.5047345	-25.38479065	51.92682
6275	2	50.2485245	-23.20896665	51.92682
6276	1	52.7609545	-24.65951665	51.92682
6277	2	54.0171645	-25.38479065	51.92682
6278	2	52.7609545	-23.20896665	51.92682
6279	1	51.5047345	-22.48368665	51.92682
6280	1	50.2485245	-20.30786665	51.92682
6281	2	51.5047345	-21.03313665	51.92682
6282	1	54.0171645	-22.48368665	51.92682
6283	1	52.7609545	-20.30786665	51.92682
6284	2	54.0171645	-21.03313665	51.92682
6285	2	50.2485245	-18.85730665	51.92682
6286	1	51.5047345	-18.13203665	51.92682
6287	2	52.7609545	-18.85730665	51.92682
6288	1	54.0171645	-18.13203665	51.92682
6289	1	50.2485245	-15.9561611	51.92682
6290	2	51.5047345	-16.6814351	51.92682
6291	2	50.2485245	-14.5056111	51.92682
6292	1	52.7609545	-15.9561611	51.92682
6293	2	54.0171645	-16.6814351	51.92682
6294	2	52.7609545	-14.5056111	51.92682
6295	1	51.5047345	-13.7803311	51.92682
6296	1	50.2485245	-11.6045111	51.92682
6297	2	51.5047345	-12.3297811	51.92682
6298	1	54.0171645	-13.7803311	51.92682
6299	1	52.7609545	-11.6045111	51.92682
6300	2	54.0171645	-12.3297811	51.92682
6301	2	50.2485245	-10.1539511	51.92682
6302	1	51.5047345	-9.4286811	51.92682
6303	2	52.7609545	-10.1539511	51.92682
6304	1	54.0171645	-9.4286811	51.92682
6305	1	20.0994098	-7.25280555	51.92682
6306	2	21.3556198	-7.97807955	51.92682
6307	2	20.0994098	-5.80225555	51.92682
6308	1	22.6118398	-7.25280555	51.92682
6309	2	23.8680498	-7.97807955	51.92682
6310	2	22.6118398	-5.80225555	51.92682
6311	1	21.3556198	-5.07697555	51.92682
6312	1	20.0994098	-2.90115555	51.92682
6313	2	21.3556198	-3.62642555	51.92682
6314	1	23.8680498	-5.07697555	51.92682
6315	1	22.6118398	-2.90115555	51.92682
6316	2	23.8680498	-3.62642555	51.92682
6317	2	20.0994098	-1.45059555	51.92682
6318	1	21.3556198	-0.72532555	51.92682
6319	2	22.6118398	-1.45059555	51.92682
6320	1	23.8680498	-0.72532555	51.92682
6321	1	20.0994098	1.45055	51.92682
6322	2	21.3556198	0.725276	51.92682
6323	2	20.0994098	2.9011	51.92682
6324	1	22.6118398	1.45055	51.92682
6325	2	23.8680498	0.725276	51.92682
6326	2	22.6118398	2.9011	51.92682
6327	1	21.3556198	3.62638	51.92682
6328	1	20.0994098	5.8022	51.92682
6329	2	21.3556198	5.07693	51.92682
6330	1	23.8680498	3.62638	51.92682
6331	1	22.6118398	5.8022	51.92682
6332	2	23.8680498	5.07693	51.92682
6333	2	20.0994098	7.25276	51.92682
6334	1	21.3556198	7.97803	51.92682
6335	2	22.6118398	7.25276	51.92682
6336	1	23.8680498	7.97803	51.92682
6337	1	20.0994098	10.15390555	51.92682
6338	2	21.3556198	9.42863155	51.92682
6339	2	20.0994098	11.60445555	51.92682
6340	1	22.6118398	10.15390555	51.92682
6341	2	23.8680498	9.42863155	51.92682
6342	2	22.6118398	11.60445555	51.92682
6343	1	21.3556198	12.32973555	51.92682
6344	1	20.0994098	14.50555555	51.92682
6345	2	21.3556198	13.78028555	51.92682
6346	1	23.8680498	12.32973555	51.92682
6347	1	22.6118398	14.50555555	51.92682
6348	2	23.8680498	13.78028555	51.92682
6349	2	20.0994098	15.95611555	51.92682
6350	1	21.3556198	16.68138555	51.92682
6351	2	22.6118398	15.95611555	51.92682
6352	1	23.8680498	16.68138555	51.92682
6353	1	20.0994098	18.8572611	51.92682
6354	2	21.3556198	18.1319871	51.92682
6355	2	20.0994098	20.3078111	51.92682
6356	1	22.6118398	18.8572611	51.92682
6357	2	23.8680498	18.1319871	51.92682
6358	2	22.6118398	20.3078111	51.92682
6359	1	21.3556198	21.0330911	51.92682
6360	1	20.0994098	23.2089111	51.92682
6361	2	21.3556198	22.4836411	51.92682
6362	1	23.8680498	21.0330911	51.92682
6363	1	22.6118398	23.2089111	51.92682
6364	2	23.8680498	22.4836411	51.92682
6365	2	20.0994098	24.6594711	51.92682
6366	1	21.3556198	25.3847411	51.92682
6367	2	22.6118398	24.6594711	51.92682
6368	1	23.8680498	25.3847411	51.92682
6369	1	25.12426225	-7.25280555	51.92682
6370	2	26.38047225	-7.97807955	51.92682
6371	2	25.12426225	-5.80225555	51.92682
6372	1	27.63669225	-7.25280555	51.92682
6373	2	28.89290225	-7.97807955	51.92682
6374	2	27.63669225	-5.80225555	51.92682
6375	1	26.38047225	-5.07697555	51.92682
6376	1	25.12426225	-2.90115555	51.92682
6377	2	26.38047225	-3.62642555	51.92682
6378	1	28.89290225	-5.07697555	51.92682
6379	1	27.63669225	-2.90115555	51.92682
6380	2	28.89290225	-3.62642555	51.92682
6381	2	25.12426225	-1.45059555	51.92682
6382	1	26.38047225	-0.72532555	51.92682
6383	2	27.63669225	-1.45059555	51.92682
6384	1	28.89290225	-0.72532555	51.92682
6385	1	25.12426225	1.45055	51.92682
6386	2	26.38047225	0.725276	51.92682
6387	2	25.12426225	2.9011	51.92682
6388	1	27.63669225	1.45055	51.92682
6389	2	28.89290225	0.725276	51.92682
6390	2	27.63669225	2.9011	51.92682
6391	1	26.38047225	3.62638	51.92682
6392	1	25.12426225	5.8022	51.92682
6393	2	26.38047225	5.07693	51.92682
6394	1	28.89290225	3.62638	51.92682
6395	1	27.63669225	5.8022	51.92682
6396	2	28.89290225	5.07693	51.92682
6397	2	25.12426225	7.25276	51.92682
6398	1	26.38047225	7.97803	51.92682
6399	2	27.63669225	7.25276	51.92682
6400	1	28.89290225	7.97803	51.92682
6401	1	25.12426225	10.15390555	51.92682
6402	2	26.38047225	9.42863155	51.92682
6403	2	25.12426225	11.60445555	51.92682
6404	1	27.63669225	10.15390555	51.92682
6405	2	28.89290225	9.42863155	51.92682
6406	2	27.63669225	11.60445555	51.92682
6407	1	26.38047225	12.32973555	51.92682
6408	1	25.12426225	14.50555555	51.92682
6409	2	26.38047225	13.78028555	51.92682
6410	1	28.89290225	12.32973555	51.92682
6411	1	27.63669225	14.50555555	51.92682
6412	2	28.89290225	13.78028555	51.92682
6413	2	25.12426225	15.95611555	51.92682
6414	1	26.38047225	16.68138555	51.92682
6415	2	27.63669225	15.95611555	51.92682
6416	1	28.89290225	16.68138555	51.92682
6417	1	25.12426225	18.8572611	51.92682
6418	2	26.38047225	18.1319871	51.92682
6419	2	25.12426225	20.3078111	51.92682
6420	1	27.63669225	18.8572611	51.92682
6421	2	28.89290225	18.1319871	51.92682
6422	2	27.63669225	20.3078111	51.92682
6423	1	26.38047225	21.0330911	51.92682
6424	1	25.12426225	23.2089111	51.92682
6425	2	26.38047225	22.4836411	51.92682
6426	1	28.89290225	21.0330911	51.92682
6427	1	27.63669225	23.2089111	51.92682
6428	2	28.89290225	22.4836411	51.92682
6429	2	25.12426225	24.6594711	51.92682
6430	1	26.38047225	25.3847411	51.92682
6431	2	27.63669225	24.6594711	51.92682
6432	1	28.89290225	25.3847411	51.92682
6433	1	30.1491147	-7.25280555	51.92682
6434	2	31.4053247	-7.97807955	51.92682
6435	2	30.1491147	-5.80225555	51.92682
6436	1	32.6615447	-7.25280555	51.92682
6437	2	33.9177547	-7.97807955	51.92682
6438	2	32.6615447	-5.80225555	51.92682
6439	1	31.4053247	-5.07697555	51.92682
6440	1	30.1491147	-2.90115555	51.92682
6441	2	31.4053247	-3.62642555	51.92682
6442	1	33.9177547	-5.07697555	51.92682
6443	1	32.6615447	-2.90115555	51.92682
6444	2	33.9177547	-3.62642555	51.92682
6445	2	30.1491147	-1.45059555	51.92682
6446	1	31.4053247	-0.72532555	51.92682
6447	2	32.6615447	-1.45059555	51.92682
6448	1	33.9177547	-0.72532555	51.92682
6449	1	30.1491147	1.45055	51.92682
6450	2	31.4053247	0.725276	51.92682
6451	2	30.1491147	2.9011	51.92682
6452	1	32.6615447	1.45055	51.92682
6453	2	33.9177547	0.725276	51.92682
6454	2	32.6615447	2.9011	51.92682
6455	1	31.4053247	3.62638	51.92682
6456	1	30.1491147	5.8022	51.92682
6457	2	31.4053247	5.07693	51.92682
6458	2	30.1491147	7.25276	51.92682
6459	1	30.1491147	10.15390555	51.92682
6460	2	30.1491147	11.60445555	51.92682
6461	1	31.4053247	12.32973555	51.92682
6462	1	30.1491147	14.50555555	51.92682
6463	2	31.4053247	13.78028555	51.92682
6464	1	32.6615447	14.50555555	51.92682
6465	2	30.1491147	15.95611555	51.92682
6466	1	31.4053247	16.68138555	51.92682
6467	2	32.6615447	15.95611555	51.92682
6468	1	33.9177547	16.68138555	51.92682
6469	1	30.1491147	18.8572611	51.92682
6470	2	31.4053247	18.1319871	51.92682
6471	2	30.1491147	20.3078111	51.92682
6472	1	32.6615447	18.8572611	51.92682
6473	2	33.9177547	18.1319871	51.92682
6474	2	32.6615447	20.3078111	51.92682
6475	1	31.4053247	21.0330911	51.92682
6476	1	30.1491147	23.2089111	51.92682
6477	2	31.4053247	22.4836411	51.92682
6478	1	33.9177547	21.0330911	51.92682
6479	1	32.6615447	23.2089111	51.92682
6480	2	33.9177547	22.4836411	51.92682
6481	2	30.1491147	24.6594711	51.92682
6482	1	31.4053247	25.3847411	51.92682
6483	2	32.6615447	24.6594711	51.92682
6484	1	33.9177547	25.3847411	51.92682
6485	1	35.17396715	-7.25280555	51.92682
6486	2	36.43017715	-7.97807955	51.92682
6487	2	35.17396715	-5.80225555	51.92682
6488	1	37.68639715	-7.25280555	51.92682
6489	2	38.94260715	-7.97807955	51.92682
6490	2	37.68639715	-5.80225555	51.92682
6491	1	36.43017715	-5.07697555	51.92682
6492	1	35.17396715	-2.90115555	51.92682
6493	2	36.43017715	-3.62642555	51.92682
6494	1	38.94260715	-5.07697555	51.92682
6495	1	37.68639715	-2.90115555	51.92682
6496	2	38.94260715	-3.62642555	51.92682
6497	2	35.17396715	-1.45059555	51.92682
6498	1	36.43017715	-0.72532555	51.92682
6499	2	37.68639715	-1.45059555	51.92682
6500	1	38.94260715	-0.72532555	51.92682
6501	1	35.17396715	1.45055	51.92682
6502	2	36.43017715	0.725276	51.92682
6503	1	37.68639715	1.45055	51.92682
6504	2	38.94260715	0.725276	51.92682
6505	2	35.17396715	15.95611555	51.92682
6506	1	36.43017715	16.68138555	51.92682
6507	2	37.68639715	15.95611555	51.92682
6508	1	38.94260715	16.68138555	51.92682
6509	1	35.17396715	18.8572611	51.92682
6510	2	36.43017715	18.1319871	51.92682
6511	2	35.17396715	20.3078111	51.92682
6512	1	37.68639715	18.8572611	51.92682
6513	2	38.94260715	18.1319871	51.92682
6514	2	37.68639715	20.3078111	51.92682
6515	1	36.43017715	21.0330911	51.92682
6516	1	35.17396715	23.2089111	51.92682
6517	2	36.43017715	22.4836411	51.92682
6518	1	38.94260715	21.0330911	51.92682
6519	1	37.68639715	23.2089111	51.92682
6520	2	38.94260715	22.4836411	51.92682
6521	2	35.17396715	24.6594711	51.92682
6522	1	36.43017715	25.3847411	51.92682
6523	2	37.68639715	24.6594711	51.92682
6524	1	38.94260715	25.3847411	51.92682
6525	1	40.1988196	-7.25280555	51.92682
6526	2	41.4550296	-7.97807955	51.92682
6527	2	40.1988196	-5.80225555	51.92682
6528	1	42.7112496	-7.25280555	51.92682
6529	2	43.9674596	-7.97807955	51.92682
6530	2	42.7112496	-5.80225555	51.92682
6531	1	41.4550296	-5.07697555	51.92682
6532	1	40.1988196	-2.90115555	51.92682
6533	2	41.4550296	-3.62642555	51.92682
6534	1	43.9674596	-5.07697555	51.92682
6535	1	42.7112496	-2.90115555	51.92682
6536	2	43.9674596	-3.62642555	51.92682
6537	2	40.1988196	-1.45059555	51.92682
6538	1	41.4550296	-0.72532555	51.92682
6539	2	42.7112496	-1.45059555	51.92682
6540	1	43.9674596	-0.72532555	51.92682
6541	1	40.1988196	1.45055	51.92682
6542	2	41.4550296	0.725276	51.92682
6543	1	42.7112496	1.45055	51.92682
6544	2	43.9674596	0.725276	51.92682
6545	2	42.7112496	2.9011	51.92682
6546	1	43.9674596	3.62638	51.92682
6547	2	43.9674596	5.07693	51.92682
6548	1	43.9674596	12.32973555	51.92682
6549	1	42.7112496	14.50555555	51.92682
6550	2	43.9674596	13.78028555	51.92682
6551	2	40.1988196	15.95611555	51.92682
6552	1	41.4550296	16.68138555	51.92682
6553	2	42.7112496	15.95611555	51.92682
6554	1	43.9674596	16.68138555	51.92682
6555	1	40.1988196	18.8572611	51.92682
6556	2	41.4550296	18.1319871	51.92682
6557	2	40.1988196	20.3078111	51.92682
6558	1	42.7112496	18.8572611	51.92682
6559	2	43.9674596	18.1319871	51.92682
6560	2	42.7112496	20.3078111	51.92682
6561	1	41.4550296	21.0330911	51.92682
6562	1	40.1988196	23.2089111	51.92682
6563	2	41.4550296	22.4836411	51.92682
6564	1	43.9674596	21.0330911	51.92682
6565	1	42.7112496	23.2089111	51.92682
6566	2	43.9674596	22.4836411	51.92682
6567	2	40.1988196	24.6594711	51.92682
6568	1	41.4550296	25.3847411	51.92682
6569	2	42.7112496	24.6594711	51.92682
6570	1	43.9674596	25.3847411	51.92682
6571	1	45.22367205	-7.25280555	51.92682
6572	2	46.47988205	-7.97807955	51.92682
6573	2	45.22367205	-5.80225555	51.92682
6574	1	47.73610205	-7.25280555	51.92682
6575	2	48.99231205	-7.97807955	51.92682
6576	2	47.73610205	-5.80225555	51.92682
6577	1	46.47988205	-5.07697555	51.92682
6578	1	45.22367205	-2.90115555	51.92682
6579	2	46.47988205	-3.62642555	51.92682
6580	1	48.99231205	-5.07697555	51.92682
6581	1	47.73610205	-2.90115555	51.92682
6582	2	48.99231205	-3.62642555	51.92682
6583	2	45.22367205	-1.45059555	51.92682
6584	1	46.47988205	-0.72532555	51.92682
6585	2	47.73610205	-1.45059555	51.92682
6586	1	48.99231205	-0.72532555	51.92682
6587	1	45.22367205	1.45055	51.92682
6588	2	46.47988205	0.725276	51.92682
6589	2	45.22367205	2.9011	51.92682
6590	1	47.73610205	1.45055	51.92682
6591	2	48.99231205	0.725276	51.92682
6592	2	47.73610205	2.9011	51.92682
6593	1	46.47988205	3.62638	51.92682
6594	1	45.22367205	5.8022	51.92682
6595	2	46.47988205	5.07693	51.92682
6596	1	48.99231205	3.62638	51.92682
6597	1	47.73610205	5.8022	51.92682
6598	2	48.99231205	5.07693	51.92682
6599	2	45.22367205	7.25276	51.92682
6600	1	46.47988205	7.97803	51.92682
6601	2	47.73610205	7.25276	51.92682
6602	1	48.99231205	7.97803	51.92682
6603	1	45.22367205	10.15390555	51.92682
6604	2	46.47988205	9.42863155	51.92682
6605	2	45.22367205	11.60445555	51.92682
6606	1	47.73610205	10.15390555	51.92682
6607	2	48.99231205	9.42863155	51.92682
6608	2	47.73610205	11.60445555	51.92682
6609	1	46.47988205	12.32973555	51.92682
6610	1	45.22367205	14.50555555	51.92682
6611	2	46.47988205	13.78028555	51.92682
6612	1	48.99231205	12.32973555	51.92682
6613	1	47.73610205	14.50555555	51.92682
6614	2	48.99231205	13.78028555	51.92682
6615	2	45.22367205	15.95611555	51.92682
6616	1	46.47988205	16.68138555	51.92682
6617	2	47.73610205	15.95611555	51.92682
6618	1	48.99231205	16.68138555	51.92682
6619	1	45.22367205	18.8572611	51.92682
6620	2	46.47988205	18.1319871	51.92682
6621	2	45.22367205	20.3078111	51.92682
6622	1	47.73610205	18.8572611	51.92682
6623	2	48.99231205	18.1319871	51.92682
6624	2	47.73610205	20.3078111	51.92682
6625	1	46.47988205	21.0330911	51.92682
6626	1	45.22367205	23.2089111	51.92682
6627	2	46.47988205	22.4836411	51.92682
6628	1	48.99231205	21.0330911	51.92682
6629	1	47.73610205	23.2089111	51.92682
6630	2	48.99231205	22.4836411	51.92682
6631	2	45.22367205	24.6594711	51.92682
6632	1	46.47988205	25.3847411	51.92682
6633	2	47.73610205	24.6594711	51.92682
6634	1	48.99231205	25.3847411	51.92682
6635	1	50.2485245	-7.25280555	51.92682
6636	2	51.5047345	-7.97807955	51.92682
6637	2	50.2485245	-5.80225555	51.92682
6638	1	52.7609545	-7.25280555	51.92682
6639	2	54.0171645	-7.97807955	51.92682
6640	2	52.7609545	-5.80225555	51.92682
6641	1	51.5047345	-5.07697555	51.92682
6642	1	50.2485245	-2.90115555	51.92682
6643	2	51.5047345	-3.62642555	51.92682
6644	1	54.0171645	-5.07697555	51.92682
6645	1	52.7609545	-2.90115555	51.92682
6646	2	54.0171645	-3.62642555	51.92682
6647	2	50.2485245	-1.45059555	51.92682
6648	1	51.5047345	-0.72532555	51.92682
6649	2	52.7609545	-1.45059555	51.92682
6650	1	54.0171645	-0.72532555	51.92682
6651	1	50.2485245	1.45055	51.92682
6652	2	51.5047345	0.725276	51.92682
6653	2	50.2485245	2.9011	51.92682
6654	1	52.7609545	1.45055	51.92682
6655	2	54.0171645	0.725276	51.92682
6656	2	52.7609545	2.9011	51.92682
6657	1	51.5047345	3.62638	51.92682
6658	1	50.2485245	5.8022	51.92682
6659	2	51.5047345	5.07693	51.92682
6660	1	54.0171645	3.62638	51.92682
6661	1	52.7609545	5.8022	51.92682
6662	2	54.0171645	5.07693	51.92682
6663	2	50.2485245	7.25276	51.92682
6664	1	51.5047345	7.97803	51.92682
6665	2	52.7609545	7.25276	51.92682
6666	1	54.0171645	7.97803	51.92682
6667	1	50.2485245	10.15390555	51.92682
6668	2	51.5047345	9.42863155	51.92682
6669	2	50.2485245	11.60445555	51.92682
6670	1	52.7609545	10.15390555	51.92682
6671	2	54.0171645	9.42863155	51.92682
6672	2	52.7609545	11.60445555	51.92682
6673	1	51.5047345	12.32973555	51.92682
6674	1	50.2485245	14.50555555	51.92682
6675	2	51.5047345	13.78028555	51.92682
6676	1	54.0171645	12.32973555	51.92682
6677	1	52.7609545	14.50555555	51.92682
6678	2	54.0171645	13.78028555	51.92682
6679	2	50.2485245	15.95611555	51.92682
6680	1	51.5047345	16.68138555	51.92682
6681	2	52.7609545	15.95611555	51.92682
6682	1	54.0171645	16.68138555	51.92682
6683	1	50.2485245	18.8572611	51.92682
6684	2	51.5047345	18.1319871	51.92682
6685	2	50.2485245	20.3078111	51.92682
6686	1	52.7609545	18.8572611	51.92682
6687	2	54.0171645	18.1319871	51.92682
6688	2	52.7609545	20.3078111	51.92682
6689	1	51.5047345	21.0330911	51.92682
6690	1	50.2485245	23.2089111	51.92682
6691	2	51.5047345	22.4836411	51.92682
6692	1	54.0171645	21.0330911	51.92682
6693	1	52.7609545	23.2089111	51.92682
6694	2	54.0171645	22.4836411	51.92682
6695	2	50.2485245	24.6594711	51.92682
6696	1	51.5047345	25.3847411	51.92682
6697	2	52.7609545	24.6594711	51.92682
6698	1	54.0171645	25.3847411	51.92682
6699	1	20.0994098	27.56061665	51.92682
6700	2	21.3556198	26.83534265	51.92682
6701	2	20.0994098	29.01116665	51.92682
6702	1	22.6118398	27.56061665	51.92682
6703	2	23.8680498	26.83534265	51.92682
6704	2	22.6118398	29.01116665	51.92682
6705	1	21.3556198	29.73644665	51.92682
6706	1	20.0994098	31.91226665	51.92682
6707	2	21.3556198	31.18699665	51.92682
6708	1	23.8680498	29.73644665	51.92682
6709	1	22.6118398	31.91226665	51.92682
6710	2	23.8680498	31.18699665	51.92682
6711	2	20.0994098	33.36282665	51.92682
6712	1	21.3556198	34.08809665	51.92682
6713	2	22.6118398	33.36282665	51.92682
6714	1	23.8680498	34.08809665	51.92682
6715	1	20.0994098	36.2639722	51.92682
6716	2	21.3556198	35.5386982	51.92682
6717	2	20.0994098	37.7145222	51.92682
6718	1	22.6118398	36.2639722	51.92682
6719	2	23.8680498	35.5386982	51.92682
6720	2	22.6118398	37.7145222	51.92682
6721	1	21.3556198	38.4398022	51.92682
6722	1	20.0994098	40.6156222	51.92682
6723	2	21.3556198	39.8903522	51.92682
6724	1	23.8680498	38.4398022	51.92682
6725	1	22.6118398	40.6156222	51.92682
6726	2	23.8680498	39.8903522	51.92682
6727	2	20.0994098	42.0661822	51.92682
6728	1	21.3556198	42.7914522	51.92682
6729	2	22.6118398	42.0661822	51.92682
6730	1	23.8680498	42.7914522	51.92682
6731	1	20.0994098	44.96732775	51.92682
6732	2	21.3556198	44.24205375	51.92682
6733	2	20.0994098	46.41787775	51.92682
6734	1	22.6118398	44.96732775	51.92682
6735	2	23.8680498	44.24205375	51.92682
6736	2	22.6118398	46.41787775	51.92682
6737	1	21.3556198	47.14315775	51.92682
6738	1	20.0994098	49.31897775	51.92682
6739	2	21.3556198	48.59370775	51.92682
6740	1	23.8680498	47.14315775	51.92682
6741	1	22.6118398	49.31897775	51.92682
6742	2	23.8680498	48.59370775	51.92682
6743	2	20.0994098	50.76953775	51.92682
6744	1	21.3556198	51.49480775	51.92682
6745	2	22.6118398	50.76953775	51.92682
6746	1	23.8680498	51.49480775	51.92682
6747	1	20.0994098	53.6706833	51.92682
6748	2	21.3556198	52.9454093	51.92682
6749	2	20.0994098	55.1212333	51.92682
6750	1	22.6118398	53.6706833	51.92682
6751	2	23.8680498	52.9454093	51.92682
6752	2	22.6118398	55.1212333	51.92682
6753	1	21.3556198	55.8465133	51.92682
6754	1	20.0994098	58.0223333	51.92682
6755	2	21.3556198	57.2970633	51.92682
6756	1	23.8680498	55.8465133	51.92682
6757	1	22.6118398	58.0223333	51.92682
6758	2	23.8680498	57.2970633	51.92682
6759	2	20.0994098	59.4728933	51.92682
6760	1	21.3556198	60.1981633	51.92682
6761	2	22.6118398	59.4728933	51.92682
6762	1	23.8680498	60.1981633	51.92682
6763	1	25.12426225	27.56061665	51.92682
6764	2	26.38047225	26.83534265	51.92682
6765	2	25.12426225	29.01116665	51.92682
6766	1	27.63669225	27.56061665	51.92682
6767	2	28.89290225	26.83534265	51.92682
6768	2	27.63669225	29.01116665	51.92682
6769	1	26.38047225	29.73644665	51.92682
6770	1	25.12426225	31.91226665	51.92682
6771	2	26.38047225	31.18699665	51.92682
6772	1	28.89290225	29.73644665	51.92682
6773	1	27.63669225	31.91226665	51.92682
6774	2	28.89290225	31.18699665	51.92682
6775	2	25.12426225	33.36282665	51.92682
6776	1	26.38047225	34.08809665	51.92682
6777	2	27.63669225	33.36282665	51.92682
6778	1	28.89290225	34.08809665	51.92682
6779	1	25.12426225	36.2639722	51.92682
6780	2	26.38047225	35.5386982	51.92682
6781	2	25.12426225	37.7145222	51.92682
6782	1	27.63669225	36.2639722	51.92682
6783	2	28.89290225	35.5386982	51.92682
6784	2	27.63669225	37.7145222	51.92682
6785	1	26.38047225	38.4398022	51.92682
6786	1	25.12426225	40.6156222	51.92682
6787	2	26.38047225	39.8903522	51.92682
6788	1	28.89290225	38.4398022	51.92682
6789	1	27.63669225	40.6156222	51.92682
6790	2	28.89290225	39.8903522	51.92682
6791	2	25.12426225	42.0661822	51.92682
6792	1	26.38047225	42.7914522	51.92682
6793	2	27.63669225	42.0661822	51.92682
6794	1	28.89290225	42.7914522	51.92682
6795	1	25.12426225	44.96732775	51.92682
6796	2	26.38047225	44.24205375	51.92682
6797	2	25.12426225	46.41787775	51.92682
6798	1	27.63669225	44.96732775	51.92682
6799	2	28.89290225	44.24205375	51.92682
6800	2	27.63669225	46.41787775	51.92682
6801	1	26.38047225	47.14315775	51.92682
6802	1	25.12426225	49.31897775	51.92682
6803	2	26.38047225	48.59370775	51.92682
6804	1	28.89290225	47.14315775	51.92682
6805	1	27.63669225	49.31897775	51.92682
6806	2	28.89290225	48.59370775	51.92682
6807	2	25.12426225	50.76953775	51.92682
6808	1	26.38047225	51.49480775	51.92682
6809	2	27.63669225	50.76953775	51.92682
6810	1	28.89290225	51.49480775	51.92682
6811	1	25.12426225	53.6706833	51.92682
6812	2	26.38047225	52.9454093	51.92682
6813	2	25.12426225	55.1212333	51.92682
6814	1	27.63669225	53.6706833	51.92682
6815	2	28.89290225	52.9454093	51.92682
6816	2	27.63669225	55.1212333	51.92682
6817	1	26.38047225	55.8465133	51.92682
6818	1	25.12426225	58.0223333	51.92682
6819	2	26.38047225	57.2970633	51.92682
6820	1	28.89290225	55.8465133	51.92682
6821	1	27.63669225	58.0223333	51.92682
6822	2	28.89290225	57.2970633	51.92682
6823	2	25.12426225	59.4728933	51.92682
6824	1	26.38047225	60.1981633	51.92682
6825	2	27.63669225	59.4728933	51.92682
6826	1	28.89290225	60.1981633	51.92682
6827	1	30.1491147	27.56061665	51.92682
6828	2	31.4053247	26.83534265	51.92682
6829	2	30.1491147	29.01116665	51.92682
6830	1	32.6615447	27.56061665	51.92682
6831	2	33.9177547	26.83534265	51.92682
6832	2	32.6615447	29.01116665	51.92682
6833	1	31.4053247	29.73644665	51.92682
6834	1	30.1491147	31.91226665	51.92682
6835	2	31.4053247	31.18699665	51.92682
6836	1	33.9177547	29.73644665	51.92682
6837	1	32.6615447	31.91226665	51.92682
6838	2	33.9177547	31.18699665	51.92682
6839	2	30.1491147	33.36282665	51.92682
6840	1	31.4053247	34.08809665	51.92682
6841	2	32.6615447	33.36282665	51.92682
6842	1	33.9177547	34.08809665	51.92682
6843	1	30.1491147	36.2639722	51.92682
6844	2	31.4053247	35.5386982	51.92682
6845	2	30.1491147	37.7145222	51.92682
6846	1	32.6615447	36.2639722	51.92682
6847	2	33.9177547	35.5386982	51.92682
6848	2	32.6615447	37.7145222	51.92682
6849	1	31.4053247	38.4398022	51.92682
6850	1	30.1491147	40.6156222	51.92682
6851	2	31.4053247	39.8903522	51.92682
6852	2	30.1491147	42.0661822	51.92682
6853	1	30.1491147	44.96732775	51.92682
6854	2	30.1491147	46.41787775	51.92682
6855	1	31.4053247	47.14315775	51.92682
6856	1	30.1491147	49.31897775	51.92682
6857	2	31.4053247	48.59370775	51.92682
6858	1	32.6615447	49.31897775	51.92682
6859	2	30.1491147	50.76953775	51.92682
6860	1	31.4053247	51.49480775	51.92682
6861	2	32.6615447	50.76953775	51.92682
6862	1	33.9177547	51.49480775	51.92682
6863	1	30.1491147	53.6706833	51.92682
6864	2	31.4053247	52.9454093	51.92682
6865	2	30.1491147	55.1212333	51.92682
6866	1	32.6615447	53.6706833	51.92682
6867	2	33.9177547	52.9454093	51.92682
6868	2	32.6615447	55.1212333	51.92682
6869	1	31.4053247	55.8465133	51.92682
6870	1	30.1491147	58.0223333	51.92682
6871	2	31.4053247	57.2970633	51.92682
6872	1	33.9177547	55.8465133	51.92682
6873	1	32.6615447	58.0223333	51.92682
6874	2	33.9177547	57.2970633	51.92682
6875	2	30.1491147	59.4728933	51.92682
6876	1	31.4053247	60.1981633	51.92682
6877	2	32.6615447	59.4728933	51.92682
6878	1	33.9177547	60.1981633	51.92682
6879	1	35.17396715	27.56061665	51.92682
6880	2	36.43017715	26.83534265	51.92682
6881	2	35.17396715	29.01116665	51.92682
6882	1	37.68639715	27.56061665	51.92682
6883	2	38.94260715	26.83534265	51.92682
6884	2	37.68639715	29.01116665	51.92682
6885	1	36.43017715	29.73644665	51.92682
6886	1	35.17396715	31.91226665	51.92682
6887	2	36.43017715	31.18699665	51.92682
6888	1	38.94260715	29.73644665	51.92682
6889	1	37.68639715	31.91226665	51.92682
6890	2	38.94260715	31.18699665	51.92682
6891	2	35.17396715	33.36282665	51.92682
6892	1	36.43017715	34.08809665	51.92682
6893	2	37.68639715	33.36282665	51.92682
6894	1	38.94260715	34.08809665	51.92682
6895	1	35.17396715	36.2639722	51.92682
6896	2	36.43017715	35.5386982	51.92682
6897	1	37.68639715	36.2639722	51.92682
6898	2	38.94260715	35.5386982	51.92682
6899	2	35.17396715	50.76953775	51.92682
6900	1	36.43017715	51.49480775	51.92682
6901	2	37.68639715	50.76953775	51.92682
6902	1	38.94260715	51.49480775	51.92682
6903	1	35.17396715	53.6706833	51.92682
6904	2	36.43017715	52.9454093	51.92682
6905	2	35.17396715	55.1212333	51.92682
6906	1	37.68639715	53.6706833	51.92682
6907	2	38.94260715	52.9454093	51.92682
6908	2	37.68639715	55.1212333	51.92682
6909	1	36.43017715	55.8465133	51.92682
6910	1	35.17396715	58.0223333	51.92682
6911	2	36.43017715	57.2970633	51.92682
6912	1	38.94260715	55.8465133	51.92682
6913	1	37.68639715	58.0223333	51.92682
6914	2	38.94260715	57.2970633	51.92682
6915	2	35.17396715	59.4728933	51.92682
6916	1	36.43017715	60.1981633	51.92682
6917	2	37.68639715	59.4728933	51.92682
6918	1	38.94260715	60.1981633	51.92682
6919	1	40.1988196	27.56061665	51.92682
6920	2	41.4550296	26.83534265	51.92682
6921	2	40.1988196	29.01116665	51.92682
6922	1	42.7112496	27.56061665	51.92682
6923	2	43.9674596	26.83534265	51.92682
6924	2	42.7112496	29.01116665	51.92682
6925	1	41.4550296	29.73644665	51.92682
6926	1	40.1988196	31.91226665	51.92682
6927	2	41.4550296	31.18699665	51.92682
6928	1	43.9674596	29.73644665	51.92682
6929	1	42.7112496	31.91226665	51.92682
6930	2	43.9674596	31.18699665	51.92682
6931	2	40.1988196	33.36282665	51.92682
6932	1	41.4550296	34.08809665	51.92682
6933	2	42.7112496	33.36282665	51.92682
6934	1	43.9674596	34.08809665	51.92682
6935	1	40.1988196	36.2639722	51.92682
6936	2	41.4550296	35.5386982	51.92682
6937	1	42.7112496	36.2639722	51.92682
6938	2	43.9674596	35.5386982	51.92682
6939	2	42.7112496	37.7145222	51.92682
6940	1	43.9674596	38.4398022	51.92682
6941	2	43.9674596	39.8903522	51.92682
6942	1	43.9674596	47.14315775	51.92682
6943	1	42.7112496	49.31897775	51.92682
6944	2	43.9674596	48.59370775	51.92682
6945	2	40.1988196	50.76953775	51.92682
6946	1	41.4550296	51.49480775	51.92682
6947	2	42.7112496	50.76953775	51.92682
6948	1	43.9674596	51.49480775	51.92682
6949	1	40.1988196	53.6706833	51.92682
6950	2	41.4550296	52.9454093	51.92682
6951	2	40.1988196	55.1212333	51.92682
6952	1	42.7112496	53.6706833	51.92682
6953	2	43.9674596	52.9454093	51.92682
6954	2	42.7112496	55.1212333	51.92682
6955	1	41.4550296	55.8465133	51.92682
6956	1	40.1988196	58.0223333	51.92682
6957	2	41.4550296	57.2970633	51.92682
6958	1	43.9674596	55.8465133	51.92682
6959	1	42.7112496	58.0223333	51.92682
6960	2	43.9674596	57.2970633	51.92682
6961	2	40.1988196	59.4728933	51.92682
6962	1	41.4550296	60.1981633	51.92682
6963	2	42.7112496	59.4728933	51.92682
6964	1	43.9674596	60.1981633	51.92682
6965	1	45.22367205	27.56061665	51.92682
6966	2	46.47988205	26.83534265	51.92682
6967	2	45.22367205	29.01116665	51.92682
6968	1	47.73610205	27.56061665	51.92682
6969	2	48.99231205	26.83534265	51.92682
6970	2	47.73610205	29.01116665	51.92682
6971	1	46.47988205	29.73644665	51.92682
6972	1	45.22367205	31.91226665	51.92682
6973	2	46.47988205	31.18699665	51.92682
6974	1	48.99231205	29.73644665	51.92682
6975	1	47.73610205	31.91226665	51.92682
6976	2	48.99231205	31.18699665	51.92682
6977	2	45.22367205	33.36282665	51.92682
6978	1	46.47988205	34.08809665	51.92682
6979	2	47.73610205	33.36282665	51.92682
6980	1	48.99231205	34.08809665	51.92682
6981	1	45.22367205	36.2639722	51.92682
6982	2	46.47988205	35.5386982	51.92682
6983	2	45.22367205	37.7145222	51.92682
6984	1	47.73610205	36.2639722	51.92682
6985	2	48.99231205	35.5386982	51.92682
6986	2	47.73610205	37.7145222	51.92682
6987	1	46.47988205	38.4398022	51.92682
6988	1	45.22367205	40.6156222	51.92682
6989	2	46.47988205	39.8903522	51.92682
6990	1	48.99231205	38.4398022	51.92682
6991	1	47.73610205	40.6156222	51.92682
6992	2	48.99231205	39.8903522	51.92682
6993	2	45.22367205	42.0661822	51.92682
6994	1	46.47988205	42.7914522	51.92682
6995	2	47.73610205	42.0661822	51.92682
6996	1	48.99231205	42.7914522	51.92682
6997	1	45.22367205	44.96732775	51.92682
6998	2	46.47988205	44.24205375	51.92682
6999	2	45.22367205	46.41787775	51.92682
7000	1	47.73610205	44.96732775	51.92682
7001	2	48.99231205	44.24205375	51.92682
7002	2	47.73610205	46.41787775	51.92682
7003	1	46.47988205	47.14315775	51.92682
7004	1	45.22367205	49.31897775	51.92682
7005	2	46.47988205	48.59370775	51.92682
7006	1	48.99231205	47.14315775	51.92682
7007	1	47.73610205	49.31897775	51.92682
7008	2	48.99231205	48.59370775	51.92682
7009	2	45.22367205	50.76953775	51.92682
7010	1	46.47988205	51.49480775	51.92682
7011	2	47.73610205	50.76953775	51.92682
7012	1	48.99231205	51.49480775	51.92682
7013	1	45.22367205	53.6706833	51.92682
7014	2	46.47988205	52.9454093	51.92682
7015	2	45.22367205	55.1212333	51.92682
7016	1	47.73610205	53.6706833	51.92682
7017	2	48.99231205	52.9454093	51.92682
7018	2	47.73610205	55.1212333	51.92682
7019	1	46.47988205	55.8465133	51.92682
7020	1	45.22367205	58.0223333	51.92682
7021	2	46.47988205	57.2970633	51.92682
7022	1	48.99231205	55.8465133	51.92682
7023	1	47.73610205	58.0223333	51.92682
7024	2	48.99231205	57.2970633	51.92682
7025	2	45.22367205	59.4728933	51.92682
7026	1	46.47988205	60.1981633	51.92682
7027	2	47.73610205	59.4728933	51.92682
7028	1	48.99231205	60.1981633	51.92682
7029	1	50.2485245	27.56061665	51.92682
7030	2	51.5047345	26.83534265	51.92682
7031	2	50.2485245	29.01116665	51.92682
7032	1	52.7609545	27.56061665	51.92682
7033	2	54.0171645	26.83534265	51.92682
7034	2	52.7609545	29.01116665	51.92682
7035	1	51.5047345	29.73644665	51.92682
7036	1	50.2485245	31.91226665	51.92682
7037	2	51.5047345	31.18699665	51.92682
7038	1	54.0171645	29.73644665	51.92682
7039	1	52.7609545	31.91226665	51.92682
7040	2	54.0171645	31.18699665	51.92682
7041	2	50.2485245	33.36282665	51.92682
7042	1	51.5047345	34.08809665	51.92682
7043	2	52.7609545	33.36282665	51.92682
7044	1	54.0171645	34.08809665	51.92682
7045	1	50.2485245	36.2639722	51.92682
7046	2	51.5047345	35.5386982	51.92682
7047	2	50.2485245	37.7145222	51.92682
7048	1	52.7609545	36.2639722	51.92682
7049	2	54.0171645	35.5386982	51.92682
7050	2	52.7609545	37.7145222	51.92682
7051	1	51.5047345	38.4398022	51.92682
7052	1	50.2485245	40.6156222	51.92682
7053	2	51.5047345	39.8903522	51.92682
7054	1	54.0171645	38.4398022	51.92682
7055	1	52.7609545	40.6156222	51.92682
7056	2	54.0171645	39.8903522	51.92682
7057	2	50.2485245	42.0661822	51.92682
7058	1	51.5047345	42.7914522	51.92682
7059	2	52.7609545	42.0661822	51.92682
7060	1	54.0171645	42.7914522	51.92682
7061	1	50.2485245	44.96732775	51.92682
7062	2	51.5047345	44.24205375	51.92682
7063	2	50.2485245	46.41787775	51.92682
7064	1	52.7609545	44.96732775	51.92682
7065	2	54.0171645	44.24205375	51.92682
7066	2	52.7609545	46.41787775	51.92682
7067	1	51.5047345	47.14315775	51.92682
7068	1	50.2485245	49.31897775	51.92682
7069	2	51.5047345	48.59370775	51.92682
7070	1	54.0171645	47.14315775	51.92682
7071	1	52.7609545	49.31897775	51.92682
7072	2	54.0171645	48.59370775	51.92682
7073	2	50.2485245	50.76953775	51.92682
7074	1	51.5047345	51.49480775	51.92682
7075	2	52.7609545	50.76953775	51.92682
7076	1	54.0171645	51.49480775	51.92682
7077	1	50.2485245	53.6706833	51.92682
7078	2	51.5047345	52.9454093	51.92682
7079	2	50.2485245	55.1212333	51.92682
7080	1	52.7609545	53.6706833	51.92682
7081	2	54.0171645	52.9454093	51.92682
7082	2	52.7609545	55.1212333	51.92682
7083	1	51.5047345	55.8465133	51.92682
7084	1	50.2485245	58.0223333	51.92682
7085	2	51.5047345	57.2970633	51.92682
7086	1	54.0171645	55.8465133	51.92682
7087	1	52.7609545	58.0223333	51.92682
7088	2	54.0171645	57.2970633	51.92682
7089	2	50.2485245	59.4728933	51.92682
7090	1	51.5047345	60.1981633	51.92682
7091	2	52.7609545	59.4728933	51.92682
7092	1	54.0171645	60.1981633	51.92682
7093	1	-50.2485245	62.37403885	51.92682
7094	2	-48.9923145	61.64876485	51.92682
7095	2	-50.2485245	63.82458885	51.92682
7096	1	-47.7360945	62.37403885	51.92682
7097	2	-46.4798845	61.64876485	51.92682
7098	2	-47.7360945	63.82458885	51.92682
7099	1	-48.9923145	64.54986885	51.92682
7100	1	-50.2485245	66.72568885	51.92682
7101	2	-48.9923145	66.00041885	51.92682
7102	1	-46.4798845	64.54986885	51.92682
7103	1	-47.7360945	66.72568885	51.92682
7104	2	-46.4798845	66.00041885	51.92682
7105	2	-50.2485245	68.17624885	51.92682
7106	1	-48.9923145	68.90151885	51.92682
7107	2	-47.7360945	68.17624885	51.92682
7108	1	-46.4798845	68.90151885	51.92682
7109	1	-50.2485245	71.0773944	51.92682
7110	2	-48.9923145	70.3521204	51.92682
7111	2	-50.2485245	72.5279444	51.92682
7112	1	-47.7360945	71.0773944	51.92682
7113	2	-46.4798845	70.3521204	51.92682
7114	2	-47.7360945	72.5279444	51.92682
7115	1	-48.9923145	73.2532244	51.92682
7116	1	-50.2485245	75.4290444	51.92682
7117	2	-48.9923145	74.7037744	51.92682
7118	1	-46.4798845	73.2532244	51.92682
7119	1	-47.7360945	75.4290444	51.92682
7120	2	-46.4798845	74.7037744	51.92682
7121	2	-50.2485245	76.8796044	51.92682
7122	1	-48.9923145	77.6048744	51.92682
7123	2	-47.7360945	76.8796044	51.92682
7124	1	-46.4798845	77.6048744	51.92682
7125	1	-50.2485245	79.78074995	51.92682
7126	2	-48.9923145	79.05547595	51.92682
7127	2	-50.2485245	81.23129995	51.92682
7128	1	-47.7360945	79.78074995	51.92682
7129	2	-46.4798845	79.05547595	51.92682
7130	2	-47.7360945	81.23129995	51.92682
7131	1	-48.9923145	81.95657995	51.92682
7132	1	-50.2485245	84.13239995	51.92682
7133	2	-48.9923145	83.40712995	51.92682
7134	1	-46.4798845	81.95657995	51.92682
7135	1	-47.7360945	84.13239995	51.92682
7136	2	-46.4798845	83.40712995	51.92682
7137	2	-50.2485245	85.58295995	51.92682
7138	1	-48.9923145	86.30822995	51.92682
7139	2	-47.7360945	85.58295995	51.92682
7140	1	-46.4798845	86.30822995	51.92682
7141	1	-50.2485245	88.4841055	51.92682
7142	2	-48.9923145	87.7588315	51.92682
7143	2	-50.2485245	89.9346555	51.92682
7144	1	-47.7360945	88.4841055	51.92682
7145	2	-46.4798845	87.7588315	51.92682
7146	2	-47.7360945	89.9346555	51.92682
7147	1	-48.9923145	90.6599355	51.92682
7148	1	-50.2485245	92.8357555	51.92682
7149	2	-48.9923145	92.1104855	51.92682
7150	1	-46.4798845	90.6599355	51.92682
7151	1	-47.7360945	92.8357555	51.92682
7152	2	-46.4798845	92.1104855	51.92682
7153	2	-50.2485245	94.2863155	51.92682
7154	1	-48.9923145	95.0115855	51.92682
7155	2	-47.7360945	94.2863155	51.92682
7156	1	-46.4798845	95.0115855	51.92682
7157	1	-45.22367205	62.37403885	51.92682
7158	2	-43.96746205	61.64876485	51.92682
7159	2	-45.22367205	63.82458885	51.92682
7160	1	-42.71124205	62.37403885	51.92682
7161	2	-41.45503205	61.64876485	51.92682
7162	2	-42.71124205	63.82458885	51.92682
7163	1	-43.96746205	64.54986885	51.92682
7164	1	-45.22367205	66.72568885	51.92682
7165	2	-43.96746205	66.00041885	51.92682
7166	1	-41.45503205	64.54986885	51.92682
7167	1	-42.71124205	66.72568885	51.92682
7168	2	-41.45503205	66.00041885	51.92682
7169	2	-45.22367205	68.17624885	51.92682
7170	1	-43.96746205	68.90151885	51.92682
7171	2	-42.71124205	68.17624885	51.92682
7172	1	-41.45503205	68.90151885	51.92682
7173	1	-45.22367205	71.0773944	51.92682
7174	2	-43.96746205	70.3521204	51.92682
7175	2	-45.22367205	72.5279444	51.92682
7176	1	-42.71124205	71.0773944	51.92682
7177	2	-41.45503205	70.3521204	51.92682
7178	2	-42.71124205	72.5279444	51.92682
7179	1	-43.96746205	73.2532244	51.92682
7180	1	-45.22367205	75.4290444	51.92682
7181	2	-43.96746205	74.7037744	51.92682
7182	1	-41.45503205	73.2532244	51.92682
7183	1	-42.71124205	75.4290444	51.92682
7184	2	-41.45503205	74.7037744	51.92682
7185	2	-45.22367205	76.8796044	51.92682
7186	1	-43.96746205	77.6048744	51.92682
7187	2	-42.71124205	76.8796044	51.92682
7188	1	-41.45503205	77.6048744	51.92682
7189	1	-45.22367205	79.78074995	51.92682
7190	2	-43.96746205	79.05547595	51.92682
7191	2	-45.22367205	81.23129995	51.92682
7192	1	-42.71124205	79.78074995	51.92682
7193	2	-41.45503205	79.05547595	51.92682
7194	2	-42.71124205	81.23129995	51.92682
7195	1	-43.96746205	81.95657995	51.92682
7196	1	-45.22367205	84.13239995	51.92682
7197	2	-43.96746205	83.40712995	51.92682
7198	1	-41.45503205	81.95657995	51.92682
7199	1	-42.71124205	84.13239995	51.92682
7200	2	-41.45503205	83.40712995	51.92682
7201	2	-45.22367205	85.58295995	51.92682
7202	1	-43.96746205	86.30822995	51.92682
7203	2	-42.71124205	85.58295995	51.92682
7204	1	-41.45503205	86.30822995	51.92682
7205	1	-45.22367205	88.4841055	51.92682
7206	2	-43.96746205	87.7588315	51.92682
7207	2	-45.22367205	89.9346555	51.92682
7208	1	-42.71124205	88.4841055	51.92682
7209	2	-41.45503205	87.7588315	51.92682
7210	2	-42.71124205	89.9346555	51.92682
7211	1	-43.96746205	90.6599355	51.92682
7212	1	-45.22367205	92.8357555	51.92682
7213	2	-43.96746205	92.1104855	51.92682
7214	1	-41.45503205	90.6599355	51.92682
7215	1	-42.71124205	92.8357555	51.92682
7216	2	-41.45503205	92.1104855	51.92682
7217	2	-45.22367205	94.2863155	51.92682
7218	1	-43.96746205	95.0115855	51.92682
7219	2	-42.71124205	94.2863155	51.92682
7220	1	-41.45503205	95.0115855	51.92682
7221	1	-40.1988196	62.37403885	51.92682
7222	2	-38.9426096	61.64876485	51.92682
7223	2	-40.1988196	63.82458885	51.92682
7224	1	-37.6863896	62.37403885	51.92682
7225	2	-36.4301796	61.64876485	51.92682
7226	2	-37.6863896	63.82458885	51.92682
7227	1	-38.9426096	64.54986885	51.92682
7228	1	-40.1988196	66.72568885	51.92682
7229	2	-38.9426096	66.00041885	51.92682
7230	1	-36.4301796	64.54986885	51.92682
7231	1	-37.6863896	66.72568885	51.92682
7232	2	-36.4301796	66.00041885	51.92682
7233	2	-40.1988196	68.17624885	51.92682
7234	1	-38.9426096	68.90151885	51.92682
7235	2	-37.6863896	68.17624885	51.92682
7236	1	-36.4301796	68.90151885	51.92682
7237	1	-40.1988196	71.0773944	51.92682
7238	2	-38.9426096	70.3521204	51.92682
7239	2	-40.1988196	72.5279444	51.92682
7240	1	-37.6863896	71.0773944	51.92682
7241	2	-36.4301796	70.3521204	51.92682
7242	2	-37.6863896	72.5279444	51.92682
7243	1	-38.9426096	73.2532244	51.92682
7244	1	-40.1988196	75.4290444	51.92682
7245	2	-38.9426096	74.7037744	51.92682
7246	2	-40.1988196	76.8796044	51.92682
7247	1	-40.1988196	79.78074995	51.92682
7248	2	-40.1988196	81.23129995	51.92682
7249	1	-38.9426096	81.95657995	51.92682
7250	1	-40.1988196	84.13239995	51.92682
7251	2	-38.9426096	83.40712995	51.92682
7252	1	-37.6863896	84.13239995	51.92682
7253	2	-40.1988196	85.58295995	51.92682
7254	1	-38.9426096	86.30822995	51.92682
7255	2	-37.6863896	85.58295995	51.92682
7256	1	-36.4301796	86.30822995	51.92682
7257	1	-40.1988196	88.4841055	51.92682
7258	2	-38.9426096	87.7588315	51.92682
7259	2	-40.1988196	89.9346555	51.92682
7260	1	-37.6863896	88.4841055	51.92682
7261	2	-36.4301796	87.7588315	51.92682
7262	2	-37.6863896	89.9346555	51.92682
7263	1	-38.9426096	90.6599355	51.92682
7264	1	-40.1988196	92.8357555	51.92682
7265	2	-38.9426096	92.1104855	51.92682
7266	1	-36.4301796	90.6599355	51.92682
7267	1	-37.6863896	92.8357555	51.92682
7268	2	-36.4301796	92.1104855	51.92682
7269	2	-40.1988196	94.2863155	51.92682
7270	1	-38.9426096	95.0115855	51.92682
7271	2	-37.6863896	94.2863155	51.92682
7272	1	-36.4301796	95.0115855	51.92682
7273	1	-35.17396715	62.37403885	51.92682
7274	2	-33.91775715	61.64876485	51.92682
7275	2	-35.17396715	63.82458885	51.92682
7276	1	-32.66153715	62.37403885	51.92682
7277	2	-31.40532715	61.64876485	51.92682
7278	2	-32.66153715	63.82458885	51.92682
7279	1	-33.91775715	64.54986885	51.92682
7280	1	-35.17396715	66.72568885	51.92682
7281	2	-33.91775715	66.00041885	51.92682
7282	1	-31.40532715	64.54986885	51.92682
7283	1	-32.66153715	66.72568885	51.92682
7284	2	-31.40532715	66.00041885	51.92682
7285	2	-35.17396715	68.17624885	51.92682
7286	1	-33.91775715	68.90151885	51.92682
7287	2	-32.66153715	68.17624885	51.92682
7288	1	-31.40532715	68.90151885	51.92682
7289	1	-35.17396715	71.0773944	51.92682
7290	2	-33.91775715	70.3521204	51.92682
7291	1	-32.66153715	71.0773944	51.92682
7292	2	-31.40532715	70.3521204	51.92682
7293	2	-35.17396715	85.58295995	51.92682
7294	1	-33.91775715	86.30822995	51.92682
7295	2	-32.66153715	85.58295995	51.92682
7296	1	-31.40532715	86.30822995	51.92682
7297	1	-35.17396715	88.4841055	51.92682
7298	2	-33.91775715	87.7588315	51.92682
7299	2	-35.17396715	89.9346555	51.92682
7300	1	-32.66153715	88.4841055	51.92682
7301	2	-31.40532715	87.7588315	51.92682
7302	2	-32.66153715	89.9346555	51.92682
7303	1	-33.91775715	90.6599355	51.92682
7304	1	-35.17396715	92.8357555	51.92682
7305	2	-33.91775715	92.1104855	51.92682
7306	1	-31.40532715	90.6599355	51.92682
7307	1	-32.66153715	92.8357555	51.92682
7308	2	-31.40532715	92.1104855	51.92682
7309	2	-35.17396715	94.2863155	51.92682
7310	1	-33.91775715	95.0115855	51.92682
7311	2	-32.66153715	94.2863155	51.92682
7312	1	-31.40532715	95.0115855	51.92682
7313	1	-30.1491147	62.37403885	51.92682
7314	2	-28.8929047	61.64876485	51.92682
7315	2	-30.1491147	63.82458885	51.92682
7316	1	-27.6366847	62.37403885	51.92682
7317	2	-26.3804747	61.64876485	51.92682
7318	2	-27.6366847	63.82458885	51.92682
7319	1	-28.8929047	64.54986885	51.92682
7320	1	-30.1491147	66.72568885	51.92682
7321	2	-28.8929047	66.00041885	51.92682
7322	1	-26.3804747	64.54986885	51.92682
7323	1	-27.6366847	66.72568885	51.92682
7324	2	-26.3804747	66.00041885	51.92682
7325	2	-30.1491147	68.17624885	51.92682
7326	1	-28.8929047	68.90151885	51.92682
7327	2	-27.6366847	68.17624885	51.92682
7328	1	-26.3804747	68.90151885	51.92682
7329	1	-30.1491147	71.0773944	51.92682
7330	2	-28.8929047	70.3521204	51.92682
7331	1	-27.6366847	71.0773944	51.92682
7332	2	-26.3804747	70.3521204	51.92682
7333	2	-27.6366847	72.5279444	51.92682
7334	1	-26.3804747	73.2532244	51.92682
7335	2	-26.3804747	74.7037744	51.92682
7336	1	-26.3804747	81.95657995	51.92682
7337	1	-27.6366847	84.13239995	51.92682
7338	2	-26.3804747	83.40712995	51.92682
7339	2	-30.1491147	85.58295995	51.92682
7340	1	-28.8929047	86.30822995	51.92682
7341	2	-27.6366847	85.58295995	51.92682
7342	1	-26.3804747	86.30822995	51.92682
7343	1	-30.1491147	88.4841055	51.92682
7344	2	-28.8929047	87.7588315	51.92682
7345	2	-30.1491147	89.9346555	51.92682
7346	1	-27.6366847	88.4841055	51.92682
7347	2	-26.3804747	87.7588315	51.92682
7348	2	-27.6366847	89.9346555	51.92682
7349	1	-28.8929047	90.6599355	51.92682
7350	1	-30.1491147	92.8357555	51.92682
7351	2	-28.8929047	92.1104855	51.92682
7352	1	-26.3804747	90.6599355	51.92682
7353	1	-27.6366847	92.8357555	51.92682
7354	2	-26.3804747	92.1104855	51.92682
7355	2	-30.1491147	94.2863155	51.92682
7356	1	-28.8929047	95.0115855	51.92682
7357	2	-27.6366847	94.2863155	51.92682
7358	1	-26.3804747	95.0115855	51.92682
7359	1	-25.12426225	62.37403885	51.92682
7360	2	-23.86805225	61.64876485	51.92682
7361	2	-25.12426225	63.82458885	51.92682
7362	1	-22.61183225	62.37403885	51.92682
7363	2	-21.35562225	61.64876485	51.92682
7364	2	-22.61183225	63.82458885	51.92682
7365	1	-23.86805225	64.54986885	51.92682
7366	1	-25.12426225	66.72568885	51.92682
7367	2	-23.86805225	66.00041885	51.92682
7368	1	-21.35562225	64.54986885	51.92682
7369	1	-22.61183225	66.72568885	51.92682
7370	2	-21.35562225	66.00041885	51.92682
7371	2	-25.12426225	68.17624885	51.92682
7372	1	-23.86805225	68.90151885	51.92682
7373	2	-22.61183225	68.17624885	51.92682
7374	1	-21.35562225	68.90151885	51.92682
7375	1	-25.12426225	71.0773944	51.92682
7376	2	-23.86805225	70.3521204	51.92682
7377	2	-25.12426225	72.5279444	51.92682
7378	1	-22.61183225	71.0773944	51.92682
7379	2	-21.35562225	70.3521204	51.92682
7380	2	-22.61183225	72.5279444	51.92682
7381	1	-23.86805225	73.2532244	51.92682
7382	1	-25.12426225	75.4290444	51.92682
7383	2	-23.86805225	74.7037744	51.92682
7384	1	-21.35562225	73.2532244	51.92682
7385	1	-22.61183225	75.4290444	51.92682
7386	2	-21.35562225	74.7037744	51.92682
7387	2	-25.12426225	76.8796044	51.92682
7388	1	-23.86805225	77.6048744	51.92682
7389	2	-22.61183225	76.8796044	51.92682
7390	1	-21.35562225	77.6048744	51.92682
7391	1	-25.12426225	79.78074995	51.92682
7392	2	-23.86805225	79.05547595	51.92682
7393	2	-25.12426225	81.23129995	51.92682
7394	1	-22.61183225	79.78074995	51.92682
7395	2	-21.35562225	79.05547595	51.92682
7396	2	-22.61183225	81.23129995	51.92682
7397	1	-23.86805225	81.95657995	51.92682
7398	1	-25.12426225	84.13239995	51.92682
7399	2	-23.86805225	83.40712995	51.92682
7400	1	-21.35562225	81.95657995	51.92682
7401	1	-22.61183225	84.13239995	51.92682
7402	2	-21.35562225	83.40712995	51.92682
7403	2	-25.12426225	85.58295995	51.92682
7404	1	-23.86805225	86.30822995	51.92682
7405	2	-22.61183225	85.58295995	51.92682
7406	1	-21.35562225	86.30822995	51.92682
7407	1	-25.12426225	88.4841055	51.92682
7408	2	-23.86805225	87.7588315	51.92682
7409	2	-25.12426225	89.9346555	51.92682
7410	1	-22.61183225	88.4841055	51.92682
7411	2	-21.35562225	87.7588315	51.92682
7412	2	-22.61183225	89.9346555	51.92682
7413	1	-23.86805225	90.6599355	51.92682
7414	1	-25.12426225	92.8357555	51.92682
7415	2	-23.86805225	92.1104855	51.92682
7416	1	-21.35562225	90.6599355	51.92682
7417	1	-22.61183225	92.8357555	51.92682
7418	2	-21.35562225	92.1104855	51.92682
7419	2	-25.12426225	94.2863155	51.92682
7420	1	-23.86805225	95.0115855	51.92682
7421	2	-22.61183225	94.2863155	51.92682
7422	1	-21.35562225	95.0115855	51.92682
7423	1	-20.0994098	62.37403885	51.92682
7424	2	-18.8431998	61.64876485	51.92682
7425	2	-20.0994098	63.82458885	51.92682
7426	1	-17.5869798	62.37403885	51.92682
7427	2	-16.3307698	61.64876485	51.92682
7428	2	-17.5869798	63.82458885	51.92682
7429	1	-18.8431998	64.54986885	51.92682
7430	1	-20.0994098	66.72568885	51.92682
7431	2	-18.8431998	66.00041885	51.92682
7432	1	-16.3307698	64.54986885	51.92682
7433	1	-17.5869798	66.72568885	51.92682
7434	2	-16.3307698	66.00041885	51.92682
7435	2	-20.0994098	68.17624885	51.92682
7436	1	-18.8431998	68.90151885	51.92682
7437	2	-17.5869798	68.17624885	51.92682
7438	1	-16.3307698	68.90151885	51.92682
7439	1	-20.0994098	71.0773944	51.92682
7440	2	-18.8431998	70.3521204	51.92682
7441	2	-20.0994098	72.5279444	51.92682
7442	1	-17.5869798	71.0773944	51.92682
7443	2	-16.3307698	70.3521204	51.92682
7444	2	-17.5869798	72.5279444	51.92682
7445	1	-18.8431998	73.2532244	51.92682
7446	1	-20.0994098	75.4290444	51.92682
7447	2	-18.8431998	74.7037744	51.92682
7448	1	-16.3307698	73.2532244	51.92682
7449	1	-17.5869798	75.4290444	51.92682
7450	2	-16.3307698	74.7037744	51.92682
7451	2	-20.0994098	76.8796044	51.92682
7452	1	-18.8431998	77.6048744	51.92682
7453	2	-17.5869798	76.8796044	51.92682
7454	1	-16.3307698	77.6048744	51.92682
7455	1	-20.0994098	79.78074995	51.92682
7456	2	-18.8431998	79.05547595	51.92682
7457	2	-20.0994098	81.23129995	51.92682
7458	1	-17.5869798	79.78074995	51.92682
7459	2	-16.3307698	79.05547595	51.92682
7460	2	-17.5869798	81.23129995	51.92682
7461	1	-18.8431998	81.95657995	51.92682
7462	1	-20.0994098	84.13239995	51.92682
7463	2	-18.8431998	83.40712995	51.92682
7464	1	-16.3307698	81.95657995	51.92682
7465	1	-17.5869798	84.13239995	51.92682
7466	2	-16.3307698	83.40712995	51.92682
7467	2	-20.0994098	85.58295995	51.92682
7468	1	-18.8431998	86.30822995	51.92682
7469	2	-17.5869798	85.58295995	51.92682
7470	1	-16.3307698	86.30822995	51.92682
7471	1	-20.0994098	88.4841055	51.92682
7472	2	-18.8431998	87.7588315	51.92682
7473	2	-20.0994098	89.9346555	51.92682
7474	1	-17.5869798	88.4841055	51.92682
7475	2	-16.3307698	87.7588315	51.92682
7476	2	-17.5869798	89.9346555	51.92682
7477	1	-18.8431998	90.6599355	51.92682
7478	1	-20.0994098	92.8357555	51.92682
7479	2	-18.8431998	92.1104855	51.92682
7480	1	-16.3307698	90.6599355	51.92682
7481	1	-17.5869798	92.8357555	51.92682
7482	2	-16.3307698	92.1104855	51.92682
7483	2	-20.0994098	94.2863155	51.92682
7484	1	-18.8431998	95.0115855	51.92682
7485	2	-17.5869798	94.2863155	51.92682
7486	1	-16.3307698	95.0115855	51.92682
7487	1	-50.2485245	97.18746105	51.92682
7488	2	-48.9923145	96.46218705	51.92682
7489	2	-50.2485245	98.63801105	51.92682
7490	1	-47.7360945	97.18746105	51.92682
7491	2	-46.4798845	96.46218705	51.92682
7492	2	-47.7360945	98.63801105	51.92682
7493	1	-48.9923145	99.36329105	51.92682
7494	1	-50.2485245	101.5391111	51.92682
7495	2	-48.9923145	100.8138411	51.92682
7496	1	-46.4798845	99.36329105	51.92682
7497	1	-47.7360945	101.5391111	51.92682
7498	2	-46.4798845	100.8138411	51.92682
7499	2	-50.2485245	102.9896711	51.92682
7500	1	-48.9923145	103.7149411	51.92682
7501	2	-47.7360945	102.9896711	51.92682
7502	1	-46.4798845	103.7149411	51.92682
7503	1	-50.2485245	105.8908166	51.92682
7504	2	-48.9923145	105.1655426	51.92682
7505	2	-50.2485245	107.3413666	51.92682
7506	1	-47.7360945	105.8908166	51.92682
7507	2	-46.4798845	105.1655426	51.92682
7508	2	-47.7360945	107.3413666	51.92682
7509	1	-48.9923145	108.0666466	51.92682
7510	1	-50.2485245	110.2424666	51.92682
7511	2	-48.9923145	109.5171966	51.92682
7512	1	-46.4798845	108.0666466	51.92682
7513	1	-47.7360945	110.2424666	51.92682
7514	2	-46.4798845	109.5171966	51.92682
7515	2	-50.2485245	111.6930266	51.92682
7516	1	-48.9923145	112.4182966	51.92682
7517	2	-47.7360945	111.6930266	51.92682
7518	1	-46.4798845	112.4182966	51.92682
7519	1	-50.2485245	114.5941722	51.92682
7520	2	-48.9923145	113.8688982	51.92682
7521	2	-50.2485245	116.0447222	51.92682
7522	1	-47.7360945	114.5941722	51.92682
7523	2	-46.4798845	113.8688982	51.92682
7524	2	-47.7360945	116.0447222	51.92682
7525	1	-48.9923145	116.7700022	51.92682
7526	1	-50.2485245	118.9458222	51.92682
7527	2	-48.9923145	118.2205522	51.92682
7528	1	-46.4798845	116.7700022	51.92682
7529	1	-47.7360945	118.9458222	51.92682
7530	2	-46.4798845	118.2205522	51.92682
7531	2	-50.2485245	120.3963822	51.92682
7532	1	-48.9923145	121.1216522	51.92682
7533	2	-47.7360945	120.3963822	51.92682
7534	1	-46.4798845	121.1216522	51.92682
7535	1	-50.2485245	123.2975277	51.92682
7536	2	-48.9923145	122.5722537	51.92682
7537	2	-50.2485245	124.7480777	51.92682
7538	1	-47.7360945	123.2975277	51.92682
7539	2	-46.4798845	122.5722537	51.92682
7540	2	-47.7360945	124.7480777	51.92682
7541	1	-48.9923145	125.4733577	51.92682
7542	1	-50.2485245	127.6491777	51.92682
7543	2	-48.9923145	126.9239077	51.92682
7544	1	-46.4798845	125.4733577	51.92682
7545	1	-47.7360945	127.6491777	51.92682
7546	2	-46.4798845	126.9239077	51.92682
7547	2	-50.2485245	129.0997377	51.92682
7548	1	-48.9923145	129.8250077	51.92682
7549	2	-47.7360945	129.0997377	51.92682
7550	1	-46.4798845	129.8250077	51.92682
7551	1	-45.22367205	97.18746105	51.92682
7552	2	-43.96746205	96.46218705	51.92682
7553	2	-45.22367205	98.63801105	51.92682
7554	1	-42.71124205	97.18746105	51.92682
7555	2	-41.45503205	96.46218705	51.92682
7556	2	-42.71124205	98.63801105	51.92682
7557	1	-43.96746205	99.36329105	51.92682
7558	1	-45.22367205	101.5391111	51.92682
7559	2	-43.96746205	100.8138411	51.92682
7560	1	-41.45503205	99.36329105	51.92682
7561	1	-42.71124205	101.5391111	51.92682
7562	2	-41.45503205	100.8138411	51.92682
7563	2	-45.22367205	102.9896711	51.92682
7564	1	-43.96746205	103.7149411	51.92682
7565	2	-42.71124205	102.9896711	51.92682
7566	1	-41.45503205	103.7149411	51.92682
7567	1	-45.22367205	105.8908166	51.92682
7568	2	-43.96746205	105.1655426	51.92682
7569	2	-45.22367205	107.3413666	51.92682
7570	1	-42.71124205	105.8908166	51.92682
7571	2	-41.45503205	105.1655426	51.92682
7572	2	-42.71124205	107.3413666	51.92682
7573	1	-43.96746205	108.0666466	51.92682
7574	1	-45.22367205	110.2424666	51.92682
7575	2	-43.96746205	109.5171966	51.92682
7576	1	-41.45503205	108.0666466	51.92682
7577	1	-42.71124205	110.2424666	51.92682
7578	2	-41.45503205	109.5171966	51.92682
7579	2	-45.22367205	111.6930266	51.92682
7580	1	-43.96746205	112.4182966	51.92682
7581	2	-42.71124205	111.6930266	51.92682
7582	1	-41.45503205	112.4182966	51.92682
7583	1	-45.22367205	114.5941722	51.92682
7584	2	-43.96746205	113.8688982	51.92682
7585	2	-45.22367205	116.0447222	51.92682
7586	1	-42.71124205	114.5941722	51.92682
7587	2	-41.45503205	113.8688982	51.92682
7588	2	-42.71124205	116.0447222	51.92682
7589	1	-43.96746205	116.7700022	51.92682
7590	1	-45.22367205	118.9458222	51.92682
7591	2	-43.96746205	118.2205522	51.92682
7592	1	-41.45503205	116.7700022	51.92682
7593	1	-42.71124205	118.9458222	51.92682
7594	2	-41.45503205	118.2205522	51.92682
7595	2	-45.22367205	120.3963822	51.92682
7596	1	-43.96746205	121.1216522	51.92682
7597	2	-42.71124205	120.3963822	51.92682
7598	1	-41.45503205	121.1216522	51.92682
7599	1	-45.22367205	123.2975277	51.92682
7600	2	-43.96746205	122.5722537	51.92682
7601	2	-45.22367205	124.7480777	51.92682
7602	1	-42.71124205	123.2975277	51.92682
7603	2	-41.45503205	122.5722537	51.92682
7604	2	-42.71124205	124.7480777	51.92682
7605	1	-43.96746205	125.4733577	51.92682
7606	1	-45.22367205	127.6491777	51.92682
7607	2	-43.96746205	126.9239077	51.92682
7608	1	-41.45503205	125.4733577	51.92682
7609	1	-42.71124205	127.6491777	51.92682
7610	2	-41.45503205	126.9239077	51.92682
7611	2	-45.22367205	129.0997377	51.92682
7612	1	-43.96746205	129.8250077	51.92682
7613	2	-42.71124205	129.0997377	51.92682
7614	1	-41.45503205	129.8250077	51.92682
7615	1	-40.1988196	97.18746105	51.92682
7616	2	-38.9426096	96.46218705	51.92682
7617	2	-40.1988196	98.63801105	51.92682
7618	1	-37.6863896	97.18746105	51.92682
7619	2	-36.4301796	96.46218705	51.92682
7620	2	-37.6863896	98.63801105	51.92682
7621	1	-38.9426096	99.36329105	51.92682
7622	1	-40.1988196	101.5391111	51.92682
7623	2	-38.9426096	100.8138411	51.92682
7624	1	-36.4301796	99.36329105	51.92682
7625	1	-37.6863896	101.5391111	51.92682
7626	2	-36.4301796	100.8138411	51.92682
7627	2	-40.1988196	102.9896711	51.92682
7628	1	-38.9426096	103.7149411	51.92682
7629	2	-37.6863896	102.9896711	51.92682
7630	1	-36.4301796	103.7149411	51.92682
7631	1	-40.1988196	105.8908166	51.92682
7632	2	-38.9426096	105.1655426	51.92682
7633	2	-40.1988196	107.3413666	51.92682
7634	1	-37.6863896	105.8908166	51.92682
7635	2	-36.4301796	105.1655426	51.92682
7636	2	-37.6863896	107.3413666	51.92682
7637	1	-38.9426096	108.0666466	51.92682
7638	1	-40.1988196	110.2424666	51.92682
7639	2	-38.9426096	109.5171966	51.92682
7640	2	-40.1988196	111.6930266	51.92682
7641	1	-40.1988196	114.5941722	51.92682
7642	2	-40.1988196	116.0447222	51.92682
7643	1	-38.9426096	116.7700022	51.92682
7644	1	-40.1988196	118.9458222	51.92682
7645	2	-38.9426096	118.2205522	51.92682
7646	1	-37.6863896	118.9458222	51.92682
7647	2	-40.1988196	120.3963822	51.92682
7648	1	-38.9426096	121.1216522	51.92682
7649	2	-37.6863896	120.3963822	51.92682
7650	1	-36.4301796	121.1216522	51.92682
7651	1	-40.1988196	123.2975277	51.92682
7652	2	-38.9426096	122.5722537	51.92682
7653	2	-40.1988196	124.7480777	51.92682
7654	1	-37.6863896	123.2975277	51.92682
7655	2	-36.4301796	122.5722537	51.92682
7656	2	-37.6863896	124.7480777	51.92682
7657	1	-38.9426096	125.4733577	51.92682
7658	1	-40.1988196	127.6491777	51.92682
7659	2	-38.9426096	126.9239077	51.92682
7660	1	-36.4301796	125.4733577	51.92682
7661	1	-37.6863896	127.6491777	51.92682
7662	2	-36.4301796	126.9239077	51.92682
7663	2	-40.1988196	129.0997377	51.92682
7664	1	-38.9426096	129.8250077	51.92682
7665	2	-37.6863896	129.0997377	51.92682
7666	1	-36.4301796	129.8250077	51.92682
7667	1	-35.17396715	97.18746105	51.92682
7668	2	-33.91775715	96.46218705	51.92682
7669	2	-35.17396715	98.63801105	51.92682
7670	1	-32.66153715	97.18746105	51.92682
7671	2	-31.40532715	96.46218705	51.92682
7672	2	-32.66153715	98.63801105	51.92682
7673	1	-33.91775715	99.36329105	51.92682
7674	1	-35.17396715	101.5391111	51.92682
7675	2	-33.91775715	100.8138411	51.92682
7676	1	-31.40532715	99.36329105	51.92682
7677	1	-32.66153715	101.5391111	51.92682
7678	2	-31.40532715	100.8138411	51.92682
7679	2	-35.17396715	102.9896711	51.92682
7680	1	-33.91775715	103.7149411	51.92682
7681	2	-32.66153715	102.9896711	51.92682
7682	1	-31.40532715	103.7149411	51.92682
7683	1	-35.17396715	105.8908166	51.92682
7684	2	-33.91775715	105.1655426	51.92682
7685	1	-32.66153715	105.8908166	51.92682
7686	2	-31.40532715	105.1655426	51.92682
7687	2	-35.17396715	120.3963822	51.92682
7688	1	-33.91775715	121.1216522	51.92682
7689	2	-32.66153715	120.3963822	51.92682
7690	1	-31.40532715	121.1216522	51.92682
7691	1	-35.17396715	123.2975277	51.92682
7692	2	-33.91775715	122.5722537	51.92682
7693	2	-35.17396715	124.7480777	51.92682
7694	1	-32.66153715	123.2975277	51.92682
7695	2	-31.40532715	122.5722537	51.92682
7696	2	-32.66153715	124.7480777	51.92682
7697	1	-33.91775715	125.4733577	51.92682
7698	1	-35.17396715	127.6491777	51.92682
7699	2	-33.91775715	126.9239077	51.92682
7700	1	-31.40532715	125.4733577	51.92682
7701	1	-32.66153715	127.6491777	51.92682
7702	2	-31.40532715	126.9239077	51.92682
7703	2	-35.17396715	129.0997377	51.92682
7704	1	-33.91775715	129.8250077	51.92682
7705	2	-32.66153715	129.0997377	51.92682
7706	1	-31.40532715	129.8250077	51.92682
7707	1	-30.1491147	97.18746105	51.92682
7708	2	-28.8929047	96.46218705	51.92682
7709	2	-30.1491147	98.63801105	51.92682
7710	1	-27.6366847	97.18746105	51.92682
7711	2	-26.3804747	96.46218705	51.92682
7712	2	-27.6366847	98.63801105	51.92682
7713	1	-28.8929047	99.36329105	51.92682
7714	1	-30.1491147	101.5391111	51.92682
7715	2	-28.8929047	100.8138411	51.92682
7716	1	-26.3804747	99.36329105	51.92682
7717	1	-27.6366847	101.5391111	51.92682
7718	2	-26.3804747	100.8138411	51.92682
7719	2	-30.1491147	102.9896711	51.92682
7720	1	-28.8929047	103.7149411	51.92682
7721	2	-27.6366847	102.9896711	51.92682
7722	1	-26.3804747	103.7149411	51.92682
7723	1	-30.1491147	105.8908166	51.92682
7724	2	-28.8929047	105.1655426	51.92682
7725	1	-27.6366847	105.8908166	51.92682
7726	2	-26.3804747	105.1655426	51.92682
7727	2	-27.6366847	107.3413666	51.92682
7728	1	-26.3804747	108.0666466	51.92682
7729	2	-26.3804747	109.5171966	51.92682
7730	1	-26.3804747	116.7700022	51.92682
7731	1	-27.6366847	118.9458222	51.92682
7732	2	-26.3804747	118.2205522	51.92682
7733	2	-30.1491147	120.3963822	51.92682
7734	1	-28.8929047	121.1216522	51.92682
7735	2	-27.6366847	120.3963822	51.92682
7736	1	-26.3804747	121.1216522	51.92682
7737	1	-30.1491147	123.2975277	51.92682
7738	2	-28.8929047	122.5722537	51.92682
7739	2	-30.1491147	124.7480777	51.92682
7740	1	-27.6366847	123.2975277	51.92682
7741	2	-26.3804747	122.5722537	51.92682
7742	2	-27.6366847	124.7480777	51.92682
7743	1	-28.8929047	125.4733577	51.92682
7744	1	-30.1491147	127.6491777	51.92682
7745	2	-28.8929047	126.9239077	51.92682
7746	1	-26.3804747	125.4733577	51.92682
7747	1	-27.6366847	127.6491777	51.92682
7748	2	-26.3804747	126.9239077	51.92682
7749	2	-30.1491147	129.0997377	51.92682
7750	1	-28.8929047	129.8250077	51.92682
7751	2	-27.6366847	129.0997377	51.92682
7752	1	-26.3804747	129.8250077	51.92682
7753	1	-25.12426225	97.18746105	51.92682
7754	2	-23.86805225	96.46218705	51.92682
7755	2	-25.12426225	98.63801105	51.92682
7756	1	-22.61183225	97.18746105	51.92682
7757	2	-21.35562225	96.46218705	51.92682
7758	2	-22.61183225	98.63801105	51.92682
7759	1	-23.86805225	99.36329105	51.92682
7760	1	-25.12426225	101.5391111	51.92682
7761	2	-23.86805225	100.8138411	51.92682
7762	1	-21.35562225	99.36329105	51.92682
7763	1	-22.61183225	101.5391111	51.92682
7764	2	-21.35562225	100.8138411	51.92682
7765	2	-25.12426225	102.9896711	51.92682
7766	1	-23.86805225	103.7149411	51.92682
7767	2	-22.61183225	102.9896711	51.92682
7768	1	-21.35562225	103.7149411	51.92682
7769	1	-25.12426225	105.8908166	51.92682
7770	2	-23.86805225	105.1655426	51.92682
7771	2	-25.12426225	107.3413666	51.92682
7772	1	-22.61183225	105.8908166	51.92682
7773	2	-21.35562225	105.1655426	51.92682
7774	2	-22.61183225	107.3413666	51.92682
7775	1	-23.86805225	108.0666466	51.92682
7776	1	-25.12426225	110.2424666	51.92682
7777	2	-23.86805225	109.5171966	51.92682
7778	1	-21.35562225	108.0666466	51.92682
7779	1	-22.61183225	110.2424666	51.92682
7780	2	-21.35562225	109.5171966	51.92682
7781	2	-25.12426225	111.6930266	51.92682
7782	1	-23.86805225	112.4182966	51.92682
7783	2	-22.61183225	111.6930266	51.92682
7784	1	-21.35562225	112.4182966	51.92682
7785	1	-25.12426225	114.5941722	51.92682
7786	2	-23.86805225	113.8688982	51.92682
7787	2	-25.12426225	116.0447222	51.92682
7788	1	-22.61183225	114.5941722	51.92682
7789	2	-21.35562225	113.8688982	51.92682
7790	2	-22.61183225	116.0447222	51.92682
7791	1	-23.86805225	116.7700022	51.92682
7792	1	-25.12426225	118.9458222	51.92682
7793	2	-23.86805225	118.2205522	51.92682
7794	1	-21.35562225	116.7700022	51.92682
7795	1	-22.61183225	118.9458222	51.92682
7796	2	-21.35562225	118.2205522	51.92682
7797	2	-25.12426225	120.3963822	51.92682
7798	1	-23.86805225	121.1216522	51.92682
7799	2	-22.61183225	120.3963822	51.92682
7800	1	-21.35562225	121.1216522	51.92682
7801	1	-25.12426225	123.2975277	51.92682
7802	2	-23.86805225	122.5722537	51.92682
7803	2	-25.12426225	124.7480777	51.92682
7804	1	-22.61183225	123.2975277	51.92682
7805	2	-21.35562225	122.5722537	51.92682
7806	2	-22.61183225	124.7480777	51.92682
7807	1	-23.86805225	125.4733577	51.92682
7808	1	-25.12426225	127.6491777	51.92682
7809	2	-23.86805225	126.9239077	51.92682
7810	1	-21.35562225	125.4733577	51.92682
7811	1	-22.61183225	127.6491777	51.92682
7812	2	-21.35562225	126.9239077	51.92682
7813	2	-25.12426225	129.0997377	51.92682
7814	1	-23.86805225	129.8250077	51.92682
7815	2	-22.61183225	129.0997377	51.92682
7816	1	-21.35562225	129.8250077	51.92682
7817	1	-20.0994098	97.18746105	51.92682
7818	2	-18.8431998	96.46218705	51.92682
7819	2	-20.0994098	98.63801105	51.92682
7820	1	-17.5869798	97.18746105	51.92682
7821	2	-16.3307698	96.46218705	51.92682
7822	2	-17.5869798	98.63801105	51.92682
7823	1	-18.8431998	99.36329105	51.92682
7824	1	-20.0994098	101.5391111	51.92682
7825	2	-18.8431998	100.8138411	51.92682
7826	1	-16.3307698	99.36329105	51.92682
7827	1	-17.5869798	101.5391111	51.92682
7828	2	-16.3307698	100.8138411	51.92682
7829	2	-20.0994098	102.9896711	51.92682
7830	1	-18.8431998	103.7149411	51.92682
7831	2	-17.5869798	102.9896711	51.92682
7832	1	-16.3307698	103.7149411	51.92682
7833	1	-20.0994098	105.8908166	51.92682
7834	2	-18.8431998	105.1655426	51.92682
7835	2	-20.0994098	107.3413666	51.92682
7836	1	-17.5869798	105.8908166	51.92682
7837	2	-16.3307698	105.1655426	51.92682
7838	2	-17.5869798	107.3413666	51.92682
7839	1	-18.8431998	108.0666466	51.92682
7840	1	-20.0994098	110.2424666	51.92682
7841	2	-18.8431998	109.5171966	51.92682
7842	1	-16.3307698	108.0666466	51.92682
7843	1	-17.5869798	110.2424666	51.92682
7844	2	-16.3307698	109.5171966	51.92682
7845	2	-20.0994098	111.6930266	51.92682
7846	1	-18.8431998	112.4182966	51.92682
7847	2	-17.5869798	111.6930266	51.92682
7848	1	-16.3307698	112.4182966	51.92682
7849	1	-20.0994098	114.5941722	51.92682
7850	2	-18.8431998	113.8688982	51.92682
7851	2	-20.0994098	116.0447222	51.92682
7852	1	-17.5869798	114.5941722	51.92682
7853	2	-16.3307698	113.8688982	51.92682
7854	2	-17.5869798	116.0447222	51.92682
7855	1	-18.8431998	116.7700022	51.92682
7856	1	-20.0994098	118.9458222	51.92682
7857	2	-18.8431998	118.2205522	51.92682
7858	1	-16.3307698	116.7700022	51.92682
7859	1	-17.5869798	118.9458222	51.92682
7860	2	-16.3307698	118.2205522	51.92682
7861	2	-20.0994098	120.3963822	51.92682
7862	1	-18.8431998	121.1216522	51.92682
7863	2	-17.5869798	120.3963822	51.92682
7864	1	-16.3307698	121.1216522	51.92682
7865	1	-20.0994098	123.2975277	51.92682
7866	2	-18.8431998	122.5722537	51.92682
7867	2	-20.0994098	124.7480777	51.92682
7868	1	-17.5869798	123.2975277	51.92682
7869	2	-16.3307698	122.5722537	51.92682
7870	2	-17.5869798	124.7480777	51.92682
7871	1	-18.8431998	125.4733577	51.92682
7872	1	-20.0994098	127.6491777	51.92682
7873	2	-18.8431998	126.9239077	51.92682
7874	1	-16.3307698	125.4733577	51.92682
7875	1	-17.5869798	127.6491777	51.92682
7876	2	-16.3307698	126.9239077	51.92682
7877	2	-20.0994098	129.0997377	51.92682
7878	1	-18.8431998	129.8250077	51.92682
7879	2	-17.5869798	129.0997377	51.92682
7880	1	-16.3307698	129.8250077	51.92682
7881	1	-50.2485245	132.0008833	51.92682
7882	2	-48.9923145	131.2756093	51.92682
7883	2	-50.2485245	133.4514333	51.92682
7884	1	-47.7360945	132.0008833	51.92682
7885	2	-46.4798845	131.2756093	51.92682
7886	2	-47.7360945	133.4514333	51.92682
7887	1	-48.9923145	134.1767133	51.92682
7888	1	-50.2485245	136.3525333	51.92682
7889	2	-48.9923145	135.6272633	51.92682
7890	1	-46.4798845	134.1767133	51.92682
7891	1	-47.7360945	136.3525333	51.92682
7892	2	-46.4798845	135.6272633	51.92682
7893	2	-50.2485245	137.8030933	51.92682
7894	1	-48.9923145	138.5283633	51.92682
7895	2	-47.7360945	137.8030933	51.92682
7896	1	-46.4798845	138.5283633	51.92682
7897	1	-50.2485245	140.7042388	51.92682
7898	2	-48.9923145	139.9789648	51.92682
7899	2	-50.2485245	142.1547888	51.92682
7900	1	-47.7360945	140.7042388	51.92682
7901	2	-46.4798845	139.9789648	51.92682
7902	2	-47.7360945	142.1547888	51.92682
7903	1	-48.9923145	142.8800688	51.92682
7904	1	-50.2485245	145.0558888	51.92682
7905	2	-48.9923145	144.3306188	51.92682
7906	1	-46.4798845	142.8800688	51.92682
7907	1	-47.7360945	145.0558888	51.92682
7908	2	-46.4798845	144.3306188	51.92682
7909	2	-50.2485245	146.5064488	51.92682
7910	1	-48.9923145	147.2317188	51.92682
7911	2	-47.7360945	146.5064488	51.92682
7912	1	-46.4798845	147.2317188	51.92682
7913	1	-50.2485245	149.4075944	51.92682
7914	2	-48.9923145	148.6823204	51.92682
7915	2	-50.2485245	150.8581444	51.92682
7916	1	-47.7360945	149.4075944	51.92682
7917	2	-46.4798845	148.6823204	51.92682
7918	2	-47.7360945	150.8581444	51.92682
7919	1	-48.9923145	151.5834244	51.92682
7920	1	-50.2485245	153.7592444	51.92682
7921	2	-48.9923145	153.0339744	51.92682
7922	1	-46.4798845	151.5834244	51.92682
7923	1	-47.7360945	153.7592444	51.92682
7924	2	-46.4798845	153.0339744	51.92682
7925	2	-50.2485245	155.2098044	51.92682
7926	1	-48.9923145	155.9350744	51.92682
7927	2	-47.7360945	155.2098044	51.92682
7928	1	-46.4798845	155.9350744	51.92682
7929	1	-50.2485245	158.1109499	51.92682
7930	2	-48.9923145	157.3856759	51.92682
7931	2	-50.2485245	159.5614999	51.92682
7932	1	-47.7360945	158.1109499	51.92682
7933	2	-46.4798845	157.3856759	51.92682
7934	2	-47.7360945	159.5614999	51.92682
7935	1	-48.9923145	160.2867799	51.92682
7936	1	-50.2485245	162.4625999	51.92682
7937	2	-48.9923145	161.7373299	51.92682
7938	1	-46.4798845	160.2867799	51.92682
7939	1	-47.7360945	162.4625999	51.92682
7940	2	-46.4798845	161.7373299	51.92682
7941	2	-50.2485245	163.9131599	51.92682
7942	1	-48.9923145	164.6384299	51.92682
7943	2	-47.7360945	163.9131599	51.92682
7944	1	-46.4798845	164.6384299	51.92682
7945	1	-45.22367205	132.0008833	51.92682
7946	2	-43.96746205	131.2756093	51.92682
7947	2	-45.22367205	133.4514333	51.92682
7948	1	-42.71124205	132.0008833	51.92682
7949	2	-41.45503205	131.2756093	51.92682
7950	2	-42.71124205	133.4514333	51.92682
7951	1	-43.96746205	134.1767133	51.92682
7952	1	-45.22367205	136.3525333	51.92682
7953	2	-43.96746205	135.6272633	51.92682
7954	1	-41.45503205	134.1767133	51.92682
7955	1	-42.71124205	136.3525333	51.92682
7956	2	-41.45503205	135.6272633	51.92682
7957	2	-45.22367205	137.8030933	51.92682
7958	1	-43.96746205	138.5283633	51.92682
7959	2	-42.71124205	137.8030933	51.92682
7960	1	-41.45503205	138.5283633	51.92682
7961	1	-45.22367205	140.7042388	51.92682
7962	2	-43.96746205	139.9789648	51.92682
7963	2	-45.22367205	142.1547888	51.92682
7964	1	-42.71124205	140.7042388	51.92682
7965	2	-41.45503205	139.9789648	51.92682
7966	2	-42.71124205	142.1547888	51.92682
7967	1	-43.96746205	142.8800688	51.92682
7968	1	-45.22367205	145.0558888	51.92682
7969	2	-43.96746205	144.3306188	51.92682
7970	1	-41.45503205	142.8800688	51.92682
7971	1	-42.71124205	145.0558888	51.92682
7972	2	-41.45503205	144.3306188	51.92682
7973	2	-45.22367205	146.5064488	51.92682
7974	1	-43.96746205	147.2317188	51.92682
7975	2	-42.71124205	146.5064488	51.92682
7976	1	-41.45503205	147.2317188	51.92682
7977	1	-45.22367205	149.4075944	51.92682
7978	2	-43.96746205	148.6823204	51.92682
7979	2	-45.22367205	150.8581444	51.92682
7980	1	-42.71124205	149.4075944	51.92682
7981	2	-41.45503205	148.6823204	51.92682
7982	2	-42.71124205	150.8581444	51.92682
7983	1	-43.96746205	151.5834244	51.92682
7984	1	-45.22367205	153.7592444	51.92682
7985	2	-43.96746205	153.0339744	51.92682
7986	1	-41.45503205	151.5834244	51.92682
7987	1	-42.71124205	153.7592444	51.92682
7988	2	-41.45503205	153.0339744	51.92682
7989	2	-45.22367205	155.2098044	51.92682
7990	1	-43.96746205	155.9350744	51.92682
7991	2	-42.71124205	155.2098044	51.92682
7992	1	-41.45503205	155.9350744	51.92682
7993	1	-45.22367205	158.1109499	51.92682
7994	2	-43.96746205	157.3856759	51.92682
7995	2	-45.22367205	159.5614999	51.92682
7996	1	-42.71124205	158.1109499	51.92682
7997	2	-41.45503205	157.3856759	51.92682
7998	2	-42.71124205	159.5614999	51.92682
7999	1	-43.96746205	160.2867799	51.92682
8000	1	-45.22367205	162.4625999	51.92682
8001	2	-43.96746205	161.7373299	51.92682
8002	1	-41.45503205	160.2867799	51.92682
8003	1	-42.71124205	162.4625999	51.92682
8004	2	-41.45503205	161.7373299	51.92682
8005	2	-45.22367205	163.9131599	51.92682
8006	1	-43.96746205	164.6384299	51.92682
8007	2	-42.71124205	163.9131599	51.92682
8008	1	-41.45503205	164.6384299	51.92682
8009	1	-40.1988196	132.0008833	51.92682
8010	2	-38.9426096	131.2756093	51.92682
8011	2	-40.1988196	133.4514333	51.92682
8012	1	-37.6863896	132.0008833	51.92682
8013	2	-36.4301796	131.2756093	51.92682
8014	2	-37.6863896	133.4514333	51.92682
8015	1	-38.9426096	134.1767133	51.92682
8016	1	-40.1988196	136.3525333	51.92682
8017	2	-38.9426096	135.6272633	51.92682
8018	1	-36.4301796	134.1767133	51.92682
8019	1	-37.6863896	136.3525333	51.92682
8020	2	-36.4301796	135.6272633	51.92682
8021	2	-40.1988196	137.8030933	51.92682
8022	1	-38.9426096	138.5283633	51.92682
8023	2	-37.6863896	137.8030933	51.92682
8024	1	-36.4301796	138.5283633	51.92682
8025	1	-40.1988196	140.7042388	51.92682
8026	2	-38.9426096	139.9789648	51.92682
8027	2	-40.1988196	142.1547888	51.92682
8028	1	-37.6863896	140.7042388	51.92682
8029	2	-36.4301796	139.9789648	51.92682
8030	2	-37.6863896	142.1547888	51.92682
8031	1	-38.9426096	142.8800688	51.92682
8032	1	-40.1988196	145.0558888	51.92682
8033	2	-38.9426096	144.3306188	51.92682
8034	2	-40.1988196	146.5064488	51.92682
8035	1	-40.1988196	149.4075944	51.92682
8036	2	-40.1988196	150.8581444	51.92682
8037	1	-38.9426096	151.5834244	51.92682
8038	1	-40.1988196	153.7592444	51.92682
8039	2	-38.9426096	153.0339744	51.92682
8040	1	-37.6863896	153.7592444	51.92682
8041	2	-40.1988196	155.2098044	51.92682
8042	1	-38.9426096	155.9350744	51.92682
8043	2	-37.6863896	155.2098044	51.92682
8044	1	-36.4301796	155.9350744	51.92682
8045	1	-40.1988196	158.1109499	51.92682
8046	2	-38.9426096	157.3856759	51.92682
8047	2	-40.1988196	159.5614999	51.92682
8048	1	-37.6863896	158.1109499	51.92682
8049	2	-36.4301796	157.3856759	51.92682
8050	2	-37.6863896	159.5614999	51.92682
8051	1	-38.9426096	160.2867799	51.92682
8052	1	-40.1988196	162.4625999	51.92682
8053	2	-38.9426096	161.7373299	51.92682
8054	1	-36.4301796	160.2867799	51.92682
8055	1	-37.6863896	162.4625999	51.92682
8056	2	-36.4301796	161.7373299	51.92682
8057	2	-40.1988196	163.9131599	51.92682
8058	1	-38.9426096	164.6384299	51.92682
8059	2	-37.6863896	163.9131599	51.92682
8060	1	-36.4301796	164.6384299	51.92682
8061	1	-35.17396715	132.0008833	51.92682
8062	2	-33.91775715	131.2756093	51.92682
8063	2	-35.17396715	133.4514333	51.92682
8064	1	-32.66153715	132.0008833	51.92682
8065	2	-31.40532715	131.2756093	51.92682
8066	2	-32.66153715	133.4514333	51.92682
8067	1	-33.91775715	134.1767133	51.92682
8068	1	-35.17396715	136.3525333	51.92682
8069	2	-33.91775715	135.6272633	51.92682
8070	1	-31.40532715	134.1767133	51.92682
8071	1	-32.66153715	136.3525333	51.92682
8072	2	-31.40532715	135.6272633	51.92682
8073	2	-35.17396715	137.8030933	51.92682
8074	1	-33.91775715	138.5283633	51.92682
8075	2	-32.66153715	137.8030933	51.92682
8076	1	-31.40532715	138.5283633	51.92682
8077	1	-35.17396715	140.7042388	51.92682
8078	2	-33.91775715	139.9789648	51.92682
8079	1	-32.66153715	140.7042388	51.92682
8080	2	-31.40532715	139.9789648	51.92682
8081	2	-35.17396715	155.2098044	51.92682
8082	1	-33.91775715	155.9350744	51.92682
8083	2	-32.66153715	155.2098044	51.92682
8084	1	-31.40532715	155.9350744	51.92682
8085	1	-35.17396715	158.1109499	51.92682
8086	2	-33.91775715	157.3856759	51.92682
8087	2	-35.17396715	159.5614999	51.92682
8088	1	-32.66153715	158.1109499	51.92682
8089	2	-31.40532715	157.3856759	51.92682
8090	2	-32.66153715	159.5614999	51.92682
8091	1	-33.91775715	160.2867799	51.92682
8092	1	-35.17396715	162.4625999	51.92682
8093	2	-33.91775715	161.7373299	51.92682
8094	1	-31.40532715	160.2867799	51.92682
8095	1	-32.66153715	162.4625999	51.92682
8096	2	-31.40532715	161.7373299	51.92682
8097	2	-35.17396715	163.9131599	51.92682
8098	1	-33.91775715	164.6384299	51.92682
8099	2	-32.66153715	163.9131599	51.92682
8100	1	-31.40532715	164.6384299	51.92682
8101	1	-30.1491147	132.0008833	51.92682
8102	2	-28.8929047	131.2756093	51.92682
8103	2	-30.1491147	133.4514333	51.92682
8104	1	-27.6366847	132.0008833	51.92682
8105	2	-26.3804747	131.2756093	51.92682
8106	2	-27.6366847	133.4514333	51.92682
8107	1	-28.8929047	134.1767133	51.92682
8108	1	-30.1491147	136.3525333	51.92682
8109	2	-28.8929047	135.6272633	51.92682
8110	1	-26.3804747	134.1767133	51.92682
8111	1	-27.6366847	136.3525333	51.92682
8112	2	-26.3804747	135.6272633	51.92682
8113	2	-30.1491147	137.8030933	51.92682
8114	1	-28.8929047	138.5283633	51.92682
8115	2	-27.6366847	137.8030933	51.92682
8116	1	-26.3804747	138.5283633	51.92682
8117	1	-30.1491147	140.7042388	51.92682
8118	2	-28.8929047	139.9789648	51.92682
8119	1	-27.6366847	140.7042388	51.92682
8120	2	-26.3804747	139.9789648	51.92682
8121	2	-27.6366847	142.1547888	51.92682
8122	1	-26.3804747	142.8800688	51.92682
8123	2	-26.3804747	144.3306188	51.92682
8124	1	-26.3804747	151.5834244	51.92682
8125	1	-27.6366847	153.7592444	51.92682
8126	2	-26.3804747	153.0339744	51.92682
8127	2	-30.1491147	155.2098044	51.92682
8128	1	-28.8929047	155.9350744	51.92682
8129	2	-27.6366847	155.2098044	51.92682
8130	1	-26.3804747	155.9350744	51.92682
8131	1	-30.1491147	158.1109499	51.92682
8132	2	-28.8929047	157.3856759	51.92682
8133	2	-30.1491147	159.5614999	51.92682
8134	1	-27.6366847	158.1109499	51.92682
8135	2	-26.3804747	157.3856759	51.92682
8136	2	-27.6366847	159.5614999	51.92682
8137	1	-28.8929047	160.2867799	51.92682
8138	1	-30.1491147	162.4625999	51.92682
8139	2	-28.8929047	161.7373299	51.92682
8140	1	-26.3804747	160.2867799	51.92682
8141	1	-27.6366847	162.4625999	51.92682
8142	2	-26.3804747	161.7373299	51.92682
8143	2	-30.1491147	163.9131599	51.92682
8144	1	-28.8929047	164.6384299	51.92682
8145	2	-27.6366847	163.9131599	51.92682
8146	1	-26.3804747	164.6384299	51.92682
8147	1	-25.12426225	132.0008833	51.92682
8148	2	-23.86805225	131.2756093	51.92682
8149	2	-25.12426225	133.4514333	51.92682
8150	1	-22.61183225	132.0008833	51.92682
8151	2	-21.35562225	131.2756093	51.92682
8152	2	-22.61183225	133.4514333	51.92682
8153	1	-23.86805225	134.1767133	51.92682
8154	1	-25.12426225	136.3525333	51.92682
8155	2	-23.86805225	135.6272633	51.92682
8156	1	-21.35562225	134.1767133	51.92682
8157	1	-22.61183225	136.3525333	51.92682
8158	2	-21.35562225	135.6272633	51.92682
8159	2	-25.12426225	137.8030933	51.92682
8160	1	-23.86805225	138.5283633	51.92682
8161	2	-22.61183225	137.8030933	51.92682
8162	1	-21.35562225	138.5283633	51.92682
8163	1	-25.12426225	140.7042388	51.92682
8164	2	-23.86805225	139.9789648	51.92682
8165	2	-25.12426225	142.1547888	51.92682
8166	1	-22.61183225	140.7042388	51.92682
8167	2	-21.35562225	139.9789648	51.92682
8168	2	-22.61183225	142.1547888	51.92682
8169	1	-23.86805225	142.8800688	51.92682
8170	1	-25.12426225	145.0558888	51.92682
8171	2	-23.86805225	144.3306188	51.92682
8172	1	-21.35562225	142.8800688	51.92682
8173	1	-22.61183225	145.0558888	51.92682
8174	2	-21.35562225	144.3306188	51.92682
8175	2	-25.12426225	146.5064488	51.92682
8176	1	-23.86805225	147.2317188	51.92682
8177	2	-22.61183225	146.5064488	51.92682
8178	1	-21.35562225	147.2317188	51.92682
8179	1	-25.12426225	149.4075944	51.92682
8180	2	-23.86805225	148.6823204	51.92682
8181	2	-25.12426225	150.8581444	51.92682
8182	1	-22.61183225	149.4075944	51.92682
8183	2	-21.35562225	148.6823204	51.92682
8184	2	-22.61183225	150.8581444	51.92682
8185	1	-23.86805225	151.5834244	51.92682
8186	1	-25.12426225	153.7592444	51.92682
8187	2	-23.86805225	153.0339744	51.92682
8188	1	-21.35562225	151.5834244	51.92682
8189	1	-22.61183225	153.7592444	51.92682
8190	2	-21.35562225	153.0339744	51.92682
8191	2	-25.12426225	155.2098044	51.92682
8192	1	-23.86805225	155.9350744	51.92682
8193	2	-22.61183225	155.2098044	51.92682
8194	1	-21.35562225	155.9350744	51.92682
8195	1	-25.12426225	158.1109499	51.92682
8196	2	-23.86805225	157.3856759	51.92682
8197	2	-25.12426225	159.5614999	51.92682
8198	1	-22.61183225	158.1109499	51.92682
8199	2	-21.35562225	157.3856759	51.92682
8200	2	-22.61183225	159.5614999	51.92682
8201	1	-23.86805225	160.2867799	51.92682
8202	1	-25.12426225	162.4625999	51.92682
8203	2	-23.86805225	161.7373299	51.92682
8204	1	-21.35562225	160.2867799	51.92682
8205	1	-22.61183225	162.4625999	51.92682
8206	2	-21.35562225	161.7373299	51.92682
8207	2	-25.12426225	163.9131599	51.92682
8208	1	-23.86805225	164.6384299	51.92682
8209	2	-22.61183225	163.9131599	51.92682
8210	1	-21.35562225	164.6384299	51.92682
8211	1	-20.0994098	132.0008833	51.92682
8212	2	-18.8431998	131.2756093	51.92682
8213	2	-20.0994098	133.4514333	51.92682
8214	1	-17.5869798	132.0008833	51.92682
8215	2	-16.3307698	131.2756093	51.92682
8216	2	-17.5869798	133.4514333	51.92682
8217	1	-18.8431998	134.1767133	51.92682
8218	1	-20.0994098	136.3525333	51.92682
8219	2	-18.8431998	135.6272633	51.92682
8220	1	-16.3307698	134.1767133	51.92682
8221	1	-17.5869798	136.3525333	51.92682
8222	2	-16.3307698	135.6272633	51.92682
8223	2	-20.0994098	137.8030933	51.92682
8224	1	-18.8431998	138.5283633	51.92682
8225	2	-17.5869798	137.8030933	51.92682
8226	1	-16.3307698	138.5283633	51.92682
8227	1	-20.0994098	140.7042388	51.92682
8228	2	-18.8431998	139.9789648	51.92682
8229	2	-20.0994098	142.1547888	51.92682
8230	1	-17.5869798	140.7042388	51.92682
8231	2	-16.3307698	139.9789648	51.92682
8232	2	-17.5869798	142.1547888	51.92682
8233	1	-18.8431998	142.8800688	51.92682
8234	1	-20.0994098	145.0558888	51.92682
8235	2	-18.8431998	144.3306188	51.92682
8236	1	-16.3307698	142.8800688	51.92682
8237	1	-17.5869798	145.0558888	51.92682
8238	2	-16.3307698	144.3306188	51.92682
8239	2	-20.0994098	146.5064488	51.92682
8240	1	-18.8431998	147.2317188	51.92682
8241	2	-17.5869798	146.5064488	51.92682
8242	1	-16.3307698	147.2317188	51.92682
8243	1	-20.0994098	149.4075944	51.92682
8244	2	-18.8431998	148.6823204	51.92682
8245	2	-20.0994098	150.8581444	51.92682
8246	1	-17.5869798	149.4075944	51.92682
8247	2	-16.3307698	148.6823204	51.92682
8248	2	-17.5869798	150.8581444	51.92682
8249	1	-18.8431998	151.5834244	51.92682
8250	1	-20.0994098	153.7592444	51.92682
8251	2	-18.8431998	153.0339744	51.92682
8252	1	-16.3307698	151.5834244	51.92682
8253	1	-17.5869798	153.7592444	51.92682
8254	2	-16.3307698	153.0339744	51.92682
8255	2	-20.0994098	155.2098044	51.92682
8256	1	-18.8431998	155.9350744	51.92682
8257	2	-17.5869798	155.2098044	51.92682
8258	1	-16.3307698	155.9350744	51.92682
8259	1	-20.0994098	158.1109499	51.92682
8260	2	-18.8431998	157.3856759	51.92682
8261	2	-20.0994098	159.5614999	51.92682
8262	1	-17.5869798	158.1109499	51.92682
8263	2	-16.3307698	157.3856759	51.92682
8264	2	-17.5869798	159.5614999	51.92682
8265	1	-18.8431998	160.2867799	51.92682
8266	1	-20.0994098	162.4625999	51.92682
8267	2	-18.8431998	161.7373299	51.92682
8268	1	-16.3307698	160.2867799	51.92682
8269	1	-17.5869798	162.4625999	51.92682
8270	2	-16.3307698	161.7373299	51.92682
8271	2	-20.0994098	163.9131599	51.92682
8272	1	-18.8431998	164.6384299	51.92682
8273	2	-17.5869798	163.9131599	51.92682
8274	1	-16.3307698	164.6384299	51.92682
8275	1	-15.07455735	62.37403885	51.92682
8276	2	-13.81834735	61.64876485	51.92682
8277	2	-15.07455735	63.82458885	51.92682
8278	1	-12.56212735	62.37403885	51.92682
8279	2	-11.30591735	61.64876485	51.92682
8280	2	-12.56212735	63.82458885	51.92682
8281	1	-13.81834735	64.54986885	51.92682
8282	1	-15.07455735	66.72568885	51.92682
8283	2	-13.81834735	66.00041885	51.92682
8284	1	-11.30591735	64.54986885	51.92682
8285	1	-12.56212735	66.72568885	51.92682
8286	2	-11.30591735	66.00041885	51.92682
8287	2	-15.07455735	68.17624885	51.92682
8288	1	-13.81834735	68.90151885	51.92682
8289	2	-12.56212735	68.17624885	51.92682
8290	1	-11.30591735	68.90151885	51.92682
8291	1	-15.07455735	71.0773944	51.92682
8292	2	-13.81834735	70.3521204	51.92682
8293	2	-15.07455735	72.5279444	51.92682
8294	1	-12.56212735	71.0773944	51.92682
8295	2	-11.30591735	70.3521204	51.92682
8296	2	-12.56212735	72.5279444	51.92682
8297	1	-13.81834735	73.2532244	51.92682
8298	1	-15.07455735	75.4290444	51.92682
8299	2	-13.81834735	74.7037744	51.92682
8300	1	-11.30591735	73.2532244	51.92682
8301	1	-12.56212735	75.4290444	51.92682
8302	2	-11.30591735	74.7037744	51.92682
8303	2	-15.07455735	76.8796044	51.92682
8304	1	-13.81834735	77.6048744	51.92682
8305	2	-12.56212735	76.8796044	51.92682
8306	1	-11.30591735	77.6048744	51.92682
8307	1	-15.07455735	79.78074995	51.92682
8308	2	-13.81834735	79.05547595	51.92682
8309	2	-15.07455735	81.23129995	51.92682
8310	1	-12.56212735	79.78074995	51.92682
8311	2	-11.30591735	79.05547595	51.92682
8312	2	-12.56212735	81.23129995	51.92682
8313	1	-13.81834735	81.95657995	51.92682
8314	1	-15.07455735	84.13239995	51.92682
8315	2	-13.81834735	83.40712995	51.92682
8316	1	-11.30591735	81.95657995	51.92682
8317	1	-12.56212735	84.13239995	51.92682
8318	2	-11.30591735	83.40712995	51.92682
8319	2	-15.07455735	85.58295995	51.92682
8320	1	-13.81834735	86.30822995	51.92682
8321	2	-12.56212735	85.58295995	51.92682
8322	1	-11.30591735	86.30822995	51.92682
8323	1	-15.07455735	88.4841055	51.92682
8324	2	-13.81834735	87.7588315	51.92682
8325	2	-15.07455735	89.9346555	51.92682
8326	1	-12.56212735	88.4841055	51.92682
8327	2	-11.30591735	87.7588315	51.92682
8328	2	-12.56212735	89.9346555	51.92682
8329	1	-13.81834735	90.6599355	51.92682
8330	1	-15.07455735	92.8357555	51.92682
8331	2	-13.81834735	92.1104855	51.92682
8332	1	-11.30591735	90.6599355	51.92682
8333	1	-12.56212735	92.8357555	51.92682
8334	2	-11.30591735	92.1104855	51.92682
8335	2	-15.07455735	94.2863155	51.92682
8336	1	-13.81834735	95.0115855	51.92682
8337	2	-12.56212735	94.2863155	51.92682
8338	1	-11.30591735	95.0115855	51.92682
8339	1	-10.0497049	62.37403885	51.92682
8340	2	-8.7934949	61.64876485	51.92682
8341	2	-10.0497049	63.82458885	51.92682
8342	1	-7.5372749	62.37403885	51.92682
8343	2	-6.2810649	61.64876485	51.92682
8344	2	-7.5372749	63.82458885	51.92682
8345	1	-8.7934949	64.54986885	51.92682
8346	1	-10.0497049	66.72568885	51.92682
8347	2	-8.7934949	66.00041885	51.92682
8348	1	-6.2810649	64.54986885	51.92682
8349	1	-7.5372749	66.72568885	51.92682
8350	2	-6.2810649	66.00041885	51.92682
8351	2	-10.0497049	68.17624885	51.92682
8352	1	-8.7934949	68.90151885	51.92682
8353	2	-7.5372749	68.17624885	51.92682
8354	1	-6.2810649	68.90151885	51.92682
8355	1	-10.0497049	71.0773944	51.92682
8356	2	-8.7934949	70.3521204	51.92682
8357	2	-10.0497049	72.5279444	51.92682
8358	1	-7.5372749	71.0773944	51.92682
8359	2	-6.2810649	70.3521204	51.92682
8360	2	-7.5372749	72.5279444	51.92682
8361	1	-8.7934949	73.2532244	51.92682
8362	1	-10.0497049	75.4290444	51.92682
8363	2	-8.7934949	74.7037744	51.92682
8364	1	-6.2810649	73.2532244	51.92682
8365	1	-7.5372749	75.4290444	51.92682
8366	2	-6.2810649	74.7037744	51.92682
8367	2	-10.0497049	76.8796044	51.92682
8368	1	-8.7934949	77.6048744	51.92682
8369	2	-7.5372749	76.8796044	51.92682
8370	1	-6.2810649	77.6048744	51.92682
8371	1	-10.0497049	79.78074995	51.92682
8372	2	-8.7934949	79.05547595	51.92682
8373	2	-10.0497049	81.23129995	51.92682
8374	1	-7.5372749	79.78074995	51.92682
8375	2	-6.2810649	79.05547595	51.92682
8376	2	-7.5372749	81.23129995	51.92682
8377	1	-8.7934949	81.95657995	51.92682
8378	1	-10.0497049	84.13239995	51.92682
8379	2	-8.7934949	83.40712995	51.92682
8380	1	-6.2810649	81.95657995	51.92682
8381	1	-7.5372749	84.13239995	51.92682
8382	2	-6.2810649	83.40712995	51.92682
8383	2	-10.0497049	85.58295995	51.92682
8384	1	-8.7934949	86.30822995	51.92682
8385	2	-7.5372749	85.58295995	51.92682
8386	1	-6.2810649	86.30822995	51.92682
8387	1	-10.0497049	88.4841055	51.92682
8388	2	-8.7934949	87.7588315	51.92682
8389	2	-10.0497049	89.9346555	51.92682
8390	1	-7.5372749	88.4841055	51.92682
8391	2	-6.2810649	87.7588315	51.92682
8392	2	-7.5372749	89.9346555	51.92682
8393	1	-8.7934949	90.6599355	51.92682
8394	1	-10.0497049	92.8357555	51.92682
8395	2	-8.7934949	92.1104855	51.92682
8396	1	-6.2810649	90.6599355	51.92682
8397	1	-7.5372749	92.8357555	51.92682
8398	2	-6.2810649	92.1104855	51.92682
8399	2	-10.0497049	94.2863155	51.92682
8400	1	-8.7934949	95.0115855	51.92682
8401	2	-7.5372749	94.2863155	51.92682
8402	1	-6.2810649	95.0115855	51.92682
8403	1	-5.02485245	62.37403885	51.92682
8404	2	-3.76864245	61.64876485	51.92682
8405	2	-5.02485245	63.82458885	51.92682
8406	1	-2.51242245	62.37403885	51.92682
8407	2	-1.25621245	61.64876485	51.92682
8408	2	-2.51242245	63.82458885	51.92682
8409	1	-3.76864245	64.54986885	51.92682
8410	1	-5.02485245	66.72568885	51.92682
8411	2	-3.76864245	66.00041885	51.92682
8412	1	-1.25621245	64.54986885	51.92682
8413	1	-2.51242245	66.72568885	51.92682
8414	2	-1.25621245	66.00041885	51.92682
8415	2	-5.02485245	68.17624885	51.92682
8416	1	-3.76864245	68.90151885	51.92682
8417	2	-2.51242245	68.17624885	51.92682
8418	1	-1.25621245	68.90151885	51.92682
8419	1	-5.02485245	71.0773944	51.92682
8420	2	-3.76864245	70.3521204	51.92682
8421	2	-5.02485245	72.5279444	51.92682
8422	1	-2.51242245	71.0773944	51.92682
8423	2	-1.25621245	70.3521204	51.92682
8424	2	-2.51242245	72.5279444	51.92682
8425	1	-3.76864245	73.2532244	51.92682
8426	1	-5.02485245	75.4290444	51.92682
8427	2	-3.76864245	74.7037744	51.92682
8428	2	-5.02485245	76.8796044	51.92682
8429	1	-5.02485245	79.78074995	51.92682
8430	2	-5.02485245	81.23129995	51.92682
8431	1	-3.76864245	81.95657995	51.92682
8432	1	-5.02485245	84.13239995	51.92682
8433	2	-3.76864245	83.40712995	51.92682
8434	1	-2.51242245	84.13239995	51.92682
8435	2	-5.02485245	85.58295995	51.92682
8436	1	-3.76864245	86.30822995	51.92682
8437	2	-2.51242245	85.58295995	51.92682
8438	1	-1.25621245	86.30822995	51.92682
8439	1	-5.02485245	88.4841055	51.92682
8440	2	-3.76864245	87.7588315	51.92682
8441	2	-5.02485245	89.9346555	51.92682
8442	1	-2.51242245	88.4841055	51.92682
8443	2	-1.25621245	87.7588315	51.92682
8444	2	-2.51242245	89.9346555	51.92682
8445	1	-3.76864245	90.6599355	51.92682
8446	1	-5.02485245	92.8357555	51.92682
8447	2	-3.76864245	92.1104855	51.92682
8448	1	-1.25621245	90.6599355	51.92682
8449	1	-2.51242245	92.8357555	51.92682
8450	2	-1.25621245	92.1104855	51.92682
8451	2	-5.02485245	94.2863155	51.92682
8452	1	-3.76864245	95.0115855	51.92682
8453	2	-2.51242245	94.2863155	51.92682
8454	1	-1.25621245	95.0115855	51.92682
8455	1	3.33E-11	62.37403885	51.92682
8456	2	1.25621	61.64876485	51.92682
8457	2	6.67E-11	63.82458885	51.92682
8458	1	2.51243	62.37403885	51.92682
8459	2	3.76864	61.64876485	51.92682
8460	2	2.51243	63.82458885	51.92682
8461	1	1.25621	64.54986885	51.92682
8462	1	1.33E-10	66.72568885	51.92682
8463	2	1.25621	66.00041885	51.92682
8464	1	3.76864	64.54986885	51.92682
8465	1	2.51243	66.72568885	51.92682
8466	2	3.76864	66.00041885	51.92682
8467	2	1.67E-10	68.17624885	51.92682
8468	1	1.25621	68.90151885	51.92682
8469	2	2.51243	68.17624885	51.92682
8470	1	3.76864	68.90151885	51.92682
8471	1	3.33E-11	71.0773944	51.92682
8472	2	1.25621	70.3521204	51.92682
8473	1	2.51243	71.0773944	51.92682
8474	2	3.76864	70.3521204	51.92682
8475	2	1.67E-10	85.58295995	51.92682
8476	1	1.25621	86.30822995	51.92682
8477	2	2.51243	85.58295995	51.92682
8478	1	3.76864	86.30822995	51.92682
8479	1	3.33E-11	88.4841055	51.92682
8480	2	1.25621	87.7588315	51.92682
8481	2	6.67E-11	89.9346555	51.92682
8482	1	2.51243	88.4841055	51.92682
8483	2	3.76864	87.7588315	51.92682
8484	2	2.51243	89.9346555	51.92682
8485	1	1.25621	90.6599355	51.92682
8486	1	1.33E-10	92.8357555	51.92682
8487	2	1.25621	92.1104855	51.92682
8488	1	3.76864	90.6599355	51.92682
8489	1	2.51243	92.8357555	51.92682
8490	2	3.76864	92.1104855	51.92682
8491	2	1.67E-10	94.2863155	51.92682
8492	1	1.25621	95.0115855	51.92682
8493	2	2.51243	94.2863155	51.92682
8494	1	3.76864	95.0115855	51.92682
8495	1	5.02485245	62.37403885	51.92682
8496	2	6.28106245	61.64876485	51.92682
8497	2	5.02485245	63.82458885	51.92682
8498	1	7.53728245	62.37403885	51.92682
8499	2	8.79349245	61.64876485	51.92682
8500	2	7.53728245	63.82458885	51.92682
8501	1	6.28106245	64.54986885	51.92682
8502	1	5.02485245	66.72568885	51.92682
8503	2	6.28106245	66.00041885	51.92682
8504	1	8.79349245	64.54986885	51.92682
8505	1	7.53728245	66.72568885	51.92682
8506	2	8.79349245	66.00041885	51.92682
8507	2	5.02485245	68.17624885	51.92682
8508	1	6.28106245	68.90151885	51.92682
8509	2	7.53728245	68.17624885	51.92682
8510	1	8.79349245	68.90151885	51.92682
8511	1	5.02485245	71.0773944	51.92682
8512	2	6.28106245	70.3521204	51.92682
8513	1	7.53728245	71.0773944	51.92682
8514	2	8.79349245	70.3521204	51.92682
8515	2	7.53728245	72.5279444	51.92682
8516	1	8.79349245	73.2532244	51.92682
8517	2	8.79349245	74.7037744	51.92682
8518	1	8.79349245	81.95657995	51.92682
8519	1	7.53728245	84.13239995	51.92682
8520	2	8.79349245	83.40712995	51.92682
8521	2	5.02485245	85.58295995	51.92682
8522	1	6.28106245	86.30822995	51.92682
8523	2	7.53728245	85.58295995	51.92682
8524	1	8.79349245	86.30822995	51.92682
8525	1	5.02485245	88.4841055	51.92682
8526	2	6.28106245	87.7588315	51.92682
8527	2	5.02485245	89.9346555	51.92682
8528	1	7.53728245	88.4841055	51.92682
8529	2	8.79349245	87.7588315	51.92682
8530	2	7.53728245	89.9346555	51.92682
8531	1	6.28106245	90.6599355	51.92682
8532	1	5.02485245	92.8357555	51.92682
8533	2	6.28106245	92.1104855	51.92682
8534	1	8.79349245	90.6599355	51.92682
8535	1	7.53728245	92.8357555	51.92682
8536	2	8.79349245	92.1104855	51.92682
8537	2	5.02485245	94.2863155	51.92682
8538	1	6.28106245	95.0115855	51.92682
8539	2	7.53728245	94.2863155	51.92682
8540	1	8.79349245	95.0115855	51.92682
8541	1	10.0497049	62.37403885	51.92682
8542	2	11.3059149	61.64876485	51.92682
8543	2	10.0497049	63.82458885	51.92682
8544	1	12.5621349	62.37403885	51.92682
8545	2	13.8183449	61.64876485	51.92682
8546	2	12.5621349	63.82458885	51.92682
8547	1	11.3059149	64.54986885	51.92682
8548	1	10.0497049	66.72568885	51.92682
8549	2	11.3059149	66.00041885	51.92682
8550	1	13.8183449	64.54986885	51.92682
8551	1	12.5621349	66.72568885	51.92682
8552	2	13.8183449	66.00041885	51.92682
8553	2	10.0497049	68.17624885	51.92682
8554	1	11.3059149	68.90151885	51.92682
8555	2	12.5621349	68.17624885	51.92682
8556	1	13.8183449	68.90151885	51.92682
8557	1	10.0497049	71.0773944	51.92682
8558	2	11.3059149	70.3521204	51.92682
8559	2	10.0497049	72.5279444	51.92682
8560	1	12.5621349	71.0773944	51.92682
8561	2	13.8183449	70.3521204	51.92682
8562	2	12.5621349	72.5279444	51.92682
8563	1	11.3059149	73.2532244	51.92682
8564	1	10.0497049	75.4290444	51.92682
8565	2	11.3059149	74.7037744	51.92682
8566	1	13.8183449	73.2532244	51.92682
8567	1	12.5621349	75.4290444	51.92682
8568	2	13.8183449	74.7037744	51.92682
8569	2	10.0497049	76.8796044	51.92682
8570	1	11.3059149	77.6048744	51.92682
8571	2	12.5621349	76.8796044	51.92682
8572	1	13.8183449	77.6048744	51.92682
8573	1	10.0497049	79.78074995	51.92682
8574	2	11.3059149	79.05547595	51.92682
8575	2	10.0497049	81.23129995	51.92682
8576	1	12.5621349	79.78074995	51.92682
8577	2	13.8183449	79.05547595	51.92682
8578	2	12.5621349	81.23129995	51.92682
8579	1	11.3059149	81.95657995	51.92682
8580	1	10.0497049	84.13239995	51.92682
8581	2	11.3059149	83.40712995	51.92682
8582	1	13.8183449	81.95657995	51.92682
8583	1	12.5621349	84.13239995	51.92682
8584	2	13.8183449	83.40712995	51.92682
8585	2	10.0497049	85.58295995	51.92682
8586	1	11.3059149	86.30822995	51.92682
8587	2	12.5621349	85.58295995	51.92682
8588	1	13.8183449	86.30822995	51.92682
8589	1	10.0497049	88.4841055	51.92682
8590	2	11.3059149	87.7588315	51.92682
8591	2	10.0497049	89.9346555	51.92682
8592	1	12.5621349	88.4841055	51.92682
8593	2	13.8183449	87.7588315	51.92682
8594	2	12.5621349	89.9346555	51.92682
8595	1	11.3059149	90.6599355	51.92682
8596	1	10.0497049	92.8357555	51.92682
8597	2	11.3059149	92.1104855	51.92682
8598	1	13.8183449	90.6599355	51.92682
8599	1	12.5621349	92.8357555	51.92682
8600	2	13.8183449	92.1104855	51.92682
8601	2	10.0497049	94.2863155	51.92682
8602	1	11.3059149	95.0115855	51.92682
8603	2	12.5621349	94.2863155	51.92682
8604	1	13.8183449	95.0115855	51.92682
8605	1	15.07455735	62.37403885	51.92682
8606	2	16.33076735	61.64876485	51.92682
8607	2	15.07455735	63.82458885	51.92682
8608	1	17.58698735	62.37403885	51.92682
8609	2	18.84319735	61.64876485	51.92682
8610	2	17.58698735	63.82458885	51.92682
8611	1	16.33076735	64.54986885	51.92682
8612	1	15.07455735	66.72568885	51.92682
8613	2	16.33076735	66.00041885	51.92682
8614	1	18.84319735	64.54986885	51.92682
8615	1	17.58698735	66.72568885	51.92682
8616	2	18.84319735	66.00041885	51.92682
8617	2	15.07455735	68.17624885	51.92682
8618	1	16.33076735	68.90151885	51.92682
8619	2	17.58698735	68.17624885	51.92682
8620	1	18.84319735	68.90151885	51.92682
8621	1	15.07455735	71.0773944	51.92682
8622	2	16.33076735	70.3521204	51.92682
8623	2	15.07455735	72.5279444	51.92682
8624	1	17.58698735	71.0773944	51.92682
8625	2	18.84319735	70.3521204	51.92682
8626	2	17.58698735	72.5279444	51.92682
8627	1	16.33076735	73.2532244	51.92682
8628	1	15.07455735	75.4290444	51.92682
8629	2	16.33076735	74.7037744	51.92682
8630	1	18.84319735	73.2532244	51.92682
8631	1	17.58698735	75.4290444	51.92682
8632	2	18.84319735	74.7037744	51.92682
8633	2	15.07455735	76.8796044	51.92682
8634	1	16.33076735	77.6048744	51.92682
8635	2	17.58698735	76.8796044	51.92682
8636	1	18.84319735	77.6048744	51.92682
8637	1	15.07455735	79.78074995	51.92682
8638	2	16.33076735	79.05547595	51.92682
8639	2	15.07455735	81.23129995	51.92682
8640	1	17.58698735	79.78074995	51.92682
8641	2	18.84319735	79.05547595	51.92682
8642	2	17.58698735	81.23129995	51.92682
8643	1	16.33076735	81.95657995	51.92682
8644	1	15.07455735	84.13239995	51.92682
8645	2	16.33076735	83.40712995	51.92682
8646	1	18.84319735	81.95657995	51.92682
8647	1	17.58698735	84.13239995	51.92682
8648	2	18.84319735	83.40712995	51.92682
8649	2	15.07455735	85.58295995	51.92682
8650	1	16.33076735	86.30822995	51.92682
8651	2	17.58698735	85.58295995	51.92682
8652	1	18.84319735	86.30822995	51.92682
8653	1	15.07455735	88.4841055	51.92682
8654	2	16.33076735	87.7588315	51.92682
8655	2	15.07455735	89.9346555	51.92682
8656	1	17.58698735	88.4841055	51.92682
8657	2	18.84319735	87.7588315	51.92682
8658	2	17.58698735	89.9346555	51.92682
8659	1	16.33076735	90.6599355	51.92682
8660	1	15.07455735	92.8357555	51.92682
8661	2	16.33076735	92.1104855	51.92682
8662	1	18.84319735	90.6599355	51.92682
8663	1	17.58698735	92.8357555	51.92682
8664	2	18.84319735	92.1104855	51.92682
8665	2	15.07455735	94.2863155	51.92682
8666	1	16.33076735	95.0115855	51.92682
8667	2	17.58698735	94.2863155	51.92682
8668	1	18.84319735	95.0115855	51.92682
8669	1	-15.07455735	97.18746105	51.92682
8670	2	-13.81834735	96.46218705	51.92682
8671	2	-15.07455735	98.63801105	51.92682
8672	1	-12.56212735	97.18746105	51.92682
8673	2	-11.30591735	96.46218705	51.92682
8674	2	-12.56212735	98.63801105	51.92682
8675	1	-13.81834735	99.36329105	51.92682
8676	1	-15.07455735	101.5391111	51.92682
8677	2	-13.81834735	100.8138411	51.92682
8678	1	-11.30591735	99.36329105	51.92682
8679	1	-12.56212735	101.5391111	51.92682
8680	2	-11.30591735	100.8138411	51.92682
8681	2	-15.07455735	102.9896711	51.92682
8682	1	-13.81834735	103.7149411	51.92682
8683	2	-12.56212735	102.9896711	51.92682
8684	1	-11.30591735	103.7149411	51.92682
8685	1	-15.07455735	105.8908166	51.92682
8686	2	-13.81834735	105.1655426	51.92682
8687	2	-15.07455735	107.3413666	51.92682
8688	1	-12.56212735	105.8908166	51.92682
8689	2	-11.30591735	105.1655426	51.92682
8690	2	-12.56212735	107.3413666	51.92682
8691	1	-13.81834735	108.0666466	51.92682
8692	1	-15.07455735	110.2424666	51.92682
8693	2	-13.81834735	109.5171966	51.92682
8694	1	-11.30591735	108.0666466	51.92682
8695	1	-12.56212735	110.2424666	51.92682
8696	2	-11.30591735	109.5171966	51.92682
8697	2	-15.07455735	111.6930266	51.92682
8698	1	-13.81834735	112.4182966	51.92682
8699	2	-12.56212735	111.6930266	51.92682
8700	1	-11.30591735	112.4182966	51.92682
8701	1	-15.07455735	114.5941722	51.92682
8702	2	-13.81834735	113.8688982	51.92682
8703	2	-15.07455735	116.0447222	51.92682
8704	1	-12.56212735	114.5941722	51.92682
8705	2	-11.30591735	113.8688982	51.92682
8706	2	-12.56212735	116.0447222	51.92682
8707	1	-13.81834735	116.7700022	51.92682
8708	1	-15.07455735	118.9458222	51.92682
8709	2	-13.81834735	118.2205522	51.92682
8710	1	-11.30591735	116.7700022	51.92682
8711	1	-12.56212735	118.9458222	51.92682
8712	2	-11.30591735	118.2205522	51.92682
8713	2	-15.07455735	120.3963822	51.92682
8714	1	-13.81834735	121.1216522	51.92682
8715	2	-12.56212735	120.3963822	51.92682
8716	1	-11.30591735	121.1216522	51.92682
8717	1	-15.07455735	123.2975277	51.92682
8718	2	-13.81834735	122.5722537	51.92682
8719	2	-15.07455735	124.7480777	51.92682
8720	1	-12.56212735	123.2975277	51.92682
8721	2	-11.30591735	122.5722537	51.92682
8722	2	-12.56212735	124.7480777	51.92682
8723	1	-13.81834735	125.4733577	51.92682
8724	1	-15.07455735	127.6491777	51.92682
8725	2	-13.81834735	126.9239077	51.92682
8726	1	-11.30591735	125.4733577	51.92682
8727	1	-12.56212735	127.6491777	51.92682
8728	2	-11.30591735	126.9239077	51.92682
8729	2	-15.07455735	129.0997377	51.92682
8730	1	-13.81834735	129.8250077	51.92682
8731	2	-12.56212735	129.0997377	51.92682
8732	1	-11.30591735	129.8250077	51.92682
8733	1	-10.0497049	97.18746105	51.92682
8734	2	-8.7934949	96.46218705	51.92682
8735	2	-10.0497049	98.63801105	51.92682
8736	1	-7.5372749	97.18746105	51.92682
8737	2	-6.2810649	96.46218705	51.92682
8738	2	-7.5372749	98.63801105	51.92682
8739	1	-8.7934949	99.36329105	51.92682
8740	1	-10.0497049	101.5391111	51.92682
8741	2	-8.7934949	100.8138411	51.92682
8742	1	-6.2810649	99.36329105	51.92682
8743	1	-7.5372749	101.5391111	51.92682
8744	2	-6.2810649	100.8138411	51.92682
8745	2	-10.0497049	102.9896711	51.92682
8746	1	-8.7934949	103.7149411	51.92682
8747	2	-7.5372749	102.9896711	51.92682
8748	1	-6.2810649	103.7149411	51.92682
8749	1	-10.0497049	105.8908166	51.92682
8750	2	-8.7934949	105.1655426	51.92682
8751	2	-10.0497049	107.3413666	51.92682
8752	1	-7.5372749	105.8908166	51.92682
8753	2	-6.2810649	105.1655426	51.92682
8754	2	-7.5372749	107.3413666	51.92682
8755	1	-8.7934949	108.0666466	51.92682
8756	1	-10.0497049	110.2424666	51.92682
8757	2	-8.7934949	109.5171966	51.92682
8758	1	-6.2810649	108.0666466	51.92682
8759	1	-7.5372749	110.2424666	51.92682
8760	2	-6.2810649	109.5171966	51.92682
8761	2	-10.0497049	111.6930266	51.92682
8762	1	-8.7934949	112.4182966	51.92682
8763	2	-7.5372749	111.6930266	51.92682
8764	1	-6.2810649	112.4182966	51.92682
8765	1	-10.0497049	114.5941722	51.92682
8766	2	-8.7934949	113.8688982	51.92682
8767	2	-10.0497049	116.0447222	51.92682
8768	1	-7.5372749	114.5941722	51.92682
8769	2	-6.2810649	113.8688982	51.92682
8770	2	-7.5372749	116.0447222	51.92682
8771	1	-8.7934949	116.7700022	51.92682
8772	1	-10.0497049	118.9458222	51.92682
8773	2	-8.7934949	118.2205522	51.92682
8774	1	-6.2810649	116.7700022	51.92682
8775	1	-7.5372749	118.9458222	51.92682
8776	2	-6.2810649	118.2205522	51.92682
8777	2	-10.0497049	120.3963822	51.92682
8778	1	-8.7934949	121.1216522	51.92682
8779	2	-7.5372749	120.3963822	51.92682
8780	1	-6.2810649	121.1216522	51.92682
8781	1	-10.0497049	123.2975277	51.92682
8782	2	-8.7934949	122.5722537	51.92682
8783	2	-10.0497049	124.7480777	51.92682
8784	1	-7.5372749	123.2975277	51.92682
8785	2	-6.2810649	122.5722537	51.92682
8786	2	-7.5372749	124.7480777	51.92682
8787	1	-8.7934949	125.4733577	51.92682
8788	1	-10.0497049	127.6491777	51.92682
8789	2	-8.7934949	126.9239077	51.92682
8790	1	-6.2810649	125.4733577	51.92682
8791	1	-7.5372749	127.6491777	51.92682
8792	2	-6.2810649	126.9239077	51.92682
8793	2	-10.0497049	129.0997377	51.92682
8794	1	-8.7934949	129.8250077	51.92682
8795	2	-7.5372749	129.0997377	51.92682
8796	1	-6.2810649	129.8250077	51.92682
8797	1	-5.02485245	97.18746105	51.92682
8798	2	-3.76864245	96.46218705	51.92682
8799	2	-5.02485245	98.63801105	51.92682
8800	1	-2.51242245	97.18746105	51.92682
8801	2	-1.25621245	96.46218705	51.92682
8802	2	-2.51242245	98.63801105	51.92682
8803	1	-3.76864245	99.36329105	51.92682
8804	1	-5.02485245	101.5391111	51.92682
8805	2	-3.76864245	100.8138411	51.92682
8806	1	-1.25621245	99.36329105	51.92682
8807	1	-2.51242245	101.5391111	51.92682
8808	2	-1.25621245	100.8138411	51.92682
8809	2	-5.02485245	102.9896711	51.92682
8810	1	-3.76864245	103.7149411	51.92682
8811	2	-2.51242245	102.9896711	51.92682
8812	1	-1.25621245	103.7149411	51.92682
8813	1	-5.02485245	105.8908166	51.92682
8814	2	-3.76864245	105.1655426	51.92682
8815	2	-5.02485245	107.3413666	51.92682
8816	1	-2.51242245	105.8908166	51.92682
8817	2	-1.25621245	105.1655426	51.92682
8818	2	-2.51242245	107.3413666	51.92682
8819	1	-3.76864245	108.0666466	51.92682
8820	1	-5.02485245	110.2424666	51.92682
8821	2	-3.76864245	109.5171966	51.92682
8822	2	-5.02485245	111.6930266	51.92682
8823	1	-5.02485245	114.5941722	51.92682
8824	2	-5.02485245	116.0447222	51.92682
8825	1	-3.76864245	116.7700022	51.92682
8826	1	-5.02485245	118.9458222	51.92682
8827	2	-3.76864245	118.2205522	51.92682
8828	1	-2.51242245	118.9458222	51.92682
8829	2	-5.02485245	120.3963822	51.92682
8830	1	-3.76864245	121.1216522	51.92682
8831	2	-2.51242245	120.3963822	51.92682
8832	1	-1.25621245	121.1216522	51.92682
8833	1	-5.02485245	123.2975277	51.92682
8834	2	-3.76864245	122.5722537	51.92682
8835	2	-5.02485245	124.7480777	51.92682
8836	1	-2.51242245	123.2975277	51.92682
8837	2	-1.25621245	122.5722537	51.92682
8838	2	-2.51242245	124.7480777	51.92682
8839	1	-3.76864245	125.4733577	51.92682
8840	1	-5.02485245	127.6491777	51.92682
8841	2	-3.76864245	126.9239077	51.92682
8842	1	-1.25621245	125.4733577	51.92682
8843	1	-2.51242245	127.6491777	51.92682
8844	2	-1.25621245	126.9239077	51.92682
8845	2	-5.02485245	129.0997377	51.92682
8846	1	-3.76864245	129.8250077	51.92682
8847	2	-2.51242245	129.0997377	51.92682
8848	1	-1.25621245	129.8250077	51.92682
8849	1	3.33E-11	97.18746105	51.92682
8850	2	1.25621	96.46218705	51.92682
8851	2	6.67E-11	98.63801105	51.92682
8852	1	2.51243	97.18746105	51.92682
8853	2	3.76864	96.46218705	51.92682
8854	2	2.51243	98.63801105	51.92682
8855	1	1.25621	99.36329105	51.92682
8856	1	1.33E-10	101.5391111	51.92682
8857	2	1.25621	100.8138411	51.92682
8858	1	3.76864	99.36329105	51.92682
8859	1	2.51243	101.5391111	51.92682
8860	2	3.76864	100.8138411	51.92682
8861	2	1.67E-10	102.9896711	51.92682
8862	1	1.25621	103.7149411	51.92682
8863	2	2.51243	102.9896711	51.92682
8864	1	3.76864	103.7149411	51.92682
8865	1	3.33E-11	105.8908166	51.92682
8866	2	1.25621	105.1655426	51.92682
8867	1	2.51243	105.8908166	51.92682
8868	2	3.76864	105.1655426	51.92682
8869	2	1.67E-10	120.3963822	51.92682
8870	1	1.25621	121.1216522	51.92682
8871	2	2.51243	120.3963822	51.92682
8872	1	3.76864	121.1216522	51.92682
8873	1	3.33E-11	123.2975277	51.92682
8874	2	1.25621	122.5722537	51.92682
8875	2	6.67E-11	124.7480777	51.92682
8876	1	2.51243	123.2975277	51.92682
8877	2	3.76864	122.5722537	51.92682
8878	2	2.51243	124.7480777	51.92682
8879	1	1.25621	125.4733577	51.92682
8880	1	1.33E-10	127.6491777	51.92682
8881	2	1.25621	126.9239077	51.92682
8882	1	3.76864	125.4733577	51.92682
8883	1	2.51243	127.6491777	51.92682
8884	2	3.76864	126.9239077	51.92682
8885	2	1.67E-10	129.0997377	51.92682
8886	1	1.25621	129.8250077	51.92682
8887	2	2.51243	129.0997377	51.92682
8888	1	3.76864	129.8250077	51.92682
8889	1	5.02485245	97.18746105	51.92682
8890	2	6.28106245	96.46218705	51.92682
8891	2	5.02485245	98.63801105	51.92682
8892	1	7.53728245	97.18746105	51.92682
8893	2	8.79349245	96.46218705	51.92682
8894	2	7.53728245	98.63801105	51.92682
8895	1	6.28106245	99.36329105	51.92682
8896	1	5.02485245	101.5391111	51.92682
8897	2	6.28106245	100.8138411	51.92682
8898	1	8.79349245	99.36329105	51.92682
8899	1	7.53728245	101.5391111	51.92682
8900	2	8.79349245	100.8138411	51.92682
8901	2	5.02485245	102.9896711	51.92682
8902	1	6.28106245	103.7149411	51.92682
8903	2	7.53728245	102.9896711	51.92682
8904	1	8.79349245	103.7149411	51.92682
8905	1	5.02485245	105.8908166	51.92682
8906	2	6.28106245	105.1655426	51.92682
8907	1	7.53728245	105.8908166	51.92682
8908	2	8.79349245	105.1655426	51.92682
8909	2	7.53728245	107.3413666	51.92682
8910	1	8.79349245	108.0666466	51.92682
8911	2	8.79349245	109.5171966	51.92682
8912	1	8.79349245	116.7700022	51.92682
8913	1	7.53728245	118.9458222	51.92682
8914	2	8.79349245	118.2205522	51.92682
8915	2	5.02485245	120.3963822	51.92682
8916	1	6.28106245	121.1216522	51.92682
8917	2	7.53728245	120.3963822	51.92682
8918	1	8.79349245	121.1216522	51.92682
8919	1	5.02485245	123.2975277	51.92682
8920	2	6.28106245	122.5722537	51.92682
8921	2	5.02485245	124.7480777	51.92682
8922	1	7.53728245	123.2975277	51.92682
8923	2	8.79349245	122.5722537	51.92682
8924	2	7.53728245	124.7480777	51.92682
8925	1	6.28106245	125.4733577	51.92682
8926	1	5.02485245	127.6491777	51.92682
8927	2	6.28106245	126.9239077	51.92682
8928	1	8.79349245	125.4733577	51.92682
8929	1	7.53728245	127.6491777	51.92682
8930	2	8.79349245	126.9239077	51.92682
8931	2	5.02485245	129.0997377	51.92682
8932	1	6.28106245	129.8250077	51.92682
8933	2	7.53728245	129.0997377	51.92682
8934	1	8.79349245	129.8250077	51.92682
8935	1	10.0497049	97.18746105	51.92682
8936	2	11.3059149	96.46218705	51.92682
8937	2	10.0497049	98.63801105	51.92682
8938	1	12.5621349	97.18746105	51.92682
8939	2	13.8183449	96.46218705	51.92682
8940	2	12.5621349	98.63801105	51.92682
8941	1	11.3059149	99.36329105	51.92682
8942	1	10.0497049	101.5391111	51.92682
8943	2	11.3059149	100.8138411	51.92682
8944	1	13.8183449	99.36329105	51.92682
8945	1	12.5621349	101.5391111	51.92682
8946	2	13.8183449	100.8138411	51.92682
8947	2	10.0497049	102.9896711	51.92682
8948	1	11.3059149	103.7149411	51.92682
8949	2	12.5621349	102.9896711	51.92682
8950	1	13.8183449	103.7149411	51.92682
8951	1	10.0497049	105.8908166	51.92682
8952	2	11.3059149	105.1655426	51.92682
8953	2	10.0497049	107.3413666	51.92682
8954	1	12.5621349	105.8908166	51.92682
8955	2	13.8183449	105.1655426	51.92682
8956	2	12.5621349	107.3413666	51.92682
8957	1	11.3059149	108.0666466	51.92682
8958	1	10.0497049	110.2424666	51.92682
8959	2	11.3059149	109.5171966	51.92682
8960	1	13.8183449	108.0666466	51.92682
8961	1	12.5621349	110.2424666	51.92682
8962	2	13.8183449	109.5171966	51.92682
8963	2	10.0497049	111.6930266	51.92682
8964	1	11.3059149	112.4182966	51.92682
8965	2	12.5621349	111.6930266	51.92682
8966	1	13.8183449	112.4182966	51.92682
8967	1	10.0497049	114.5941722	51.92682
8968	2	11.3059149	113.8688982	51.92682
8969	2	10.0497049	116.0447222	51.92682
8970	1	12.5621349	114.5941722	51.92682
8971	2	13.8183449	113.8688982	51.92682
8972	2	12.5621349	116.0447222	51.92682
8973	1	11.3059149	116.7700022	51.92682
8974	1	10.0497049	118.9458222	51.92682
8975	2	11.3059149	118.2205522	51.92682
8976	1	13.8183449	116.7700022	51.92682
8977	1	12.5621349	118.9458222	51.92682
8978	2	13.8183449	118.2205522	51.92682
8979	2	10.0497049	120.3963822	51.92682
8980	1	11.3059149	121.1216522	51.92682
8981	2	12.5621349	120.3963822	51.92682
8982	1	13.8183449	121.1216522	51.92682
8983	1	10.0497049	123.2975277	51.92682
8984	2	11.3059149	122.5722537	51.92682
8985	2	10.0497049	124.7480777	51.92682
8986	1	12.5621349	123.2975277	51.92682
8987	2	13.8183449	122.5722537	51.92682
8988	2	12.5621349	124.7480777	51.92682
8989	1	11.3059149	125.4733577	51.92682
8990	1	10.0497049	127.6491777	51.92682
8991	2	11.3059149	126.9239077	51.92682
8992	1	13.8183449	125.4733577	51.92682
8993	1	12.5621349	127.6491777	51.92682
8994	2	13.8183449	126.9239077	51.92682
8995	2	10.0497049	129.0997377	51.92682
8996	1	11.3059149	129.8250077	51.92682
8997	2	12.5621349	129.0997377	51.92682
8998	1	13.8183449	129.8250077	51.92682
8999	1	15.07455735	97.18746105	51.92682
9000	2	16.33076735	96.46218705	51.92682
9001	2	15.07455735	98.63801105	51.92682
9002	1	17.58698735	97.18746105	51.92682
9003	2	18.84319735	96.46218705	51.92682
9004	2	17.58698735	98.63801105	51.92682
9005	1	16.33076735	99.36329105	51.92682
9006	1	15.07455735	101.5391111	51.92682
9007	2	16.33076735	100.8138411	51.92682
9008	1	18.84319735	99.36329105	51.92682
9009	1	17.58698735	101.5391111	51.92682
9010	2	18.84319735	100.8138411	51.92682
9011	2	15.07455735	102.9896711	51.92682
9012	1	16.33076735	103.7149411	51.92682
9013	2	17.58698735	102.9896711	51.92682
9014	1	18.84319735	103.7149411	51.92682
9015	1	15.07455735	105.8908166	51.92682
9016	2	16.33076735	105.1655426	51.92682
9017	2	15.07455735	107.3413666	51.92682
9018	1	17.58698735	105.8908166	51.92682
9019	2	18.84319735	105.1655426	51.92682
9020	2	17.58698735	107.3413666	51.92682
9021	1	16.33076735	108.0666466	51.92682
9022	1	15.07455735	110.2424666	51.92682
9023	2	16.33076735	109.5171966	51.92682
9024	1	18.84319735	108.0666466	51.92682
9025	1	17.58698735	110.2424666	51.92682
9026	2	18.84319735	109.5171966	51.92682
9027	2	15.07455735	111.6930266	51.92682
9028	1	16.33076735	112.4182966	51.92682
9029	2	17.58698735	111.6930266	51.92682
9030	1	18.84319735	112.4182966	51.92682
9031	1	15.07455735	114.5941722	51.92682
9032	2	16.33076735	113.8688982	51.92682
9033	2	15.07455735	116.0447222	51.92682
9034	1	17.58698735	114.5941722	51.92682
9035	2	18.84319735	113.8688982	51.92682
9036	2	17.58698735	116.0447222	51.92682
9037	1	16.33076735	116.7700022	51.92682
9038	1	15.07455735	118.9458222	51.92682
9039	2	16.33076735	118.2205522	51.92682
9040	1	18.84319735	116.7700022	51.92682
9041	1	17.58698735	118.9458222	51.92682
9042	2	18.84319735	118.2205522	51.92682
9043	2	15.07455735	120.3963822	51.92682
9044	1	16.33076735	121.1216522	51.92682
9045	2	17.58698735	120.3963822	51.92682
9046	1	18.84319735	121.1216522	51.92682
9047	1	15.07455735	123.2975277	51.92682
9048	2	16.33076735	122.5722537	51.92682
9049	2	15.07455735	124.7480777	51.92682
9050	1	17.58698735	123.2975277	51.92682
9051	2	18.84319735	122.5722537	51.92682
9052	2	17.58698735	124.7480777	51.92682
9053	1	16.33076735	125.4733577	51.92682
9054	1	15.07455735	127.6491777	51.92682
9055	2	16.33076735	126.9239077	51.92682
9056	1	18.84319735	125.4733577	51.92682
9057	1	17.58698735	127.6491777	51.92682
9058	2	18.84319735	126.9239077	51.92682
9059	2	15.07455735	129.0997377	51.92682
9060	1	16.33076735	129.8250077	51.92682
9061	2	17.58698735	129.0997377	51.92682
9062	1	18.84319735	129.8250077	51.92682
9063	1	-15.07455735	132.0008833	51.92682
9064	2	-13.81834735	131.2756093	51.92682
9065	2	-15.07455735	133.4514333	51.92682
9066	1	-12.56212735	132.0008833	51.92682
9067	2	-11.30591735	131.2756093	51.92682
9068	2	-12.56212735	133.4514333	51.92682
9069	1	-13.81834735	134.1767133	51.92682
9070	1	-15.07455735	136.3525333	51.92682
9071	2	-13.81834735	135.6272633	51.92682
9072	1	-11.30591735	134.1767133	51.92682
9073	1	-12.56212735	136.3525333	51.92682
9074	2	-11.30591735	135.6272633	51.92682
9075	2	-15.07455735	137.8030933	51.92682
9076	1	-13.81834735	138.5283633	51.92682
9077	2	-12.56212735	137.8030933	51.92682
9078	1	-11.30591735	138.5283633	51.92682
9079	1	-15.07455735	140.7042388	51.92682
9080	2	-13.81834735	139.9789648	51.92682
9081	2	-15.07455735	142.1547888	51.92682
9082	1	-12.56212735	140.7042388	51.92682
9083	2	-11.30591735	139.9789648	51.92682
9084	2	-12.56212735	142.1547888	51.92682
9085	1	-13.81834735	142.8800688	51.92682
9086	1	-15.07455735	145.0558888	51.92682
9087	2	-13.81834735	144.3306188	51.92682
9088	1	-11.30591735	142.8800688	51.92682
9089	1	-12.56212735	145.0558888	51.92682
9090	2	-11.30591735	144.3306188	51.92682
9091	2	-15.07455735	146.5064488	51.92682
9092	1	-13.81834735	147.2317188	51.92682
9093	2	-12.56212735	146.5064488	51.92682
9094	1	-11.30591735	147.2317188	51.92682
9095	1.00E+00	-15.07455735	149.4075944	51.92682
9096	2	-13.81834735	148.6823204	51.92682
9097	2.00E+00	-15.07455735	150.8581444	51.92682
9098	1	-12.56212735	149.4075944	51.92682
9099	2	-11.30591735	148.6823204	51.92682
9100	2	-12.56212735	150.8581444	51.92682
9101	1	-13.81834735	151.5834244	51.92682
9102	1.00E+00	-15.07455735	153.7592444	51.92682
9103	2	-13.81834735	153.0339744	51.92682
9104	1	-11.30591735	151.5834244	51.92682
9105	1	-12.56212735	153.7592444	51.92682
9106	2	-11.30591735	153.0339744	51.92682
9107	2.00E+00	-15.07455735	155.2098044	51.92682
9108	1	-13.81834735	155.9350744	51.92682
9109	2	-12.56212735	155.2098044	51.92682
9110	1	-11.30591735	155.9350744	51.92682
9111	1.00E+00	-15.07455735	158.1109499	51.92682
9112	2	-13.81834735	157.3856759	51.92682
9113	2.00E+00	-15.07455735	159.5614999	51.92682
9114	1	-12.56212735	158.1109499	51.92682
9115	2	-11.30591735	157.3856759	51.92682
9116	2	-12.56212735	159.5614999	51.92682
9117	1	-13.81834735	160.2867799	51.92682
9118	1	-15.07455735	162.4625999	51.92682
9119	2.00E+00	-13.81834735	161.7373299	51.92682
9120	1	-11.30591735	160.2867799	51.92682
9121	1	-12.56212735	162.4625999	51.92682
9122	2	-11.30591735	161.7373299	51.92682
9123	2.00E+00	-15.07455735	163.9131599	51.92682
9124	1	-13.81834735	164.6384299	51.92682
9125	2	-12.56212735	163.9131599	51.92682
9126	1	-11.30591735	164.6384299	51.92682
9127	1.00E+00	-10.0497049	132.0008833	51.92682
9128	2	-8.7934949	131.2756093	51.92682
9129	2.00E+00	-10.0497049	133.4514333	51.92682
9130	1	-7.5372749	132.0008833	51.92682
9131	2	-6.2810649	131.2756093	51.92682
9132	2	-7.5372749	133.4514333	51.92682
9133	1	-8.7934949	134.1767133	51.92682
9134	1.00E+00	-10.0497049	136.3525333	51.92682
9135	2	-8.7934949	135.6272633	51.92682
9136	1	-6.2810649	134.1767133	51.92682
9137	1	-7.5372749	136.3525333	51.92682
9138	2	-6.2810649	135.6272633	51.92682
9139	2.00E+00	-10.0497049	137.8030933	51.92682
9140	1	-8.7934949	138.5283633	51.92682
9141	2	-7.5372749	137.8030933	51.92682
9142	1	-6.2810649	138.5283633	51.92682
9143	1	-10.0497049	140.7042388	51.92682
9144	2	-8.7934949	139.9789648	51.92682
9145	2	-10.0497049	142.1547888	51.92682
9146	1	-7.5372749	140.7042388	51.92682
9147	2	-6.2810649	139.9789648	51.92682
9148	2	-7.5372749	142.1547888	51.92682
9149	1	-8.7934949	142.8800688	51.92682
9150	1	-10.0497049	145.0558888	51.92682
9151	2	-8.7934949	144.3306188	51.92682
9152	1	-6.2810649	142.8800688	51.92682
9153	1	-7.5372749	145.0558888	51.92682
9154	2	-6.2810649	144.3306188	51.92682
9155	2	-10.0497049	146.5064488	51.92682
9156	1	-8.7934949	147.2317188	51.92682
9157	2	-7.5372749	146.5064488	51.92682
9158	1	-6.2810649	147.2317188	51.92682
9159	1	-10.0497049	149.4075944	51.92682
9160	2	-8.7934949	148.6823204	51.92682
9161	2	-10.0497049	150.8581444	51.92682
9162	1	-7.5372749	149.4075944	51.92682
9163	2	-6.2810649	148.6823204	51.92682
9164	2	-7.5372749	150.8581444	51.92682
9165	1	-8.7934949	151.5834244	51.92682
9166	1	-10.0497049	153.7592444	51.92682
9167	2	-8.7934949	153.0339744	51.92682
9168	1	-6.2810649	151.5834244	51.92682
9169	1	-7.5372749	153.7592444	51.92682
9170	2	-6.2810649	153.0339744	51.92682
9171	2	-10.0497049	155.2098044	51.92682
9172	1	-8.7934949	155.9350744	51.92682
9173	2	-7.5372749	155.2098044	51.92682
9174	1	-6.2810649	155.9350744	51.92682
9175	1	-10.0497049	158.1109499	51.92682
9176	2	-8.7934949	157.3856759	51.92682
9177	2	-10.0497049	159.5614999	51.92682
9178	1	-7.5372749	158.1109499	51.92682
9179	2	-6.2810649	157.3856759	51.92682
9180	2	-7.5372749	159.5614999	51.92682
9181	1	-8.7934949	160.2867799	51.92682
9182	1	-10.0497049	162.4625999	51.92682
9183	2	-8.7934949	161.7373299	51.92682
9184	1	-6.2810649	160.2867799	51.92682
9185	1	-7.5372749	162.4625999	51.92682
9186	2	-6.2810649	161.7373299	51.92682
9187	2	-10.0497049	163.9131599	51.92682
9188	1	-8.7934949	164.6384299	51.92682
9189	2	-7.5372749	163.9131599	51.92682
9190	1	-6.2810649	164.6384299	51.92682
9191	1	-5.02485245	132.0008833	51.92682
9192	2	-3.76864245	131.2756093	51.92682
9193	2	-5.02485245	133.4514333	51.92682
9194	1	-2.51242245	132.0008833	51.92682
9195	2	-1.25621245	131.2756093	51.92682
9196	2	-2.51242245	133.4514333	51.92682
9197	1	-3.76864245	134.1767133	51.92682
9198	1	-5.02485245	136.3525333	51.92682
9199	2	-3.76864245	135.6272633	51.92682
9200	1	-1.25621245	134.1767133	51.92682
9201	1	-2.51242245	136.3525333	51.92682
9202	2	-1.25621245	135.6272633	51.92682
9203	2	-5.02485245	137.8030933	51.92682
9204	1	-3.76864245	138.5283633	51.92682
9205	2	-2.51242245	137.8030933	51.92682
9206	1	-1.25621245	138.5283633	51.92682
9207	1	-5.02485245	140.7042388	51.92682
9208	2	-3.76864245	139.9789648	51.92682
9209	2	-5.02485245	142.1547888	51.92682
9210	1	-2.51242245	140.7042388	51.92682
9211	2	-1.25621245	139.9789648	51.92682
9212	2	-2.51242245	142.1547888	51.92682
9213	1	-3.76864245	142.8800688	51.92682
9214	1	-5.02485245	145.0558888	51.92682
9215	2	-3.76864245	144.3306188	51.92682
9216	2	-5.02485245	146.5064488	51.92682
9217	1	-5.02485245	149.4075944	51.92682
9218	2	-5.02485245	150.8581444	51.92682
9219	1	-3.76864245	151.5834244	51.92682
9220	1	-5.02485245	153.7592444	51.92682
9221	2	-3.76864245	153.0339744	51.92682
9222	1	-2.51242245	153.7592444	51.92682
9223	2	-5.02485245	155.2098044	51.92682
9224	1	-3.76864245	155.9350744	51.92682
9225	2	-2.51242245	155.2098044	51.92682
9226	1	-1.25621245	155.9350744	51.92682
9227	1	-5.02485245	158.1109499	51.92682
9228	2	-3.76864245	157.3856759	51.92682
9229	2	-5.02485245	159.5614999	51.92682
9230	1	-2.51242245	158.1109499	51.92682
9231	2	-1.25621245	157.3856759	51.92682
9232	2	-2.51242245	159.5614999	51.92682
9233	1	-3.76864245	160.2867799	51.92682
9234	1	-5.02485245	162.4625999	51.92682
9235	2	-3.76864245	161.7373299	51.92682
9236	1	-1.25621245	160.2867799	51.92682
9237	1	-2.51242245	162.4625999	51.92682
9238	2	-1.25621245	161.7373299	51.92682
9239	2	-5.02485245	163.9131599	51.92682
9240	1	-3.76864245	164.6384299	51.92682
9241	2	-2.51242245	163.9131599	51.92682
9242	1	-1.25621245	164.6384299	51.92682
9243	1	3.33E-11	132.0008833	51.92682
9244	2	1.25621	131.2756093	51.92682
9245	2	6.67E-11	133.4514333	51.92682
9246	1	2.51243	132.0008833	51.92682
9247	2	3.76864	131.2756093	51.92682
9248	2	2.51243	133.4514333	51.92682
9249	1	1.25621	134.1767133	51.92682
9250	1	1.33E-10	136.3525333	51.92682
9251	2	1.25621	135.6272633	51.92682
9252	1	3.76864	134.1767133	51.92682
9253	1	2.51243	136.3525333	51.92682
9254	2	3.76864	135.6272633	51.92682
9255	2	1.67E-10	137.8030933	51.92682
9256	1	1.25621	138.5283633	51.92682
9257	2	2.51243	137.8030933	51.92682
9258	1	3.76864	138.5283633	51.92682
9259	1	3.33E-11	140.7042388	51.92682
9260	2	1.25621	139.9789648	51.92682
9261	1	2.51243	140.7042388	51.92682
9262	2	3.76864	139.9789648	51.92682
9263	2	1.67E-10	155.2098044	51.92682
9264	1	1.25621	155.9350744	51.92682
9265	2	2.51243	155.2098044	51.92682
9266	1	3.76864	155.9350744	51.92682
9267	1	3.33E-11	158.1109499	51.92682
9268	2	1.25621	157.3856759	51.92682
9269	2	6.67E-11	159.5614999	51.92682
9270	1	2.51243	158.1109499	51.92682
9271	2	3.76864	157.3856759	51.92682
9272	2	2.51243	159.5614999	51.92682
9273	1	1.25621	160.2867799	51.92682
9274	1	1.33E-10	162.4625999	51.92682
9275	2	1.25621	161.7373299	51.92682
9276	1	3.76864	160.2867799	51.92682
9277	1	2.51243	162.4625999	51.92682
9278	2	3.76864	161.7373299	51.92682
9279	2	1.67E-10	163.9131599	51.92682
9280	1	1.25621	164.6384299	51.92682
9281	2	2.51243	163.9131599	51.92682
9282	1	3.76864	164.6384299	51.92682
9283	1	5.02485245	132.0008833	51.92682
9284	2	6.28106245	131.2756093	51.92682
9285	2	5.02485245	133.4514333	51.92682
9286	1	7.53728245	132.0008833	51.92682
9287	2	8.79349245	131.2756093	51.92682
9288	2	7.53728245	133.4514333	51.92682
9289	1	6.28106245	134.1767133	51.92682
9290	1	5.02485245	136.3525333	51.92682
9291	2	6.28106245	135.6272633	51.92682
9292	1	8.79349245	134.1767133	51.92682
9293	1	7.53728245	136.3525333	51.92682
9294	2	8.79349245	135.6272633	51.92682
9295	2	5.02485245	137.8030933	51.92682
9296	1	6.28106245	138.5283633	51.92682
9297	2	7.53728245	137.8030933	51.92682
9298	1	8.79349245	138.5283633	51.92682
9299	1	5.02485245	140.7042388	51.92682
9300	2	6.28106245	139.9789648	51.92682
9301	1	7.53728245	140.7042388	51.92682
9302	2	8.79349245	139.9789648	51.92682
9303	2	7.53728245	142.1547888	51.92682
9304	1	8.79349245	142.8800688	51.92682
9305	2	8.79349245	144.3306188	51.92682
9306	1	8.79349245	151.5834244	51.92682
9307	1	7.53728245	153.7592444	51.92682
9308	2	8.79349245	153.0339744	51.92682
9309	2	5.02485245	155.2098044	51.92682
9310	1	6.28106245	155.9350744	51.92682
9311	2	7.53728245	155.2098044	51.92682
9312	1	8.79349245	155.9350744	51.92682
9313	1	5.02485245	158.1109499	51.92682
9314	2	6.28106245	157.3856759	51.92682
9315	2	5.02485245	159.5614999	51.92682
9316	1	7.53728245	158.1109499	51.92682
9317	2	8.79349245	157.3856759	51.92682
9318	2	7.53728245	159.5614999	51.92682
9319	1	6.28106245	160.2867799	51.92682
9320	1	5.02485245	162.4625999	51.92682
9321	2	6.28106245	161.7373299	51.92682
9322	1	8.79349245	160.2867799	51.92682
9323	1	7.53728245	162.4625999	51.92682
9324	2	8.79349245	161.7373299	51.92682
9325	2	5.02485245	163.9131599	51.92682
9326	1	6.28106245	164.6384299	51.92682
9327	2	7.53728245	163.9131599	51.92682
9328	1	8.79349245	164.6384299	51.92682
9329	1	10.0497049	132.0008833	51.92682
9330	2	11.3059149	131.2756093	51.92682
9331	2	10.0497049	133.4514333	51.92682
9332	1	12.5621349	132.0008833	51.92682
9333	2	13.8183449	131.2756093	51.92682
9334	2	12.5621349	133.4514333	51.92682
9335	1	11.3059149	134.1767133	51.92682
9336	1	10.0497049	136.3525333	51.92682
9337	2	11.3059149	135.6272633	51.92682
9338	1	13.8183449	134.1767133	51.92682
9339	1	12.5621349	136.3525333	51.92682
9340	2	13.8183449	135.6272633	51.92682
9341	2	10.0497049	137.8030933	51.92682
9342	1	11.3059149	138.5283633	51.92682
9343	2	12.5621349	137.8030933	51.92682
9344	1	13.8183449	138.5283633	51.92682
9345	1	10.0497049	140.7042388	51.92682
9346	2	11.3059149	139.9789648	51.92682
9347	2	10.0497049	142.1547888	51.92682
9348	1	12.5621349	140.7042388	51.92682
9349	2	13.8183449	139.9789648	51.92682
9350	2	12.5621349	142.1547888	51.92682
9351	1	11.3059149	142.8800688	51.92682
9352	1	10.0497049	145.0558888	51.92682
9353	2	11.3059149	144.3306188	51.92682
9354	1	13.8183449	142.8800688	51.92682
9355	1	12.5621349	145.0558888	51.92682
9356	2	13.8183449	144.3306188	51.92682
9357	2	10.0497049	146.5064488	51.92682
9358	1	11.3059149	147.2317188	51.92682
9359	2	12.5621349	146.5064488	51.92682
9360	1	13.8183449	147.2317188	51.92682
9361	1	10.0497049	149.4075944	51.92682
9362	2	11.3059149	148.6823204	51.92682
9363	2	10.0497049	150.8581444	51.92682
9364	1	12.5621349	149.4075944	51.92682
9365	2	13.8183449	148.6823204	51.92682
9366	2	12.5621349	150.8581444	51.92682
9367	1	11.3059149	151.5834244	51.92682
9368	1	10.0497049	153.7592444	51.92682
9369	2	11.3059149	153.0339744	51.92682
9370	1	13.8183449	151.5834244	51.92682
9371	1	12.5621349	153.7592444	51.92682
9372	2	13.8183449	153.0339744	51.92682
9373	2	10.0497049	155.2098044	51.92682
9374	1	11.3059149	155.9350744	51.92682
9375	2	12.5621349	155.2098044	51.92682
9376	1	13.8183449	155.9350744	51.92682
9377	1	10.0497049	158.1109499	51.92682
9378	2	11.3059149	157.3856759	51.92682
9379	2	10.0497049	159.5614999	51.92682
9380	1	12.5621349	158.1109499	51.92682
9381	2	13.8183449	157.3856759	51.92682
9382	2	12.5621349	159.5614999	51.92682
9383	1	11.3059149	160.2867799	51.92682
9384	1	10.0497049	162.4625999	51.92682
9385	2	11.3059149	161.7373299	51.92682
9386	1	13.8183449	160.2867799	51.92682
9387	1	12.5621349	162.4625999	51.92682
9388	2	13.8183449	161.7373299	51.92682
9389	2	10.0497049	163.9131599	51.92682
9390	1	11.3059149	164.6384299	51.92682
9391	2	12.5621349	163.9131599	51.92682
9392	1	13.8183449	164.6384299	51.92682
9393	1	15.07455735	132.0008833	51.92682
9394	2	16.33076735	131.2756093	51.92682
9395	2	15.07455735	133.4514333	51.92682
9396	1	17.58698735	132.0008833	51.92682
9397	2	18.84319735	131.2756093	51.92682
9398	2	17.58698735	133.4514333	51.92682
9399	1	16.33076735	134.1767133	51.92682
9400	1	15.07455735	136.3525333	51.92682
9401	2	16.33076735	135.6272633	51.92682
9402	1	18.84319735	134.1767133	51.92682
9403	1	17.58698735	136.3525333	51.92682
9404	2	18.84319735	135.6272633	51.92682
9405	2	15.07455735	137.8030933	51.92682
9406	1	16.33076735	138.5283633	51.92682
9407	2	17.58698735	137.8030933	51.92682
9408	1	18.84319735	138.5283633	51.92682
9409	1	15.07455735	140.7042388	51.92682
9410	2	16.33076735	139.9789648	51.92682
9411	2	15.07455735	142.1547888	51.92682
9412	1	17.58698735	140.7042388	51.92682
9413	2	18.84319735	139.9789648	51.92682
9414	2	17.58698735	142.1547888	51.92682
9415	1	16.33076735	142.8800688	51.92682
9416	1	15.07455735	145.0558888	51.92682
9417	2	16.33076735	144.3306188	51.92682
9418	1	18.84319735	142.8800688	51.92682
9419	1	17.58698735	145.0558888	51.92682
9420	2	18.84319735	144.3306188	51.92682
9421	2	15.07455735	146.5064488	51.92682
9422	1	16.33076735	147.2317188	51.92682
9423	2	17.58698735	146.5064488	51.92682
9424	1	18.84319735	147.2317188	51.92682
9425	1	15.07455735	149.4075944	51.92682
9426	2	16.33076735	148.6823204	51.92682
9427	2	15.07455735	150.8581444	51.92682
9428	1	17.58698735	149.4075944	51.92682
9429	2	18.84319735	148.6823204	51.92682
9430	2	17.58698735	150.8581444	51.92682
9431	1	16.33076735	151.5834244	51.92682
9432	1	15.07455735	153.7592444	51.92682
9433	2	16.33076735	153.0339744	51.92682
9434	1	18.84319735	151.5834244	51.92682
9435	1	17.58698735	153.7592444	51.92682
9436	2	18.84319735	153.0339744	51.92682
9437	2	15.07455735	155.2098044	51.92682
9438	1	16.33076735	155.9350744	51.92682
9439	2	17.58698735	155.2098044	51.92682
9440	1	18.84319735	155.9350744	51.92682
9441	1	15.07455735	158.1109499	51.92682
9442	2	16.33076735	157.3856759	51.92682
9443	2	15.07455735	159.5614999	51.92682
9444	1	17.58698735	158.1109499	51.92682
9445	2	18.84319735	157.3856759	51.92682
9446	2	17.58698735	159.5614999	51.92682
9447	1	16.33076735	160.2867799	51.92682
9448	1	15.07455735	162.4625999	51.92682
9449	2	16.33076735	161.7373299	51.92682
9450	1	18.84319735	160.2867799	51.92682
9451	1	17.58698735	162.4625999	51.92682
9452	2	18.84319735	161.7373299	51.92682
9453	2	15.07455735	163.9131599	51.92682
9454	1	16.33076735	164.6384299	51.92682
9455	2	17.58698735	163.9131599	51.92682
9456	1	18.84319735	164.6384299	51.92682
9457	1	20.0994098	62.37403885	51.92682
9458	2	21.3556198	61.64876485	51.92682
9459	2	20.0994098	63.82458885	51.92682
9460	1	22.6118398	62.37403885	51.92682
9461	2	23.8680498	61.64876485	51.92682
9462	2	22.6118398	63.82458885	51.92682
9463	1	21.3556198	64.54986885	51.92682
9464	1	20.0994098	66.72568885	51.92682
9465	2	21.3556198	66.00041885	51.92682
9466	1	23.8680498	64.54986885	51.92682
9467	1	22.6118398	66.72568885	51.92682
9468	2	23.8680498	66.00041885	51.92682
9469	2	20.0994098	68.17624885	51.92682
9470	1	21.3556198	68.90151885	51.92682
9471	2	22.6118398	68.17624885	51.92682
9472	1	23.8680498	68.90151885	51.92682
9473	1	20.0994098	71.0773944	51.92682
9474	2	21.3556198	70.3521204	51.92682
9475	2	20.0994098	72.5279444	51.92682
9476	1	22.6118398	71.0773944	51.92682
9477	2	23.8680498	70.3521204	51.92682
9478	2	22.6118398	72.5279444	51.92682
9479	1	21.3556198	73.2532244	51.92682
9480	1	20.0994098	75.4290444	51.92682
9481	2	21.3556198	74.7037744	51.92682
9482	1	23.8680498	73.2532244	51.92682
9483	1	22.6118398	75.4290444	51.92682
9484	2	23.8680498	74.7037744	51.92682
9485	2	20.0994098	76.8796044	51.92682
9486	1	21.3556198	77.6048744	51.92682
9487	2	22.6118398	76.8796044	51.92682
9488	1	23.8680498	77.6048744	51.92682
9489	1	20.0994098	79.78074995	51.92682
9490	2	21.3556198	79.05547595	51.92682
9491	2	20.0994098	81.23129995	51.92682
9492	1	22.6118398	79.78074995	51.92682
9493	2	23.8680498	79.05547595	51.92682
9494	2	22.6118398	81.23129995	51.92682
9495	1	21.3556198	81.95657995	51.92682
9496	1	20.0994098	84.13239995	51.92682
9497	2	21.3556198	83.40712995	51.92682
9498	1	23.8680498	81.95657995	51.92682
9499	1	22.6118398	84.13239995	51.92682
9500	2	23.8680498	83.40712995	51.92682
9501	2	20.0994098	85.58295995	51.92682
9502	1	21.3556198	86.30822995	51.92682
9503	2	22.6118398	85.58295995	51.92682
9504	1	23.8680498	86.30822995	51.92682
9505	1	20.0994098	88.4841055	51.92682
9506	2	21.3556198	87.7588315	51.92682
9507	2	20.0994098	89.9346555	51.92682
9508	1	22.6118398	88.4841055	51.92682
9509	2	23.8680498	87.7588315	51.92682
9510	2	22.6118398	89.9346555	51.92682
9511	1	21.3556198	90.6599355	51.92682
9512	1	20.0994098	92.8357555	51.92682
9513	2	21.3556198	92.1104855	51.92682
9514	1	23.8680498	90.6599355	51.92682
9515	1	22.6118398	92.8357555	51.92682
9516	2	23.8680498	92.1104855	51.92682
9517	2	20.0994098	94.2863155	51.92682
9518	1	21.3556198	95.0115855	51.92682
9519	2.00E+00	22.6118398	94.2863155	51.92682
9520	1	23.8680498	95.0115855	51.92682
9521	1.00E+00	25.12426225	62.37403885	51.92682
9522	2	26.38047225	61.64876485	51.92682
9523	2	25.12426225	63.82458885	51.92682
9524	1	27.63669225	62.37403885	51.92682
9525	2	28.89290225	61.64876485	51.92682
9526	2.00E+00	27.63669225	63.82458885	51.92682
9527	1	26.38047225	64.54986885	51.92682
9528	1	25.12426225	66.72568885	51.92682
9529	2	26.38047225	66.00041885	51.92682
9530	1	28.89290225	64.54986885	51.92682
9531	1.00E+00	27.63669225	66.72568885	51.92682
9532	2	28.89290225	66.00041885	51.92682
9533	2	25.12426225	68.17624885	51.92682
9534	1	26.38047225	68.90151885	51.92682
9535	2.00E+00	27.63669225	68.17624885	51.92682
9536	1	28.89290225	68.90151885	51.92682
9537	1.00E+00	25.12426225	71.0773944	51.92682
9538	2	26.38047225	70.3521204	51.92682
9539	2	25.12426225	72.5279444	51.92682
9540	1	27.63669225	71.0773944	51.92682
9541	2	28.89290225	70.3521204	51.92682
9542	2	27.63669225	72.5279444	51.92682
9543	1.00E+00	26.38047225	73.2532244	51.92682
9544	1	25.12426225	75.4290444	51.92682
9545	2	26.38047225	74.7037744	51.92682
9546	1	28.89290225	73.2532244	51.92682
9547	1.00E+00	27.63669225	75.4290444	51.92682
9548	2	28.89290225	74.7037744	51.92682
9549	2	25.12426225	76.8796044	51.92682
9550	1	26.38047225	77.6048744	51.92682
9551	2.00E+00	27.63669225	76.8796044	51.92682
9552	1	28.89290225	77.6048744	51.92682
9553	1.00E+00	25.12426225	79.78074995	51.92682
9554	2	26.38047225	79.05547595	51.92682
9555	2	25.12426225	81.23129995	51.92682
9556	1	27.63669225	79.78074995	51.92682
9557	2	28.89290225	79.05547595	51.92682
9558	2.00E+00	27.63669225	81.23129995	51.92682
9559	1	26.38047225	81.95657995	51.92682
9560	1	25.12426225	84.13239995	51.92682
9561	2	26.38047225	83.40712995	51.92682
9562	1	28.89290225	81.95657995	51.92682
9563	1.00E+00	27.63669225	84.13239995	51.92682
9564	2	28.89290225	83.40712995	51.92682
9565	2	25.12426225	85.58295995	51.92682
9566	1	26.38047225	86.30822995	51.92682
9567	2	27.63669225	85.58295995	51.92682
9568	1	28.89290225	86.30822995	51.92682
9569	1	25.12426225	88.4841055	51.92682
9570	2	26.38047225	87.7588315	51.92682
9571	2	25.12426225	89.9346555	51.92682
9572	1	27.63669225	88.4841055	51.92682
9573	2	28.89290225	87.7588315	51.92682
9574	2	27.63669225	89.9346555	51.92682
9575	1	26.38047225	90.6599355	51.92682
9576	1	25.12426225	92.8357555	51.92682
9577	2	26.38047225	92.1104855	51.92682
9578	1	28.89290225	90.6599355	51.92682
9579	1	27.63669225	92.8357555	51.92682
9580	2	28.89290225	92.1104855	51.92682
9581	2	25.12426225	94.2863155	51.92682
9582	1	26.38047225	95.0115855	51.92682
9583	2	27.63669225	94.2863155	51.92682
9584	1	28.89290225	95.0115855	51.92682
9585	1	30.1491147	62.37403885	51.92682
9586	2	31.4053247	61.64876485	51.92682
9587	2	30.1491147	63.82458885	51.92682
9588	1	32.6615447	62.37403885	51.92682
9589	2	33.9177547	61.64876485	51.92682
9590	2	32.6615447	63.82458885	51.92682
9591	1	31.4053247	64.54986885	51.92682
9592	1	30.1491147	66.72568885	51.92682
9593	2	31.4053247	66.00041885	51.92682
9594	1	33.9177547	64.54986885	51.92682
9595	1	32.6615447	66.72568885	51.92682
9596	2	33.9177547	66.00041885	51.92682
9597	2	30.1491147	68.17624885	51.92682
9598	1	31.4053247	68.90151885	51.92682
9599	2	32.6615447	68.17624885	51.92682
9600	1	33.9177547	68.90151885	51.92682
9601	1	30.1491147	71.0773944	51.92682
9602	2	31.4053247	70.3521204	51.92682
9603	2	30.1491147	72.5279444	51.92682
9604	1	32.6615447	71.0773944	51.92682
9605	2	33.9177547	70.3521204	51.92682
9606	2	32.6615447	72.5279444	51.92682
9607	1	31.4053247	73.2532244	51.92682
9608	1	30.1491147	75.4290444	51.92682
9609	2	31.4053247	74.7037744	51.92682
9610	2	30.1491147	76.8796044	51.92682
9611	1	30.1491147	79.78074995	51.92682
9612	2	30.1491147	81.23129995	51.92682
9613	1	31.4053247	81.95657995	51.92682
9614	1	30.1491147	84.13239995	51.92682
9615	2	31.4053247	83.40712995	51.92682
9616	1	32.6615447	84.13239995	51.92682
9617	2	30.1491147	85.58295995	51.92682
9618	1	31.4053247	86.30822995	51.92682
9619	2	32.6615447	85.58295995	51.92682
9620	1	33.9177547	86.30822995	51.92682
9621	1	30.1491147	88.4841055	51.92682
9622	2	31.4053247	87.7588315	51.92682
9623	2	30.1491147	89.9346555	51.92682
9624	1	32.6615447	88.4841055	51.92682
9625	2	33.9177547	87.7588315	51.92682
9626	2	32.6615447	89.9346555	51.92682
9627	1	31.4053247	90.6599355	51.92682
9628	1	30.1491147	92.8357555	51.92682
9629	2	31.4053247	92.1104855	51.92682
9630	1	33.9177547	90.6599355	51.92682
9631	1	32.6615447	92.8357555	51.92682
9632	2	33.9177547	92.1104855	51.92682
9633	2	30.1491147	94.2863155	51.92682
9634	1	31.4053247	95.0115855	51.92682
9635	2	32.6615447	94.2863155	51.92682
9636	1	33.9177547	95.0115855	51.92682
9637	1	35.17396715	62.37403885	51.92682
9638	2	36.43017715	61.64876485	51.92682
9639	2	35.17396715	63.82458885	51.92682
9640	1	37.68639715	62.37403885	51.92682
9641	2	38.94260715	61.64876485	51.92682
9642	2	37.68639715	63.82458885	51.92682
9643	1	36.43017715	64.54986885	51.92682
9644	1	35.17396715	66.72568885	51.92682
9645	2	36.43017715	66.00041885	51.92682
9646	1	38.94260715	64.54986885	51.92682
9647	1	37.68639715	66.72568885	51.92682
9648	2	38.94260715	66.00041885	51.92682
9649	2	35.17396715	68.17624885	51.92682
9650	1	36.43017715	68.90151885	51.92682
9651	2	37.68639715	68.17624885	51.92682
9652	1	38.94260715	68.90151885	51.92682
9653	1	35.17396715	71.0773944	51.92682
9654	2	36.43017715	70.3521204	51.92682
9655	1	37.68639715	71.0773944	51.92682
9656	2	38.94260715	70.3521204	51.92682
9657	2	35.17396715	85.58295995	51.92682
9658	1	36.43017715	86.30822995	51.92682
9659	2	37.68639715	85.58295995	51.92682
9660	1	38.94260715	86.30822995	51.92682
9661	1	35.17396715	88.4841055	51.92682
9662	2	36.43017715	87.7588315	51.92682
9663	2	35.17396715	89.9346555	51.92682
9664	1	37.68639715	88.4841055	51.92682
9665	2	38.94260715	87.7588315	51.92682
9666	2	37.68639715	89.9346555	51.92682
9667	1	36.43017715	90.6599355	51.92682
9668	1	35.17396715	92.8357555	51.92682
9669	2	36.43017715	92.1104855	51.92682
9670	1	38.94260715	90.6599355	51.92682
9671	1	37.68639715	92.8357555	51.92682
9672	2	38.94260715	92.1104855	51.92682
9673	2	35.17396715	94.2863155	51.92682
9674	1	36.43017715	95.0115855	51.92682
9675	2	37.68639715	94.2863155	51.92682
9676	1	38.94260715	95.0115855	51.92682
9677	1	40.1988196	62.37403885	51.92682
9678	2	41.4550296	61.64876485	51.92682
9679	2	40.1988196	63.82458885	51.92682
9680	1	42.7112496	62.37403885	51.92682
9681	2	43.9674596	61.64876485	51.92682
9682	2	42.7112496	63.82458885	51.92682
9683	1	41.4550296	64.54986885	51.92682
9684	1	40.1988196	66.72568885	51.92682
9685	2	41.4550296	66.00041885	51.92682
9686	1	43.9674596	64.54986885	51.92682
9687	1	42.7112496	66.72568885	51.92682
9688	2	43.9674596	66.00041885	51.92682
9689	2	40.1988196	68.17624885	51.92682
9690	1	41.4550296	68.90151885	51.92682
9691	2	42.7112496	68.17624885	51.92682
9692	1	43.9674596	68.90151885	51.92682
9693	1	40.1988196	71.0773944	51.92682
9694	2	41.4550296	70.3521204	51.92682
9695	1	42.7112496	71.0773944	51.92682
9696	2	43.9674596	70.3521204	51.92682
9697	2	42.7112496	72.5279444	51.92682
9698	1	43.9674596	73.2532244	51.92682
9699	2	43.9674596	74.7037744	51.92682
9700	1	43.9674596	81.95657995	51.92682
9701	1	42.7112496	84.13239995	51.92682
9702	2	43.9674596	83.40712995	51.92682
9703	2	40.1988196	85.58295995	51.92682
9704	1	41.4550296	86.30822995	51.92682
9705	2	42.7112496	85.58295995	51.92682
9706	1	43.9674596	86.30822995	51.92682
9707	1	40.1988196	88.4841055	51.92682
9708	2	41.4550296	87.7588315	51.92682
9709	2	40.1988196	89.9346555	51.92682
9710	1	42.7112496	88.4841055	51.92682
9711	2	43.9674596	87.7588315	51.92682
9712	2	42.7112496	89.9346555	51.92682
9713	1	41.4550296	90.6599355	51.92682
9714	1	40.1988196	92.8357555	51.92682
9715	2	41.4550296	92.1104855	51.92682
9716	1	43.9674596	90.6599355	51.92682
9717	1	42.7112496	92.8357555	51.92682
9718	2	43.9674596	92.1104855	51.92682
9719	2	40.1988196	94.2863155	51.92682
9720	1	41.4550296	95.0115855	51.92682
9721	2	42.7112496	94.2863155	51.92682
9722	1	43.9674596	95.0115855	51.92682
9723	1	45.22367205	62.37403885	51.92682
9724	2	46.47988205	61.64876485	51.92682
9725	2	45.22367205	63.82458885	51.92682
9726	1	47.73610205	62.37403885	51.92682
9727	2	48.99231205	61.64876485	51.92682
9728	2	47.73610205	63.82458885	51.92682
9729	1	46.47988205	64.54986885	51.92682
9730	1	45.22367205	66.72568885	51.92682
9731	2	46.47988205	66.00041885	51.92682
9732	1	48.99231205	64.54986885	51.92682
9733	1	47.73610205	66.72568885	51.92682
9734	2	48.99231205	66.00041885	51.92682
9735	2	45.22367205	68.17624885	51.92682
9736	1	46.47988205	68.90151885	51.92682
9737	2	47.73610205	68.17624885	51.92682
9738	1	48.99231205	68.90151885	51.92682
9739	1	45.22367205	71.0773944	51.92682
9740	2	46.47988205	70.3521204	51.92682
9741	2	45.22367205	72.5279444	51.92682
9742	1	47.73610205	71.0773944	51.92682
9743	2	48.99231205	70.3521204	51.92682
9744	2	47.73610205	72.5279444	51.92682
9745	1	46.47988205	73.2532244	51.92682
9746	1	45.22367205	75.4290444	51.92682
9747	2	46.47988205	74.7037744	51.92682
9748	1	48.99231205	73.2532244	51.92682
9749	1	47.73610205	75.4290444	51.92682
9750	2	48.99231205	74.7037744	51.92682
9751	2	45.22367205	76.8796044	51.92682
9752	1	46.47988205	77.6048744	51.92682
9753	2	47.73610205	76.8796044	51.92682
9754	1	48.99231205	77.6048744	51.92682
9755	1	45.22367205	79.78074995	51.92682
9756	2	46.47988205	79.05547595	51.92682
9757	2	45.22367205	81.23129995	51.92682
9758	1	47.73610205	79.78074995	51.92682
9759	2	48.99231205	79.05547595	51.92682
9760	2	47.73610205	81.23129995	51.92682
9761	1	46.47988205	81.95657995	51.92682
9762	1	45.22367205	84.13239995	51.92682
9763	2	46.47988205	83.40712995	51.92682
9764	1	48.99231205	81.95657995	51.92682
9765	1	47.73610205	84.13239995	51.92682
9766	2	48.99231205	83.40712995	51.92682
9767	2	45.22367205	85.58295995	51.92682
9768	1	46.47988205	86.30822995	51.92682
9769	2	47.73610205	85.58295995	51.92682
9770	1	48.99231205	86.30822995	51.92682
9771	1	45.22367205	88.4841055	51.92682
9772	2	46.47988205	87.7588315	51.92682
9773	2	45.22367205	89.9346555	51.92682
9774	1	47.73610205	88.4841055	51.92682
9775	2	48.99231205	87.7588315	51.92682
9776	2	47.73610205	89.9346555	51.92682
9777	1	46.47988205	90.6599355	51.92682
9778	1	45.22367205	92.8357555	51.92682
9779	2	46.47988205	92.1104855	51.92682
9780	1	48.99231205	90.6599355	51.92682
9781	1	47.73610205	92.8357555	51.92682
9782	2	48.99231205	92.1104855	51.92682
9783	2	45.22367205	94.2863155	51.92682
9784	1	46.47988205	95.0115855	51.92682
9785	2	47.73610205	94.2863155	51.92682
9786	1	48.99231205	95.0115855	51.92682
9787	1	50.2485245	62.37403885	51.92682
9788	2	51.5047345	61.64876485	51.92682
9789	2	50.2485245	63.82458885	51.92682
9790	1	52.7609545	62.37403885	51.92682
9791	2	54.0171645	61.64876485	51.92682
9792	2	52.7609545	63.82458885	51.92682
9793	1	51.5047345	64.54986885	51.92682
9794	1	50.2485245	66.72568885	51.92682
9795	2	51.5047345	66.00041885	51.92682
9796	1	54.0171645	64.54986885	51.92682
9797	1	52.7609545	66.72568885	51.92682
9798	2	54.0171645	66.00041885	51.92682
9799	2	50.2485245	68.17624885	51.92682
9800	1	51.5047345	68.90151885	51.92682
9801	2	52.7609545	68.17624885	51.92682
9802	1	54.0171645	68.90151885	51.92682
9803	1	50.2485245	71.0773944	51.92682
9804	2	51.5047345	70.3521204	51.92682
9805	2	50.2485245	72.5279444	51.92682
9806	1	52.7609545	71.0773944	51.92682
9807	2	54.0171645	70.3521204	51.92682
9808	2	52.7609545	72.5279444	51.92682
9809	1	51.5047345	73.2532244	51.92682
9810	1	50.2485245	75.4290444	51.92682
9811	2	51.5047345	74.7037744	51.92682
9812	1	54.0171645	73.2532244	51.92682
9813	1	52.7609545	75.4290444	51.92682
9814	2	54.0171645	74.7037744	51.92682
9815	2	50.2485245	76.8796044	51.92682
9816	1	51.5047345	77.6048744	51.92682
9817	2	52.7609545	76.8796044	51.92682
9818	1	54.0171645	77.6048744	51.92682
9819	1	50.2485245	79.78074995	51.92682
9820	2	51.5047345	79.05547595	51.92682
9821	2	50.2485245	81.23129995	51.92682
9822	1	52.7609545	79.78074995	51.92682
9823	2	54.0171645	79.05547595	51.92682
9824	2	52.7609545	81.23129995	51.92682
9825	1	51.5047345	81.95657995	51.92682
9826	1	50.2485245	84.13239995	51.92682
9827	2	51.5047345	83.40712995	51.92682
9828	1	54.0171645	81.95657995	51.92682
9829	1	52.7609545	84.13239995	51.92682
9830	2	54.0171645	83.40712995	51.92682
9831	2	50.2485245	85.58295995	51.92682
9832	1	51.5047345	86.30822995	51.92682
9833	2	52.7609545	85.58295995	51.92682
9834	1	54.0171645	86.30822995	51.92682
9835	1	50.2485245	88.4841055	51.92682
9836	2	51.5047345	87.7588315	51.92682
9837	2	50.2485245	89.9346555	51.92682
9838	1	52.7609545	88.4841055	51.92682
9839	2	54.0171645	87.7588315	51.92682
9840	2	52.7609545	89.9346555	51.92682
9841	1	51.5047345	90.6599355	51.92682
9842	1	50.2485245	92.8357555	51.92682
9843	2	51.5047345	92.1104855	51.92682
9844	1	54.0171645	90.6599355	51.92682
9845	1	52.7609545	92.8357555	51.92682
9846	2	54.0171645	92.1104855	51.92682
9847	2	50.2485245	94.2863155	51.92682
9848	1	51.5047345	95.0115855	51.92682
9849	2	52.7609545	94.2863155	51.92682
9850	1	54.0171645	95.0115855	51.92682
9851	1	20.0994098	97.18746105	51.92682
9852	2	21.3556198	96.46218705	51.92682
9853	2	20.0994098	98.63801105	51.92682
9854	1	22.6118398	97.18746105	51.92682
9855	2	23.8680498	96.46218705	51.92682
9856	2	22.6118398	98.63801105	51.92682
9857	1	21.3556198	99.36329105	51.92682
9858	1	20.0994098	101.5391111	51.92682
9859	2	21.3556198	100.8138411	51.92682
9860	1	23.8680498	99.36329105	51.92682
9861	1	22.6118398	101.5391111	51.92682
9862	2	23.8680498	100.8138411	51.92682
9863	2	20.0994098	102.9896711	51.92682
9864	1	21.3556198	103.7149411	51.92682
9865	2	22.6118398	102.9896711	51.92682
9866	1	23.8680498	103.7149411	51.92682
9867	1	20.0994098	105.8908166	51.92682
9868	2	21.3556198	105.1655426	51.92682
9869	2	20.0994098	107.3413666	51.92682
9870	1	22.6118398	105.8908166	51.92682
9871	2	23.8680498	105.1655426	51.92682
9872	2	22.6118398	107.3413666	51.92682
9873	1	21.3556198	108.0666466	51.92682
9874	1	20.0994098	110.2424666	51.92682
9875	2	21.3556198	109.5171966	51.92682
9876	1	23.8680498	108.0666466	51.92682
9877	1	22.6118398	110.2424666	51.92682
9878	2	23.8680498	109.5171966	51.92682
9879	2	20.0994098	111.6930266	51.92682
9880	1	21.3556198	112.4182966	51.92682
9881	2	22.6118398	111.6930266	51.92682
9882	1	23.8680498	112.4182966	51.92682
9883	1	20.0994098	114.5941722	51.92682
9884	2	21.3556198	113.8688982	51.92682
9885	2	20.0994098	116.0447222	51.92682
9886	1	22.6118398	114.5941722	51.92682
9887	2	23.8680498	113.8688982	51.92682
9888	2	22.6118398	116.0447222	51.92682
9889	1	21.3556198	116.7700022	51.92682
9890	1	20.0994098	118.9458222	51.92682
9891	2	21.3556198	118.2205522	51.92682
9892	1	23.8680498	116.7700022	51.92682
9893	1	22.6118398	118.9458222	51.92682
9894	2	23.8680498	118.2205522	51.92682
9895	2	20.0994098	120.3963822	51.92682
9896	1	21.3556198	121.1216522	51.92682
9897	2	22.6118398	120.3963822	51.92682
9898	1	23.8680498	121.1216522	51.92682
9899	1	20.0994098	123.2975277	51.92682
9900	2	21.3556198	122.5722537	51.92682
9901	2	20.0994098	124.7480777	51.92682
9902	1	22.6118398	123.2975277	51.92682
9903	2	23.8680498	122.5722537	51.92682
9904	2	22.6118398	124.7480777	51.92682
9905	1	21.3556198	125.4733577	51.92682
9906	1	20.0994098	127.6491777	51.92682
9907	2	21.3556198	126.9239077	51.92682
9908	1	23.8680498	125.4733577	51.92682
9909	1	22.6118398	127.6491777	51.92682
9910	2	23.8680498	126.9239077	51.92682
9911	2	20.0994098	129.0997377	51.92682
9912	1	21.3556198	129.8250077	51.92682
9913	2	22.6118398	129.0997377	51.92682
9914	1	23.8680498	129.8250077	51.92682
9915	1	25.12426225	97.18746105	51.92682
9916	2	26.38047225	96.46218705	51.92682
9917	2	25.12426225	98.63801105	51.92682
9918	1	27.63669225	97.18746105	51.92682
9919	2	28.89290225	96.46218705	51.92682
9920	2	27.63669225	98.63801105	51.92682
9921	1	26.38047225	99.36329105	51.92682
9922	1	25.12426225	101.5391111	51.92682
9923	2	26.38047225	100.8138411	51.92682
9924	1	28.89290225	99.36329105	51.92682
9925	1	27.63669225	101.5391111	51.92682
9926	2	28.89290225	100.8138411	51.92682
9927	2	25.12426225	102.9896711	51.92682
9928	1	26.38047225	103.7149411	51.92682
9929	2	27.63669225	102.9896711	51.92682
9930	1	28.89290225	103.7149411	51.92682
9931	1	25.12426225	105.8908166	51.92682
9932	2	26.38047225	105.1655426	51.92682
9933	2	25.12426225	107.3413666	51.92682
9934	1	27.63669225	105.8908166	51.92682
9935	2	28.89290225	105.1655426	51.92682
9936	2	27.63669225	107.3413666	51.92682
9937	1	26.38047225	108.0666466	51.92682
9938	1	25.12426225	110.2424666	51.92682
9939	2	26.38047225	109.5171966	51.92682
9940	1	28.89290225	108.0666466	51.92682
9941	1	27.63669225	110.2424666	51.92682
9942	2	28.89290225	109.5171966	51.92682
9943	2.00E+00	25.12426225	111.6930266	51.92682
9944	1	26.38047225	112.4182966	51.92682
9945	2.00E+00	27.63669225	111.6930266	51.92682
9946	1	28.89290225	112.4182966	51.92682
9947	1	25.12426225	114.5941722	51.92682
9948	2	26.38047225	113.8688982	51.92682
9949	2	25.12426225	116.0447222	51.92682
9950	1.00E+00	27.63669225	114.5941722	51.92682
9951	2	28.89290225	113.8688982	51.92682
9952	2	27.63669225	116.0447222	51.92682
9953	1	26.38047225	116.7700022	51.92682
9954	1	25.12426225	118.9458222	51.92682
9955	2.00E+00	26.38047225	118.2205522	51.92682
9956	1	28.89290225	116.7700022	51.92682
9957	1	27.63669225	118.9458222	51.92682
9958	2	28.89290225	118.2205522	51.92682
9959	2.00E+00	25.12426225	120.3963822	51.92682
9960	1	26.38047225	121.1216522	51.92682
9961	2.00E+00	27.63669225	120.3963822	51.92682
9962	1	28.89290225	121.1216522	51.92682
9963	1	25.12426225	123.2975277	51.92682
9964	2	26.38047225	122.5722537	51.92682
9965	2	25.12426225	124.7480777	51.92682
9966	1	27.63669225	123.2975277	51.92682
9967	2.00E+00	28.89290225	122.5722537	51.92682
9968	2	27.63669225	124.7480777	51.92682
9969	1	26.38047225	125.4733577	51.92682
9970	1	25.12426225	127.6491777	51.92682
9971	2.00E+00	26.38047225	126.9239077	51.92682
9972	1	28.89290225	125.4733577	51.92682
9973	1	27.63669225	127.6491777	51.92682
9974	2	28.89290225	126.9239077	51.92682
9975	2.00E+00	25.12426225	129.0997377	51.92682
9976	1	26.38047225	129.8250077	51.92682
9977	2.00E+00	27.63669225	129.0997377	51.92682
9978	1	28.89290225	129.8250077	51.92682
9979	1	30.1491147	97.18746105	51.92682
9980	2	31.4053247	96.46218705	51.92682
9981	2	30.1491147	98.63801105	51.92682
9982	1.00E+00	32.6615447	97.18746105	51.92682
9983	2	33.9177547	96.46218705	51.92682
9984	2	32.6615447	98.63801105	51.92682
9985	1	31.4053247	99.36329105	51.92682
9986	1	30.1491147	101.5391111	51.92682
9987	2.00E+00	31.4053247	100.8138411	51.92682
9988	1	33.9177547	99.36329105	51.92682
9989	1	32.6615447	101.5391111	51.92682
9990	2	33.9177547	100.8138411	51.92682
9991	2	30.1491147	102.9896711	51.92682
9992	1	31.4053247	103.7149411	51.92682
9993	2	32.6615447	102.9896711	51.92682
9994	1	33.9177547	103.7149411	51.92682
9995	1	30.1491147	105.8908166	51.92682
9996	2	31.4053247	105.1655426	51.92682
9997	2	30.1491147	107.3413666	51.92682
9998	1	32.6615447	105.8908166	51.92682
9999	2	33.9177547	105.1655426	51.92682
10000	2	32.6615447	107.3413666	51.92682
10001	1	31.4053247	108.0666466	51.92682
10002	1	30.1491147	110.2424666	51.92682
10003	2	31.4053247	109.5171966	51.92682
10004	2	30.1491147	111.6930266	51.92682
10005	1	30.1491147	114.5941722	51.92682
10006	2	30.1491147	116.0447222	51.92682
10007	1	31.4053247	116.7700022	51.92682
10008	1	30.1491147	118.9458222	51.92682
10009	2	31.4053247	118.2205522	51.92682
10010	1	32.6615447	118.9458222	51.92682
10011	2	30.1491147	120.3963822	51.92682
10012	1	31.4053247	121.1216522	51.92682
10013	2	32.6615447	120.3963822	51.92682
10014	1	33.9177547	121.1216522	51.92682
10015	1	30.1491147	123.2975277	51.92682
10016	2	31.4053247	122.5722537	51.92682
10017	2	30.1491147	124.7480777	51.92682
10018	1	32.6615447	123.2975277	51.92682
10019	2	33.9177547	122.5722537	51.92682
10020	2	32.6615447	124.7480777	51.92682
10021	1	31.4053247	125.4733577	51.92682
10022	1	30.1491147	127.6491777	51.92682
10023	2	31.4053247	126.9239077	51.92682
10024	1	33.9177547	125.4733577	51.92682
10025	1	32.6615447	127.6491777	51.92682
10026	2	33.9177547	126.9239077	51.92682
10027	2	30.1491147	129.0997377	51.92682
10028	1	31.4053247	129.8250077	51.92682
10029	2	32.6615447	129.0997377	51.92682
10030	1	33.9177547	129.8250077	51.92682
10031	1	35.17396715	97.18746105	51.92682
10032	2	36.43017715	96.46218705	51.92682
10033	2	35.17396715	98.63801105	51.92682
10034	1	37.68639715	97.18746105	51.92682
10035	2	38.94260715	96.46218705	51.92682
10036	2	37.68639715	98.63801105	51.92682
10037	1	36.43017715	99.36329105	51.92682
10038	1	35.17396715	101.5391111	51.92682
10039	2	36.43017715	100.8138411	51.92682
10040	1	38.94260715	99.36329105	51.92682
10041	1	37.68639715	101.5391111	51.92682
10042	2	38.94260715	100.8138411	51.92682
10043	2	35.17396715	102.9896711	51.92682
10044	1	36.43017715	103.7149411	51.92682
10045	2	37.68639715	102.9896711	51.92682
10046	1	38.94260715	103.7149411	51.92682
10047	1	35.17396715	105.8908166	51.92682
10048	2	36.43017715	105.1655426	51.92682
10049	1	37.68639715	105.8908166	51.92682
[truncated: 23,816 more chars]
