# Supplementary material for: Mechanical and thermal characterizations of nanoporous two-dimensional boron nitride membranes
Source: Sci Rep. 2022 Apr 15;12:6306. doi: 10.1038/s41598-022-10424-4 (PMC9012750; doi:10.1038/s41598-022-10424-4)
Supplement: Supplementary file 1 — Supplementary Information 1. [file 41598_2022_10424_MOESM1_ESM.zip › Supplementary file/PhoiY105x417ArmchairPerfect.dat]

# Lammps sturcture data file
# ntot =           48
          16128   atoms
          2 atom types

		-50.2485245 		55.27337695 		xlo xhi
		-147.95704435 		269.80402205 		ylo yhi
		0.0 				103.8536324 		zlo zhi

Atoms

1	1	-50.2485245	-146.5064944	51.92682
2	2	-48.9923145	-147.2317684	51.92682
5	2	-50.2485245	-145.0559444	51.92682
3	1	-47.7360945	-146.5064944	51.92682
4	2	-46.4798845	-147.2317684	51.92682
6	2	-47.7360945	-145.0559444	51.92682
7	1	-48.9923145	-144.3306644	51.92682
9	1	-50.2485245	-142.1548444	51.92682
10	2	-48.9923145	-142.8801144	51.92682
8	1	-46.4798845	-144.3306644	51.92682
11	1	-47.7360945	-142.1548444	51.92682
12	2	-46.4798845	-142.8801144	51.92682
13	2	-50.2485245	-140.7042844	51.92682
14	1	-48.9923145	-139.9790144	51.92682
15	2	-47.7360945	-140.7042844	51.92682
16	1	-46.4798845	-139.9790144	51.92682
17	1	-50.2485245	-137.8031388	51.92682
18	2	-48.9923145	-138.5284128	51.92682
21	2	-50.2485245	-136.3525888	51.92682
19	1	-47.7360945	-137.8031388	51.92682
20	2	-46.4798845	-138.5284128	51.92682
22	2	-47.7360945	-136.3525888	51.92682
23	1	-48.9923145	-135.6273088	51.92682
25	1	-50.2485245	-133.4514888	51.92682
26	2	-48.9923145	-134.1767588	51.92682
24	1	-46.4798845	-135.6273088	51.92682
27	1	-47.7360945	-133.4514888	51.92682
28	2	-46.4798845	-134.1767588	51.92682
29	2	-50.2485245	-132.0009288	51.92682
30	1	-48.9923145	-131.2756588	51.92682
31	2	-47.7360945	-132.0009288	51.92682
32	1	-46.4798845	-131.2756588	51.92682
33	1	-50.2485245	-129.0997833	51.92682
34	2	-48.9923145	-129.8250573	51.92682
37	2	-50.2485245	-127.6492333	51.92682
35	1	-47.7360945	-129.0997833	51.92682
36	2	-46.4798845	-129.8250573	51.92682
38	2	-47.7360945	-127.6492333	51.92682
39	1	-48.9923145	-126.9239533	51.92682
41	1	-50.2485245	-124.7481333	51.92682
42	2	-48.9923145	-125.4734033	51.92682
40	1	-46.4798845	-126.9239533	51.92682
43	1	-47.7360945	-124.7481333	51.92682
44	2	-46.4798845	-125.4734033	51.92682
45	2	-50.2485245	-123.2975733	51.92682
46	1	-48.9923145	-122.5723033	51.92682
47	2	-47.7360945	-123.2975733	51.92682
48	1	-46.4798845	-122.5723033	51.92682
49	1	-50.2485245	-120.3964277	51.92682
50	2	-48.9923145	-121.1217017	51.92682
53	2	-50.2485245	-118.9458777	51.92682
51	1	-47.7360945	-120.3964277	51.92682
52	2	-46.4798845	-121.1217017	51.92682
54	2	-47.7360945	-118.9458777	51.92682
55	1	-48.9923145	-118.2205977	51.92682
57	1	-50.2485245	-116.0447777	51.92682
58	2	-48.9923145	-116.7700477	51.92682
56	1	-46.4798845	-118.2205977	51.92682
59	1	-47.7360945	-116.0447777	51.92682
60	2	-46.4798845	-116.7700477	51.92682
61	2	-50.2485245	-114.5942177	51.92682
62	1	-48.9923145	-113.8689477	51.92682
63	2	-47.7360945	-114.5942177	51.92682
64	1	-46.4798845	-113.8689477	51.92682
65	1	-45.22367205	-146.5064944	51.92682
66	2	-43.96746205	-147.2317684	51.92682
69	2	-45.22367205	-145.0559444	51.92682
67	1	-42.71124205	-146.5064944	51.92682
68	2	-41.45503205	-147.2317684	51.92682
70	2	-42.71124205	-145.0559444	51.92682
71	1	-43.96746205	-144.3306644	51.92682
73	1	-45.22367205	-142.1548444	51.92682
74	2	-43.96746205	-142.8801144	51.92682
72	1	-41.45503205	-144.3306644	51.92682
75	1	-42.71124205	-142.1548444	51.92682
76	2	-41.45503205	-142.8801144	51.92682
77	2	-45.22367205	-140.7042844	51.92682
78	1	-43.96746205	-139.9790144	51.92682
79	2	-42.71124205	-140.7042844	51.92682
80	1	-41.45503205	-139.9790144	51.92682
81	1	-45.22367205	-137.8031388	51.92682
82	2	-43.96746205	-138.5284128	51.92682
85	2	-45.22367205	-136.3525888	51.92682
83	1	-42.71124205	-137.8031388	51.92682
84	2	-41.45503205	-138.5284128	51.92682
86	2	-42.71124205	-136.3525888	51.92682
87	1	-43.96746205	-135.6273088	51.92682
89	1	-45.22367205	-133.4514888	51.92682
90	2	-43.96746205	-134.1767588	51.92682
88	1	-41.45503205	-135.6273088	51.92682
91	1	-42.71124205	-133.4514888	51.92682
92	2	-41.45503205	-134.1767588	51.92682
93	2	-45.22367205	-132.0009288	51.92682
94	1	-43.96746205	-131.2756588	51.92682
95	2	-42.71124205	-132.0009288	51.92682
96	1	-41.45503205	-131.2756588	51.92682
97	1	-45.22367205	-129.0997833	51.92682
98	2	-43.96746205	-129.8250573	51.92682
101	2	-45.22367205	-127.6492333	51.92682
99	1	-42.71124205	-129.0997833	51.92682
100	2	-41.45503205	-129.8250573	51.92682
102	2	-42.71124205	-127.6492333	51.92682
103	1	-43.96746205	-126.9239533	51.92682
105	1	-45.22367205	-124.7481333	51.92682
106	2	-43.96746205	-125.4734033	51.92682
104	1	-41.45503205	-126.9239533	51.92682
107	1	-42.71124205	-124.7481333	51.92682
108	2	-41.45503205	-125.4734033	51.92682
109	2	-45.22367205	-123.2975733	51.92682
110	1	-43.96746205	-122.5723033	51.92682
111	2	-42.71124205	-123.2975733	51.92682
112	1	-41.45503205	-122.5723033	51.92682
113	1	-45.22367205	-120.3964277	51.92682
114	2	-43.96746205	-121.1217017	51.92682
117	2	-45.22367205	-118.9458777	51.92682
115	1	-42.71124205	-120.3964277	51.92682
116	2	-41.45503205	-121.1217017	51.92682
118	2	-42.71124205	-118.9458777	51.92682
119	1	-43.96746205	-118.2205977	51.92682
121	1	-45.22367205	-116.0447777	51.92682
122	2	-43.96746205	-116.7700477	51.92682
120	1	-41.45503205	-118.2205977	51.92682
123	1	-42.71124205	-116.0447777	51.92682
124	2	-41.45503205	-116.7700477	51.92682
125	2	-45.22367205	-114.5942177	51.92682
126	1	-43.96746205	-113.8689477	51.92682
127	2	-42.71124205	-114.5942177	51.92682
128	1	-41.45503205	-113.8689477	51.92682
129	1	-40.1988196	-146.5064944	51.92682
130	2	-38.9426096	-147.2317684	51.92682
133	2	-40.1988196	-145.0559444	51.92682
131	1	-37.6863896	-146.5064944	51.92682
132	2	-36.4301796	-147.2317684	51.92682
134	2	-37.6863896	-145.0559444	51.92682
135	1	-38.9426096	-144.3306644	51.92682
137	1	-40.1988196	-142.1548444	51.92682
138	2	-38.9426096	-142.8801144	51.92682
136	1	-36.4301796	-144.3306644	51.92682
139	1	-37.6863896	-142.1548444	51.92682
140	2	-36.4301796	-142.8801144	51.92682
141	2	-40.1988196	-140.7042844	51.92682
142	1	-38.9426096	-139.9790144	51.92682
143	2	-37.6863896	-140.7042844	51.92682
144	1	-36.4301796	-139.9790144	51.92682
145	1	-40.1988196	-137.8031388	51.92682
146	2	-38.9426096	-138.5284128	51.92682
149	2	-40.1988196	-136.3525888	51.92682
147	1	-37.6863896	-137.8031388	51.92682
148	2	-36.4301796	-138.5284128	51.92682
150	2	-37.6863896	-136.3525888	51.92682
151	1	-38.9426096	-135.6273088	51.92682
153	1	-40.1988196	-133.4514888	51.92682
154	2	-38.9426096	-134.1767588	51.92682
152	1	-36.4301796	-135.6273088	51.92682
155	1	-37.6863896	-133.4514888	51.92682
156	2	-36.4301796	-134.1767588	51.92682
157	2	-40.1988196	-132.0009288	51.92682
158	1	-38.9426096	-131.2756588	51.92682
159	2	-37.6863896	-132.0009288	51.92682
160	1	-36.4301796	-131.2756588	51.92682
161	1	-40.1988196	-129.0997833	51.92682
162	2	-38.9426096	-129.8250573	51.92682
165	2	-40.1988196	-127.6492333	51.92682
163	1	-37.6863896	-129.0997833	51.92682
164	2	-36.4301796	-129.8250573	51.92682
166	2	-37.6863896	-127.6492333	51.92682
167	1	-38.9426096	-126.9239533	51.92682
169	1	-40.1988196	-124.7481333	51.92682
170	2	-38.9426096	-125.4734033	51.92682
168	1	-36.4301796	-126.9239533	51.92682
171	1	-37.6863896	-124.7481333	51.92682
172	2	-36.4301796	-125.4734033	51.92682
173	2	-40.1988196	-123.2975733	51.92682
174	1	-38.9426096	-122.5723033	51.92682
175	2	-37.6863896	-123.2975733	51.92682
176	1	-36.4301796	-122.5723033	51.92682
177	1	-40.1988196	-120.3964277	51.92682
178	2	-38.9426096	-121.1217017	51.92682
181	2	-40.1988196	-118.9458777	51.92682
179	1	-37.6863896	-120.3964277	51.92682
180	2	-36.4301796	-121.1217017	51.92682
182	2	-37.6863896	-118.9458777	51.92682
183	1	-38.9426096	-118.2205977	51.92682
185	1	-40.1988196	-116.0447777	51.92682
186	2	-38.9426096	-116.7700477	51.92682
184	1	-36.4301796	-118.2205977	51.92682
187	1	-37.6863896	-116.0447777	51.92682
188	2	-36.4301796	-116.7700477	51.92682
189	2	-40.1988196	-114.5942177	51.92682
190	1	-38.9426096	-113.8689477	51.92682
191	2	-37.6863896	-114.5942177	51.92682
192	1	-36.4301796	-113.8689477	51.92682
193	1	-35.17396715	-146.5064944	51.92682
194	2	-33.91775715	-147.2317684	51.92682
197	2	-35.17396715	-145.0559444	51.92682
195	1	-32.66153715	-146.5064944	51.92682
196	2	-31.40532715	-147.2317684	51.92682
198	2	-32.66153715	-145.0559444	51.92682
199	1	-33.91775715	-144.3306644	51.92682
201	1	-35.17396715	-142.1548444	51.92682
202	2	-33.91775715	-142.8801144	51.92682
200	1	-31.40532715	-144.3306644	51.92682
203	1	-32.66153715	-142.1548444	51.92682
204	2	-31.40532715	-142.8801144	51.92682
205	2	-35.17396715	-140.7042844	51.92682
206	1	-33.91775715	-139.9790144	51.92682
207	2	-32.66153715	-140.7042844	51.92682
208	1	-31.40532715	-139.9790144	51.92682
209	1	-35.17396715	-137.8031388	51.92682
210	2	-33.91775715	-138.5284128	51.92682
213	2	-35.17396715	-136.3525888	51.92682
211	1	-32.66153715	-137.8031388	51.92682
212	2	-31.40532715	-138.5284128	51.92682
214	2	-32.66153715	-136.3525888	51.92682
215	1	-33.91775715	-135.6273088	51.92682
217	1	-35.17396715	-133.4514888	51.92682
218	2	-33.91775715	-134.1767588	51.92682
216	1	-31.40532715	-135.6273088	51.92682
219	1	-32.66153715	-133.4514888	51.92682
220	2	-31.40532715	-134.1767588	51.92682
221	2	-35.17396715	-132.0009288	51.92682
222	1	-33.91775715	-131.2756588	51.92682
223	2	-32.66153715	-132.0009288	51.92682
224	1	-31.40532715	-131.2756588	51.92682
225	1	-35.17396715	-129.0997833	51.92682
226	2	-33.91775715	-129.8250573	51.92682
229	2	-35.17396715	-127.6492333	51.92682
227	1	-32.66153715	-129.0997833	51.92682
228	2	-31.40532715	-129.8250573	51.92682
230	2	-32.66153715	-127.6492333	51.92682
231	1	-33.91775715	-126.9239533	51.92682
233	1	-35.17396715	-124.7481333	51.92682
234	2	-33.91775715	-125.4734033	51.92682
232	1	-31.40532715	-126.9239533	51.92682
235	1	-32.66153715	-124.7481333	51.92682
236	2	-31.40532715	-125.4734033	51.92682
237	2	-35.17396715	-123.2975733	51.92682
238	1	-33.91775715	-122.5723033	51.92682
239	2	-32.66153715	-123.2975733	51.92682
240	1	-31.40532715	-122.5723033	51.92682
241	1	-35.17396715	-120.3964277	51.92682
242	2	-33.91775715	-121.1217017	51.92682
245	2	-35.17396715	-118.9458777	51.92682
243	1	-32.66153715	-120.3964277	51.92682
244	2	-31.40532715	-121.1217017	51.92682
246	2	-32.66153715	-118.9458777	51.92682
247	1	-33.91775715	-118.2205977	51.92682
249	1	-35.17396715	-116.0447777	51.92682
250	2	-33.91775715	-116.7700477	51.92682
248	1	-31.40532715	-118.2205977	51.92682
251	1	-32.66153715	-116.0447777	51.92682
252	2	-31.40532715	-116.7700477	51.92682
253	2	-35.17396715	-114.5942177	51.92682
254	1	-33.91775715	-113.8689477	51.92682
255	2	-32.66153715	-114.5942177	51.92682
256	1	-31.40532715	-113.8689477	51.92682
257	1	-30.1491147	-146.5064944	51.92682
258	2	-28.8929047	-147.2317684	51.92682
261	2	-30.1491147	-145.0559444	51.92682
259	1	-27.6366847	-146.5064944	51.92682
260	2	-26.3804747	-147.2317684	51.92682
262	2	-27.6366847	-145.0559444	51.92682
263	1	-28.8929047	-144.3306644	51.92682
265	1	-30.1491147	-142.1548444	51.92682
266	2	-28.8929047	-142.8801144	51.92682
264	1	-26.3804747	-144.3306644	51.92682
267	1	-27.6366847	-142.1548444	51.92682
268	2	-26.3804747	-142.8801144	51.92682
269	2	-30.1491147	-140.7042844	51.92682
270	1	-28.8929047	-139.9790144	51.92682
271	2	-27.6366847	-140.7042844	51.92682
272	1	-26.3804747	-139.9790144	51.92682
273	1	-30.1491147	-137.8031388	51.92682
274	2	-28.8929047	-138.5284128	51.92682
277	2	-30.1491147	-136.3525888	51.92682
275	1	-27.6366847	-137.8031388	51.92682
276	2	-26.3804747	-138.5284128	51.92682
278	2	-27.6366847	-136.3525888	51.92682
279	1	-28.8929047	-135.6273088	51.92682
281	1	-30.1491147	-133.4514888	51.92682
282	2	-28.8929047	-134.1767588	51.92682
280	1	-26.3804747	-135.6273088	51.92682
283	1	-27.6366847	-133.4514888	51.92682
284	2	-26.3804747	-134.1767588	51.92682
285	2	-30.1491147	-132.0009288	51.92682
286	1	-28.8929047	-131.2756588	51.92682
287	2	-27.6366847	-132.0009288	51.92682
288	1	-26.3804747	-131.2756588	51.92682
289	1	-30.1491147	-129.0997833	51.92682
290	2	-28.8929047	-129.8250573	51.92682
293	2	-30.1491147	-127.6492333	51.92682
291	1	-27.6366847	-129.0997833	51.92682
292	2	-26.3804747	-129.8250573	51.92682
294	2	-27.6366847	-127.6492333	51.92682
295	1	-28.8929047	-126.9239533	51.92682
297	1	-30.1491147	-124.7481333	51.92682
298	2	-28.8929047	-125.4734033	51.92682
296	1	-26.3804747	-126.9239533	51.92682
299	1	-27.6366847	-124.7481333	51.92682
300	2	-26.3804747	-125.4734033	51.92682
301	2	-30.1491147	-123.2975733	51.92682
302	1	-28.8929047	-122.5723033	51.92682
303	2	-27.6366847	-123.2975733	51.92682
304	1	-26.3804747	-122.5723033	51.92682
305	1	-30.1491147	-120.3964277	51.92682
306	2	-28.8929047	-121.1217017	51.92682
309	2	-30.1491147	-118.9458777	51.92682
307	1	-27.6366847	-120.3964277	51.92682
308	2	-26.3804747	-121.1217017	51.92682
310	2	-27.6366847	-118.9458777	51.92682
311	1	-28.8929047	-118.2205977	51.92682
313	1	-30.1491147	-116.0447777	51.92682
314	2	-28.8929047	-116.7700477	51.92682
312	1	-26.3804747	-118.2205977	51.92682
315	1	-27.6366847	-116.0447777	51.92682
316	2	-26.3804747	-116.7700477	51.92682
317	2	-30.1491147	-114.5942177	51.92682
318	1	-28.8929047	-113.8689477	51.92682
319	2	-27.6366847	-114.5942177	51.92682
320	1	-26.3804747	-113.8689477	51.92682
321	1	-25.12426225	-146.5064944	51.92682
322	2	-23.86805225	-147.2317684	51.92682
325	2	-25.12426225	-145.0559444	51.92682
323	1	-22.61183225	-146.5064944	51.92682
324	2	-21.35562225	-147.2317684	51.92682
326	2	-22.61183225	-145.0559444	51.92682
327	1	-23.86805225	-144.3306644	51.92682
329	1	-25.12426225	-142.1548444	51.92682
330	2	-23.86805225	-142.8801144	51.92682
328	1	-21.35562225	-144.3306644	51.92682
331	1	-22.61183225	-142.1548444	51.92682
332	2	-21.35562225	-142.8801144	51.92682
333	2	-25.12426225	-140.7042844	51.92682
334	1	-23.86805225	-139.9790144	51.92682
335	2	-22.61183225	-140.7042844	51.92682
336	1	-21.35562225	-139.9790144	51.92682
337	1	-25.12426225	-137.8031388	51.92682
338	2	-23.86805225	-138.5284128	51.92682
341	2	-25.12426225	-136.3525888	51.92682
339	1	-22.61183225	-137.8031388	51.92682
340	2	-21.35562225	-138.5284128	51.92682
342	2	-22.61183225	-136.3525888	51.92682
343	1	-23.86805225	-135.6273088	51.92682
345	1	-25.12426225	-133.4514888	51.92682
346	2	-23.86805225	-134.1767588	51.92682
344	1	-21.35562225	-135.6273088	51.92682
347	1	-22.61183225	-133.4514888	51.92682
348	2	-21.35562225	-134.1767588	51.92682
349	2	-25.12426225	-132.0009288	51.92682
350	1	-23.86805225	-131.2756588	51.92682
351	2	-22.61183225	-132.0009288	51.92682
352	1	-21.35562225	-131.2756588	51.92682
353	1	-25.12426225	-129.0997833	51.92682
354	2	-23.86805225	-129.8250573	51.92682
357	2	-25.12426225	-127.6492333	51.92682
355	1	-22.61183225	-129.0997833	51.92682
356	2	-21.35562225	-129.8250573	51.92682
358	2	-22.61183225	-127.6492333	51.92682
359	1	-23.86805225	-126.9239533	51.92682
361	1	-25.12426225	-124.7481333	51.92682
362	2	-23.86805225	-125.4734033	51.92682
360	1	-21.35562225	-126.9239533	51.92682
363	1	-22.61183225	-124.7481333	51.92682
364	2	-21.35562225	-125.4734033	51.92682
365	2	-25.12426225	-123.2975733	51.92682
366	1	-23.86805225	-122.5723033	51.92682
367	2	-22.61183225	-123.2975733	51.92682
368	1	-21.35562225	-122.5723033	51.92682
369	1	-25.12426225	-120.3964277	51.92682
370	2	-23.86805225	-121.1217017	51.92682
373	2	-25.12426225	-118.9458777	51.92682
371	1	-22.61183225	-120.3964277	51.92682
372	2	-21.35562225	-121.1217017	51.92682
374	2	-22.61183225	-118.9458777	51.92682
375	1	-23.86805225	-118.2205977	51.92682
377	1	-25.12426225	-116.0447777	51.92682
378	2	-23.86805225	-116.7700477	51.92682
376	1	-21.35562225	-118.2205977	51.92682
379	1	-22.61183225	-116.0447777	51.92682
380	2	-21.35562225	-116.7700477	51.92682
381	2	-25.12426225	-114.5942177	51.92682
382	1	-23.86805225	-113.8689477	51.92682
383	2	-22.61183225	-114.5942177	51.92682
384	1	-21.35562225	-113.8689477	51.92682
385	1	-20.0994098	-146.5064944	51.92682
386	2	-18.8431998	-147.2317684	51.92682
389	2	-20.0994098	-145.0559444	51.92682
387	1	-17.5869798	-146.5064944	51.92682
388	2	-16.3307698	-147.2317684	51.92682
390	2	-17.5869798	-145.0559444	51.92682
391	1	-18.8431998	-144.3306644	51.92682
393	1	-20.0994098	-142.1548444	51.92682
394	2	-18.8431998	-142.8801144	51.92682
392	1	-16.3307698	-144.3306644	51.92682
395	1	-17.5869798	-142.1548444	51.92682
396	2	-16.3307698	-142.8801144	51.92682
397	2	-20.0994098	-140.7042844	51.92682
398	1	-18.8431998	-139.9790144	51.92682
399	2	-17.5869798	-140.7042844	51.92682
400	1	-16.3307698	-139.9790144	51.92682
401	1	-20.0994098	-137.8031388	51.92682
402	2	-18.8431998	-138.5284128	51.92682
405	2	-20.0994098	-136.3525888	51.92682
403	1	-17.5869798	-137.8031388	51.92682
404	2	-16.3307698	-138.5284128	51.92682
406	2	-17.5869798	-136.3525888	51.92682
407	1	-18.8431998	-135.6273088	51.92682
409	1	-20.0994098	-133.4514888	51.92682
410	2	-18.8431998	-134.1767588	51.92682
408	1	-16.3307698	-135.6273088	51.92682
411	1	-17.5869798	-133.4514888	51.92682
412	2	-16.3307698	-134.1767588	51.92682
413	2	-20.0994098	-132.0009288	51.92682
414	1	-18.8431998	-131.2756588	51.92682
415	2	-17.5869798	-132.0009288	51.92682
416	1	-16.3307698	-131.2756588	51.92682
417	1	-20.0994098	-129.0997833	51.92682
418	2	-18.8431998	-129.8250573	51.92682
421	2	-20.0994098	-127.6492333	51.92682
419	1	-17.5869798	-129.0997833	51.92682
420	2	-16.3307698	-129.8250573	51.92682
422	2	-17.5869798	-127.6492333	51.92682
423	1	-18.8431998	-126.9239533	51.92682
425	1	-20.0994098	-124.7481333	51.92682
426	2	-18.8431998	-125.4734033	51.92682
424	1	-16.3307698	-126.9239533	51.92682
427	1	-17.5869798	-124.7481333	51.92682
428	2	-16.3307698	-125.4734033	51.92682
429	2	-20.0994098	-123.2975733	51.92682
430	1	-18.8431998	-122.5723033	51.92682
431	2	-17.5869798	-123.2975733	51.92682
432	1	-16.3307698	-122.5723033	51.92682
433	1	-20.0994098	-120.3964277	51.92682
434	2	-18.8431998	-121.1217017	51.92682
437	2	-20.0994098	-118.9458777	51.92682
435	1	-17.5869798	-120.3964277	51.92682
436	2	-16.3307698	-121.1217017	51.92682
438	2	-17.5869798	-118.9458777	51.92682
439	1	-18.8431998	-118.2205977	51.92682
441	1	-20.0994098	-116.0447777	51.92682
442	2	-18.8431998	-116.7700477	51.92682
440	1	-16.3307698	-118.2205977	51.92682
443	1	-17.5869798	-116.0447777	51.92682
444	2	-16.3307698	-116.7700477	51.92682
445	2	-20.0994098	-114.5942177	51.92682
446	1	-18.8431998	-113.8689477	51.92682
447	2	-17.5869798	-114.5942177	51.92682
448	1	-16.3307698	-113.8689477	51.92682
449	1	-50.2485245	-111.6930722	51.92682
450	2	-48.9923145	-112.4183462	51.92682
453	2	-50.2485245	-110.2425222	51.92682
451	1	-47.7360945	-111.6930722	51.92682
452	2	-46.4798845	-112.4183462	51.92682
454	2	-47.7360945	-110.2425222	51.92682
455	1	-48.9923145	-109.5172422	51.92682
457	1	-50.2485245	-107.3414222	51.92682
458	2	-48.9923145	-108.0666922	51.92682
456	1	-46.4798845	-109.5172422	51.92682
459	1	-47.7360945	-107.3414222	51.92682
460	2	-46.4798845	-108.0666922	51.92682
461	2	-50.2485245	-105.8908622	51.92682
462	1	-48.9923145	-105.1655922	51.92682
463	2	-47.7360945	-105.8908622	51.92682
464	1	-46.4798845	-105.1655922	51.92682
465	1	-50.2485245	-102.9897166	51.92682
466	2	-48.9923145	-103.7149906	51.92682
469	2	-50.2485245	-101.5391666	51.92682
467	1	-47.7360945	-102.9897166	51.92682
468	2	-46.4798845	-103.7149906	51.92682
470	2	-47.7360945	-101.5391666	51.92682
471	1	-48.9923145	-100.8138866	51.92682
473	1	-50.2485245	-98.6380666	51.92682
474	2	-48.9923145	-99.3633366	51.92682
472	1	-46.4798845	-100.8138866	51.92682
475	1	-47.7360945	-98.6380666	51.92682
476	2	-46.4798845	-99.3633366	51.92682
477	2	-50.2485245	-97.1875066	51.92682
478	1	-48.9923145	-96.4622366	51.92682
479	2	-47.7360945	-97.1875066	51.92682
480	1	-46.4798845	-96.4622366	51.92682
481	1	-50.2485245	-94.28636105	51.92682
482	2	-48.9923145	-95.01163505	51.92682
485	2	-50.2485245	-92.83581105	51.92682
483	1	-47.7360945	-94.28636105	51.92682
484	2	-46.4798845	-95.01163505	51.92682
486	2	-47.7360945	-92.83581105	51.92682
487	1	-48.9923145	-92.11053105	51.92682
489	1	-50.2485245	-89.93471105	51.92682
490	2	-48.9923145	-90.65998105	51.92682
488	1	-46.4798845	-92.11053105	51.92682
491	1	-47.7360945	-89.93471105	51.92682
492	2	-46.4798845	-90.65998105	51.92682
493	2	-50.2485245	-88.48415105	51.92682
494	1	-48.9923145	-87.75888105	51.92682
495	2	-47.7360945	-88.48415105	51.92682
496	1	-46.4798845	-87.75888105	51.92682
497	1	-50.2485245	-85.5830055	51.92682
498	2	-48.9923145	-86.3082795	51.92682
501	2	-50.2485245	-84.1324555	51.92682
499	1	-47.7360945	-85.5830055	51.92682
500	2	-46.4798845	-86.3082795	51.92682
502	2	-47.7360945	-84.1324555	51.92682
503	1	-48.9923145	-83.4071755	51.92682
505	1	-50.2485245	-81.2313555	51.92682
506	2	-48.9923145	-81.9566255	51.92682
504	1	-46.4798845	-83.4071755	51.92682
507	1	-47.7360945	-81.2313555	51.92682
508	2	-46.4798845	-81.9566255	51.92682
509	2	-50.2485245	-79.7807955	51.92682
510	1	-48.9923145	-79.0555255	51.92682
511	2	-47.7360945	-79.7807955	51.92682
512	1	-46.4798845	-79.0555255	51.92682
513	1	-45.22367205	-111.6930722	51.92682
514	2	-43.96746205	-112.4183462	51.92682
517	2	-45.22367205	-110.2425222	51.92682
515	1	-42.71124205	-111.6930722	51.92682
516	2	-41.45503205	-112.4183462	51.92682
518	2	-42.71124205	-110.2425222	51.92682
519	1	-43.96746205	-109.5172422	51.92682
521	1	-45.22367205	-107.3414222	51.92682
522	2	-43.96746205	-108.0666922	51.92682
520	1	-41.45503205	-109.5172422	51.92682
523	1	-42.71124205	-107.3414222	51.92682
524	2	-41.45503205	-108.0666922	51.92682
525	2	-45.22367205	-105.8908622	51.92682
526	1	-43.96746205	-105.1655922	51.92682
527	2	-42.71124205	-105.8908622	51.92682
528	1	-41.45503205	-105.1655922	51.92682
529	1	-45.22367205	-102.9897166	51.92682
530	2	-43.96746205	-103.7149906	51.92682
533	2	-45.22367205	-101.5391666	51.92682
531	1	-42.71124205	-102.9897166	51.92682
532	2	-41.45503205	-103.7149906	51.92682
534	2	-42.71124205	-101.5391666	51.92682
535	1	-43.96746205	-100.8138866	51.92682
537	1	-45.22367205	-98.6380666	51.92682
538	2	-43.96746205	-99.3633366	51.92682
536	1	-41.45503205	-100.8138866	51.92682
539	1	-42.71124205	-98.6380666	51.92682
540	2	-41.45503205	-99.3633366	51.92682
541	2	-45.22367205	-97.1875066	51.92682
542	1	-43.96746205	-96.4622366	51.92682
543	2	-42.71124205	-97.1875066	51.92682
544	1	-41.45503205	-96.4622366	51.92682
545	1	-45.22367205	-94.28636105	51.92682
546	2	-43.96746205	-95.01163505	51.92682
549	2	-45.22367205	-92.83581105	51.92682
547	1	-42.71124205	-94.28636105	51.92682
548	2	-41.45503205	-95.01163505	51.92682
550	2	-42.71124205	-92.83581105	51.92682
551	1	-43.96746205	-92.11053105	51.92682
553	1	-45.22367205	-89.93471105	51.92682
554	2	-43.96746205	-90.65998105	51.92682
552	1	-41.45503205	-92.11053105	51.92682
555	1	-42.71124205	-89.93471105	51.92682
556	2	-41.45503205	-90.65998105	51.92682
557	2	-45.22367205	-88.48415105	51.92682
558	1	-43.96746205	-87.75888105	51.92682
559	2	-42.71124205	-88.48415105	51.92682
560	1	-41.45503205	-87.75888105	51.92682
561	1	-45.22367205	-85.5830055	51.92682
562	2	-43.96746205	-86.3082795	51.92682
565	2	-45.22367205	-84.1324555	51.92682
563	1	-42.71124205	-85.5830055	51.92682
564	2	-41.45503205	-86.3082795	51.92682
566	2	-42.71124205	-84.1324555	51.92682
567	1	-43.96746205	-83.4071755	51.92682
569	1	-45.22367205	-81.2313555	51.92682
570	2	-43.96746205	-81.9566255	51.92682
568	1	-41.45503205	-83.4071755	51.92682
571	1	-42.71124205	-81.2313555	51.92682
572	2	-41.45503205	-81.9566255	51.92682
573	2	-45.22367205	-79.7807955	51.92682
574	1	-43.96746205	-79.0555255	51.92682
575	2	-42.71124205	-79.7807955	51.92682
576	1	-41.45503205	-79.0555255	51.92682
577	1	-40.1988196	-111.6930722	51.92682
578	2	-38.9426096	-112.4183462	51.92682
581	2	-40.1988196	-110.2425222	51.92682
579	1	-37.6863896	-111.6930722	51.92682
580	2	-36.4301796	-112.4183462	51.92682
582	2	-37.6863896	-110.2425222	51.92682
583	1	-38.9426096	-109.5172422	51.92682
585	1	-40.1988196	-107.3414222	51.92682
586	2	-38.9426096	-108.0666922	51.92682
584	1	-36.4301796	-109.5172422	51.92682
587	1	-37.6863896	-107.3414222	51.92682
588	2	-36.4301796	-108.0666922	51.92682
589	2	-40.1988196	-105.8908622	51.92682
590	1	-38.9426096	-105.1655922	51.92682
591	2	-37.6863896	-105.8908622	51.92682
592	1	-36.4301796	-105.1655922	51.92682
593	1	-40.1988196	-102.9897166	51.92682
594	2	-38.9426096	-103.7149906	51.92682
597	2	-40.1988196	-101.5391666	51.92682
595	1	-37.6863896	-102.9897166	51.92682
596	2	-36.4301796	-103.7149906	51.92682
598	2	-37.6863896	-101.5391666	51.92682
599	1	-38.9426096	-100.8138866	51.92682
601	1	-40.1988196	-98.6380666	51.92682
602	2	-38.9426096	-99.3633366	51.92682
600	1	-36.4301796	-100.8138866	51.92682
603	1	-37.6863896	-98.6380666	51.92682
604	2	-36.4301796	-99.3633366	51.92682
605	2	-40.1988196	-97.1875066	51.92682
606	1	-38.9426096	-96.4622366	51.92682
607	2	-37.6863896	-97.1875066	51.92682
608	1	-36.4301796	-96.4622366	51.92682
609	1	-40.1988196	-94.28636105	51.92682
610	2	-38.9426096	-95.01163505	51.92682
613	2	-40.1988196	-92.83581105	51.92682
611	1	-37.6863896	-94.28636105	51.92682
612	2	-36.4301796	-95.01163505	51.92682
614	2	-37.6863896	-92.83581105	51.92682
615	1	-38.9426096	-92.11053105	51.92682
617	1	-40.1988196	-89.93471105	51.92682
618	2	-38.9426096	-90.65998105	51.92682
616	1	-36.4301796	-92.11053105	51.92682
619	1	-37.6863896	-89.93471105	51.92682
620	2	-36.4301796	-90.65998105	51.92682
621	2	-40.1988196	-88.48415105	51.92682
622	1	-38.9426096	-87.75888105	51.92682
623	2	-37.6863896	-88.48415105	51.92682
624	1	-36.4301796	-87.75888105	51.92682
625	1	-40.1988196	-85.5830055	51.92682
626	2	-38.9426096	-86.3082795	51.92682
629	2	-40.1988196	-84.1324555	51.92682
627	1	-37.6863896	-85.5830055	51.92682
628	2	-36.4301796	-86.3082795	51.92682
630	2	-37.6863896	-84.1324555	51.92682
631	1	-38.9426096	-83.4071755	51.92682
633	1	-40.1988196	-81.2313555	51.92682
634	2	-38.9426096	-81.9566255	51.92682
632	1	-36.4301796	-83.4071755	51.92682
635	1	-37.6863896	-81.2313555	51.92682
636	2	-36.4301796	-81.9566255	51.92682
637	2	-40.1988196	-79.7807955	51.92682
638	1	-38.9426096	-79.0555255	51.92682
639	2	-37.6863896	-79.7807955	51.92682
640	1	-36.4301796	-79.0555255	51.92682
641	1	-35.17396715	-111.6930722	51.92682
642	2	-33.91775715	-112.4183462	51.92682
645	2	-35.17396715	-110.2425222	51.92682
643	1	-32.66153715	-111.6930722	51.92682
644	2	-31.40532715	-112.4183462	51.92682
646	2	-32.66153715	-110.2425222	51.92682
647	1	-33.91775715	-109.5172422	51.92682
649	1	-35.17396715	-107.3414222	51.92682
650	2	-33.91775715	-108.0666922	51.92682
648	1	-31.40532715	-109.5172422	51.92682
651	1	-32.66153715	-107.3414222	51.92682
652	2	-31.40532715	-108.0666922	51.92682
653	2	-35.17396715	-105.8908622	51.92682
654	1	-33.91775715	-105.1655922	51.92682
655	2	-32.66153715	-105.8908622	51.92682
656	1	-31.40532715	-105.1655922	51.92682
657	1	-35.17396715	-102.9897166	51.92682
658	2	-33.91775715	-103.7149906	51.92682
661	2	-35.17396715	-101.5391666	51.92682
659	1	-32.66153715	-102.9897166	51.92682
660	2	-31.40532715	-103.7149906	51.92682
662	2	-32.66153715	-101.5391666	51.92682
663	1	-33.91775715	-100.8138866	51.92682
665	1	-35.17396715	-98.6380666	51.92682
666	2	-33.91775715	-99.3633366	51.92682
664	1	-31.40532715	-100.8138866	51.92682
667	1	-32.66153715	-98.6380666	51.92682
668	2	-31.40532715	-99.3633366	51.92682
669	2	-35.17396715	-97.1875066	51.92682
670	1	-33.91775715	-96.4622366	51.92682
671	2	-32.66153715	-97.1875066	51.92682
672	1	-31.40532715	-96.4622366	51.92682
673	1	-35.17396715	-94.28636105	51.92682
674	2	-33.91775715	-95.01163505	51.92682
677	2	-35.17396715	-92.83581105	51.92682
675	1	-32.66153715	-94.28636105	51.92682
676	2	-31.40532715	-95.01163505	51.92682
678	2	-32.66153715	-92.83581105	51.92682
679	1	-33.91775715	-92.11053105	51.92682
681	1	-35.17396715	-89.93471105	51.92682
682	2	-33.91775715	-90.65998105	51.92682
680	1	-31.40532715	-92.11053105	51.92682
683	1	-32.66153715	-89.93471105	51.92682
684	2	-31.40532715	-90.65998105	51.92682
685	2	-35.17396715	-88.48415105	51.92682
686	1	-33.91775715	-87.75888105	51.92682
687	2	-32.66153715	-88.48415105	51.92682
688	1	-31.40532715	-87.75888105	51.92682
689	1	-35.17396715	-85.5830055	51.92682
690	2	-33.91775715	-86.3082795	51.92682
693	2	-35.17396715	-84.1324555	51.92682
691	1	-32.66153715	-85.5830055	51.92682
692	2	-31.40532715	-86.3082795	51.92682
694	2	-32.66153715	-84.1324555	51.92682
695	1	-33.91775715	-83.4071755	51.92682
697	1	-35.17396715	-81.2313555	51.92682
698	2	-33.91775715	-81.9566255	51.92682
696	1	-31.40532715	-83.4071755	51.92682
699	1	-32.66153715	-81.2313555	51.92682
700	2	-31.40532715	-81.9566255	51.92682
701	2	-35.17396715	-79.7807955	51.92682
702	1	-33.91775715	-79.0555255	51.92682
703	2	-32.66153715	-79.7807955	51.92682
704	1	-31.40532715	-79.0555255	51.92682
705	1	-30.1491147	-111.6930722	51.92682
706	2	-28.8929047	-112.4183462	51.92682
709	2	-30.1491147	-110.2425222	51.92682
707	1	-27.6366847	-111.6930722	51.92682
708	2	-26.3804747	-112.4183462	51.92682
710	2	-27.6366847	-110.2425222	51.92682
711	1	-28.8929047	-109.5172422	51.92682
713	1	-30.1491147	-107.3414222	51.92682
714	2	-28.8929047	-108.0666922	51.92682
712	1	-26.3804747	-109.5172422	51.92682
715	1	-27.6366847	-107.3414222	51.92682
716	2	-26.3804747	-108.0666922	51.92682
717	2	-30.1491147	-105.8908622	51.92682
718	1	-28.8929047	-105.1655922	51.92682
719	2	-27.6366847	-105.8908622	51.92682
720	1	-26.3804747	-105.1655922	51.92682
721	1	-30.1491147	-102.9897166	51.92682
722	2	-28.8929047	-103.7149906	51.92682
725	2	-30.1491147	-101.5391666	51.92682
723	1	-27.6366847	-102.9897166	51.92682
724	2	-26.3804747	-103.7149906	51.92682
726	2	-27.6366847	-101.5391666	51.92682
727	1	-28.8929047	-100.8138866	51.92682
729	1	-30.1491147	-98.6380666	51.92682
730	2	-28.8929047	-99.3633366	51.92682
728	1	-26.3804747	-100.8138866	51.92682
731	1	-27.6366847	-98.6380666	51.92682
732	2	-26.3804747	-99.3633366	51.92682
733	2	-30.1491147	-97.1875066	51.92682
734	1	-28.8929047	-96.4622366	51.92682
735	2	-27.6366847	-97.1875066	51.92682
736	1	-26.3804747	-96.4622366	51.92682
737	1	-30.1491147	-94.28636105	51.92682
738	2	-28.8929047	-95.01163505	51.92682
741	2	-30.1491147	-92.83581105	51.92682
739	1	-27.6366847	-94.28636105	51.92682
740	2	-26.3804747	-95.01163505	51.92682
742	2	-27.6366847	-92.83581105	51.92682
743	1	-28.8929047	-92.11053105	51.92682
745	1	-30.1491147	-89.93471105	51.92682
746	2	-28.8929047	-90.65998105	51.92682
744	1	-26.3804747	-92.11053105	51.92682
747	1	-27.6366847	-89.93471105	51.92682
748	2	-26.3804747	-90.65998105	51.92682
749	2	-30.1491147	-88.48415105	51.92682
750	1	-28.8929047	-87.75888105	51.92682
751	2	-27.6366847	-88.48415105	51.92682
752	1	-26.3804747	-87.75888105	51.92682
753	1	-30.1491147	-85.5830055	51.92682
754	2	-28.8929047	-86.3082795	51.92682
757	2	-30.1491147	-84.1324555	51.92682
755	1	-27.6366847	-85.5830055	51.92682
756	2	-26.3804747	-86.3082795	51.92682
758	2	-27.6366847	-84.1324555	51.92682
759	1	-28.8929047	-83.4071755	51.92682
761	1	-30.1491147	-81.2313555	51.92682
762	2	-28.8929047	-81.9566255	51.92682
760	1	-26.3804747	-83.4071755	51.92682
763	1	-27.6366847	-81.2313555	51.92682
764	2	-26.3804747	-81.9566255	51.92682
765	2	-30.1491147	-79.7807955	51.92682
766	1	-28.8929047	-79.0555255	51.92682
767	2	-27.6366847	-79.7807955	51.92682
768	1	-26.3804747	-79.0555255	51.92682
769	1	-25.12426225	-111.6930722	51.92682
770	2	-23.86805225	-112.4183462	51.92682
773	2	-25.12426225	-110.2425222	51.92682
771	1	-22.61183225	-111.6930722	51.92682
772	2	-21.35562225	-112.4183462	51.92682
774	2	-22.61183225	-110.2425222	51.92682
775	1	-23.86805225	-109.5172422	51.92682
777	1	-25.12426225	-107.3414222	51.92682
778	2	-23.86805225	-108.0666922	51.92682
776	1	-21.35562225	-109.5172422	51.92682
779	1	-22.61183225	-107.3414222	51.92682
780	2	-21.35562225	-108.0666922	51.92682
781	2	-25.12426225	-105.8908622	51.92682
782	1	-23.86805225	-105.1655922	51.92682
783	2	-22.61183225	-105.8908622	51.92682
784	1	-21.35562225	-105.1655922	51.92682
785	1	-25.12426225	-102.9897166	51.92682
786	2	-23.86805225	-103.7149906	51.92682
789	2	-25.12426225	-101.5391666	51.92682
787	1	-22.61183225	-102.9897166	51.92682
788	2	-21.35562225	-103.7149906	51.92682
790	2	-22.61183225	-101.5391666	51.92682
791	1	-23.86805225	-100.8138866	51.92682
793	1	-25.12426225	-98.6380666	51.92682
794	2	-23.86805225	-99.3633366	51.92682
792	1	-21.35562225	-100.8138866	51.92682
795	1	-22.61183225	-98.6380666	51.92682
796	2	-21.35562225	-99.3633366	51.92682
797	2	-25.12426225	-97.1875066	51.92682
798	1	-23.86805225	-96.4622366	51.92682
799	2	-22.61183225	-97.1875066	51.92682
800	1	-21.35562225	-96.4622366	51.92682
801	1	-25.12426225	-94.28636105	51.92682
802	2	-23.86805225	-95.01163505	51.92682
805	2	-25.12426225	-92.83581105	51.92682
803	1	-22.61183225	-94.28636105	51.92682
804	2	-21.35562225	-95.01163505	51.92682
806	2	-22.61183225	-92.83581105	51.92682
807	1	-23.86805225	-92.11053105	51.92682
809	1	-25.12426225	-89.93471105	51.92682
810	2	-23.86805225	-90.65998105	51.92682
808	1	-21.35562225	-92.11053105	51.92682
811	1	-22.61183225	-89.93471105	51.92682
812	2	-21.35562225	-90.65998105	51.92682
813	2	-25.12426225	-88.48415105	51.92682
814	1	-23.86805225	-87.75888105	51.92682
815	2	-22.61183225	-88.48415105	51.92682
816	1	-21.35562225	-87.75888105	51.92682
817	1	-25.12426225	-85.5830055	51.92682
818	2	-23.86805225	-86.3082795	51.92682
821	2	-25.12426225	-84.1324555	51.92682
819	1	-22.61183225	-85.5830055	51.92682
820	2	-21.35562225	-86.3082795	51.92682
822	2	-22.61183225	-84.1324555	51.92682
823	1	-23.86805225	-83.4071755	51.92682
825	1	-25.12426225	-81.2313555	51.92682
826	2	-23.86805225	-81.9566255	51.92682
824	1	-21.35562225	-83.4071755	51.92682
827	1	-22.61183225	-81.2313555	51.92682
828	2	-21.35562225	-81.9566255	51.92682
829	2	-25.12426225	-79.7807955	51.92682
830	1	-23.86805225	-79.0555255	51.92682
831	2	-22.61183225	-79.7807955	51.92682
832	1	-21.35562225	-79.0555255	51.92682
833	1	-20.0994098	-111.6930722	51.92682
834	2	-18.8431998	-112.4183462	51.92682
837	2	-20.0994098	-110.2425222	51.92682
835	1	-17.5869798	-111.6930722	51.92682
836	2	-16.3307698	-112.4183462	51.92682
838	2	-17.5869798	-110.2425222	51.92682
839	1	-18.8431998	-109.5172422	51.92682
841	1	-20.0994098	-107.3414222	51.92682
842	2	-18.8431998	-108.0666922	51.92682
840	1	-16.3307698	-109.5172422	51.92682
843	1	-17.5869798	-107.3414222	51.92682
844	2	-16.3307698	-108.0666922	51.92682
845	2	-20.0994098	-105.8908622	51.92682
846	1	-18.8431998	-105.1655922	51.92682
847	2	-17.5869798	-105.8908622	51.92682
848	1	-16.3307698	-105.1655922	51.92682
849	1	-20.0994098	-102.9897166	51.92682
850	2	-18.8431998	-103.7149906	51.92682
853	2	-20.0994098	-101.5391666	51.92682
851	1	-17.5869798	-102.9897166	51.92682
852	2	-16.3307698	-103.7149906	51.92682
854	2	-17.5869798	-101.5391666	51.92682
855	1	-18.8431998	-100.8138866	51.92682
857	1	-20.0994098	-98.6380666	51.92682
858	2	-18.8431998	-99.3633366	51.92682
856	1	-16.3307698	-100.8138866	51.92682
859	1	-17.5869798	-98.6380666	51.92682
860	2	-16.3307698	-99.3633366	51.92682
861	2	-20.0994098	-97.1875066	51.92682
862	1	-18.8431998	-96.4622366	51.92682
863	2	-17.5869798	-97.1875066	51.92682
864	1	-16.3307698	-96.4622366	51.92682
865	1	-20.0994098	-94.28636105	51.92682
866	2	-18.8431998	-95.01163505	51.92682
869	2	-20.0994098	-92.83581105	51.92682
867	1	-17.5869798	-94.28636105	51.92682
868	2	-16.3307698	-95.01163505	51.92682
870	2	-17.5869798	-92.83581105	51.92682
871	1	-18.8431998	-92.11053105	51.92682
873	1	-20.0994098	-89.93471105	51.92682
874	2	-18.8431998	-90.65998105	51.92682
872	1	-16.3307698	-92.11053105	51.92682
875	1	-17.5869798	-89.93471105	51.92682
876	2	-16.3307698	-90.65998105	51.92682
877	2	-20.0994098	-88.48415105	51.92682
878	1	-18.8431998	-87.75888105	51.92682
879	2	-17.5869798	-88.48415105	51.92682
880	1	-16.3307698	-87.75888105	51.92682
881	1	-20.0994098	-85.5830055	51.92682
882	2	-18.8431998	-86.3082795	51.92682
885	2	-20.0994098	-84.1324555	51.92682
883	1	-17.5869798	-85.5830055	51.92682
884	2	-16.3307698	-86.3082795	51.92682
886	2	-17.5869798	-84.1324555	51.92682
887	1	-18.8431998	-83.4071755	51.92682
889	1	-20.0994098	-81.2313555	51.92682
890	2	-18.8431998	-81.9566255	51.92682
888	1	-16.3307698	-83.4071755	51.92682
891	1	-17.5869798	-81.2313555	51.92682
892	2	-16.3307698	-81.9566255	51.92682
893	2	-20.0994098	-79.7807955	51.92682
894	1	-18.8431998	-79.0555255	51.92682
895	2	-17.5869798	-79.7807955	51.92682
896	1	-16.3307698	-79.0555255	51.92682
897	1	-50.2485245	-76.87964995	51.92682
898	2	-48.9923145	-77.60492395	51.92682
901	2	-50.2485245	-75.42909995	51.92682
899	1	-47.7360945	-76.87964995	51.92682
900	2	-46.4798845	-77.60492395	51.92682
902	2	-47.7360945	-75.42909995	51.92682
903	1	-48.9923145	-74.70381995	51.92682
905	1	-50.2485245	-72.52799995	51.92682
906	2	-48.9923145	-73.25326995	51.92682
904	1	-46.4798845	-74.70381995	51.92682
907	1	-47.7360945	-72.52799995	51.92682
908	2	-46.4798845	-73.25326995	51.92682
909	2	-50.2485245	-71.07743995	51.92682
910	1	-48.9923145	-70.35216995	51.92682
911	2	-47.7360945	-71.07743995	51.92682
912	1	-46.4798845	-70.35216995	51.92682
913	1	-50.2485245	-68.1762944	51.92682
914	2	-48.9923145	-68.9015684	51.92682
917	2	-50.2485245	-66.7257444	51.92682
915	1	-47.7360945	-68.1762944	51.92682
916	2	-46.4798845	-68.9015684	51.92682
918	2	-47.7360945	-66.7257444	51.92682
919	1	-48.9923145	-66.0004644	51.92682
921	1	-50.2485245	-63.8246444	51.92682
922	2	-48.9923145	-64.5499144	51.92682
920	1	-46.4798845	-66.0004644	51.92682
923	1	-47.7360945	-63.8246444	51.92682
924	2	-46.4798845	-64.5499144	51.92682
925	2	-50.2485245	-62.3740844	51.92682
926	1	-48.9923145	-61.6488144	51.92682
927	2	-47.7360945	-62.3740844	51.92682
928	1	-46.4798845	-61.6488144	51.92682
929	1	-50.2485245	-59.47293885	51.92682
930	2	-48.9923145	-60.19821285	51.92682
933	2	-50.2485245	-58.02238885	51.92682
931	1	-47.7360945	-59.47293885	51.92682
932	2	-46.4798845	-60.19821285	51.92682
934	2	-47.7360945	-58.02238885	51.92682
935	1	-48.9923145	-57.29710885	51.92682
937	1	-50.2485245	-55.12128885	51.92682
938	2	-48.9923145	-55.84655885	51.92682
936	1	-46.4798845	-57.29710885	51.92682
939	1	-47.7360945	-55.12128885	51.92682
940	2	-46.4798845	-55.84655885	51.92682
941	2	-50.2485245	-53.67072885	51.92682
942	1	-48.9923145	-52.94545885	51.92682
943	2	-47.7360945	-53.67072885	51.92682
944	1	-46.4798845	-52.94545885	51.92682
945	1	-50.2485245	-50.7695833	51.92682
946	2	-48.9923145	-51.4948573	51.92682
949	2	-50.2485245	-49.3190333	51.92682
947	1	-47.7360945	-50.7695833	51.92682
948	2	-46.4798845	-51.4948573	51.92682
950	2	-47.7360945	-49.3190333	51.92682
951	1	-48.9923145	-48.5937533	51.92682
953	1	-50.2485245	-46.4179333	51.92682
954	2	-48.9923145	-47.1432033	51.92682
952	1	-46.4798845	-48.5937533	51.92682
955	1	-47.7360945	-46.4179333	51.92682
956	2	-46.4798845	-47.1432033	51.92682
957	2	-50.2485245	-44.9673733	51.92682
958	1	-48.9923145	-44.2421033	51.92682
959	2	-47.7360945	-44.9673733	51.92682
960	1	-46.4798845	-44.2421033	51.92682
961	1	-45.22367205	-76.87964995	51.92682
962	2	-43.96746205	-77.60492395	51.92682
965	2	-45.22367205	-75.42909995	51.92682
963	1	-42.71124205	-76.87964995	51.92682
964	2	-41.45503205	-77.60492395	51.92682
966	2	-42.71124205	-75.42909995	51.92682
967	1	-43.96746205	-74.70381995	51.92682
969	1	-45.22367205	-72.52799995	51.92682
970	2	-43.96746205	-73.25326995	51.92682
968	1	-41.45503205	-74.70381995	51.92682
971	1	-42.71124205	-72.52799995	51.92682
972	2	-41.45503205	-73.25326995	51.92682
973	2	-45.22367205	-71.07743995	51.92682
974	1	-43.96746205	-70.35216995	51.92682
975	2	-42.71124205	-71.07743995	51.92682
976	1	-41.45503205	-70.35216995	51.92682
977	1	-45.22367205	-68.1762944	51.92682
978	2	-43.96746205	-68.9015684	51.92682
981	2	-45.22367205	-66.7257444	51.92682
979	1	-42.71124205	-68.1762944	51.92682
980	2	-41.45503205	-68.9015684	51.92682
982	2	-42.71124205	-66.7257444	51.92682
983	1	-43.96746205	-66.0004644	51.92682
985	1	-45.22367205	-63.8246444	51.92682
986	2	-43.96746205	-64.5499144	51.92682
984	1	-41.45503205	-66.0004644	51.92682
987	1	-42.71124205	-63.8246444	51.92682
988	2	-41.45503205	-64.5499144	51.92682
989	2	-45.22367205	-62.3740844	51.92682
990	1	-43.96746205	-61.6488144	51.92682
991	2	-42.71124205	-62.3740844	51.92682
992	1	-41.45503205	-61.6488144	51.92682
993	1	-45.22367205	-59.47293885	51.92682
994	2	-43.96746205	-60.19821285	51.92682
997	2	-45.22367205	-58.02238885	51.92682
995	1	-42.71124205	-59.47293885	51.92682
996	2	-41.45503205	-60.19821285	51.92682
998	2	-42.71124205	-58.02238885	51.92682
999	1	-43.96746205	-57.29710885	51.92682
1001	1	-45.22367205	-55.12128885	51.92682
1002	2	-43.96746205	-55.84655885	51.92682
1000	1	-41.45503205	-57.29710885	51.92682
1003	1	-42.71124205	-55.12128885	51.92682
1004	2	-41.45503205	-55.84655885	51.92682
1005	2	-45.22367205	-53.67072885	51.92682
1006	1	-43.96746205	-52.94545885	51.92682
1007	2	-42.71124205	-53.67072885	51.92682
1008	1	-41.45503205	-52.94545885	51.92682
1009	1	-45.22367205	-50.7695833	51.92682
1010	2	-43.96746205	-51.4948573	51.92682
1013	2	-45.22367205	-49.3190333	51.92682
1011	1	-42.71124205	-50.7695833	51.92682
1012	2	-41.45503205	-51.4948573	51.92682
1014	2	-42.71124205	-49.3190333	51.92682
1015	1	-43.96746205	-48.5937533	51.92682
1017	1	-45.22367205	-46.4179333	51.92682
1018	2	-43.96746205	-47.1432033	51.92682
1016	1	-41.45503205	-48.5937533	51.92682
1019	1	-42.71124205	-46.4179333	51.92682
1020	2	-41.45503205	-47.1432033	51.92682
1021	2	-45.22367205	-44.9673733	51.92682
1022	1	-43.96746205	-44.2421033	51.92682
1023	2	-42.71124205	-44.9673733	51.92682
1024	1	-41.45503205	-44.2421033	51.92682
1025	1	-40.1988196	-76.87964995	51.92682
1026	2	-38.9426096	-77.60492395	51.92682
1029	2	-40.1988196	-75.42909995	51.92682
1027	1	-37.6863896	-76.87964995	51.92682
1028	2	-36.4301796	-77.60492395	51.92682
1030	2	-37.6863896	-75.42909995	51.92682
1031	1	-38.9426096	-74.70381995	51.92682
1033	1	-40.1988196	-72.52799995	51.92682
1034	2	-38.9426096	-73.25326995	51.92682
1032	1	-36.4301796	-74.70381995	51.92682
1035	1	-37.6863896	-72.52799995	51.92682
1036	2	-36.4301796	-73.25326995	51.92682
1037	2	-40.1988196	-71.07743995	51.92682
1038	1	-38.9426096	-70.35216995	51.92682
1039	2	-37.6863896	-71.07743995	51.92682
1040	1	-36.4301796	-70.35216995	51.92682
1041	1	-40.1988196	-68.1762944	51.92682
1042	2	-38.9426096	-68.9015684	51.92682
1045	2	-40.1988196	-66.7257444	51.92682
1043	1	-37.6863896	-68.1762944	51.92682
1044	2	-36.4301796	-68.9015684	51.92682
1046	2	-37.6863896	-66.7257444	51.92682
1047	1	-38.9426096	-66.0004644	51.92682
1049	1	-40.1988196	-63.8246444	51.92682
1050	2	-38.9426096	-64.5499144	51.92682
1048	1	-36.4301796	-66.0004644	51.92682
1051	1	-37.6863896	-63.8246444	51.92682
1052	2	-36.4301796	-64.5499144	51.92682
1053	2	-40.1988196	-62.3740844	51.92682
1054	1	-38.9426096	-61.6488144	51.92682
1055	2	-37.6863896	-62.3740844	51.92682
1056	1	-36.4301796	-61.6488144	51.92682
1057	1	-40.1988196	-59.47293885	51.92682
1058	2	-38.9426096	-60.19821285	51.92682
1061	2	-40.1988196	-58.02238885	51.92682
1059	1	-37.6863896	-59.47293885	51.92682
1060	2	-36.4301796	-60.19821285	51.92682
1062	2	-37.6863896	-58.02238885	51.92682
1063	1	-38.9426096	-57.29710885	51.92682
1065	1	-40.1988196	-55.12128885	51.92682
1066	2	-38.9426096	-55.84655885	51.92682
1064	1	-36.4301796	-57.29710885	51.92682
1067	1	-37.6863896	-55.12128885	51.92682
1068	2	-36.4301796	-55.84655885	51.92682
1069	2	-40.1988196	-53.67072885	51.92682
1070	1	-38.9426096	-52.94545885	51.92682
1071	2	-37.6863896	-53.67072885	51.92682
1072	1	-36.4301796	-52.94545885	51.92682
1073	1	-40.1988196	-50.7695833	51.92682
1074	2	-38.9426096	-51.4948573	51.92682
1077	2	-40.1988196	-49.3190333	51.92682
1075	1	-37.6863896	-50.7695833	51.92682
1076	2	-36.4301796	-51.4948573	51.92682
1078	2	-37.6863896	-49.3190333	51.92682
1079	1	-38.9426096	-48.5937533	51.92682
1081	1	-40.1988196	-46.4179333	51.92682
1082	2	-38.9426096	-47.1432033	51.92682
1080	1	-36.4301796	-48.5937533	51.92682
1083	1	-37.6863896	-46.4179333	51.92682
1084	2	-36.4301796	-47.1432033	51.92682
1085	2	-40.1988196	-44.9673733	51.92682
1086	1	-38.9426096	-44.2421033	51.92682
1087	2	-37.6863896	-44.9673733	51.92682
1088	1	-36.4301796	-44.2421033	51.92682
1089	1	-35.17396715	-76.87964995	51.92682
1090	2	-33.91775715	-77.60492395	51.92682
1093	2	-35.17396715	-75.42909995	51.92682
1091	1	-32.66153715	-76.87964995	51.92682
1092	2	-31.40532715	-77.60492395	51.92682
1094	2	-32.66153715	-75.42909995	51.92682
1095	1	-33.91775715	-74.70381995	51.92682
1097	1	-35.17396715	-72.52799995	51.92682
1098	2	-33.91775715	-73.25326995	51.92682
1096	1	-31.40532715	-74.70381995	51.92682
1099	1	-32.66153715	-72.52799995	51.92682
1100	2	-31.40532715	-73.25326995	51.92682
1101	2	-35.17396715	-71.07743995	51.92682
1102	1	-33.91775715	-70.35216995	51.92682
1103	2	-32.66153715	-71.07743995	51.92682
1104	1	-31.40532715	-70.35216995	51.92682
1105	1	-35.17396715	-68.1762944	51.92682
1106	2	-33.91775715	-68.9015684	51.92682
1109	2	-35.17396715	-66.7257444	51.92682
1107	1	-32.66153715	-68.1762944	51.92682
1108	2	-31.40532715	-68.9015684	51.92682
1110	2	-32.66153715	-66.7257444	51.92682
1111	1	-33.91775715	-66.0004644	51.92682
1113	1	-35.17396715	-63.8246444	51.92682
1114	2	-33.91775715	-64.5499144	51.92682
1112	1	-31.40532715	-66.0004644	51.92682
1115	1	-32.66153715	-63.8246444	51.92682
1116	2	-31.40532715	-64.5499144	51.92682
1117	2	-35.17396715	-62.3740844	51.92682
1118	1	-33.91775715	-61.6488144	51.92682
1119	2	-32.66153715	-62.3740844	51.92682
1120	1	-31.40532715	-61.6488144	51.92682
1121	1	-35.17396715	-59.47293885	51.92682
1122	2	-33.91775715	-60.19821285	51.92682
1125	2	-35.17396715	-58.02238885	51.92682
1123	1	-32.66153715	-59.47293885	51.92682
1124	2	-31.40532715	-60.19821285	51.92682
1126	2	-32.66153715	-58.02238885	51.92682
1127	1	-33.91775715	-57.29710885	51.92682
1129	1	-35.17396715	-55.12128885	51.92682
1130	2	-33.91775715	-55.84655885	51.92682
1128	1	-31.40532715	-57.29710885	51.92682
1131	1	-32.66153715	-55.12128885	51.92682
1132	2	-31.40532715	-55.84655885	51.92682
1133	2	-35.17396715	-53.67072885	51.92682
1134	1	-33.91775715	-52.94545885	51.92682
1135	2	-32.66153715	-53.67072885	51.92682
1136	1	-31.40532715	-52.94545885	51.92682
1137	1	-35.17396715	-50.7695833	51.92682
1138	2	-33.91775715	-51.4948573	51.92682
1141	2	-35.17396715	-49.3190333	51.92682
1139	1	-32.66153715	-50.7695833	51.92682
1140	2	-31.40532715	-51.4948573	51.92682
1142	2	-32.66153715	-49.3190333	51.92682
1143	1	-33.91775715	-48.5937533	51.92682
1145	1	-35.17396715	-46.4179333	51.92682
1146	2	-33.91775715	-47.1432033	51.92682
1144	1	-31.40532715	-48.5937533	51.92682
1147	1	-32.66153715	-46.4179333	51.92682
1148	2	-31.40532715	-47.1432033	51.92682
1149	2	-35.17396715	-44.9673733	51.92682
1150	1	-33.91775715	-44.2421033	51.92682
1151	2	-32.66153715	-44.9673733	51.92682
1152	1	-31.40532715	-44.2421033	51.92682
1153	1	-30.1491147	-76.87964995	51.92682
1154	2	-28.8929047	-77.60492395	51.92682
1157	2	-30.1491147	-75.42909995	51.92682
1155	1	-27.6366847	-76.87964995	51.92682
1156	2	-26.3804747	-77.60492395	51.92682
1158	2	-27.6366847	-75.42909995	51.92682
1159	1	-28.8929047	-74.70381995	51.92682
1161	1	-30.1491147	-72.52799995	51.92682
1162	2	-28.8929047	-73.25326995	51.92682
1160	1	-26.3804747	-74.70381995	51.92682
1163	1	-27.6366847	-72.52799995	51.92682
1164	2	-26.3804747	-73.25326995	51.92682
1165	2	-30.1491147	-71.07743995	51.92682
1166	1	-28.8929047	-70.35216995	51.92682
1167	2	-27.6366847	-71.07743995	51.92682
1168	1	-26.3804747	-70.35216995	51.92682
1169	1	-30.1491147	-68.1762944	51.92682
1170	2	-28.8929047	-68.9015684	51.92682
1173	2	-30.1491147	-66.7257444	51.92682
1171	1	-27.6366847	-68.1762944	51.92682
1172	2	-26.3804747	-68.9015684	51.92682
1174	2	-27.6366847	-66.7257444	51.92682
1175	1	-28.8929047	-66.0004644	51.92682
1177	1	-30.1491147	-63.8246444	51.92682
1178	2	-28.8929047	-64.5499144	51.92682
1176	1	-26.3804747	-66.0004644	51.92682
1179	1	-27.6366847	-63.8246444	51.92682
1180	2	-26.3804747	-64.5499144	51.92682
1181	2	-30.1491147	-62.3740844	51.92682
1182	1	-28.8929047	-61.6488144	51.92682
1183	2	-27.6366847	-62.3740844	51.92682
1184	1	-26.3804747	-61.6488144	51.92682
1185	1	-30.1491147	-59.47293885	51.92682
1186	2	-28.8929047	-60.19821285	51.92682
1189	2	-30.1491147	-58.02238885	51.92682
1187	1	-27.6366847	-59.47293885	51.92682
1188	2	-26.3804747	-60.19821285	51.92682
1190	2	-27.6366847	-58.02238885	51.92682
1191	1	-28.8929047	-57.29710885	51.92682
1193	1	-30.1491147	-55.12128885	51.92682
1194	2	-28.8929047	-55.84655885	51.92682
1192	1	-26.3804747	-57.29710885	51.92682
1195	1	-27.6366847	-55.12128885	51.92682
1196	2	-26.3804747	-55.84655885	51.92682
1197	2	-30.1491147	-53.67072885	51.92682
1198	1	-28.8929047	-52.94545885	51.92682
1199	2	-27.6366847	-53.67072885	51.92682
1200	1	-26.3804747	-52.94545885	51.92682
1201	1	-30.1491147	-50.7695833	51.92682
1202	2	-28.8929047	-51.4948573	51.92682
1205	2	-30.1491147	-49.3190333	51.92682
1203	1	-27.6366847	-50.7695833	51.92682
1204	2	-26.3804747	-51.4948573	51.92682
1206	2	-27.6366847	-49.3190333	51.92682
1207	1	-28.8929047	-48.5937533	51.92682
1209	1	-30.1491147	-46.4179333	51.92682
1210	2	-28.8929047	-47.1432033	51.92682
1208	1	-26.3804747	-48.5937533	51.92682
1211	1	-27.6366847	-46.4179333	51.92682
1212	2	-26.3804747	-47.1432033	51.92682
1213	2	-30.1491147	-44.9673733	51.92682
1214	1	-28.8929047	-44.2421033	51.92682
1215	2	-27.6366847	-44.9673733	51.92682
1216	1	-26.3804747	-44.2421033	51.92682
1217	1	-25.12426225	-76.87964995	51.92682
1218	2	-23.86805225	-77.60492395	51.92682
1221	2	-25.12426225	-75.42909995	51.92682
1219	1	-22.61183225	-76.87964995	51.92682
1220	2	-21.35562225	-77.60492395	51.92682
1222	2	-22.61183225	-75.42909995	51.92682
1223	1	-23.86805225	-74.70381995	51.92682
1225	1	-25.12426225	-72.52799995	51.92682
1226	2	-23.86805225	-73.25326995	51.92682
1224	1	-21.35562225	-74.70381995	51.92682
1227	1	-22.61183225	-72.52799995	51.92682
1228	2	-21.35562225	-73.25326995	51.92682
1229	2	-25.12426225	-71.07743995	51.92682
1230	1	-23.86805225	-70.35216995	51.92682
1231	2	-22.61183225	-71.07743995	51.92682
1232	1	-21.35562225	-70.35216995	51.92682
1233	1	-25.12426225	-68.1762944	51.92682
1234	2	-23.86805225	-68.9015684	51.92682
1237	2	-25.12426225	-66.7257444	51.92682
1235	1	-22.61183225	-68.1762944	51.92682
1236	2	-21.35562225	-68.9015684	51.92682
1238	2	-22.61183225	-66.7257444	51.92682
1239	1	-23.86805225	-66.0004644	51.92682
1241	1	-25.12426225	-63.8246444	51.92682
1242	2	-23.86805225	-64.5499144	51.92682
1240	1	-21.35562225	-66.0004644	51.92682
1243	1	-22.61183225	-63.8246444	51.92682
1244	2	-21.35562225	-64.5499144	51.92682
1245	2	-25.12426225	-62.3740844	51.92682
1246	1	-23.86805225	-61.6488144	51.92682
1247	2	-22.61183225	-62.3740844	51.92682
1248	1	-21.35562225	-61.6488144	51.92682
1249	1	-25.12426225	-59.47293885	51.92682
1250	2	-23.86805225	-60.19821285	51.92682
1253	2	-25.12426225	-58.02238885	51.92682
1251	1	-22.61183225	-59.47293885	51.92682
1252	2	-21.35562225	-60.19821285	51.92682
1254	2	-22.61183225	-58.02238885	51.92682
1255	1	-23.86805225	-57.29710885	51.92682
1257	1	-25.12426225	-55.12128885	51.92682
1258	2	-23.86805225	-55.84655885	51.92682
1256	1	-21.35562225	-57.29710885	51.92682
1259	1	-22.61183225	-55.12128885	51.92682
1260	2	-21.35562225	-55.84655885	51.92682
1261	2	-25.12426225	-53.67072885	51.92682
1262	1	-23.86805225	-52.94545885	51.92682
1263	2	-22.61183225	-53.67072885	51.92682
1264	1	-21.35562225	-52.94545885	51.92682
1265	1	-25.12426225	-50.7695833	51.92682
1266	2	-23.86805225	-51.4948573	51.92682
1269	2	-25.12426225	-49.3190333	51.92682
1267	1	-22.61183225	-50.7695833	51.92682
1268	2	-21.35562225	-51.4948573	51.92682
1270	2	-22.61183225	-49.3190333	51.92682
1271	1	-23.86805225	-48.5937533	51.92682
1273	1	-25.12426225	-46.4179333	51.92682
1274	2	-23.86805225	-47.1432033	51.92682
1272	1	-21.35562225	-48.5937533	51.92682
1275	1	-22.61183225	-46.4179333	51.92682
1276	2	-21.35562225	-47.1432033	51.92682
1277	2	-25.12426225	-44.9673733	51.92682
1278	1	-23.86805225	-44.2421033	51.92682
1279	2	-22.61183225	-44.9673733	51.92682
1280	1	-21.35562225	-44.2421033	51.92682
1281	1	-20.0994098	-76.87964995	51.92682
1282	2	-18.8431998	-77.60492395	51.92682
1285	2	-20.0994098	-75.42909995	51.92682
1283	1	-17.5869798	-76.87964995	51.92682
1284	2	-16.3307698	-77.60492395	51.92682
1286	2	-17.5869798	-75.42909995	51.92682
1287	1	-18.8431998	-74.70381995	51.92682
1289	1	-20.0994098	-72.52799995	51.92682
1290	2	-18.8431998	-73.25326995	51.92682
1288	1	-16.3307698	-74.70381995	51.92682
1291	1	-17.5869798	-72.52799995	51.92682
1292	2	-16.3307698	-73.25326995	51.92682
1293	2	-20.0994098	-71.07743995	51.92682
1294	1	-18.8431998	-70.35216995	51.92682
1295	2	-17.5869798	-71.07743995	51.92682
1296	1	-16.3307698	-70.35216995	51.92682
1297	1	-20.0994098	-68.1762944	51.92682
1298	2	-18.8431998	-68.9015684	51.92682
1301	2	-20.0994098	-66.7257444	51.92682
1299	1	-17.5869798	-68.1762944	51.92682
1300	2	-16.3307698	-68.9015684	51.92682
1302	2	-17.5869798	-66.7257444	51.92682
1303	1	-18.8431998	-66.0004644	51.92682
1305	1	-20.0994098	-63.8246444	51.92682
1306	2	-18.8431998	-64.5499144	51.92682
1304	1	-16.3307698	-66.0004644	51.92682
1307	1	-17.5869798	-63.8246444	51.92682
1308	2	-16.3307698	-64.5499144	51.92682
1309	2	-20.0994098	-62.3740844	51.92682
1310	1	-18.8431998	-61.6488144	51.92682
1311	2	-17.5869798	-62.3740844	51.92682
1312	1	-16.3307698	-61.6488144	51.92682
1313	1	-20.0994098	-59.47293885	51.92682
1314	2	-18.8431998	-60.19821285	51.92682
1317	2	-20.0994098	-58.02238885	51.92682
1315	1	-17.5869798	-59.47293885	51.92682
1316	2	-16.3307698	-60.19821285	51.92682
1318	2	-17.5869798	-58.02238885	51.92682
1319	1	-18.8431998	-57.29710885	51.92682
1321	1	-20.0994098	-55.12128885	51.92682
1322	2	-18.8431998	-55.84655885	51.92682
1320	1	-16.3307698	-57.29710885	51.92682
1323	1	-17.5869798	-55.12128885	51.92682
1324	2	-16.3307698	-55.84655885	51.92682
1325	2	-20.0994098	-53.67072885	51.92682
1326	1	-18.8431998	-52.94545885	51.92682
1327	2	-17.5869798	-53.67072885	51.92682
1328	1	-16.3307698	-52.94545885	51.92682
1329	1	-20.0994098	-50.7695833	51.92682
1330	2	-18.8431998	-51.4948573	51.92682
1333	2	-20.0994098	-49.3190333	51.92682
1331	1	-17.5869798	-50.7695833	51.92682
1332	2	-16.3307698	-51.4948573	51.92682
1334	2	-17.5869798	-49.3190333	51.92682
1335	1	-18.8431998	-48.5937533	51.92682
1337	1	-20.0994098	-46.4179333	51.92682
1338	2	-18.8431998	-47.1432033	51.92682
1336	1	-16.3307698	-48.5937533	51.92682
1339	1	-17.5869798	-46.4179333	51.92682
1340	2	-16.3307698	-47.1432033	51.92682
1341	2	-20.0994098	-44.9673733	51.92682
1342	1	-18.8431998	-44.2421033	51.92682
1343	2	-17.5869798	-44.9673733	51.92682
1344	1	-16.3307698	-44.2421033	51.92682
1345	1	-15.07455735	-146.5064944	51.92682
1346	2	-13.81834735	-147.2317684	51.92682
1349	2	-15.07455735	-145.0559444	51.92682
1347	1	-12.56212735	-146.5064944	51.92682
1348	2	-11.30591735	-147.2317684	51.92682
1350	2	-12.56212735	-145.0559444	51.92682
1351	1	-13.81834735	-144.3306644	51.92682
1353	1	-15.07455735	-142.1548444	51.92682
1354	2	-13.81834735	-142.8801144	51.92682
1352	1	-11.30591735	-144.3306644	51.92682
1355	1	-12.56212735	-142.1548444	51.92682
1356	2	-11.30591735	-142.8801144	51.92682
1357	2	-15.07455735	-140.7042844	51.92682
1358	1	-13.81834735	-139.9790144	51.92682
1359	2	-12.56212735	-140.7042844	51.92682
1360	1	-11.30591735	-139.9790144	51.92682
1361	1	-15.07455735	-137.8031388	51.92682
1362	2	-13.81834735	-138.5284128	51.92682
1365	2	-15.07455735	-136.3525888	51.92682
1363	1	-12.56212735	-137.8031388	51.92682
1364	2	-11.30591735	-138.5284128	51.92682
1366	2	-12.56212735	-136.3525888	51.92682
1367	1	-13.81834735	-135.6273088	51.92682
1369	1	-15.07455735	-133.4514888	51.92682
1370	2	-13.81834735	-134.1767588	51.92682
1368	1	-11.30591735	-135.6273088	51.92682
1371	1	-12.56212735	-133.4514888	51.92682
1372	2	-11.30591735	-134.1767588	51.92682
1373	2	-15.07455735	-132.0009288	51.92682
1374	1	-13.81834735	-131.2756588	51.92682
1375	2	-12.56212735	-132.0009288	51.92682
1376	1	-11.30591735	-131.2756588	51.92682
1377	1	-15.07455735	-129.0997833	51.92682
1378	2	-13.81834735	-129.8250573	51.92682
1381	2	-15.07455735	-127.6492333	51.92682
1379	1	-12.56212735	-129.0997833	51.92682
1380	2	-11.30591735	-129.8250573	51.92682
1382	2	-12.56212735	-127.6492333	51.92682
1383	1	-13.81834735	-126.9239533	51.92682
1385	1	-15.07455735	-124.7481333	51.92682
1386	2	-13.81834735	-125.4734033	51.92682
1384	1	-11.30591735	-126.9239533	51.92682
1387	1	-12.56212735	-124.7481333	51.92682
1388	2	-11.30591735	-125.4734033	51.92682
1389	2	-15.07455735	-123.2975733	51.92682
1390	1	-13.81834735	-122.5723033	51.92682
1391	2	-12.56212735	-123.2975733	51.92682
1392	1	-11.30591735	-122.5723033	51.92682
1393	1	-15.07455735	-120.3964277	51.92682
1394	2	-13.81834735	-121.1217017	51.92682
1397	2	-15.07455735	-118.9458777	51.92682
1395	1	-12.56212735	-120.3964277	51.92682
1396	2	-11.30591735	-121.1217017	51.92682
1398	2	-12.56212735	-118.9458777	51.92682
1399	1	-13.81834735	-118.2205977	51.92682
1401	1	-15.07455735	-116.0447777	51.92682
1402	2	-13.81834735	-116.7700477	51.92682
1400	1	-11.30591735	-118.2205977	51.92682
1403	1	-12.56212735	-116.0447777	51.92682
1404	2	-11.30591735	-116.7700477	51.92682
1405	2	-15.07455735	-114.5942177	51.92682
1406	1	-13.81834735	-113.8689477	51.92682
1407	2	-12.56212735	-114.5942177	51.92682
1408	1	-11.30591735	-113.8689477	51.92682
1409	1	-10.0497049	-146.5064944	51.92682
1410	2	-8.7934949	-147.2317684	51.92682
1413	2	-10.0497049	-145.0559444	51.92682
1411	1	-7.5372749	-146.5064944	51.92682
1412	2	-6.2810649	-147.2317684	51.92682
1414	2	-7.5372749	-145.0559444	51.92682
1415	1	-8.7934949	-144.3306644	51.92682
1417	1	-10.0497049	-142.1548444	51.92682
1418	2	-8.7934949	-142.8801144	51.92682
1416	1	-6.2810649	-144.3306644	51.92682
1419	1	-7.5372749	-142.1548444	51.92682
1420	2	-6.2810649	-142.8801144	51.92682
1421	2	-10.0497049	-140.7042844	51.92682
1422	1	-8.7934949	-139.9790144	51.92682
1423	2	-7.5372749	-140.7042844	51.92682
1424	1	-6.2810649	-139.9790144	51.92682
1425	1	-10.0497049	-137.8031388	51.92682
1426	2	-8.7934949	-138.5284128	51.92682
1429	2	-10.0497049	-136.3525888	51.92682
1427	1	-7.5372749	-137.8031388	51.92682
1428	2	-6.2810649	-138.5284128	51.92682
1430	2	-7.5372749	-136.3525888	51.92682
1431	1	-8.7934949	-135.6273088	51.92682
1433	1	-10.0497049	-133.4514888	51.92682
1434	2	-8.7934949	-134.1767588	51.92682
1432	1	-6.2810649	-135.6273088	51.92682
1435	1	-7.5372749	-133.4514888	51.92682
1436	2	-6.2810649	-134.1767588	51.92682
1437	2	-10.0497049	-132.0009288	51.92682
1438	1	-8.7934949	-131.2756588	51.92682
1439	2	-7.5372749	-132.0009288	51.92682
1440	1	-6.2810649	-131.2756588	51.92682
1441	1	-10.0497049	-129.0997833	51.92682
1442	2	-8.7934949	-129.8250573	51.92682
1445	2	-10.0497049	-127.6492333	51.92682
1443	1	-7.5372749	-129.0997833	51.92682
1444	2	-6.2810649	-129.8250573	51.92682
1446	2	-7.5372749	-127.6492333	51.92682
1447	1	-8.7934949	-126.9239533	51.92682
1449	1	-10.0497049	-124.7481333	51.92682
1450	2	-8.7934949	-125.4734033	51.92682
1448	1	-6.2810649	-126.9239533	51.92682
1451	1	-7.5372749	-124.7481333	51.92682
1452	2	-6.2810649	-125.4734033	51.92682
1453	2	-10.0497049	-123.2975733	51.92682
1454	1	-8.7934949	-122.5723033	51.92682
1455	2	-7.5372749	-123.2975733	51.92682
1456	1	-6.2810649	-122.5723033	51.92682
1457	1	-10.0497049	-120.3964277	51.92682
1458	2	-8.7934949	-121.1217017	51.92682
1461	2	-10.0497049	-118.9458777	51.92682
1459	1	-7.5372749	-120.3964277	51.92682
1460	2	-6.2810649	-121.1217017	51.92682
1462	2	-7.5372749	-118.9458777	51.92682
1463	1	-8.7934949	-118.2205977	51.92682
1465	1	-10.0497049	-116.0447777	51.92682
1466	2	-8.7934949	-116.7700477	51.92682
1464	1	-6.2810649	-118.2205977	51.92682
1467	1	-7.5372749	-116.0447777	51.92682
1468	2	-6.2810649	-116.7700477	51.92682
1469	2	-10.0497049	-114.5942177	51.92682
1470	1	-8.7934949	-113.8689477	51.92682
1471	2	-7.5372749	-114.5942177	51.92682
1472	1	-6.2810649	-113.8689477	51.92682
1473	1	-5.02485245	-146.5064944	51.92682
1474	2	-3.76864245	-147.2317684	51.92682
1477	2	-5.02485245	-145.0559444	51.92682
1475	1	-2.51242245	-146.5064944	51.92682
1476	2	-1.25621245	-147.2317684	51.92682
1478	2	-2.51242245	-145.0559444	51.92682
1479	1	-3.76864245	-144.3306644	51.92682
1481	1	-5.02485245	-142.1548444	51.92682
1482	2	-3.76864245	-142.8801144	51.92682
1480	1	-1.25621245	-144.3306644	51.92682
1483	1	-2.51242245	-142.1548444	51.92682
1484	2	-1.25621245	-142.8801144	51.92682
1485	2	-5.02485245	-140.7042844	51.92682
1486	1	-3.76864245	-139.9790144	51.92682
1487	2	-2.51242245	-140.7042844	51.92682
1488	1	-1.25621245	-139.9790144	51.92682
1489	1	-5.02485245	-137.8031388	51.92682
1490	2	-3.76864245	-138.5284128	51.92682
1493	2	-5.02485245	-136.3525888	51.92682
1491	1	-2.51242245	-137.8031388	51.92682
1492	2	-1.25621245	-138.5284128	51.92682
1494	2	-2.51242245	-136.3525888	51.92682
1495	1	-3.76864245	-135.6273088	51.92682
1497	1	-5.02485245	-133.4514888	51.92682
1498	2	-3.76864245	-134.1767588	51.92682
1496	1	-1.25621245	-135.6273088	51.92682
1499	1	-2.51242245	-133.4514888	51.92682
1500	2	-1.25621245	-134.1767588	51.92682
1501	2	-5.02485245	-132.0009288	51.92682
1502	1	-3.76864245	-131.2756588	51.92682
1503	2	-2.51242245	-132.0009288	51.92682
1504	1	-1.25621245	-131.2756588	51.92682
1505	1	-5.02485245	-129.0997833	51.92682
1506	2	-3.76864245	-129.8250573	51.92682
1509	2	-5.02485245	-127.6492333	51.92682
1507	1	-2.51242245	-129.0997833	51.92682
1508	2	-1.25621245	-129.8250573	51.92682
1510	2	-2.51242245	-127.6492333	51.92682
1511	1	-3.76864245	-126.9239533	51.92682
1513	1	-5.02485245	-124.7481333	51.92682
1514	2	-3.76864245	-125.4734033	51.92682
1512	1	-1.25621245	-126.9239533	51.92682
1515	1	-2.51242245	-124.7481333	51.92682
1516	2	-1.25621245	-125.4734033	51.92682
1517	2	-5.02485245	-123.2975733	51.92682
1518	1	-3.76864245	-122.5723033	51.92682
1519	2	-2.51242245	-123.2975733	51.92682
1520	1	-1.25621245	-122.5723033	51.92682
1521	1	-5.02485245	-120.3964277	51.92682
1522	2	-3.76864245	-121.1217017	51.92682
1525	2	-5.02485245	-118.9458777	51.92682
1523	1	-2.51242245	-120.3964277	51.92682
1524	2	-1.25621245	-121.1217017	51.92682
1526	2	-2.51242245	-118.9458777	51.92682
1527	1	-3.76864245	-118.2205977	51.92682
1529	1	-5.02485245	-116.0447777	51.92682
1530	2	-3.76864245	-116.7700477	51.92682
1528	1	-1.25621245	-118.2205977	51.92682
1531	1	-2.51242245	-116.0447777	51.92682
1532	2	-1.25621245	-116.7700477	51.92682
1533	2	-5.02485245	-114.5942177	51.92682
1534	1	-3.76864245	-113.8689477	51.92682
1535	2	-2.51242245	-114.5942177	51.92682
1536	1	-1.25621245	-113.8689477	51.92682
1537	1	3.33E-11	-146.5064944	51.92682
1538	2	1.25621	-147.2317684	51.92682
1541	2	6.67E-11	-145.0559444	51.92682
1539	1	2.51243	-146.5064944	51.92682
1540	2	3.76864	-147.2317684	51.92682
1542	2	2.51243	-145.0559444	51.92682
1543	1	1.25621	-144.3306644	51.92682
1545	1	1.33E-10	-142.1548444	51.92682
1546	2	1.25621	-142.8801144	51.92682
1544	1	3.76864	-144.3306644	51.92682
1547	1	2.51243	-142.1548444	51.92682
1548	2	3.76864	-142.8801144	51.92682
1549	2	1.67E-10	-140.7042844	51.92682
1550	1	1.25621	-139.9790144	51.92682
1551	2	2.51243	-140.7042844	51.92682
1552	1	3.76864	-139.9790144	51.92682
1553	1	3.33E-11	-137.8031388	51.92682
1554	2	1.25621	-138.5284128	51.92682
1557	2	6.67E-11	-136.3525888	51.92682
1555	1	2.51243	-137.8031388	51.92682
1556	2	3.76864	-138.5284128	51.92682
1558	2	2.51243	-136.3525888	51.92682
1559	1	1.25621	-135.6273088	51.92682
1561	1	1.33E-10	-133.4514888	51.92682
1562	2	1.25621	-134.1767588	51.92682
1560	1	3.76864	-135.6273088	51.92682
1563	1	2.51243	-133.4514888	51.92682
1564	2	3.76864	-134.1767588	51.92682
1565	2	1.67E-10	-132.0009288	51.92682
1566	1	1.25621	-131.2756588	51.92682
1567	2	2.51243	-132.0009288	51.92682
1568	1	3.76864	-131.2756588	51.92682
1569	1	3.33E-11	-129.0997833	51.92682
1570	2	1.25621	-129.8250573	51.92682
1573	2	6.67E-11	-127.6492333	51.92682
1571	1	2.51243	-129.0997833	51.92682
1572	2	3.76864	-129.8250573	51.92682
1574	2	2.51243	-127.6492333	51.92682
1575	1	1.25621	-126.9239533	51.92682
1577	1	1.33E-10	-124.7481333	51.92682
1578	2	1.25621	-125.4734033	51.92682
1576	1	3.76864	-126.9239533	51.92682
1579	1	2.51243	-124.7481333	51.92682
1580	2	3.76864	-125.4734033	51.92682
1581	2	1.67E-10	-123.2975733	51.92682
1582	1	1.25621	-122.5723033	51.92682
1583	2	2.51243	-123.2975733	51.92682
1584	1	3.76864	-122.5723033	51.92682
1585	1	3.33E-11	-120.3964277	51.92682
1586	2	1.25621	-121.1217017	51.92682
1589	2	6.67E-11	-118.9458777	51.92682
1587	1	2.51243	-120.3964277	51.92682
1588	2	3.76864	-121.1217017	51.92682
1590	2	2.51243	-118.9458777	51.92682
1591	1	1.25621	-118.2205977	51.92682
1593	1	1.33E-10	-116.0447777	51.92682
1594	2	1.25621	-116.7700477	51.92682
1592	1	3.76864	-118.2205977	51.92682
1595	1	2.51243	-116.0447777	51.92682
1596	2	3.76864	-116.7700477	51.92682
1597	2	1.67E-10	-114.5942177	51.92682
1598	1	1.25621	-113.8689477	51.92682
1599	2	2.51243	-114.5942177	51.92682
1600	1	3.76864	-113.8689477	51.92682
1601	1	5.02485245	-146.5064944	51.92682
1602	2	6.28106245	-147.2317684	51.92682
1605	2	5.02485245	-145.0559444	51.92682
1603	1	7.53728245	-146.5064944	51.92682
1604	2	8.79349245	-147.2317684	51.92682
1606	2	7.53728245	-145.0559444	51.92682
1607	1	6.28106245	-144.3306644	51.92682
1609	1	5.02485245	-142.1548444	51.92682
1610	2	6.28106245	-142.8801144	51.92682
1608	1	8.79349245	-144.3306644	51.92682
1611	1	7.53728245	-142.1548444	51.92682
1612	2	8.79349245	-142.8801144	51.92682
1613	2	5.02485245	-140.7042844	51.92682
1614	1	6.28106245	-139.9790144	51.92682
1615	2	7.53728245	-140.7042844	51.92682
1616	1	8.79349245	-139.9790144	51.92682
1617	1	5.02485245	-137.8031388	51.92682
1618	2	6.28106245	-138.5284128	51.92682
1621	2	5.02485245	-136.3525888	51.92682
1619	1	7.53728245	-137.8031388	51.92682
1620	2	8.79349245	-138.5284128	51.92682
1622	2	7.53728245	-136.3525888	51.92682
1623	1	6.28106245	-135.6273088	51.92682
1625	1	5.02485245	-133.4514888	51.92682
1626	2	6.28106245	-134.1767588	51.92682
1624	1	8.79349245	-135.6273088	51.92682
1627	1	7.53728245	-133.4514888	51.92682
1628	2	8.79349245	-134.1767588	51.92682
1629	2	5.02485245	-132.0009288	51.92682
1630	1	6.28106245	-131.2756588	51.92682
1631	2	7.53728245	-132.0009288	51.92682
1632	1	8.79349245	-131.2756588	51.92682
1633	1	5.02485245	-129.0997833	51.92682
1634	2	6.28106245	-129.8250573	51.92682
1637	2	5.02485245	-127.6492333	51.92682
1635	1	7.53728245	-129.0997833	51.92682
1636	2	8.79349245	-129.8250573	51.92682
1638	2	7.53728245	-127.6492333	51.92682
1639	1	6.28106245	-126.9239533	51.92682
1641	1	5.02485245	-124.7481333	51.92682
1642	2	6.28106245	-125.4734033	51.92682
1640	1	8.79349245	-126.9239533	51.92682
1643	1	7.53728245	-124.7481333	51.92682
1644	2	8.79349245	-125.4734033	51.92682
1645	2	5.02485245	-123.2975733	51.92682
1646	1	6.28106245	-122.5723033	51.92682
1647	2	7.53728245	-123.2975733	51.92682
1648	1	8.79349245	-122.5723033	51.92682
1649	1	5.02485245	-120.3964277	51.92682
1650	2	6.28106245	-121.1217017	51.92682
1653	2	5.02485245	-118.9458777	51.92682
1651	1	7.53728245	-120.3964277	51.92682
1652	2	8.79349245	-121.1217017	51.92682
1654	2	7.53728245	-118.9458777	51.92682
1655	1	6.28106245	-118.2205977	51.92682
1657	1	5.02485245	-116.0447777	51.92682
1658	2	6.28106245	-116.7700477	51.92682
1656	1	8.79349245	-118.2205977	51.92682
1659	1	7.53728245	-116.0447777	51.92682
1660	2	8.79349245	-116.7700477	51.92682
1661	2	5.02485245	-114.5942177	51.92682
1662	1	6.28106245	-113.8689477	51.92682
1663	2	7.53728245	-114.5942177	51.92682
1664	1	8.79349245	-113.8689477	51.92682
1665	1	10.0497049	-146.5064944	51.92682
1666	2	11.3059149	-147.2317684	51.92682
1669	2	10.0497049	-145.0559444	51.92682
1667	1	12.5621349	-146.5064944	51.92682
1668	2	13.8183449	-147.2317684	51.92682
1670	2	12.5621349	-145.0559444	51.92682
1671	1	11.3059149	-144.3306644	51.92682
1673	1	10.0497049	-142.1548444	51.92682
1674	2	11.3059149	-142.8801144	51.92682
1672	1	13.8183449	-144.3306644	51.92682
1675	1	12.5621349	-142.1548444	51.92682
1676	2	13.8183449	-142.8801144	51.92682
1677	2	10.0497049	-140.7042844	51.92682
1678	1	11.3059149	-139.9790144	51.92682
1679	2	12.5621349	-140.7042844	51.92682
1680	1	13.8183449	-139.9790144	51.92682
1681	1	10.0497049	-137.8031388	51.92682
1682	2	11.3059149	-138.5284128	51.92682
1685	2	10.0497049	-136.3525888	51.92682
1683	1	12.5621349	-137.8031388	51.92682
1684	2	13.8183449	-138.5284128	51.92682
1686	2	12.5621349	-136.3525888	51.92682
1687	1	11.3059149	-135.6273088	51.92682
1689	1	10.0497049	-133.4514888	51.92682
1690	2	11.3059149	-134.1767588	51.92682
1688	1	13.8183449	-135.6273088	51.92682
1691	1	12.5621349	-133.4514888	51.92682
1692	2	13.8183449	-134.1767588	51.92682
1693	2	10.0497049	-132.0009288	51.92682
1694	1	11.3059149	-131.2756588	51.92682
1695	2	12.5621349	-132.0009288	51.92682
1696	1	13.8183449	-131.2756588	51.92682
1697	1	10.0497049	-129.0997833	51.92682
1698	2	11.3059149	-129.8250573	51.92682
1701	2	10.0497049	-127.6492333	51.92682
1699	1	12.5621349	-129.0997833	51.92682
1700	2	13.8183449	-129.8250573	51.92682
1702	2	12.5621349	-127.6492333	51.92682
1703	1	11.3059149	-126.9239533	51.92682
1705	1	10.0497049	-124.7481333	51.92682
1706	2	11.3059149	-125.4734033	51.92682
1704	1	13.8183449	-126.9239533	51.92682
1707	1	12.5621349	-124.7481333	51.92682
1708	2	13.8183449	-125.4734033	51.92682
1709	2	10.0497049	-123.2975733	51.92682
1710	1	11.3059149	-122.5723033	51.92682
1711	2	12.5621349	-123.2975733	51.92682
1712	1	13.8183449	-122.5723033	51.92682
1713	1	10.0497049	-120.3964277	51.92682
1714	2	11.3059149	-121.1217017	51.92682
1717	2	10.0497049	-118.9458777	51.92682
1715	1	12.5621349	-120.3964277	51.92682
1716	2	13.8183449	-121.1217017	51.92682
1718	2	12.5621349	-118.9458777	51.92682
1719	1	11.3059149	-118.2205977	51.92682
1721	1	10.0497049	-116.0447777	51.92682
1722	2	11.3059149	-116.7700477	51.92682
1720	1	13.8183449	-118.2205977	51.92682
1723	1	12.5621349	-116.0447777	51.92682
1724	2	13.8183449	-116.7700477	51.92682
1725	2	10.0497049	-114.5942177	51.92682
1726	1	11.3059149	-113.8689477	51.92682
1727	2	12.5621349	-114.5942177	51.92682
1728	1	13.8183449	-113.8689477	51.92682
1729	1	15.07455735	-146.5064944	51.92682
1730	2	16.33076735	-147.2317684	51.92682
1733	2	15.07455735	-145.0559444	51.92682
1731	1	17.58698735	-146.5064944	51.92682
1732	2	18.84319735	-147.2317684	51.92682
1734	2	17.58698735	-145.0559444	51.92682
1735	1	16.33076735	-144.3306644	51.92682
1737	1	15.07455735	-142.1548444	51.92682
1738	2	16.33076735	-142.8801144	51.92682
1736	1	18.84319735	-144.3306644	51.92682
1739	1	17.58698735	-142.1548444	51.92682
1740	2	18.84319735	-142.8801144	51.92682
1741	2	15.07455735	-140.7042844	51.92682
1742	1	16.33076735	-139.9790144	51.92682
1743	2	17.58698735	-140.7042844	51.92682
1744	1	18.84319735	-139.9790144	51.92682
1745	1	15.07455735	-137.8031388	51.92682
1746	2	16.33076735	-138.5284128	51.92682
1749	2	15.07455735	-136.3525888	51.92682
1747	1	17.58698735	-137.8031388	51.92682
1748	2	18.84319735	-138.5284128	51.92682
1750	2	17.58698735	-136.3525888	51.92682
1751	1	16.33076735	-135.6273088	51.92682
1753	1	15.07455735	-133.4514888	51.92682
1754	2	16.33076735	-134.1767588	51.92682
1752	1	18.84319735	-135.6273088	51.92682
1755	1	17.58698735	-133.4514888	51.92682
1756	2	18.84319735	-134.1767588	51.92682
1757	2	15.07455735	-132.0009288	51.92682
1758	1	16.33076735	-131.2756588	51.92682
1759	2	17.58698735	-132.0009288	51.92682
1760	1	18.84319735	-131.2756588	51.92682
1761	1	15.07455735	-129.0997833	51.92682
1762	2	16.33076735	-129.8250573	51.92682
1765	2	15.07455735	-127.6492333	51.92682
1763	1	17.58698735	-129.0997833	51.92682
1764	2	18.84319735	-129.8250573	51.92682
1766	2	17.58698735	-127.6492333	51.92682
1767	1	16.33076735	-126.9239533	51.92682
1769	1	15.07455735	-124.7481333	51.92682
1770	2	16.33076735	-125.4734033	51.92682
1768	1	18.84319735	-126.9239533	51.92682
1771	1	17.58698735	-124.7481333	51.92682
1772	2	18.84319735	-125.4734033	51.92682
1773	2	15.07455735	-123.2975733	51.92682
1774	1	16.33076735	-122.5723033	51.92682
1775	2	17.58698735	-123.2975733	51.92682
1776	1	18.84319735	-122.5723033	51.92682
1777	1	15.07455735	-120.3964277	51.92682
1778	2	16.33076735	-121.1217017	51.92682
1781	2	15.07455735	-118.9458777	51.92682
1779	1	17.58698735	-120.3964277	51.92682
1780	2	18.84319735	-121.1217017	51.92682
1782	2	17.58698735	-118.9458777	51.92682
1783	1	16.33076735	-118.2205977	51.92682
1785	1	15.07455735	-116.0447777	51.92682
1786	2	16.33076735	-116.7700477	51.92682
1784	1	18.84319735	-118.2205977	51.92682
1787	1	17.58698735	-116.0447777	51.92682
1788	2	18.84319735	-116.7700477	51.92682
1789	2	15.07455735	-114.5942177	51.92682
1790	1	16.33076735	-113.8689477	51.92682
1791	2	17.58698735	-114.5942177	51.92682
1792	1	18.84319735	-113.8689477	51.92682
1793	1	-15.07455735	-111.6930722	51.92682
1794	2	-13.81834735	-112.4183462	51.92682
1797	2	-15.07455735	-110.2425222	51.92682
1795	1	-12.56212735	-111.6930722	51.92682
1796	2	-11.30591735	-112.4183462	51.92682
1798	2	-12.56212735	-110.2425222	51.92682
1799	1	-13.81834735	-109.5172422	51.92682
1801	1	-15.07455735	-107.3414222	51.92682
1802	2	-13.81834735	-108.0666922	51.92682
1800	1	-11.30591735	-109.5172422	51.92682
1803	1	-12.56212735	-107.3414222	51.92682
1804	2	-11.30591735	-108.0666922	51.92682
1805	2	-15.07455735	-105.8908622	51.92682
1806	1	-13.81834735	-105.1655922	51.92682
1807	2	-12.56212735	-105.8908622	51.92682
1808	1	-11.30591735	-105.1655922	51.92682
1809	1	-15.07455735	-102.9897166	51.92682
1810	2	-13.81834735	-103.7149906	51.92682
1813	2	-15.07455735	-101.5391666	51.92682
1811	1	-12.56212735	-102.9897166	51.92682
1812	2	-11.30591735	-103.7149906	51.92682
1814	2	-12.56212735	-101.5391666	51.92682
1815	1	-13.81834735	-100.8138866	51.92682
1817	1	-15.07455735	-98.6380666	51.92682
1818	2	-13.81834735	-99.3633366	51.92682
1816	1	-11.30591735	-100.8138866	51.92682
1819	1	-12.56212735	-98.6380666	51.92682
1820	2	-11.30591735	-99.3633366	51.92682
1821	2	-15.07455735	-97.1875066	51.92682
1822	1	-13.81834735	-96.4622366	51.92682
1823	2	-12.56212735	-97.1875066	51.92682
1824	1	-11.30591735	-96.4622366	51.92682
1825	1	-15.07455735	-94.28636105	51.92682
1826	2	-13.81834735	-95.01163505	51.92682
1829	2	-15.07455735	-92.83581105	51.92682
1827	1	-12.56212735	-94.28636105	51.92682
1828	2	-11.30591735	-95.01163505	51.92682
1830	2	-12.56212735	-92.83581105	51.92682
1831	1	-13.81834735	-92.11053105	51.92682
1833	1	-15.07455735	-89.93471105	51.92682
1834	2	-13.81834735	-90.65998105	51.92682
1832	1	-11.30591735	-92.11053105	51.92682
1835	1	-12.56212735	-89.93471105	51.92682
1836	2	-11.30591735	-90.65998105	51.92682
1837	2	-15.07455735	-88.48415105	51.92682
1838	1	-13.81834735	-87.75888105	51.92682
1839	2	-12.56212735	-88.48415105	51.92682
1840	1	-11.30591735	-87.75888105	51.92682
1841	1	-15.07455735	-85.5830055	51.92682
1842	2	-13.81834735	-86.3082795	51.92682
1845	2	-15.07455735	-84.1324555	51.92682
1843	1	-12.56212735	-85.5830055	51.92682
1844	2	-11.30591735	-86.3082795	51.92682
1846	2	-12.56212735	-84.1324555	51.92682
1847	1	-13.81834735	-83.4071755	51.92682
1849	1	-15.07455735	-81.2313555	51.92682
1850	2	-13.81834735	-81.9566255	51.92682
1848	1	-11.30591735	-83.4071755	51.92682
1851	1	-12.56212735	-81.2313555	51.92682
1852	2	-11.30591735	-81.9566255	51.92682
1853	2	-15.07455735	-79.7807955	51.92682
1854	1	-13.81834735	-79.0555255	51.92682
1855	2	-12.56212735	-79.7807955	51.92682
1856	1	-11.30591735	-79.0555255	51.92682
1857	1	-10.0497049	-111.6930722	51.92682
1858	2	-8.7934949	-112.4183462	51.92682
1861	2	-10.0497049	-110.2425222	51.92682
1859	1	-7.5372749	-111.6930722	51.92682
1860	2	-6.2810649	-112.4183462	51.92682
1862	2	-7.5372749	-110.2425222	51.92682
1863	1	-8.7934949	-109.5172422	51.92682
1865	1	-10.0497049	-107.3414222	51.92682
1866	2	-8.7934949	-108.0666922	51.92682
1864	1	-6.2810649	-109.5172422	51.92682
1867	1	-7.5372749	-107.3414222	51.92682
1868	2	-6.2810649	-108.0666922	51.92682
1869	2	-10.0497049	-105.8908622	51.92682
1870	1	-8.7934949	-105.1655922	51.92682
1871	2	-7.5372749	-105.8908622	51.92682
1872	1	-6.2810649	-105.1655922	51.92682
1873	1	-10.0497049	-102.9897166	51.92682
1874	2	-8.7934949	-103.7149906	51.92682
1877	2	-10.0497049	-101.5391666	51.92682
1875	1	-7.5372749	-102.9897166	51.92682
1876	2	-6.2810649	-103.7149906	51.92682
1878	2	-7.5372749	-101.5391666	51.92682
1879	1	-8.7934949	-100.8138866	51.92682
1881	1	-10.0497049	-98.6380666	51.92682
1882	2	-8.7934949	-99.3633366	51.92682
1880	1	-6.2810649	-100.8138866	51.92682
1883	1	-7.5372749	-98.6380666	51.92682
1884	2	-6.2810649	-99.3633366	51.92682
1885	2	-10.0497049	-97.1875066	51.92682
1886	1	-8.7934949	-96.4622366	51.92682
1887	2	-7.5372749	-97.1875066	51.92682
1888	1	-6.2810649	-96.4622366	51.92682
1889	1	-10.0497049	-94.28636105	51.92682
1890	2	-8.7934949	-95.01163505	51.92682
1893	2	-10.0497049	-92.83581105	51.92682
1891	1	-7.5372749	-94.28636105	51.92682
1892	2	-6.2810649	-95.01163505	51.92682
1894	2	-7.5372749	-92.83581105	51.92682
1895	1	-8.7934949	-92.11053105	51.92682
1897	1	-10.0497049	-89.93471105	51.92682
1898	2	-8.7934949	-90.65998105	51.92682
1896	1	-6.2810649	-92.11053105	51.92682
1899	1	-7.5372749	-89.93471105	51.92682
1900	2	-6.2810649	-90.65998105	51.92682
1901	2	-10.0497049	-88.48415105	51.92682
1902	1	-8.7934949	-87.75888105	51.92682
1903	2	-7.5372749	-88.48415105	51.92682
1904	1	-6.2810649	-87.75888105	51.92682
1905	1	-10.0497049	-85.5830055	51.92682
1906	2	-8.7934949	-86.3082795	51.92682
1909	2	-10.0497049	-84.1324555	51.92682
1907	1	-7.5372749	-85.5830055	51.92682
1908	2	-6.2810649	-86.3082795	51.92682
1910	2	-7.5372749	-84.1324555	51.92682
1911	1	-8.7934949	-83.4071755	51.92682
1913	1	-10.0497049	-81.2313555	51.92682
1914	2	-8.7934949	-81.9566255	51.92682
1912	1	-6.2810649	-83.4071755	51.92682
1915	1	-7.5372749	-81.2313555	51.92682
1916	2	-6.2810649	-81.9566255	51.92682
1917	2	-10.0497049	-79.7807955	51.92682
1918	1	-8.7934949	-79.0555255	51.92682
1919	2	-7.5372749	-79.7807955	51.92682
1920	1	-6.2810649	-79.0555255	51.92682
1921	1	-5.02485245	-111.6930722	51.92682
1922	2	-3.76864245	-112.4183462	51.92682
1925	2	-5.02485245	-110.2425222	51.92682
1923	1	-2.51242245	-111.6930722	51.92682
1924	2	-1.25621245	-112.4183462	51.92682
1926	2	-2.51242245	-110.2425222	51.92682
1927	1	-3.76864245	-109.5172422	51.92682
1929	1	-5.02485245	-107.3414222	51.92682
1930	2	-3.76864245	-108.0666922	51.92682
1928	1	-1.25621245	-109.5172422	51.92682
1931	1	-2.51242245	-107.3414222	51.92682
1932	2	-1.25621245	-108.0666922	51.92682
1933	2	-5.02485245	-105.8908622	51.92682
1934	1	-3.76864245	-105.1655922	51.92682
1935	2	-2.51242245	-105.8908622	51.92682
1936	1	-1.25621245	-105.1655922	51.92682
1937	1	-5.02485245	-102.9897166	51.92682
1938	2	-3.76864245	-103.7149906	51.92682
1941	2	-5.02485245	-101.5391666	51.92682
1939	1	-2.51242245	-102.9897166	51.92682
1940	2	-1.25621245	-103.7149906	51.92682
1942	2	-2.51242245	-101.5391666	51.92682
1943	1	-3.76864245	-100.8138866	51.92682
1945	1	-5.02485245	-98.6380666	51.92682
1946	2	-3.76864245	-99.3633366	51.92682
1944	1	-1.25621245	-100.8138866	51.92682
1947	1	-2.51242245	-98.6380666	51.92682
1948	2	-1.25621245	-99.3633366	51.92682
1949	2	-5.02485245	-97.1875066	51.92682
1950	1	-3.76864245	-96.4622366	51.92682
1951	2	-2.51242245	-97.1875066	51.92682
1952	1	-1.25621245	-96.4622366	51.92682
1953	1	-5.02485245	-94.28636105	51.92682
1954	2	-3.76864245	-95.01163505	51.92682
1957	2	-5.02485245	-92.83581105	51.92682
1955	1	-2.51242245	-94.28636105	51.92682
1956	2	-1.25621245	-95.01163505	51.92682
1958	2	-2.51242245	-92.83581105	51.92682
1959	1	-3.76864245	-92.11053105	51.92682
1961	1	-5.02485245	-89.93471105	51.92682
1962	2	-3.76864245	-90.65998105	51.92682
1960	1	-1.25621245	-92.11053105	51.92682
1963	1	-2.51242245	-89.93471105	51.92682
1964	2	-1.25621245	-90.65998105	51.92682
1965	2	-5.02485245	-88.48415105	51.92682
1966	1	-3.76864245	-87.75888105	51.92682
1967	2	-2.51242245	-88.48415105	51.92682
1968	1	-1.25621245	-87.75888105	51.92682
1969	1	-5.02485245	-85.5830055	51.92682
1970	2	-3.76864245	-86.3082795	51.92682
1973	2	-5.02485245	-84.1324555	51.92682
1971	1	-2.51242245	-85.5830055	51.92682
1972	2	-1.25621245	-86.3082795	51.92682
1974	2	-2.51242245	-84.1324555	51.92682
1975	1	-3.76864245	-83.4071755	51.92682
1977	1	-5.02485245	-81.2313555	51.92682
1978	2	-3.76864245	-81.9566255	51.92682
1976	1	-1.25621245	-83.4071755	51.92682
1979	1	-2.51242245	-81.2313555	51.92682
1980	2	-1.25621245	-81.9566255	51.92682
1981	2	-5.02485245	-79.7807955	51.92682
1982	1	-3.76864245	-79.0555255	51.92682
1983	2	-2.51242245	-79.7807955	51.92682
1984	1	-1.25621245	-79.0555255	51.92682
1985	1	3.33E-11	-111.6930722	51.92682
1986	2	1.25621	-112.4183462	51.92682
1989	2	6.67E-11	-110.2425222	51.92682
1987	1	2.51243	-111.6930722	51.92682
1988	2	3.76864	-112.4183462	51.92682
1990	2	2.51243	-110.2425222	51.92682
1991	1	1.25621	-109.5172422	51.92682
1993	1	1.33E-10	-107.3414222	51.92682
1994	2	1.25621	-108.0666922	51.92682
1992	1	3.76864	-109.5172422	51.92682
1995	1	2.51243	-107.3414222	51.92682
1996	2	3.76864	-108.0666922	51.92682
1997	2	1.67E-10	-105.8908622	51.92682
1998	1	1.25621	-105.1655922	51.92682
1999	2	2.51243	-105.8908622	51.92682
2000	1	3.76864	-105.1655922	51.92682
2001	1	3.33E-11	-102.9897166	51.92682
2002	2	1.25621	-103.7149906	51.92682
2005	2	6.67E-11	-101.5391666	51.92682
2003	1	2.51243	-102.9897166	51.92682
2004	2	3.76864	-103.7149906	51.92682
2006	2	2.51243	-101.5391666	51.92682
2007	1	1.25621	-100.8138866	51.92682
2009	1	1.33E-10	-98.6380666	51.92682
2010	2	1.25621	-99.3633366	51.92682
2008	1	3.76864	-100.8138866	51.92682
2011	1	2.51243	-98.6380666	51.92682
2012	2	3.76864	-99.3633366	51.92682
2013	2	1.67E-10	-97.1875066	51.92682
2014	1	1.25621	-96.4622366	51.92682
2015	2	2.51243	-97.1875066	51.92682
2016	1	3.76864	-96.4622366	51.92682
2017	1	3.33E-11	-94.28636105	51.92682
2018	2	1.25621	-95.01163505	51.92682
2021	2	6.67E-11	-92.83581105	51.92682
2019	1	2.51243	-94.28636105	51.92682
2020	2	3.76864	-95.01163505	51.92682
2022	2	2.51243	-92.83581105	51.92682
2023	1	1.25621	-92.11053105	51.92682
2025	1	1.33E-10	-89.93471105	51.92682
2026	2	1.25621	-90.65998105	51.92682
2024	1	3.76864	-92.11053105	51.92682
2027	1	2.51243	-89.93471105	51.92682
2028	2	3.76864	-90.65998105	51.92682
2029	2	1.67E-10	-88.48415105	51.92682
2030	1	1.25621	-87.75888105	51.92682
2031	2	2.51243	-88.48415105	51.92682
2032	1	3.76864	-87.75888105	51.92682
2033	1	3.33E-11	-85.5830055	51.92682
2034	2	1.25621	-86.3082795	51.92682
2037	2	6.67E-11	-84.1324555	51.92682
2035	1	2.51243	-85.5830055	51.92682
2036	2	3.76864	-86.3082795	51.92682
2038	2	2.51243	-84.1324555	51.92682
2039	1	1.25621	-83.4071755	51.92682
2041	1	1.33E-10	-81.2313555	51.92682
2042	2	1.25621	-81.9566255	51.92682
2040	1	3.76864	-83.4071755	51.92682
2043	1	2.51243	-81.2313555	51.92682
2044	2	3.76864	-81.9566255	51.92682
2045	2	1.67E-10	-79.7807955	51.92682
2046	1	1.25621	-79.0555255	51.92682
2047	2	2.51243	-79.7807955	51.92682
2048	1	3.76864	-79.0555255	51.92682
2049	1	5.02485245	-111.6930722	51.92682
2050	2	6.28106245	-112.4183462	51.92682
2053	2	5.02485245	-110.2425222	51.92682
2051	1	7.53728245	-111.6930722	51.92682
2052	2	8.79349245	-112.4183462	51.92682
2054	2	7.53728245	-110.2425222	51.92682
2055	1	6.28106245	-109.5172422	51.92682
2057	1	5.02485245	-107.3414222	51.92682
2058	2	6.28106245	-108.0666922	51.92682
2056	1	8.79349245	-109.5172422	51.92682
2059	1	7.53728245	-107.3414222	51.92682
2060	2	8.79349245	-108.0666922	51.92682
2061	2	5.02485245	-105.8908622	51.92682
2062	1	6.28106245	-105.1655922	51.92682
2063	2	7.53728245	-105.8908622	51.92682
2064	1	8.79349245	-105.1655922	51.92682
2065	1	5.02485245	-102.9897166	51.92682
2066	2	6.28106245	-103.7149906	51.92682
2069	2	5.02485245	-101.5391666	51.92682
2067	1	7.53728245	-102.9897166	51.92682
2068	2	8.79349245	-103.7149906	51.92682
2070	2	7.53728245	-101.5391666	51.92682
2071	1	6.28106245	-100.8138866	51.92682
2073	1	5.02485245	-98.6380666	51.92682
2074	2	6.28106245	-99.3633366	51.92682
2072	1	8.79349245	-100.8138866	51.92682
2075	1	7.53728245	-98.6380666	51.92682
2076	2	8.79349245	-99.3633366	51.92682
2077	2	5.02485245	-97.1875066	51.92682
2078	1	6.28106245	-96.4622366	51.92682
2079	2	7.53728245	-97.1875066	51.92682
2080	1	8.79349245	-96.4622366	51.92682
2081	1	5.02485245	-94.28636105	51.92682
2082	2	6.28106245	-95.01163505	51.92682
2085	2	5.02485245	-92.83581105	51.92682
2083	1	7.53728245	-94.28636105	51.92682
2084	2	8.79349245	-95.01163505	51.92682
2086	2	7.53728245	-92.83581105	51.92682
2087	1	6.28106245	-92.11053105	51.92682
2089	1	5.02485245	-89.93471105	51.92682
2090	2	6.28106245	-90.65998105	51.92682
2088	1	8.79349245	-92.11053105	51.92682
2091	1	7.53728245	-89.93471105	51.92682
2092	2	8.79349245	-90.65998105	51.92682
2093	2	5.02485245	-88.48415105	51.92682
2094	1	6.28106245	-87.75888105	51.92682
2095	2	7.53728245	-88.48415105	51.92682
2096	1	8.79349245	-87.75888105	51.92682
2097	1	5.02485245	-85.5830055	51.92682
2098	2	6.28106245	-86.3082795	51.92682
2101	2	5.02485245	-84.1324555	51.92682
2099	1	7.53728245	-85.5830055	51.92682
2100	2	8.79349245	-86.3082795	51.92682
2102	2	7.53728245	-84.1324555	51.92682
2103	1	6.28106245	-83.4071755	51.92682
2105	1	5.02485245	-81.2313555	51.92682
2106	2	6.28106245	-81.9566255	51.92682
2104	1	8.79349245	-83.4071755	51.92682
2107	1	7.53728245	-81.2313555	51.92682
2108	2	8.79349245	-81.9566255	51.92682
2109	2	5.02485245	-79.7807955	51.92682
2110	1	6.28106245	-79.0555255	51.92682
2111	2	7.53728245	-79.7807955	51.92682
2112	1	8.79349245	-79.0555255	51.92682
2113	1	10.0497049	-111.6930722	51.92682
2114	2	11.3059149	-112.4183462	51.92682
2117	2	10.0497049	-110.2425222	51.92682
2115	1	12.5621349	-111.6930722	51.92682
2116	2	13.8183449	-112.4183462	51.92682
2118	2	12.5621349	-110.2425222	51.92682
2119	1	11.3059149	-109.5172422	51.92682
2121	1	10.0497049	-107.3414222	51.92682
2122	2	11.3059149	-108.0666922	51.92682
2120	1	13.8183449	-109.5172422	51.92682
2123	1	12.5621349	-107.3414222	51.92682
2124	2	13.8183449	-108.0666922	51.92682
2125	2	10.0497049	-105.8908622	51.92682
2126	1	11.3059149	-105.1655922	51.92682
2127	2	12.5621349	-105.8908622	51.92682
2128	1	13.8183449	-105.1655922	51.92682
2129	1	10.0497049	-102.9897166	51.92682
2130	2	11.3059149	-103.7149906	51.92682
2133	2	10.0497049	-101.5391666	51.92682
2131	1	12.5621349	-102.9897166	51.92682
2132	2	13.8183449	-103.7149906	51.92682
2134	2	12.5621349	-101.5391666	51.92682
2135	1	11.3059149	-100.8138866	51.92682
2137	1	10.0497049	-98.6380666	51.92682
2138	2	11.3059149	-99.3633366	51.92682
2136	1	13.8183449	-100.8138866	51.92682
2139	1	12.5621349	-98.6380666	51.92682
2140	2	13.8183449	-99.3633366	51.92682
2141	2	10.0497049	-97.1875066	51.92682
2142	1	11.3059149	-96.4622366	51.92682
2143	2	12.5621349	-97.1875066	51.92682
2144	1	13.8183449	-96.4622366	51.92682
2145	1	10.0497049	-94.28636105	51.92682
2146	2	11.3059149	-95.01163505	51.92682
2149	2	10.0497049	-92.83581105	51.92682
2147	1	12.5621349	-94.28636105	51.92682
2148	2	13.8183449	-95.01163505	51.92682
2150	2	12.5621349	-92.83581105	51.92682
2151	1	11.3059149	-92.11053105	51.92682
2153	1	10.0497049	-89.93471105	51.92682
2154	2	11.3059149	-90.65998105	51.92682
2152	1	13.8183449	-92.11053105	51.92682
2155	1	12.5621349	-89.93471105	51.92682
2156	2	13.8183449	-90.65998105	51.92682
2157	2	10.0497049	-88.48415105	51.92682
2158	1	11.3059149	-87.75888105	51.92682
2159	2	12.5621349	-88.48415105	51.92682
2160	1	13.8183449	-87.75888105	51.92682
2161	1	10.0497049	-85.5830055	51.92682
2162	2	11.3059149	-86.3082795	51.92682
2165	2	10.0497049	-84.1324555	51.92682
2163	1	12.5621349	-85.5830055	51.92682
2164	2	13.8183449	-86.3082795	51.92682
2166	2	12.5621349	-84.1324555	51.92682
2167	1	11.3059149	-83.4071755	51.92682
2169	1	10.0497049	-81.2313555	51.92682
2170	2	11.3059149	-81.9566255	51.92682
2168	1	13.8183449	-83.4071755	51.92682
2171	1	12.5621349	-81.2313555	51.92682
2172	2	13.8183449	-81.9566255	51.92682
2173	2	10.0497049	-79.7807955	51.92682
2174	1	11.3059149	-79.0555255	51.92682
2175	2	12.5621349	-79.7807955	51.92682
2176	1	13.8183449	-79.0555255	51.92682
2177	1	15.07455735	-111.6930722	51.92682
2178	2	16.33076735	-112.4183462	51.92682
2181	2	15.07455735	-110.2425222	51.92682
2179	1	17.58698735	-111.6930722	51.92682
2180	2	18.84319735	-112.4183462	51.92682
2182	2	17.58698735	-110.2425222	51.92682
2183	1	16.33076735	-109.5172422	51.92682
2185	1	15.07455735	-107.3414222	51.92682
2186	2	16.33076735	-108.0666922	51.92682
2184	1	18.84319735	-109.5172422	51.92682
2187	1	17.58698735	-107.3414222	51.92682
2188	2	18.84319735	-108.0666922	51.92682
2189	2	15.07455735	-105.8908622	51.92682
2190	1	16.33076735	-105.1655922	51.92682
2191	2	17.58698735	-105.8908622	51.92682
2192	1	18.84319735	-105.1655922	51.92682
2193	1	15.07455735	-102.9897166	51.92682
2194	2	16.33076735	-103.7149906	51.92682
2197	2	15.07455735	-101.5391666	51.92682
2195	1	17.58698735	-102.9897166	51.92682
2196	2	18.84319735	-103.7149906	51.92682
2198	2	17.58698735	-101.5391666	51.92682
2199	1	16.33076735	-100.8138866	51.92682
2201	1	15.07455735	-98.6380666	51.92682
2202	2	16.33076735	-99.3633366	51.92682
2200	1	18.84319735	-100.8138866	51.92682
2203	1	17.58698735	-98.6380666	51.92682
2204	2	18.84319735	-99.3633366	51.92682
2205	2	15.07455735	-97.1875066	51.92682
2206	1	16.33076735	-96.4622366	51.92682
2207	2	17.58698735	-97.1875066	51.92682
2208	1	18.84319735	-96.4622366	51.92682
2209	1	15.07455735	-94.28636105	51.92682
2210	2	16.33076735	-95.01163505	51.92682
2213	2	15.07455735	-92.83581105	51.92682
2211	1	17.58698735	-94.28636105	51.92682
2212	2	18.84319735	-95.01163505	51.92682
2214	2	17.58698735	-92.83581105	51.92682
2215	1	16.33076735	-92.11053105	51.92682
2217	1	15.07455735	-89.93471105	51.92682
2218	2	16.33076735	-90.65998105	51.92682
2216	1	18.84319735	-92.11053105	51.92682
2219	1	17.58698735	-89.93471105	51.92682
2220	2	18.84319735	-90.65998105	51.92682
2221	2	15.07455735	-88.48415105	51.92682
2222	1	16.33076735	-87.75888105	51.92682
2223	2	17.58698735	-88.48415105	51.92682
2224	1	18.84319735	-87.75888105	51.92682
2225	1	15.07455735	-85.5830055	51.92682
2226	2	16.33076735	-86.3082795	51.92682
2229	2	15.07455735	-84.1324555	51.92682
2227	1	17.58698735	-85.5830055	51.92682
2228	2	18.84319735	-86.3082795	51.92682
2230	2	17.58698735	-84.1324555	51.92682
2231	1	16.33076735	-83.4071755	51.92682
2233	1	15.07455735	-81.2313555	51.92682
2234	2	16.33076735	-81.9566255	51.92682
2232	1	18.84319735	-83.4071755	51.92682
2235	1	17.58698735	-81.2313555	51.92682
2236	2	18.84319735	-81.9566255	51.92682
2237	2	15.07455735	-79.7807955	51.92682
2238	1	16.33076735	-79.0555255	51.92682
2239	2	17.58698735	-79.7807955	51.92682
2240	1	18.84319735	-79.0555255	51.92682
2241	1	-15.07455735	-76.87964995	51.92682
2242	2	-13.81834735	-77.60492395	51.92682
2245	2	-15.07455735	-75.42909995	51.92682
2243	1	-12.56212735	-76.87964995	51.92682
2244	2	-11.30591735	-77.60492395	51.92682
2246	2	-12.56212735	-75.42909995	51.92682
2247	1	-13.81834735	-74.70381995	51.92682
2249	1	-15.07455735	-72.52799995	51.92682
2250	2	-13.81834735	-73.25326995	51.92682
2248	1	-11.30591735	-74.70381995	51.92682
2251	1	-12.56212735	-72.52799995	51.92682
2252	2	-11.30591735	-73.25326995	51.92682
2253	2	-15.07455735	-71.07743995	51.92682
2254	1	-13.81834735	-70.35216995	51.92682
2255	2	-12.56212735	-71.07743995	51.92682
2256	1	-11.30591735	-70.35216995	51.92682
2257	1	-15.07455735	-68.1762944	51.92682
2258	2	-13.81834735	-68.9015684	51.92682
2261	2	-15.07455735	-66.7257444	51.92682
2259	1	-12.56212735	-68.1762944	51.92682
2260	2	-11.30591735	-68.9015684	51.92682
2262	2	-12.56212735	-66.7257444	51.92682
2263	1	-13.81834735	-66.0004644	51.92682
2265	1	-15.07455735	-63.8246444	51.92682
2266	2	-13.81834735	-64.5499144	51.92682
2264	1	-11.30591735	-66.0004644	51.92682
2267	1	-12.56212735	-63.8246444	51.92682
2268	2	-11.30591735	-64.5499144	51.92682
2269	2	-15.07455735	-62.3740844	51.92682
2270	1	-13.81834735	-61.6488144	51.92682
2271	2	-12.56212735	-62.3740844	51.92682
2272	1	-11.30591735	-61.6488144	51.92682
2273	1	-15.07455735	-59.47293885	51.92682
2274	2	-13.81834735	-60.19821285	51.92682
2277	2	-15.07455735	-58.02238885	51.92682
2275	1	-12.56212735	-59.47293885	51.92682
2276	2	-11.30591735	-60.19821285	51.92682
2278	2	-12.56212735	-58.02238885	51.92682
2279	1	-13.81834735	-57.29710885	51.92682
2281	1	-15.07455735	-55.12128885	51.92682
2282	2	-13.81834735	-55.84655885	51.92682
2280	1	-11.30591735	-57.29710885	51.92682
2283	1	-12.56212735	-55.12128885	51.92682
2284	2	-11.30591735	-55.84655885	51.92682
2285	2	-15.07455735	-53.67072885	51.92682
2286	1	-13.81834735	-52.94545885	51.92682
2287	2	-12.56212735	-53.67072885	51.92682
2288	1	-11.30591735	-52.94545885	51.92682
2289	1	-15.07455735	-50.7695833	51.92682
2290	2	-13.81834735	-51.4948573	51.92682
2293	2	-15.07455735	-49.3190333	51.92682
2291	1	-12.56212735	-50.7695833	51.92682
2292	2	-11.30591735	-51.4948573	51.92682
2294	2	-12.56212735	-49.3190333	51.92682
2295	1	-13.81834735	-48.5937533	51.92682
2297	1	-15.07455735	-46.4179333	51.92682
2298	2	-13.81834735	-47.1432033	51.92682
2296	1	-11.30591735	-48.5937533	51.92682
2299	1	-12.56212735	-46.4179333	51.92682
2300	2	-11.30591735	-47.1432033	51.92682
2301	2	-15.07455735	-44.9673733	51.92682
2302	1	-13.81834735	-44.2421033	51.92682
2303	2	-12.56212735	-44.9673733	51.92682
2304	1	-11.30591735	-44.2421033	51.92682
2305	1	-10.0497049	-76.87964995	51.92682
2306	2	-8.7934949	-77.60492395	51.92682
2309	2	-10.0497049	-75.42909995	51.92682
2307	1	-7.5372749	-76.87964995	51.92682
2308	2	-6.2810649	-77.60492395	51.92682
2310	2	-7.5372749	-75.42909995	51.92682
2311	1	-8.7934949	-74.70381995	51.92682
2313	1	-10.0497049	-72.52799995	51.92682
2314	2	-8.7934949	-73.25326995	51.92682
2312	1	-6.2810649	-74.70381995	51.92682
2315	1	-7.5372749	-72.52799995	51.92682
2316	2	-6.2810649	-73.25326995	51.92682
2317	2	-10.0497049	-71.07743995	51.92682
2318	1	-8.7934949	-70.35216995	51.92682
2319	2	-7.5372749	-71.07743995	51.92682
2320	1	-6.2810649	-70.35216995	51.92682
2321	1	-10.0497049	-68.1762944	51.92682
2322	2	-8.7934949	-68.9015684	51.92682
2325	2	-10.0497049	-66.7257444	51.92682
2323	1	-7.5372749	-68.1762944	51.92682
2324	2	-6.2810649	-68.9015684	51.92682
2326	2	-7.5372749	-66.7257444	51.92682
2327	1	-8.7934949	-66.0004644	51.92682
2329	1	-10.0497049	-63.8246444	51.92682
2330	2	-8.7934949	-64.5499144	51.92682
2328	1	-6.2810649	-66.0004644	51.92682
2331	1	-7.5372749	-63.8246444	51.92682
2332	2	-6.2810649	-64.5499144	51.92682
2333	2	-10.0497049	-62.3740844	51.92682
2334	1	-8.7934949	-61.6488144	51.92682
2335	2	-7.5372749	-62.3740844	51.92682
2336	1	-6.2810649	-61.6488144	51.92682
2337	1	-10.0497049	-59.47293885	51.92682
2338	2	-8.7934949	-60.19821285	51.92682
2341	2	-10.0497049	-58.02238885	51.92682
2339	1	-7.5372749	-59.47293885	51.92682
2340	2	-6.2810649	-60.19821285	51.92682
2342	2	-7.5372749	-58.02238885	51.92682
2343	1	-8.7934949	-57.29710885	51.92682
2345	1	-10.0497049	-55.12128885	51.92682
2346	2	-8.7934949	-55.84655885	51.92682
2344	1	-6.2810649	-57.29710885	51.92682
2347	1	-7.5372749	-55.12128885	51.92682
2348	2	-6.2810649	-55.84655885	51.92682
2349	2	-10.0497049	-53.67072885	51.92682
2350	1	-8.7934949	-52.94545885	51.92682
2351	2	-7.5372749	-53.67072885	51.92682
2352	1	-6.2810649	-52.94545885	51.92682
2353	1	-10.0497049	-50.7695833	51.92682
2354	2	-8.7934949	-51.4948573	51.92682
2357	2	-10.0497049	-49.3190333	51.92682
2355	1	-7.5372749	-50.7695833	51.92682
2356	2	-6.2810649	-51.4948573	51.92682
2358	2	-7.5372749	-49.3190333	51.92682
2359	1	-8.7934949	-48.5937533	51.92682
2361	1	-10.0497049	-46.4179333	51.92682
2362	2	-8.7934949	-47.1432033	51.92682
2360	1	-6.2810649	-48.5937533	51.92682
2363	1	-7.5372749	-46.4179333	51.92682
2364	2	-6.2810649	-47.1432033	51.92682
2365	2	-10.0497049	-44.9673733	51.92682
2366	1	-8.7934949	-44.2421033	51.92682
2367	2	-7.5372749	-44.9673733	51.92682
2368	1	-6.2810649	-44.2421033	51.92682
2369	1	-5.02485245	-76.87964995	51.92682
2370	2	-3.76864245	-77.60492395	51.92682
2373	2	-5.02485245	-75.42909995	51.92682
2371	1	-2.51242245	-76.87964995	51.92682
2372	2	-1.25621245	-77.60492395	51.92682
2374	2	-2.51242245	-75.42909995	51.92682
2375	1	-3.76864245	-74.70381995	51.92682
2377	1	-5.02485245	-72.52799995	51.92682
2378	2	-3.76864245	-73.25326995	51.92682
2376	1	-1.25621245	-74.70381995	51.92682
2379	1	-2.51242245	-72.52799995	51.92682
2380	2	-1.25621245	-73.25326995	51.92682
2381	2	-5.02485245	-71.07743995	51.92682
2382	1	-3.76864245	-70.35216995	51.92682
2383	2	-2.51242245	-71.07743995	51.92682
2384	1	-1.25621245	-70.35216995	51.92682
2385	1	-5.02485245	-68.1762944	51.92682
2386	2	-3.76864245	-68.9015684	51.92682
2389	2	-5.02485245	-66.7257444	51.92682
2387	1	-2.51242245	-68.1762944	51.92682
2388	2	-1.25621245	-68.9015684	51.92682
2390	2	-2.51242245	-66.7257444	51.92682
2391	1	-3.76864245	-66.0004644	51.92682
2393	1	-5.02485245	-63.8246444	51.92682
2394	2	-3.76864245	-64.5499144	51.92682
2392	1	-1.25621245	-66.0004644	51.92682
2395	1	-2.51242245	-63.8246444	51.92682
2396	2	-1.25621245	-64.5499144	51.92682
2397	2	-5.02485245	-62.3740844	51.92682
2398	1	-3.76864245	-61.6488144	51.92682
2399	2	-2.51242245	-62.3740844	51.92682
2400	1	-1.25621245	-61.6488144	51.92682
2401	1	-5.02485245	-59.47293885	51.92682
2402	2	-3.76864245	-60.19821285	51.92682
2405	2	-5.02485245	-58.02238885	51.92682
2403	1	-2.51242245	-59.47293885	51.92682
2404	2	-1.25621245	-60.19821285	51.92682
2406	2	-2.51242245	-58.02238885	51.92682
2407	1	-3.76864245	-57.29710885	51.92682
2409	1	-5.02485245	-55.12128885	51.92682
2410	2	-3.76864245	-55.84655885	51.92682
2408	1	-1.25621245	-57.29710885	51.92682
2411	1	-2.51242245	-55.12128885	51.92682
2412	2	-1.25621245	-55.84655885	51.92682
2413	2	-5.02485245	-53.67072885	51.92682
2414	1	-3.76864245	-52.94545885	51.92682
2415	2	-2.51242245	-53.67072885	51.92682
2416	1	-1.25621245	-52.94545885	51.92682
2417	1	-5.02485245	-50.7695833	51.92682
2418	2	-3.76864245	-51.4948573	51.92682
2421	2	-5.02485245	-49.3190333	51.92682
2419	1	-2.51242245	-50.7695833	51.92682
2420	2	-1.25621245	-51.4948573	51.92682
2422	2	-2.51242245	-49.3190333	51.92682
2423	1	-3.76864245	-48.5937533	51.92682
2425	1	-5.02485245	-46.4179333	51.92682
2426	2	-3.76864245	-47.1432033	51.92682
2424	1	-1.25621245	-48.5937533	51.92682
2427	1	-2.51242245	-46.4179333	51.92682
2428	2	-1.25621245	-47.1432033	51.92682
2429	2	-5.02485245	-44.9673733	51.92682
2430	1	-3.76864245	-44.2421033	51.92682
2431	2	-2.51242245	-44.9673733	51.92682
2432	1	-1.25621245	-44.2421033	51.92682
2433	1	3.33E-11	-76.87964995	51.92682
2434	2	1.25621	-77.60492395	51.92682
2437	2	6.67E-11	-75.42909995	51.92682
2435	1	2.51243	-76.87964995	51.92682
2436	2	3.76864	-77.60492395	51.92682
2438	2	2.51243	-75.42909995	51.92682
2439	1	1.25621	-74.70381995	51.92682
2441	1	1.33E-10	-72.52799995	51.92682
2442	2	1.25621	-73.25326995	51.92682
2440	1	3.76864	-74.70381995	51.92682
2443	1	2.51243	-72.52799995	51.92682
2444	2	3.76864	-73.25326995	51.92682
2445	2	1.67E-10	-71.07743995	51.92682
2446	1	1.25621	-70.35216995	51.92682
2447	2	2.51243	-71.07743995	51.92682
2448	1	3.76864	-70.35216995	51.92682
2449	1	3.33E-11	-68.1762944	51.92682
2450	2	1.25621	-68.9015684	51.92682
2453	2	6.67E-11	-66.7257444	51.92682
2451	1	2.51243	-68.1762944	51.92682
2452	2	3.76864	-68.9015684	51.92682
2454	2	2.51243	-66.7257444	51.92682
2455	1	1.25621	-66.0004644	51.92682
2457	1	1.33E-10	-63.8246444	51.92682
2458	2	1.25621	-64.5499144	51.92682
2456	1	3.76864	-66.0004644	51.92682
2459	1	2.51243	-63.8246444	51.92682
2460	2	3.76864	-64.5499144	51.92682
2461	2	1.67E-10	-62.3740844	51.92682
2462	1	1.25621	-61.6488144	51.92682
2463	2	2.51243	-62.3740844	51.92682
2464	1	3.76864	-61.6488144	51.92682
2465	1	3.33E-11	-59.47293885	51.92682
2466	2	1.25621	-60.19821285	51.92682
2469	2	6.67E-11	-58.02238885	51.92682
2467	1	2.51243	-59.47293885	51.92682
2468	2	3.76864	-60.19821285	51.92682
2470	2	2.51243	-58.02238885	51.92682
2471	1	1.25621	-57.29710885	51.92682
2473	1	1.33E-10	-55.12128885	51.92682
2474	2	1.25621	-55.84655885	51.92682
2472	1	3.76864	-57.29710885	51.92682
2475	1	2.51243	-55.12128885	51.92682
2476	2	3.76864	-55.84655885	51.92682
2477	2	1.67E-10	-53.67072885	51.92682
2478	1	1.25621	-52.94545885	51.92682
2479	2	2.51243	-53.67072885	51.92682
2480	1	3.76864	-52.94545885	51.92682
2481	1	3.33E-11	-50.7695833	51.92682
2482	2	1.25621	-51.4948573	51.92682
2485	2	6.67E-11	-49.3190333	51.92682
2483	1	2.51243	-50.7695833	51.92682
2484	2	3.76864	-51.4948573	51.92682
2486	2	2.51243	-49.3190333	51.92682
2487	1	1.25621	-48.5937533	51.92682
2489	1	1.33E-10	-46.4179333	51.92682
2490	2	1.25621	-47.1432033	51.92682
2488	1	3.76864	-48.5937533	51.92682
2491	1	2.51243	-46.4179333	51.92682
2492	2	3.76864	-47.1432033	51.92682
2493	2	1.67E-10	-44.9673733	51.92682
2494	1	1.25621	-44.2421033	51.92682
2495	2	2.51243	-44.9673733	51.92682
2496	1	3.76864	-44.2421033	51.92682
2497	1	5.02485245	-76.87964995	51.92682
2498	2	6.28106245	-77.60492395	51.92682
2501	2	5.02485245	-75.42909995	51.92682
2499	1	7.53728245	-76.87964995	51.92682
2500	2	8.79349245	-77.60492395	51.92682
2502	2	7.53728245	-75.42909995	51.92682
2503	1	6.28106245	-74.70381995	51.92682
2505	1	5.02485245	-72.52799995	51.92682
2506	2	6.28106245	-73.25326995	51.92682
2504	1	8.79349245	-74.70381995	51.92682
2507	1	7.53728245	-72.52799995	51.92682
2508	2	8.79349245	-73.25326995	51.92682
2509	2	5.02485245	-71.07743995	51.92682
2510	1	6.28106245	-70.35216995	51.92682
2511	2	7.53728245	-71.07743995	51.92682
2512	1	8.79349245	-70.35216995	51.92682
2513	1	5.02485245	-68.1762944	51.92682
2514	2	6.28106245	-68.9015684	51.92682
2517	2	5.02485245	-66.7257444	51.92682
2515	1	7.53728245	-68.1762944	51.92682
2516	2	8.79349245	-68.9015684	51.92682
2518	2	7.53728245	-66.7257444	51.92682
2519	1	6.28106245	-66.0004644	51.92682
2521	1	5.02485245	-63.8246444	51.92682
2522	2	6.28106245	-64.5499144	51.92682
2520	1	8.79349245	-66.0004644	51.92682
2523	1	7.53728245	-63.8246444	51.92682
2524	2	8.79349245	-64.5499144	51.92682
2525	2	5.02485245	-62.3740844	51.92682
2526	1	6.28106245	-61.6488144	51.92682
2527	2	7.53728245	-62.3740844	51.92682
2528	1	8.79349245	-61.6488144	51.92682
2529	1	5.02485245	-59.47293885	51.92682
2530	2	6.28106245	-60.19821285	51.92682
2533	2	5.02485245	-58.02238885	51.92682
2531	1	7.53728245	-59.47293885	51.92682
2532	2	8.79349245	-60.19821285	51.92682
2534	2	7.53728245	-58.02238885	51.92682
2535	1	6.28106245	-57.29710885	51.92682
2537	1	5.02485245	-55.12128885	51.92682
2538	2	6.28106245	-55.84655885	51.92682
2536	1	8.79349245	-57.29710885	51.92682
2539	1	7.53728245	-55.12128885	51.92682
2540	2	8.79349245	-55.84655885	51.92682
2541	2	5.02485245	-53.67072885	51.92682
2542	1	6.28106245	-52.94545885	51.92682
2543	2	7.53728245	-53.67072885	51.92682
2544	1	8.79349245	-52.94545885	51.92682
2545	1	5.02485245	-50.7695833	51.92682
2546	2	6.28106245	-51.4948573	51.92682
2549	2	5.02485245	-49.3190333	51.92682
2547	1	7.53728245	-50.7695833	51.92682
2548	2	8.79349245	-51.4948573	51.92682
2550	2	7.53728245	-49.3190333	51.92682
2551	1	6.28106245	-48.5937533	51.92682
2553	1	5.02485245	-46.4179333	51.92682
2554	2	6.28106245	-47.1432033	51.92682
2552	1	8.79349245	-48.5937533	51.92682
2555	1	7.53728245	-46.4179333	51.92682
2556	2	8.79349245	-47.1432033	51.92682
2557	2	5.02485245	-44.9673733	51.92682
2558	1	6.28106245	-44.2421033	51.92682
2559	2	7.53728245	-44.9673733	51.92682
2560	1	8.79349245	-44.2421033	51.92682
2561	1	10.0497049	-76.87964995	51.92682
2562	2	11.3059149	-77.60492395	51.92682
2565	2	10.0497049	-75.42909995	51.92682
2563	1	12.5621349	-76.87964995	51.92682
2564	2	13.8183449	-77.60492395	51.92682
2566	2	12.5621349	-75.42909995	51.92682
2567	1	11.3059149	-74.70381995	51.92682
2569	1	10.0497049	-72.52799995	51.92682
2570	2	11.3059149	-73.25326995	51.92682
2568	1	13.8183449	-74.70381995	51.92682
2571	1	12.5621349	-72.52799995	51.92682
2572	2	13.8183449	-73.25326995	51.92682
2573	2	10.0497049	-71.07743995	51.92682
2574	1	11.3059149	-70.35216995	51.92682
2575	2	12.5621349	-71.07743995	51.92682
2576	1	13.8183449	-70.35216995	51.92682
2577	1	10.0497049	-68.1762944	51.92682
2578	2	11.3059149	-68.9015684	51.92682
2581	2	10.0497049	-66.7257444	51.92682
2579	1	12.5621349	-68.1762944	51.92682
2580	2	13.8183449	-68.9015684	51.92682
2582	2	12.5621349	-66.7257444	51.92682
2583	1	11.3059149	-66.0004644	51.92682
2585	1	10.0497049	-63.8246444	51.92682
2586	2	11.3059149	-64.5499144	51.92682
2584	1	13.8183449	-66.0004644	51.92682
2587	1	12.5621349	-63.8246444	51.92682
2588	2	13.8183449	-64.5499144	51.92682
2589	2	10.0497049	-62.3740844	51.92682
2590	1	11.3059149	-61.6488144	51.92682
2591	2	12.5621349	-62.3740844	51.92682
2592	1	13.8183449	-61.6488144	51.92682
2593	1	10.0497049	-59.47293885	51.92682
2594	2	11.3059149	-60.19821285	51.92682
2597	2	10.0497049	-58.02238885	51.92682
2595	1	12.5621349	-59.47293885	51.92682
2596	2	13.8183449	-60.19821285	51.92682
2598	2	12.5621349	-58.02238885	51.92682
2599	1	11.3059149	-57.29710885	51.92682
2601	1	10.0497049	-55.12128885	51.92682
2602	2	11.3059149	-55.84655885	51.92682
2600	1	13.8183449	-57.29710885	51.92682
2603	1	12.5621349	-55.12128885	51.92682
2604	2	13.8183449	-55.84655885	51.92682
2605	2	10.0497049	-53.67072885	51.92682
2606	1	11.3059149	-52.94545885	51.92682
2607	2	12.5621349	-53.67072885	51.92682
2608	1	13.8183449	-52.94545885	51.92682
2609	1	10.0497049	-50.7695833	51.92682
2610	2	11.3059149	-51.4948573	51.92682
2613	2	10.0497049	-49.3190333	51.92682
2611	1	12.5621349	-50.7695833	51.92682
2612	2	13.8183449	-51.4948573	51.92682
2614	2	12.5621349	-49.3190333	51.92682
2615	1	11.3059149	-48.5937533	51.92682
2617	1	10.0497049	-46.4179333	51.92682
2618	2	11.3059149	-47.1432033	51.92682
2616	1	13.8183449	-48.5937533	51.92682
2619	1	12.5621349	-46.4179333	51.92682
2620	2	13.8183449	-47.1432033	51.92682
2621	2	10.0497049	-44.9673733	51.92682
2622	1	11.3059149	-44.2421033	51.92682
2623	2	12.5621349	-44.9673733	51.92682
2624	1	13.8183449	-44.2421033	51.92682
2625	1	15.07455735	-76.87964995	51.92682
2626	2	16.33076735	-77.60492395	51.92682
2629	2	15.07455735	-75.42909995	51.92682
2627	1	17.58698735	-76.87964995	51.92682
2628	2	18.84319735	-77.60492395	51.92682
2630	2	17.58698735	-75.42909995	51.92682
2631	1	16.33076735	-74.70381995	51.92682
2633	1	15.07455735	-72.52799995	51.92682
2634	2	16.33076735	-73.25326995	51.92682
2632	1	18.84319735	-74.70381995	51.92682
2635	1	17.58698735	-72.52799995	51.92682
2636	2	18.84319735	-73.25326995	51.92682
2637	2	15.07455735	-71.07743995	51.92682
2638	1	16.33076735	-70.35216995	51.92682
2639	2	17.58698735	-71.07743995	51.92682
2640	1	18.84319735	-70.35216995	51.92682
2641	1	15.07455735	-68.1762944	51.92682
2642	2	16.33076735	-68.9015684	51.92682
2645	2	15.07455735	-66.7257444	51.92682
2643	1	17.58698735	-68.1762944	51.92682
2644	2	18.84319735	-68.9015684	51.92682
2646	2	17.58698735	-66.7257444	51.92682
2647	1	16.33076735	-66.0004644	51.92682
2649	1	15.07455735	-63.8246444	51.92682
2650	2	16.33076735	-64.5499144	51.92682
2648	1	18.84319735	-66.0004644	51.92682
2651	1	17.58698735	-63.8246444	51.92682
2652	2	18.84319735	-64.5499144	51.92682
2653	2	15.07455735	-62.3740844	51.92682
2654	1	16.33076735	-61.6488144	51.92682
2655	2	17.58698735	-62.3740844	51.92682
2656	1	18.84319735	-61.6488144	51.92682
2657	1	15.07455735	-59.47293885	51.92682
2658	2	16.33076735	-60.19821285	51.92682
2661	2	15.07455735	-58.02238885	51.92682
2659	1	17.58698735	-59.47293885	51.92682
2660	2	18.84319735	-60.19821285	51.92682
2662	2	17.58698735	-58.02238885	51.92682
2663	1	16.33076735	-57.29710885	51.92682
2665	1	15.07455735	-55.12128885	51.92682
2666	2	16.33076735	-55.84655885	51.92682
2664	1	18.84319735	-57.29710885	51.92682
2667	1	17.58698735	-55.12128885	51.92682
2668	2	18.84319735	-55.84655885	51.92682
2669	2	15.07455735	-53.67072885	51.92682
2670	1	16.33076735	-52.94545885	51.92682
2671	2	17.58698735	-53.67072885	51.92682
2672	1	18.84319735	-52.94545885	51.92682
2673	1	15.07455735	-50.7695833	51.92682
2674	2	16.33076735	-51.4948573	51.92682
2677	2	15.07455735	-49.3190333	51.92682
2675	1	17.58698735	-50.7695833	51.92682
2676	2	18.84319735	-51.4948573	51.92682
2678	2	17.58698735	-49.3190333	51.92682
2679	1	16.33076735	-48.5937533	51.92682
2681	1	15.07455735	-46.4179333	51.92682
2682	2	16.33076735	-47.1432033	51.92682
2680	1	18.84319735	-48.5937533	51.92682
2683	1	17.58698735	-46.4179333	51.92682
2684	2	18.84319735	-47.1432033	51.92682
2685	2	15.07455735	-44.9673733	51.92682
2686	1	16.33076735	-44.2421033	51.92682
2687	2	17.58698735	-44.9673733	51.92682
2688	1	18.84319735	-44.2421033	51.92682
2689	1	20.0994098	-146.5064944	51.92682
2690	2	21.3556198	-147.2317684	51.92682
2693	2	20.0994098	-145.0559444	51.92682
2691	1	22.6118398	-146.5064944	51.92682
2692	2	23.8680498	-147.2317684	51.92682
2694	2	22.6118398	-145.0559444	51.92682
2695	1	21.3556198	-144.3306644	51.92682
2697	1	20.0994098	-142.1548444	51.92682
2698	2	21.3556198	-142.8801144	51.92682
2696	1	23.8680498	-144.3306644	51.92682
2699	1	22.6118398	-142.1548444	51.92682
2700	2	23.8680498	-142.8801144	51.92682
2701	2	20.0994098	-140.7042844	51.92682
2702	1	21.3556198	-139.9790144	51.92682
2703	2	22.6118398	-140.7042844	51.92682
2704	1	23.8680498	-139.9790144	51.92682
2705	1	20.0994098	-137.8031388	51.92682
2706	2	21.3556198	-138.5284128	51.92682
2709	2	20.0994098	-136.3525888	51.92682
2707	1	22.6118398	-137.8031388	51.92682
2708	2	23.8680498	-138.5284128	51.92682
2710	2	22.6118398	-136.3525888	51.92682
2711	1	21.3556198	-135.6273088	51.92682
2713	1	20.0994098	-133.4514888	51.92682
2714	2	21.3556198	-134.1767588	51.92682
2712	1	23.8680498	-135.6273088	51.92682
2715	1	22.6118398	-133.4514888	51.92682
2716	2	23.8680498	-134.1767588	51.92682
2717	2	20.0994098	-132.0009288	51.92682
2718	1	21.3556198	-131.2756588	51.92682
2719	2	22.6118398	-132.0009288	51.92682
2720	1	23.8680498	-131.2756588	51.92682
2721	1	20.0994098	-129.0997833	51.92682
2722	2	21.3556198	-129.8250573	51.92682
2725	2	20.0994098	-127.6492333	51.92682
2723	1	22.6118398	-129.0997833	51.92682
2724	2	23.8680498	-129.8250573	51.92682
2726	2	22.6118398	-127.6492333	51.92682
2727	1	21.3556198	-126.9239533	51.92682
2729	1	20.0994098	-124.7481333	51.92682
2730	2	21.3556198	-125.4734033	51.92682
2728	1	23.8680498	-126.9239533	51.92682
2731	1	22.6118398	-124.7481333	51.92682
2732	2	23.8680498	-125.4734033	51.92682
2733	2	20.0994098	-123.2975733	51.92682
2734	1	21.3556198	-122.5723033	51.92682
2735	2	22.6118398	-123.2975733	51.92682
2736	1	23.8680498	-122.5723033	51.92682
2737	1	20.0994098	-120.3964277	51.92682
2738	2	21.3556198	-121.1217017	51.92682
2741	2	20.0994098	-118.9458777	51.92682
2739	1	22.6118398	-120.3964277	51.92682
2740	2	23.8680498	-121.1217017	51.92682
2742	2	22.6118398	-118.9458777	51.92682
2743	1	21.3556198	-118.2205977	51.92682
2745	1	20.0994098	-116.0447777	51.92682
2746	2	21.3556198	-116.7700477	51.92682
2744	1	23.8680498	-118.2205977	51.92682
2747	1	22.6118398	-116.0447777	51.92682
2748	2	23.8680498	-116.7700477	51.92682
2749	2	20.0994098	-114.5942177	51.92682
2750	1	21.3556198	-113.8689477	51.92682
2751	2	22.6118398	-114.5942177	51.92682
2752	1	23.8680498	-113.8689477	51.92682
2753	1	25.12426225	-146.5064944	51.92682
2754	2	26.38047225	-147.2317684	51.92682
2757	2	25.12426225	-145.0559444	51.92682
2755	1	27.63669225	-146.5064944	51.92682
2756	2	28.89290225	-147.2317684	51.92682
2758	2	27.63669225	-145.0559444	51.92682
2759	1	26.38047225	-144.3306644	51.92682
2761	1	25.12426225	-142.1548444	51.92682
2762	2	26.38047225	-142.8801144	51.92682
2760	1	28.89290225	-144.3306644	51.92682
2763	1	27.63669225	-142.1548444	51.92682
2764	2	28.89290225	-142.8801144	51.92682
2765	2	25.12426225	-140.7042844	51.92682
2766	1	26.38047225	-139.9790144	51.92682
2767	2	27.63669225	-140.7042844	51.92682
2768	1	28.89290225	-139.9790144	51.92682
2769	1	25.12426225	-137.8031388	51.92682
2770	2	26.38047225	-138.5284128	51.92682
2773	2	25.12426225	-136.3525888	51.92682
2771	1	27.63669225	-137.8031388	51.92682
2772	2	28.89290225	-138.5284128	51.92682
2774	2	27.63669225	-136.3525888	51.92682
2775	1	26.38047225	-135.6273088	51.92682
2777	1	25.12426225	-133.4514888	51.92682
2778	2	26.38047225	-134.1767588	51.92682
2776	1	28.89290225	-135.6273088	51.92682
2779	1	27.63669225	-133.4514888	51.92682
2780	2	28.89290225	-134.1767588	51.92682
2781	2	25.12426225	-132.0009288	51.92682
2782	1	26.38047225	-131.2756588	51.92682
2783	2	27.63669225	-132.0009288	51.92682
2784	1	28.89290225	-131.2756588	51.92682
2785	1	25.12426225	-129.0997833	51.92682
2786	2	26.38047225	-129.8250573	51.92682
2789	2	25.12426225	-127.6492333	51.92682
2787	1	27.63669225	-129.0997833	51.92682
2788	2	28.89290225	-129.8250573	51.92682
2790	2	27.63669225	-127.6492333	51.92682
2791	1	26.38047225	-126.9239533	51.92682
2793	1	25.12426225	-124.7481333	51.92682
2794	2	26.38047225	-125.4734033	51.92682
2792	1	28.89290225	-126.9239533	51.92682
2795	1	27.63669225	-124.7481333	51.92682
2796	2	28.89290225	-125.4734033	51.92682
2797	2	25.12426225	-123.2975733	51.92682
2798	1	26.38047225	-122.5723033	51.92682
2799	2	27.63669225	-123.2975733	51.92682
2800	1	28.89290225	-122.5723033	51.92682
2801	1	25.12426225	-120.3964277	51.92682
2802	2	26.38047225	-121.1217017	51.92682
2805	2	25.12426225	-118.9458777	51.92682
2803	1	27.63669225	-120.3964277	51.92682
2804	2	28.89290225	-121.1217017	51.92682
2806	2	27.63669225	-118.9458777	51.92682
2807	1	26.38047225	-118.2205977	51.92682
2809	1	25.12426225	-116.0447777	51.92682
2810	2	26.38047225	-116.7700477	51.92682
2808	1	28.89290225	-118.2205977	51.92682
2811	1	27.63669225	-116.0447777	51.92682
2812	2	28.89290225	-116.7700477	51.92682
2813	2	25.12426225	-114.5942177	51.92682
2814	1	26.38047225	-113.8689477	51.92682
2815	2	27.63669225	-114.5942177	51.92682
2816	1	28.89290225	-113.8689477	51.92682
2817	1	30.1491147	-146.5064944	51.92682
2818	2	31.4053247	-147.2317684	51.92682
2821	2	30.1491147	-145.0559444	51.92682
2819	1	32.6615447	-146.5064944	51.92682
2820	2	33.9177547	-147.2317684	51.92682
2822	2	32.6615447	-145.0559444	51.92682
2823	1	31.4053247	-144.3306644	51.92682
2825	1	30.1491147	-142.1548444	51.92682
2826	2	31.4053247	-142.8801144	51.92682
2824	1	33.9177547	-144.3306644	51.92682
2827	1	32.6615447	-142.1548444	51.92682
2828	2	33.9177547	-142.8801144	51.92682
2829	2	30.1491147	-140.7042844	51.92682
2830	1	31.4053247	-139.9790144	51.92682
2831	2	32.6615447	-140.7042844	51.92682
2832	1	33.9177547	-139.9790144	51.92682
2833	1	30.1491147	-137.8031388	51.92682
2834	2	31.4053247	-138.5284128	51.92682
2837	2	30.1491147	-136.3525888	51.92682
2835	1	32.6615447	-137.8031388	51.92682
2836	2	33.9177547	-138.5284128	51.92682
2838	2	32.6615447	-136.3525888	51.92682
2839	1	31.4053247	-135.6273088	51.92682
2841	1	30.1491147	-133.4514888	51.92682
2842	2	31.4053247	-134.1767588	51.92682
2840	1	33.9177547	-135.6273088	51.92682
2843	1	32.6615447	-133.4514888	51.92682
2844	2	33.9177547	-134.1767588	51.92682
2845	2	30.1491147	-132.0009288	51.92682
2846	1	31.4053247	-131.2756588	51.92682
2847	2	32.6615447	-132.0009288	51.92682
2848	1	33.9177547	-131.2756588	51.92682
2849	1	30.1491147	-129.0997833	51.92682
2850	2	31.4053247	-129.8250573	51.92682
2853	2	30.1491147	-127.6492333	51.92682
2851	1	32.6615447	-129.0997833	51.92682
2852	2	33.9177547	-129.8250573	51.92682
2854	2	32.6615447	-127.6492333	51.92682
2855	1	31.4053247	-126.9239533	51.92682
2857	1	30.1491147	-124.7481333	51.92682
2858	2	31.4053247	-125.4734033	51.92682
2856	1	33.9177547	-126.9239533	51.92682
2859	1	32.6615447	-124.7481333	51.92682
2860	2	33.9177547	-125.4734033	51.92682
2861	2	30.1491147	-123.2975733	51.92682
2862	1	31.4053247	-122.5723033	51.92682
2863	2	32.6615447	-123.2975733	51.92682
2864	1	33.9177547	-122.5723033	51.92682
2865	1	30.1491147	-120.3964277	51.92682
2866	2	31.4053247	-121.1217017	51.92682
2869	2	30.1491147	-118.9458777	51.92682
2867	1	32.6615447	-120.3964277	51.92682
2868	2	33.9177547	-121.1217017	51.92682
2870	2	32.6615447	-118.9458777	51.92682
2871	1	31.4053247	-118.2205977	51.92682
2873	1	30.1491147	-116.0447777	51.92682
2874	2	31.4053247	-116.7700477	51.92682
2872	1	33.9177547	-118.2205977	51.92682
2875	1	32.6615447	-116.0447777	51.92682
2876	2	33.9177547	-116.7700477	51.92682
2877	2	30.1491147	-114.5942177	51.92682
2878	1	31.4053247	-113.8689477	51.92682
2879	2	32.6615447	-114.5942177	51.92682
2880	1	33.9177547	-113.8689477	51.92682
2881	1	35.17396715	-146.5064944	51.92682
2882	2	36.43017715	-147.2317684	51.92682
2885	2	35.17396715	-145.0559444	51.92682
2883	1	37.68639715	-146.5064944	51.92682
2884	2	38.94260715	-147.2317684	51.92682
2886	2	37.68639715	-145.0559444	51.92682
2887	1	36.43017715	-144.3306644	51.92682
2889	1	35.17396715	-142.1548444	51.92682
2890	2	36.43017715	-142.8801144	51.92682
2888	1	38.94260715	-144.3306644	51.92682
2891	1	37.68639715	-142.1548444	51.92682
2892	2	38.94260715	-142.8801144	51.92682
2893	2	35.17396715	-140.7042844	51.92682
2894	1	36.43017715	-139.9790144	51.92682
2895	2	37.68639715	-140.7042844	51.92682
2896	1	38.94260715	-139.9790144	51.92682
2897	1	35.17396715	-137.8031388	51.92682
2898	2	36.43017715	-138.5284128	51.92682
2901	2	35.17396715	-136.3525888	51.92682
2899	1	37.68639715	-137.8031388	51.92682
2900	2	38.94260715	-138.5284128	51.92682
2902	2	37.68639715	-136.3525888	51.92682
2903	1	36.43017715	-135.6273088	51.92682
2905	1	35.17396715	-133.4514888	51.92682
2906	2	36.43017715	-134.1767588	51.92682
2904	1	38.94260715	-135.6273088	51.92682
2907	1	37.68639715	-133.4514888	51.92682
2908	2	38.94260715	-134.1767588	51.92682
2909	2	35.17396715	-132.0009288	51.92682
2910	1	36.43017715	-131.2756588	51.92682
2911	2	37.68639715	-132.0009288	51.92682
2912	1	38.94260715	-131.2756588	51.92682
2913	1	35.17396715	-129.0997833	51.92682
2914	2	36.43017715	-129.8250573	51.92682
2917	2	35.17396715	-127.6492333	51.92682
2915	1	37.68639715	-129.0997833	51.92682
2916	2	38.94260715	-129.8250573	51.92682
2918	2	37.68639715	-127.6492333	51.92682
2919	1	36.43017715	-126.9239533	51.92682
2921	1	35.17396715	-124.7481333	51.92682
2922	2	36.43017715	-125.4734033	51.92682
2920	1	38.94260715	-126.9239533	51.92682
2923	1	37.68639715	-124.7481333	51.92682
2924	2	38.94260715	-125.4734033	51.92682
2925	2	35.17396715	-123.2975733	51.92682
2926	1	36.43017715	-122.5723033	51.92682
2927	2	37.68639715	-123.2975733	51.92682
2928	1	38.94260715	-122.5723033	51.92682
2929	1	35.17396715	-120.3964277	51.92682
2930	2	36.43017715	-121.1217017	51.92682
2933	2	35.17396715	-118.9458777	51.92682
2931	1	37.68639715	-120.3964277	51.92682
2932	2	38.94260715	-121.1217017	51.92682
2934	2	37.68639715	-118.9458777	51.92682
2935	1	36.43017715	-118.2205977	51.92682
2937	1	35.17396715	-116.0447777	51.92682
2938	2	36.43017715	-116.7700477	51.92682
2936	1	38.94260715	-118.2205977	51.92682
2939	1	37.68639715	-116.0447777	51.92682
2940	2	38.94260715	-116.7700477	51.92682
2941	2	35.17396715	-114.5942177	51.92682
2942	1	36.43017715	-113.8689477	51.92682
2943	2	37.68639715	-114.5942177	51.92682
2944	1	38.94260715	-113.8689477	51.92682
2945	1	40.1988196	-146.5064944	51.92682
2946	2	41.4550296	-147.2317684	51.92682
2949	2	40.1988196	-145.0559444	51.92682
2947	1	42.7112496	-146.5064944	51.92682
2948	2	43.9674596	-147.2317684	51.92682
2950	2	42.7112496	-145.0559444	51.92682
2951	1	41.4550296	-144.3306644	51.92682
2953	1	40.1988196	-142.1548444	51.92682
2954	2	41.4550296	-142.8801144	51.92682
2952	1	43.9674596	-144.3306644	51.92682
2955	1	42.7112496	-142.1548444	51.92682
2956	2	43.9674596	-142.8801144	51.92682
2957	2	40.1988196	-140.7042844	51.92682
2958	1	41.4550296	-139.9790144	51.92682
2959	2	42.7112496	-140.7042844	51.92682
2960	1	43.9674596	-139.9790144	51.92682
2961	1	40.1988196	-137.8031388	51.92682
2962	2	41.4550296	-138.5284128	51.92682
2965	2	40.1988196	-136.3525888	51.92682
2963	1	42.7112496	-137.8031388	51.92682
2964	2	43.9674596	-138.5284128	51.92682
2966	2	42.7112496	-136.3525888	51.92682
2967	1	41.4550296	-135.6273088	51.92682
2969	1	40.1988196	-133.4514888	51.92682
2970	2	41.4550296	-134.1767588	51.92682
2968	1	43.9674596	-135.6273088	51.92682
2971	1	42.7112496	-133.4514888	51.92682
2972	2	43.9674596	-134.1767588	51.92682
2973	2	40.1988196	-132.0009288	51.92682
2974	1	41.4550296	-131.2756588	51.92682
2975	2	42.7112496	-132.0009288	51.92682
2976	1	43.9674596	-131.2756588	51.92682
2977	1	40.1988196	-129.0997833	51.92682
2978	2	41.4550296	-129.8250573	51.92682
2981	2	40.1988196	-127.6492333	51.92682
2979	1	42.7112496	-129.0997833	51.92682
2980	2	43.9674596	-129.8250573	51.92682
2982	2	42.7112496	-127.6492333	51.92682
2983	1	41.4550296	-126.9239533	51.92682
2985	1	40.1988196	-124.7481333	51.92682
2986	2	41.4550296	-125.4734033	51.92682
2984	1	43.9674596	-126.9239533	51.92682
2987	1	42.7112496	-124.7481333	51.92682
2988	2	43.9674596	-125.4734033	51.92682
2989	2	40.1988196	-123.2975733	51.92682
2990	1	41.4550296	-122.5723033	51.92682
2991	2	42.7112496	-123.2975733	51.92682
2992	1	43.9674596	-122.5723033	51.92682
2993	1	40.1988196	-120.3964277	51.92682
2994	2	41.4550296	-121.1217017	51.92682
2997	2	40.1988196	-118.9458777	51.92682
2995	1	42.7112496	-120.3964277	51.92682
2996	2	43.9674596	-121.1217017	51.92682
2998	2	42.7112496	-118.9458777	51.92682
2999	1	41.4550296	-118.2205977	51.92682
3001	1	40.1988196	-116.0447777	51.92682
3002	2	41.4550296	-116.7700477	51.92682
3000	1	43.9674596	-118.2205977	51.92682
3003	1	42.7112496	-116.0447777	51.92682
3004	2	43.9674596	-116.7700477	51.92682
3005	2	40.1988196	-114.5942177	51.92682
3006	1	41.4550296	-113.8689477	51.92682
3007	2	42.7112496	-114.5942177	51.92682
3008	1	43.9674596	-113.8689477	51.92682
3009	1	45.22367205	-146.5064944	51.92682
3010	2	46.47988205	-147.2317684	51.92682
3013	2	45.22367205	-145.0559444	51.92682
3011	1	47.73610205	-146.5064944	51.92682
3012	2	48.99231205	-147.2317684	51.92682
3014	2	47.73610205	-145.0559444	51.92682
3015	1	46.47988205	-144.3306644	51.92682
3017	1	45.22367205	-142.1548444	51.92682
3018	2	46.47988205	-142.8801144	51.92682
3016	1	48.99231205	-144.3306644	51.92682
3019	1	47.73610205	-142.1548444	51.92682
3020	2	48.99231205	-142.8801144	51.92682
3021	2	45.22367205	-140.7042844	51.92682
3022	1	46.47988205	-139.9790144	51.92682
3023	2	47.73610205	-140.7042844	51.92682
3024	1	48.99231205	-139.9790144	51.92682
3025	1	45.22367205	-137.8031388	51.92682
3026	2	46.47988205	-138.5284128	51.92682
3029	2	45.22367205	-136.3525888	51.92682
3027	1	47.73610205	-137.8031388	51.92682
3028	2	48.99231205	-138.5284128	51.92682
3030	2	47.73610205	-136.3525888	51.92682
3031	1	46.47988205	-135.6273088	51.92682
3033	1	45.22367205	-133.4514888	51.92682
3034	2	46.47988205	-134.1767588	51.92682
3032	1	48.99231205	-135.6273088	51.92682
3035	1	47.73610205	-133.4514888	51.92682
3036	2	48.99231205	-134.1767588	51.92682
3037	2	45.22367205	-132.0009288	51.92682
3038	1	46.47988205	-131.2756588	51.92682
3039	2	47.73610205	-132.0009288	51.92682
3040	1	48.99231205	-131.2756588	51.92682
3041	1	45.22367205	-129.0997833	51.92682
3042	2	46.47988205	-129.8250573	51.92682
3045	2	45.22367205	-127.6492333	51.92682
3043	1	47.73610205	-129.0997833	51.92682
3044	2	48.99231205	-129.8250573	51.92682
3046	2	47.73610205	-127.6492333	51.92682
3047	1	46.47988205	-126.9239533	51.92682
3049	1	45.22367205	-124.7481333	51.92682
3050	2	46.47988205	-125.4734033	51.92682
3048	1	48.99231205	-126.9239533	51.92682
3051	1	47.73610205	-124.7481333	51.92682
3052	2	48.99231205	-125.4734033	51.92682
3053	2	45.22367205	-123.2975733	51.92682
3054	1	46.47988205	-122.5723033	51.92682
3055	2	47.73610205	-123.2975733	51.92682
3056	1	48.99231205	-122.5723033	51.92682
3057	1	45.22367205	-120.3964277	51.92682
3058	2	46.47988205	-121.1217017	51.92682
3061	2	45.22367205	-118.9458777	51.92682
3059	1	47.73610205	-120.3964277	51.92682
3060	2	48.99231205	-121.1217017	51.92682
3062	2	47.73610205	-118.9458777	51.92682
3063	1	46.47988205	-118.2205977	51.92682
3065	1	45.22367205	-116.0447777	51.92682
3066	2	46.47988205	-116.7700477	51.92682
3064	1	48.99231205	-118.2205977	51.92682
3067	1	47.73610205	-116.0447777	51.92682
3068	2	48.99231205	-116.7700477	51.92682
3069	2	45.22367205	-114.5942177	51.92682
3070	1	46.47988205	-113.8689477	51.92682
3071	2	47.73610205	-114.5942177	51.92682
3072	1	48.99231205	-113.8689477	51.92682
3073	1	50.2485245	-146.5064944	51.92682
3074	2	51.5047345	-147.2317684	51.92682
3077	2	50.2485245	-145.0559444	51.92682
3075	1	52.7609545	-146.5064944	51.92682
3076	2	54.0171645	-147.2317684	51.92682
3078	2	52.7609545	-145.0559444	51.92682
3079	1	51.5047345	-144.3306644	51.92682
3081	1	50.2485245	-142.1548444	51.92682
3082	2	51.5047345	-142.8801144	51.92682
3080	1	54.0171645	-144.3306644	51.92682
3083	1	52.7609545	-142.1548444	51.92682
3084	2	54.0171645	-142.8801144	51.92682
3085	2	50.2485245	-140.7042844	51.92682
3086	1	51.5047345	-139.9790144	51.92682
3087	2	52.7609545	-140.7042844	51.92682
3088	1	54.0171645	-139.9790144	51.92682
3089	1	50.2485245	-137.8031388	51.92682
3090	2	51.5047345	-138.5284128	51.92682
3093	2	50.2485245	-136.3525888	51.92682
3091	1	52.7609545	-137.8031388	51.92682
3092	2	54.0171645	-138.5284128	51.92682
3094	2	52.7609545	-136.3525888	51.92682
3095	1	51.5047345	-135.6273088	51.92682
3097	1	50.2485245	-133.4514888	51.92682
3098	2	51.5047345	-134.1767588	51.92682
3096	1	54.0171645	-135.6273088	51.92682
3099	1	52.7609545	-133.4514888	51.92682
3100	2	54.0171645	-134.1767588	51.92682
3101	2	50.2485245	-132.0009288	51.92682
3102	1	51.5047345	-131.2756588	51.92682
3103	2	52.7609545	-132.0009288	51.92682
3104	1	54.0171645	-131.2756588	51.92682
3105	1	50.2485245	-129.0997833	51.92682
3106	2	51.5047345	-129.8250573	51.92682
3109	2	50.2485245	-127.6492333	51.92682
3107	1	52.7609545	-129.0997833	51.92682
3108	2	54.0171645	-129.8250573	51.92682
3110	2	52.7609545	-127.6492333	51.92682
3111	1	51.5047345	-126.9239533	51.92682
3113	1	50.2485245	-124.7481333	51.92682
3114	2	51.5047345	-125.4734033	51.92682
3112	1	54.0171645	-126.9239533	51.92682
3115	1	52.7609545	-124.7481333	51.92682
3116	2	54.0171645	-125.4734033	51.92682
3117	2	50.2485245	-123.2975733	51.92682
3118	1	51.5047345	-122.5723033	51.92682
3119	2	52.7609545	-123.2975733	51.92682
3120	1	54.0171645	-122.5723033	51.92682
3121	1	50.2485245	-120.3964277	51.92682
3122	2	51.5047345	-121.1217017	51.92682
3125	2	50.2485245	-118.9458777	51.92682
3123	1	52.7609545	-120.3964277	51.92682
3124	2	54.0171645	-121.1217017	51.92682
3126	2	52.7609545	-118.9458777	51.92682
3127	1	51.5047345	-118.2205977	51.92682
3129	1	50.2485245	-116.0447777	51.92682
3130	2	51.5047345	-116.7700477	51.92682
3128	1	54.0171645	-118.2205977	51.92682
3131	1	52.7609545	-116.0447777	51.92682
3132	2	54.0171645	-116.7700477	51.92682
3133	2	50.2485245	-114.5942177	51.92682
3134	1	51.5047345	-113.8689477	51.92682
3135	2	52.7609545	-114.5942177	51.92682
3136	1	54.0171645	-113.8689477	51.92682
3137	1	20.0994098	-111.6930722	51.92682
3138	2	21.3556198	-112.4183462	51.92682
3141	2	20.0994098	-110.2425222	51.92682
3139	1	22.6118398	-111.6930722	51.92682
3140	2	23.8680498	-112.4183462	51.92682
3142	2	22.6118398	-110.2425222	51.92682
3143	1	21.3556198	-109.5172422	51.92682
3145	1	20.0994098	-107.3414222	51.92682
3146	2	21.3556198	-108.0666922	51.92682
3144	1	23.8680498	-109.5172422	51.92682
3147	1	22.6118398	-107.3414222	51.92682
3148	2	23.8680498	-108.0666922	51.92682
3149	2	20.0994098	-105.8908622	51.92682
3150	1	21.3556198	-105.1655922	51.92682
3151	2	22.6118398	-105.8908622	51.92682
3152	1	23.8680498	-105.1655922	51.92682
3153	1	20.0994098	-102.9897166	51.92682
3154	2	21.3556198	-103.7149906	51.92682
3157	2	20.0994098	-101.5391666	51.92682
3155	1	22.6118398	-102.9897166	51.92682
3156	2	23.8680498	-103.7149906	51.92682
3158	2	22.6118398	-101.5391666	51.92682
3159	1	21.3556198	-100.8138866	51.92682
3161	1	20.0994098	-98.6380666	51.92682
3162	2	21.3556198	-99.3633366	51.92682
3160	1	23.8680498	-100.8138866	51.92682
3163	1	22.6118398	-98.6380666	51.92682
3164	2	23.8680498	-99.3633366	51.92682
3165	2	20.0994098	-97.1875066	51.92682
3166	1	21.3556198	-96.4622366	51.92682
3167	2	22.6118398	-97.1875066	51.92682
3168	1	23.8680498	-96.4622366	51.92682
3169	1	20.0994098	-94.28636105	51.92682
3170	2	21.3556198	-95.01163505	51.92682
3173	2	20.0994098	-92.83581105	51.92682
3171	1	22.6118398	-94.28636105	51.92682
3172	2	23.8680498	-95.01163505	51.92682
3174	2	22.6118398	-92.83581105	51.92682
3175	1	21.3556198	-92.11053105	51.92682
3177	1	20.0994098	-89.93471105	51.92682
3178	2	21.3556198	-90.65998105	51.92682
3176	1	23.8680498	-92.11053105	51.92682
3179	1	22.6118398	-89.93471105	51.92682
3180	2	23.8680498	-90.65998105	51.92682
3181	2	20.0994098	-88.48415105	51.92682
3182	1	21.3556198	-87.75888105	51.92682
3183	2	22.6118398	-88.48415105	51.92682
3184	1	23.8680498	-87.75888105	51.92682
3185	1	20.0994098	-85.5830055	51.92682
3186	2	21.3556198	-86.3082795	51.92682
3189	2	20.0994098	-84.1324555	51.92682
3187	1	22.6118398	-85.5830055	51.92682
3188	2	23.8680498	-86.3082795	51.92682
3190	2	22.6118398	-84.1324555	51.92682
3191	1	21.3556198	-83.4071755	51.92682
3193	1	20.0994098	-81.2313555	51.92682
3194	2	21.3556198	-81.9566255	51.92682
3192	1	23.8680498	-83.4071755	51.92682
3195	1	22.6118398	-81.2313555	51.92682
3196	2	23.8680498	-81.9566255	51.92682
3197	2	20.0994098	-79.7807955	51.92682
3198	1	21.3556198	-79.0555255	51.92682
3199	2	22.6118398	-79.7807955	51.92682
3200	1	23.8680498	-79.0555255	51.92682
3201	1	25.12426225	-111.6930722	51.92682
3202	2	26.38047225	-112.4183462	51.92682
3205	2	25.12426225	-110.2425222	51.92682
3203	1	27.63669225	-111.6930722	51.92682
3204	2	28.89290225	-112.4183462	51.92682
3206	2	27.63669225	-110.2425222	51.92682
3207	1	26.38047225	-109.5172422	51.92682
3209	1	25.12426225	-107.3414222	51.92682
3210	2	26.38047225	-108.0666922	51.92682
3208	1	28.89290225	-109.5172422	51.92682
3211	1	27.63669225	-107.3414222	51.92682
3212	2	28.89290225	-108.0666922	51.92682
3213	2	25.12426225	-105.8908622	51.92682
3214	1	26.38047225	-105.1655922	51.92682
3215	2	27.63669225	-105.8908622	51.92682
3216	1	28.89290225	-105.1655922	51.92682
3217	1	25.12426225	-102.9897166	51.92682
3218	2	26.38047225	-103.7149906	51.92682
3221	2	25.12426225	-101.5391666	51.92682
3219	1	27.63669225	-102.9897166	51.92682
3220	2	28.89290225	-103.7149906	51.92682
3222	2	27.63669225	-101.5391666	51.92682
3223	1	26.38047225	-100.8138866	51.92682
3225	1	25.12426225	-98.6380666	51.92682
3226	2	26.38047225	-99.3633366	51.92682
3224	1	28.89290225	-100.8138866	51.92682
3227	1	27.63669225	-98.6380666	51.92682
3228	2	28.89290225	-99.3633366	51.92682
3229	2	25.12426225	-97.1875066	51.92682
3230	1	26.38047225	-96.4622366	51.92682
3231	2	27.63669225	-97.1875066	51.92682
3232	1	28.89290225	-96.4622366	51.92682
3233	1	25.12426225	-94.28636105	51.92682
3234	2	26.38047225	-95.01163505	51.92682
3237	2	25.12426225	-92.83581105	51.92682
3235	1	27.63669225	-94.28636105	51.92682
3236	2	28.89290225	-95.01163505	51.92682
3238	2	27.63669225	-92.83581105	51.92682
3239	1	26.38047225	-92.11053105	51.92682
3241	1	25.12426225	-89.93471105	51.92682
3242	2	26.38047225	-90.65998105	51.92682
3240	1	28.89290225	-92.11053105	51.92682
3243	1	27.63669225	-89.93471105	51.92682
3244	2	28.89290225	-90.65998105	51.92682
3245	2	25.12426225	-88.48415105	51.92682
3246	1	26.38047225	-87.75888105	51.92682
3247	2	27.63669225	-88.48415105	51.92682
3248	1	28.89290225	-87.75888105	51.92682
3249	1	25.12426225	-85.5830055	51.92682
3250	2	26.38047225	-86.3082795	51.92682
3253	2	25.12426225	-84.1324555	51.92682
3251	1	27.63669225	-85.5830055	51.92682
3252	2	28.89290225	-86.3082795	51.92682
3254	2	27.63669225	-84.1324555	51.92682
3255	1	26.38047225	-83.4071755	51.92682
3257	1	25.12426225	-81.2313555	51.92682
3258	2	26.38047225	-81.9566255	51.92682
3256	1	28.89290225	-83.4071755	51.92682
3259	1	27.63669225	-81.2313555	51.92682
3260	2	28.89290225	-81.9566255	51.92682
3261	2	25.12426225	-79.7807955	51.92682
3262	1	26.38047225	-79.0555255	51.92682
3263	2	27.63669225	-79.7807955	51.92682
3264	1	28.89290225	-79.0555255	51.92682
3265	1	30.1491147	-111.6930722	51.92682
3266	2	31.4053247	-112.4183462	51.92682
3269	2	30.1491147	-110.2425222	51.92682
3267	1	32.6615447	-111.6930722	51.92682
3268	2	33.9177547	-112.4183462	51.92682
3270	2	32.6615447	-110.2425222	51.92682
3271	1	31.4053247	-109.5172422	51.92682
3273	1	30.1491147	-107.3414222	51.92682
3274	2	31.4053247	-108.0666922	51.92682
3272	1	33.9177547	-109.5172422	51.92682
3275	1	32.6615447	-107.3414222	51.92682
3276	2	33.9177547	-108.0666922	51.92682
3277	2	30.1491147	-105.8908622	51.92682
3278	1	31.4053247	-105.1655922	51.92682
3279	2	32.6615447	-105.8908622	51.92682
3280	1	33.9177547	-105.1655922	51.92682
3281	1	30.1491147	-102.9897166	51.92682
3282	2	31.4053247	-103.7149906	51.92682
3285	2	30.1491147	-101.5391666	51.92682
3283	1	32.6615447	-102.9897166	51.92682
3284	2	33.9177547	-103.7149906	51.92682
3286	2	32.6615447	-101.5391666	51.92682
3287	1	31.4053247	-100.8138866	51.92682
3289	1	30.1491147	-98.6380666	51.92682
3290	2	31.4053247	-99.3633366	51.92682
3288	1	33.9177547	-100.8138866	51.92682
3291	1	32.6615447	-98.6380666	51.92682
3292	2	33.9177547	-99.3633366	51.92682
3293	2	30.1491147	-97.1875066	51.92682
3294	1	31.4053247	-96.4622366	51.92682
3295	2	32.6615447	-97.1875066	51.92682
3296	1	33.9177547	-96.4622366	51.92682
3297	1	30.1491147	-94.28636105	51.92682
3298	2	31.4053247	-95.01163505	51.92682
3301	2	30.1491147	-92.83581105	51.92682
3299	1	32.6615447	-94.28636105	51.92682
3300	2	33.9177547	-95.01163505	51.92682
3302	2	32.6615447	-92.83581105	51.92682
3303	1	31.4053247	-92.11053105	51.92682
3305	1	30.1491147	-89.93471105	51.92682
3306	2	31.4053247	-90.65998105	51.92682
3304	1	33.9177547	-92.11053105	51.92682
3307	1	32.6615447	-89.93471105	51.92682
3308	2	33.9177547	-90.65998105	51.92682
3309	2	30.1491147	-88.48415105	51.92682
3310	1	31.4053247	-87.75888105	51.92682
3311	2	32.6615447	-88.48415105	51.92682
3312	1	33.9177547	-87.75888105	51.92682
3313	1	30.1491147	-85.5830055	51.92682
3314	2	31.4053247	-86.3082795	51.92682
3317	2	30.1491147	-84.1324555	51.92682
3315	1	32.6615447	-85.5830055	51.92682
3316	2	33.9177547	-86.3082795	51.92682
3318	2	32.6615447	-84.1324555	51.92682
3319	1	31.4053247	-83.4071755	51.92682
3321	1	30.1491147	-81.2313555	51.92682
3322	2	31.4053247	-81.9566255	51.92682
3320	1	33.9177547	-83.4071755	51.92682
3323	1	32.6615447	-81.2313555	51.92682
3324	2	33.9177547	-81.9566255	51.92682
3325	2	30.1491147	-79.7807955	51.92682
3326	1	31.4053247	-79.0555255	51.92682
3327	2	32.6615447	-79.7807955	51.92682
3328	1	33.9177547	-79.0555255	51.92682
3329	1	35.17396715	-111.6930722	51.92682
3330	2	36.43017715	-112.4183462	51.92682
3333	2	35.17396715	-110.2425222	51.92682
3331	1	37.68639715	-111.6930722	51.92682
3332	2	38.94260715	-112.4183462	51.92682
3334	2	37.68639715	-110.2425222	51.92682
3335	1	36.43017715	-109.5172422	51.92682
3337	1	35.17396715	-107.3414222	51.92682
3338	2	36.43017715	-108.0666922	51.92682
3336	1	38.94260715	-109.5172422	51.92682
3339	1	37.68639715	-107.3414222	51.92682
3340	2	38.94260715	-108.0666922	51.92682
3341	2	35.17396715	-105.8908622	51.92682
3342	1	36.43017715	-105.1655922	51.92682
3343	2	37.68639715	-105.8908622	51.92682
3344	1	38.94260715	-105.1655922	51.92682
3345	1	35.17396715	-102.9897166	51.92682
3346	2	36.43017715	-103.7149906	51.92682
3349	2	35.17396715	-101.5391666	51.92682
3347	1	37.68639715	-102.9897166	51.92682
3348	2	38.94260715	-103.7149906	51.92682
3350	2	37.68639715	-101.5391666	51.92682
3351	1	36.43017715	-100.8138866	51.92682
3353	1	35.17396715	-98.6380666	51.92682
3354	2	36.43017715	-99.3633366	51.92682
3352	1	38.94260715	-100.8138866	51.92682
3355	1	37.68639715	-98.6380666	51.92682
3356	2	38.94260715	-99.3633366	51.92682
3357	2	35.17396715	-97.1875066	51.92682
3358	1	36.43017715	-96.4622366	51.92682
3359	2	37.68639715	-97.1875066	51.92682
3360	1	38.94260715	-96.4622366	51.92682
3361	1	35.17396715	-94.28636105	51.92682
3362	2	36.43017715	-95.01163505	51.92682
3365	2	35.17396715	-92.83581105	51.92682
3363	1	37.68639715	-94.28636105	51.92682
3364	2	38.94260715	-95.01163505	51.92682
3366	2	37.68639715	-92.83581105	51.92682
3367	1	36.43017715	-92.11053105	51.92682
3369	1	35.17396715	-89.93471105	51.92682
3370	2	36.43017715	-90.65998105	51.92682
3368	1	38.94260715	-92.11053105	51.92682
3371	1	37.68639715	-89.93471105	51.92682
3372	2	38.94260715	-90.65998105	51.92682
3373	2	35.17396715	-88.48415105	51.92682
3374	1	36.43017715	-87.75888105	51.92682
3375	2	37.68639715	-88.48415105	51.92682
3376	1	38.94260715	-87.75888105	51.92682
3377	1	35.17396715	-85.5830055	51.92682
3378	2	36.43017715	-86.3082795	51.92682
3381	2	35.17396715	-84.1324555	51.92682
3379	1	37.68639715	-85.5830055	51.92682
3380	2	38.94260715	-86.3082795	51.92682
3382	2	37.68639715	-84.1324555	51.92682
3383	1	36.43017715	-83.4071755	51.92682
3385	1	35.17396715	-81.2313555	51.92682
3386	2	36.43017715	-81.9566255	51.92682
3384	1	38.94260715	-83.4071755	51.92682
3387	1	37.68639715	-81.2313555	51.92682
3388	2	38.94260715	-81.9566255	51.92682
3389	2	35.17396715	-79.7807955	51.92682
3390	1	36.43017715	-79.0555255	51.92682
3391	2	37.68639715	-79.7807955	51.92682
3392	1	38.94260715	-79.0555255	51.92682
3393	1	40.1988196	-111.6930722	51.92682
3394	2	41.4550296	-112.4183462	51.92682
3397	2	40.1988196	-110.2425222	51.92682
3395	1	42.7112496	-111.6930722	51.92682
3396	2	43.9674596	-112.4183462	51.92682
3398	2	42.7112496	-110.2425222	51.92682
3399	1	41.4550296	-109.5172422	51.92682
3401	1	40.1988196	-107.3414222	51.92682
3402	2	41.4550296	-108.0666922	51.92682
3400	1	43.9674596	-109.5172422	51.92682
3403	1	42.7112496	-107.3414222	51.92682
3404	2	43.9674596	-108.0666922	51.92682
3405	2	40.1988196	-105.8908622	51.92682
3406	1	41.4550296	-105.1655922	51.92682
3407	2	42.7112496	-105.8908622	51.92682
3408	1	43.9674596	-105.1655922	51.92682
3409	1	40.1988196	-102.9897166	51.92682
3410	2	41.4550296	-103.7149906	51.92682
3413	2	40.1988196	-101.5391666	51.92682
3411	1	42.7112496	-102.9897166	51.92682
3412	2	43.9674596	-103.7149906	51.92682
3414	2	42.7112496	-101.5391666	51.92682
3415	1	41.4550296	-100.8138866	51.92682
3417	1	40.1988196	-98.6380666	51.92682
3418	2	41.4550296	-99.3633366	51.92682
3416	1	43.9674596	-100.8138866	51.92682
3419	1	42.7112496	-98.6380666	51.92682
3420	2	43.9674596	-99.3633366	51.92682
3421	2	40.1988196	-97.1875066	51.92682
3422	1	41.4550296	-96.4622366	51.92682
3423	2	42.7112496	-97.1875066	51.92682
3424	1	43.9674596	-96.4622366	51.92682
3425	1	40.1988196	-94.28636105	51.92682
3426	2	41.4550296	-95.01163505	51.92682
3429	2	40.1988196	-92.83581105	51.92682
3427	1	42.7112496	-94.28636105	51.92682
3428	2	43.9674596	-95.01163505	51.92682
3430	2	42.7112496	-92.83581105	51.92682
3431	1	41.4550296	-92.11053105	51.92682
3433	1	40.1988196	-89.93471105	51.92682
3434	2	41.4550296	-90.65998105	51.92682
3432	1	43.9674596	-92.11053105	51.92682
3435	1	42.7112496	-89.93471105	51.92682
3436	2	43.9674596	-90.65998105	51.92682
3437	2	40.1988196	-88.48415105	51.92682
3438	1	41.4550296	-87.75888105	51.92682
3439	2	42.7112496	-88.48415105	51.92682
3440	1	43.9674596	-87.75888105	51.92682
3441	1	40.1988196	-85.5830055	51.92682
3442	2	41.4550296	-86.3082795	51.92682
3445	2	40.1988196	-84.1324555	51.92682
3443	1	42.7112496	-85.5830055	51.92682
3444	2	43.9674596	-86.3082795	51.92682
3446	2	42.7112496	-84.1324555	51.92682
3447	1	41.4550296	-83.4071755	51.92682
3449	1	40.1988196	-81.2313555	51.92682
3450	2	41.4550296	-81.9566255	51.92682
3448	1	43.9674596	-83.4071755	51.92682
3451	1	42.7112496	-81.2313555	51.92682
3452	2	43.9674596	-81.9566255	51.92682
3453	2	40.1988196	-79.7807955	51.92682
3454	1	41.4550296	-79.0555255	51.92682
3455	2	42.7112496	-79.7807955	51.92682
3456	1	43.9674596	-79.0555255	51.92682
3457	1	45.22367205	-111.6930722	51.92682
3458	2	46.47988205	-112.4183462	51.92682
3461	2	45.22367205	-110.2425222	51.92682
3459	1	47.73610205	-111.6930722	51.92682
3460	2	48.99231205	-112.4183462	51.92682
3462	2	47.73610205	-110.2425222	51.92682
3463	1	46.47988205	-109.5172422	51.92682
3465	1	45.22367205	-107.3414222	51.92682
3466	2	46.47988205	-108.0666922	51.92682
3464	1	48.99231205	-109.5172422	51.92682
3467	1	47.73610205	-107.3414222	51.92682
3468	2	48.99231205	-108.0666922	51.92682
3469	2	45.22367205	-105.8908622	51.92682
3470	1	46.47988205	-105.1655922	51.92682
3471	2	47.73610205	-105.8908622	51.92682
3472	1	48.99231205	-105.1655922	51.92682
3473	1	45.22367205	-102.9897166	51.92682
3474	2	46.47988205	-103.7149906	51.92682
3477	2	45.22367205	-101.5391666	51.92682
3475	1	47.73610205	-102.9897166	51.92682
3476	2	48.99231205	-103.7149906	51.92682
3478	2	47.73610205	-101.5391666	51.92682
3479	1	46.47988205	-100.8138866	51.92682
3481	1	45.22367205	-98.6380666	51.92682
3482	2	46.47988205	-99.3633366	51.92682
3480	1	48.99231205	-100.8138866	51.92682
3483	1	47.73610205	-98.6380666	51.92682
3484	2	48.99231205	-99.3633366	51.92682
3485	2	45.22367205	-97.1875066	51.92682
3486	1	46.47988205	-96.4622366	51.92682
3487	2	47.73610205	-97.1875066	51.92682
3488	1	48.99231205	-96.4622366	51.92682
3489	1	45.22367205	-94.28636105	51.92682
3490	2	46.47988205	-95.01163505	51.92682
3493	2	45.22367205	-92.83581105	51.92682
3491	1	47.73610205	-94.28636105	51.92682
3492	2	48.99231205	-95.01163505	51.92682
3494	2	47.73610205	-92.83581105	51.92682
3495	1	46.47988205	-92.11053105	51.92682
3497	1	45.22367205	-89.93471105	51.92682
3498	2	46.47988205	-90.65998105	51.92682
3496	1	48.99231205	-92.11053105	51.92682
3499	1	47.73610205	-89.93471105	51.92682
3500	2	48.99231205	-90.65998105	51.92682
3501	2	45.22367205	-88.48415105	51.92682
3502	1	46.47988205	-87.75888105	51.92682
3503	2	47.73610205	-88.48415105	51.92682
3504	1	48.99231205	-87.75888105	51.92682
3505	1	45.22367205	-85.5830055	51.92682
3506	2	46.47988205	-86.3082795	51.92682
3509	2	45.22367205	-84.1324555	51.92682
3507	1	47.73610205	-85.5830055	51.92682
3508	2	48.99231205	-86.3082795	51.92682
3510	2	47.73610205	-84.1324555	51.92682
3511	1	46.47988205	-83.4071755	51.92682
3513	1	45.22367205	-81.2313555	51.92682
3514	2	46.47988205	-81.9566255	51.92682
3512	1	48.99231205	-83.4071755	51.92682
3515	1	47.73610205	-81.2313555	51.92682
3516	2	48.99231205	-81.9566255	51.92682
3517	2	45.22367205	-79.7807955	51.92682
3518	1	46.47988205	-79.0555255	51.92682
3519	2	47.73610205	-79.7807955	51.92682
3520	1	48.99231205	-79.0555255	51.92682
3521	1	50.2485245	-111.6930722	51.92682
3522	2	51.5047345	-112.4183462	51.92682
3525	2	50.2485245	-110.2425222	51.92682
3523	1	52.7609545	-111.6930722	51.92682
3524	2	54.0171645	-112.4183462	51.92682
3526	2	52.7609545	-110.2425222	51.92682
3527	1	51.5047345	-109.5172422	51.92682
3529	1	50.2485245	-107.3414222	51.92682
3530	2	51.5047345	-108.0666922	51.92682
3528	1	54.0171645	-109.5172422	51.92682
3531	1	52.7609545	-107.3414222	51.92682
3532	2	54.0171645	-108.0666922	51.92682
3533	2	50.2485245	-105.8908622	51.92682
3534	1	51.5047345	-105.1655922	51.92682
3535	2	52.7609545	-105.8908622	51.92682
3536	1	54.0171645	-105.1655922	51.92682
3537	1	50.2485245	-102.9897166	51.92682
3538	2	51.5047345	-103.7149906	51.92682
3541	2	50.2485245	-101.5391666	51.92682
3539	1	52.7609545	-102.9897166	51.92682
3540	2	54.0171645	-103.7149906	51.92682
3542	2	52.7609545	-101.5391666	51.92682
3543	1	51.5047345	-100.8138866	51.92682
3545	1	50.2485245	-98.6380666	51.92682
3546	2	51.5047345	-99.3633366	51.92682
3544	1	54.0171645	-100.8138866	51.92682
3547	1	52.7609545	-98.6380666	51.92682
3548	2	54.0171645	-99.3633366	51.92682
3549	2	50.2485245	-97.1875066	51.92682
3550	1	51.5047345	-96.4622366	51.92682
3551	2	52.7609545	-97.1875066	51.92682
3552	1	54.0171645	-96.4622366	51.92682
3553	1	50.2485245	-94.28636105	51.92682
3554	2	51.5047345	-95.01163505	51.92682
3557	2	50.2485245	-92.83581105	51.92682
3555	1	52.7609545	-94.28636105	51.92682
3556	2	54.0171645	-95.01163505	51.92682
3558	2	52.7609545	-92.83581105	51.92682
3559	1	51.5047345	-92.11053105	51.92682
3561	1	50.2485245	-89.93471105	51.92682
3562	2	51.5047345	-90.65998105	51.92682
3560	1	54.0171645	-92.11053105	51.92682
3563	1	52.7609545	-89.93471105	51.92682
3564	2	54.0171645	-90.65998105	51.92682
3565	2	50.2485245	-88.48415105	51.92682
3566	1	51.5047345	-87.75888105	51.92682
3567	2	52.7609545	-88.48415105	51.92682
3568	1	54.0171645	-87.75888105	51.92682
3569	1	50.2485245	-85.5830055	51.92682
3570	2	51.5047345	-86.3082795	51.92682
3573	2	50.2485245	-84.1324555	51.92682
3571	1	52.7609545	-85.5830055	51.92682
3572	2	54.0171645	-86.3082795	51.92682
3574	2	52.7609545	-84.1324555	51.92682
3575	1	51.5047345	-83.4071755	51.92682
3577	1	50.2485245	-81.2313555	51.92682
3578	2	51.5047345	-81.9566255	51.92682
3576	1	54.0171645	-83.4071755	51.92682
3579	1	52.7609545	-81.2313555	51.92682
3580	2	54.0171645	-81.9566255	51.92682
3581	2	50.2485245	-79.7807955	51.92682
3582	1	51.5047345	-79.0555255	51.92682
3583	2	52.7609545	-79.7807955	51.92682
3584	1	54.0171645	-79.0555255	51.92682
3585	1	20.0994098	-76.87964995	51.92682
3586	2	21.3556198	-77.60492395	51.92682
3589	2	20.0994098	-75.42909995	51.92682
3587	1	22.6118398	-76.87964995	51.92682
3588	2	23.8680498	-77.60492395	51.92682
3590	2	22.6118398	-75.42909995	51.92682
3591	1	21.3556198	-74.70381995	51.92682
3593	1	20.0994098	-72.52799995	51.92682
3594	2	21.3556198	-73.25326995	51.92682
3592	1	23.8680498	-74.70381995	51.92682
3595	1	22.6118398	-72.52799995	51.92682
3596	2	23.8680498	-73.25326995	51.92682
3597	2	20.0994098	-71.07743995	51.92682
3598	1	21.3556198	-70.35216995	51.92682
3599	2	22.6118398	-71.07743995	51.92682
3600	1	23.8680498	-70.35216995	51.92682
3601	1	20.0994098	-68.1762944	51.92682
3602	2	21.3556198	-68.9015684	51.92682
3605	2	20.0994098	-66.7257444	51.92682
3603	1	22.6118398	-68.1762944	51.92682
3604	2	23.8680498	-68.9015684	51.92682
3606	2	22.6118398	-66.7257444	51.92682
3607	1	21.3556198	-66.0004644	51.92682
3609	1	20.0994098	-63.8246444	51.92682
3610	2	21.3556198	-64.5499144	51.92682
3608	1	23.8680498	-66.0004644	51.92682
3611	1	22.6118398	-63.8246444	51.92682
3612	2	23.8680498	-64.5499144	51.92682
3613	2	20.0994098	-62.3740844	51.92682
3614	1	21.3556198	-61.6488144	51.92682
3615	2	22.6118398	-62.3740844	51.92682
3616	1	23.8680498	-61.6488144	51.92682
3617	1	20.0994098	-59.47293885	51.92682
3618	2	21.3556198	-60.19821285	51.92682
3621	2	20.0994098	-58.02238885	51.92682
3619	1	22.6118398	-59.47293885	51.92682
3620	2	23.8680498	-60.19821285	51.92682
3622	2	22.6118398	-58.02238885	51.92682
3623	1	21.3556198	-57.29710885	51.92682
3625	1	20.0994098	-55.12128885	51.92682
3626	2	21.3556198	-55.84655885	51.92682
3624	1	23.8680498	-57.29710885	51.92682
3627	1	22.6118398	-55.12128885	51.92682
3628	2	23.8680498	-55.84655885	51.92682
3629	2	20.0994098	-53.67072885	51.92682
3630	1	21.3556198	-52.94545885	51.92682
3631	2	22.6118398	-53.67072885	51.92682
3632	1	23.8680498	-52.94545885	51.92682
3633	1	20.0994098	-50.7695833	51.92682
3634	2	21.3556198	-51.4948573	51.92682
3637	2	20.0994098	-49.3190333	51.92682
3635	1	22.6118398	-50.7695833	51.92682
3636	2	23.8680498	-51.4948573	51.92682
3638	2	22.6118398	-49.3190333	51.92682
3639	1	21.3556198	-48.5937533	51.92682
3641	1	20.0994098	-46.4179333	51.92682
3642	2	21.3556198	-47.1432033	51.92682
3640	1	23.8680498	-48.5937533	51.92682
3643	1	22.6118398	-46.4179333	51.92682
3644	2	23.8680498	-47.1432033	51.92682
3645	2	20.0994098	-44.9673733	51.92682
3646	1	21.3556198	-44.2421033	51.92682
3647	2	22.6118398	-44.9673733	51.92682
3648	1	23.8680498	-44.2421033	51.92682
3649	1	25.12426225	-76.87964995	51.92682
3650	2	26.38047225	-77.60492395	51.92682
3653	2	25.12426225	-75.42909995	51.92682
3651	1	27.63669225	-76.87964995	51.92682
3652	2	28.89290225	-77.60492395	51.92682
3654	2	27.63669225	-75.42909995	51.92682
3655	1	26.38047225	-74.70381995	51.92682
3657	1	25.12426225	-72.52799995	51.92682
3658	2	26.38047225	-73.25326995	51.92682
3656	1	28.89290225	-74.70381995	51.92682
3659	1	27.63669225	-72.52799995	51.92682
3660	2	28.89290225	-73.25326995	51.92682
3661	2	25.12426225	-71.07743995	51.92682
3662	1	26.38047225	-70.35216995	51.92682
3663	2	27.63669225	-71.07743995	51.92682
3664	1	28.89290225	-70.35216995	51.92682
3665	1	25.12426225	-68.1762944	51.92682
3666	2	26.38047225	-68.9015684	51.92682
3669	2	25.12426225	-66.7257444	51.92682
3667	1	27.63669225	-68.1762944	51.92682
3668	2	28.89290225	-68.9015684	51.92682
3670	2	27.63669225	-66.7257444	51.92682
3671	1	26.38047225	-66.0004644	51.92682
3673	1	25.12426225	-63.8246444	51.92682
3674	2	26.38047225	-64.5499144	51.92682
3672	1	28.89290225	-66.0004644	51.92682
3675	1	27.63669225	-63.8246444	51.92682
3676	2	28.89290225	-64.5499144	51.92682
3677	2	25.12426225	-62.3740844	51.92682
3678	1	26.38047225	-61.6488144	51.92682
3679	2	27.63669225	-62.3740844	51.92682
3680	1	28.89290225	-61.6488144	51.92682
3681	1	25.12426225	-59.47293885	51.92682
3682	2	26.38047225	-60.19821285	51.92682
3685	2	25.12426225	-58.02238885	51.92682
3683	1	27.63669225	-59.47293885	51.92682
3684	2	28.89290225	-60.19821285	51.92682
3686	2	27.63669225	-58.02238885	51.92682
3687	1	26.38047225	-57.29710885	51.92682
3689	1	25.12426225	-55.12128885	51.92682
3690	2	26.38047225	-55.84655885	51.92682
3688	1	28.89290225	-57.29710885	51.92682
3691	1	27.63669225	-55.12128885	51.92682
3692	2	28.89290225	-55.84655885	51.92682
3693	2	25.12426225	-53.67072885	51.92682
3694	1	26.38047225	-52.94545885	51.92682
3695	2	27.63669225	-53.67072885	51.92682
3696	1	28.89290225	-52.94545885	51.92682
3697	1	25.12426225	-50.7695833	51.92682
3698	2	26.38047225	-51.4948573	51.92682
3701	2	25.12426225	-49.3190333	51.92682
3699	1	27.63669225	-50.7695833	51.92682
3700	2	28.89290225	-51.4948573	51.92682
3702	2	27.63669225	-49.3190333	51.92682
3703	1	26.38047225	-48.5937533	51.92682
3705	1	25.12426225	-46.4179333	51.92682
3706	2	26.38047225	-47.1432033	51.92682
3704	1	28.89290225	-48.5937533	51.92682
3707	1	27.63669225	-46.4179333	51.92682
3708	2	28.89290225	-47.1432033	51.92682
3709	2	25.12426225	-44.9673733	51.92682
3710	1	26.38047225	-44.2421033	51.92682
3711	2	27.63669225	-44.9673733	51.92682
3712	1	28.89290225	-44.2421033	51.92682
3713	1	30.1491147	-76.87964995	51.92682
3714	2	31.4053247	-77.60492395	51.92682
3717	2	30.1491147	-75.42909995	51.92682
3715	1	32.6615447	-76.87964995	51.92682
3716	2	33.9177547	-77.60492395	51.92682
3718	2	32.6615447	-75.42909995	51.92682
3719	1	31.4053247	-74.70381995	51.92682
3721	1	30.1491147	-72.52799995	51.92682
3722	2	31.4053247	-73.25326995	51.92682
3720	1	33.9177547	-74.70381995	51.92682
3723	1	32.6615447	-72.52799995	51.92682
3724	2	33.9177547	-73.25326995	51.92682
3725	2	30.1491147	-71.07743995	51.92682
3726	1	31.4053247	-70.35216995	51.92682
3727	2	32.6615447	-71.07743995	51.92682
3728	1	33.9177547	-70.35216995	51.92682
3729	1	30.1491147	-68.1762944	51.92682
3730	2	31.4053247	-68.9015684	51.92682
3733	2	30.1491147	-66.7257444	51.92682
3731	1	32.6615447	-68.1762944	51.92682
3732	2	33.9177547	-68.9015684	51.92682
3734	2	32.6615447	-66.7257444	51.92682
3735	1	31.4053247	-66.0004644	51.92682
3737	1	30.1491147	-63.8246444	51.92682
3738	2	31.4053247	-64.5499144	51.92682
3736	1	33.9177547	-66.0004644	51.92682
3739	1	32.6615447	-63.8246444	51.92682
3740	2	33.9177547	-64.5499144	51.92682
3741	2	30.1491147	-62.3740844	51.92682
3742	1	31.4053247	-61.6488144	51.92682
3743	2	32.6615447	-62.3740844	51.92682
3744	1	33.9177547	-61.6488144	51.92682
3745	1	30.1491147	-59.47293885	51.92682
3746	2	31.4053247	-60.19821285	51.92682
3749	2	30.1491147	-58.02238885	51.92682
3747	1	32.6615447	-59.47293885	51.92682
3748	2	33.9177547	-60.19821285	51.92682
3750	2	32.6615447	-58.02238885	51.92682
3751	1	31.4053247	-57.29710885	51.92682
3753	1	30.1491147	-55.12128885	51.92682
3754	2	31.4053247	-55.84655885	51.92682
3752	1	33.9177547	-57.29710885	51.92682
3755	1	32.6615447	-55.12128885	51.92682
3756	2	33.9177547	-55.84655885	51.92682
3757	2	30.1491147	-53.67072885	51.92682
3758	1	31.4053247	-52.94545885	51.92682
3759	2	32.6615447	-53.67072885	51.92682
3760	1	33.9177547	-52.94545885	51.92682
3761	1	30.1491147	-50.7695833	51.92682
3762	2	31.4053247	-51.4948573	51.92682
3765	2	30.1491147	-49.3190333	51.92682
3763	1	32.6615447	-50.7695833	51.92682
3764	2	33.9177547	-51.4948573	51.92682
3766	2	32.6615447	-49.3190333	51.92682
3767	1	31.4053247	-48.5937533	51.92682
3769	1	30.1491147	-46.4179333	51.92682
3770	2	31.4053247	-47.1432033	51.92682
3768	1	33.9177547	-48.5937533	51.92682
3771	1	32.6615447	-46.4179333	51.92682
3772	2	33.9177547	-47.1432033	51.92682
3773	2	30.1491147	-44.9673733	51.92682
3774	1	31.4053247	-44.2421033	51.92682
3775	2	32.6615447	-44.9673733	51.92682
3776	1	33.9177547	-44.2421033	51.92682
3777	1	35.17396715	-76.87964995	51.92682
3778	2	36.43017715	-77.60492395	51.92682
3781	2	35.17396715	-75.42909995	51.92682
3779	1	37.68639715	-76.87964995	51.92682
3780	2	38.94260715	-77.60492395	51.92682
3782	2	37.68639715	-75.42909995	51.92682
3783	1	36.43017715	-74.70381995	51.92682
3785	1	35.17396715	-72.52799995	51.92682
3786	2	36.43017715	-73.25326995	51.92682
3784	1	38.94260715	-74.70381995	51.92682
3787	1	37.68639715	-72.52799995	51.92682
3788	2	38.94260715	-73.25326995	51.92682
3789	2	35.17396715	-71.07743995	51.92682
3790	1	36.43017715	-70.35216995	51.92682
3791	2	37.68639715	-71.07743995	51.92682
3792	1	38.94260715	-70.35216995	51.92682
3793	1	35.17396715	-68.1762944	51.92682
3794	2	36.43017715	-68.9015684	51.92682
3797	2	35.17396715	-66.7257444	51.92682
3795	1	37.68639715	-68.1762944	51.92682
3796	2	38.94260715	-68.9015684	51.92682
3798	2	37.68639715	-66.7257444	51.92682
3799	1	36.43017715	-66.0004644	51.92682
3801	1	35.17396715	-63.8246444	51.92682
3802	2	36.43017715	-64.5499144	51.92682
3800	1	38.94260715	-66.0004644	51.92682
3803	1	37.68639715	-63.8246444	51.92682
3804	2	38.94260715	-64.5499144	51.92682
3805	2	35.17396715	-62.3740844	51.92682
3806	1	36.43017715	-61.6488144	51.92682
3807	2	37.68639715	-62.3740844	51.92682
3808	1	38.94260715	-61.6488144	51.92682
3809	1	35.17396715	-59.47293885	51.92682
3810	2	36.43017715	-60.19821285	51.92682
3813	2	35.17396715	-58.02238885	51.92682
3811	1	37.68639715	-59.47293885	51.92682
3812	2	38.94260715	-60.19821285	51.92682
3814	2	37.68639715	-58.02238885	51.92682
3815	1	36.43017715	-57.29710885	51.92682
3817	1	35.17396715	-55.12128885	51.92682
3818	2	36.43017715	-55.84655885	51.92682
3816	1	38.94260715	-57.29710885	51.92682
3819	1	37.68639715	-55.12128885	51.92682
3820	2	38.94260715	-55.84655885	51.92682
3821	2	35.17396715	-53.67072885	51.92682
3822	1	36.43017715	-52.94545885	51.92682
3823	2	37.68639715	-53.67072885	51.92682
3824	1	38.94260715	-52.94545885	51.92682
3825	1	35.17396715	-50.7695833	51.92682
3826	2	36.43017715	-51.4948573	51.92682
3829	2	35.17396715	-49.3190333	51.92682
3827	1	37.68639715	-50.7695833	51.92682
3828	2	38.94260715	-51.4948573	51.92682
3830	2	37.68639715	-49.3190333	51.92682
3831	1	36.43017715	-48.5937533	51.92682
3833	1	35.17396715	-46.4179333	51.92682
3834	2	36.43017715	-47.1432033	51.92682
3832	1	38.94260715	-48.5937533	51.92682
3835	1	37.68639715	-46.4179333	51.92682
3836	2	38.94260715	-47.1432033	51.92682
3837	2	35.17396715	-44.9673733	51.92682
3838	1	36.43017715	-44.2421033	51.92682
3839	2	37.68639715	-44.9673733	51.92682
3840	1	38.94260715	-44.2421033	51.92682
3841	1	40.1988196	-76.87964995	51.92682
3842	2	41.4550296	-77.60492395	51.92682
3845	2	40.1988196	-75.42909995	51.92682
3843	1	42.7112496	-76.87964995	51.92682
3844	2	43.9674596	-77.60492395	51.92682
3846	2	42.7112496	-75.42909995	51.92682
3847	1	41.4550296	-74.70381995	51.92682
3849	1	40.1988196	-72.52799995	51.92682
3850	2	41.4550296	-73.25326995	51.92682
3848	1	43.9674596	-74.70381995	51.92682
3851	1	42.7112496	-72.52799995	51.92682
3852	2	43.9674596	-73.25326995	51.92682
3853	2	40.1988196	-71.07743995	51.92682
3854	1	41.4550296	-70.35216995	51.92682
3855	2	42.7112496	-71.07743995	51.92682
3856	1	43.9674596	-70.35216995	51.92682
3857	1	40.1988196	-68.1762944	51.92682
3858	2	41.4550296	-68.9015684	51.92682
3861	2	40.1988196	-66.7257444	51.92682
3859	1	42.7112496	-68.1762944	51.92682
3860	2	43.9674596	-68.9015684	51.92682
3862	2	42.7112496	-66.7257444	51.92682
3863	1	41.4550296	-66.0004644	51.92682
3865	1	40.1988196	-63.8246444	51.92682
3866	2	41.4550296	-64.5499144	51.92682
3864	1	43.9674596	-66.0004644	51.92682
3867	1	42.7112496	-63.8246444	51.92682
3868	2	43.9674596	-64.5499144	51.92682
3869	2	40.1988196	-62.3740844	51.92682
3870	1	41.4550296	-61.6488144	51.92682
3871	2	42.7112496	-62.3740844	51.92682
3872	1	43.9674596	-61.6488144	51.92682
3873	1	40.1988196	-59.47293885	51.92682
3874	2	41.4550296	-60.19821285	51.92682
3877	2	40.1988196	-58.02238885	51.92682
3875	1	42.7112496	-59.47293885	51.92682
3876	2	43.9674596	-60.19821285	51.92682
3878	2	42.7112496	-58.02238885	51.92682
3879	1	41.4550296	-57.29710885	51.92682
3881	1	40.1988196	-55.12128885	51.92682
3882	2	41.4550296	-55.84655885	51.92682
3880	1	43.9674596	-57.29710885	51.92682
3883	1	42.7112496	-55.12128885	51.92682
3884	2	43.9674596	-55.84655885	51.92682
3885	2	40.1988196	-53.67072885	51.92682
3886	1	41.4550296	-52.94545885	51.92682
3887	2	42.7112496	-53.67072885	51.92682
3888	1	43.9674596	-52.94545885	51.92682
3889	1	40.1988196	-50.7695833	51.92682
3890	2	41.4550296	-51.4948573	51.92682
3893	2	40.1988196	-49.3190333	51.92682
3891	1	42.7112496	-50.7695833	51.92682
3892	2	43.9674596	-51.4948573	51.92682
3894	2	42.7112496	-49.3190333	51.92682
3895	1	41.4550296	-48.5937533	51.92682
3897	1	40.1988196	-46.4179333	51.92682
3898	2	41.4550296	-47.1432033	51.92682
3896	1	43.9674596	-48.5937533	51.92682
3899	1	42.7112496	-46.4179333	51.92682
3900	2	43.9674596	-47.1432033	51.92682
3901	2	40.1988196	-44.9673733	51.92682
3902	1	41.4550296	-44.2421033	51.92682
3903	2	42.7112496	-44.9673733	51.92682
3904	1	43.9674596	-44.2421033	51.92682
3905	1	45.22367205	-76.87964995	51.92682
3906	2	46.47988205	-77.60492395	51.92682
3909	2	45.22367205	-75.42909995	51.92682
3907	1	47.73610205	-76.87964995	51.92682
3908	2	48.99231205	-77.60492395	51.92682
3910	2	47.73610205	-75.42909995	51.92682
3911	1	46.47988205	-74.70381995	51.92682
3913	1	45.22367205	-72.52799995	51.92682
3914	2	46.47988205	-73.25326995	51.92682
3912	1	48.99231205	-74.70381995	51.92682
3915	1	47.73610205	-72.52799995	51.92682
3916	2	48.99231205	-73.25326995	51.92682
3917	2	45.22367205	-71.07743995	51.92682
3918	1	46.47988205	-70.35216995	51.92682
3919	2	47.73610205	-71.07743995	51.92682
3920	1	48.99231205	-70.35216995	51.92682
3921	1	45.22367205	-68.1762944	51.92682
3922	2	46.47988205	-68.9015684	51.92682
3925	2	45.22367205	-66.7257444	51.92682
3923	1	47.73610205	-68.1762944	51.92682
3924	2	48.99231205	-68.9015684	51.92682
3926	2	47.73610205	-66.7257444	51.92682
3927	1	46.47988205	-66.0004644	51.92682
3929	1	45.22367205	-63.8246444	51.92682
3930	2	46.47988205	-64.5499144	51.92682
3928	1	48.99231205	-66.0004644	51.92682
3931	1	47.73610205	-63.8246444	51.92682
3932	2	48.99231205	-64.5499144	51.92682
3933	2	45.22367205	-62.3740844	51.92682
3934	1	46.47988205	-61.6488144	51.92682
3935	2	47.73610205	-62.3740844	51.92682
3936	1	48.99231205	-61.6488144	51.92682
3937	1	45.22367205	-59.47293885	51.92682
3938	2	46.47988205	-60.19821285	51.92682
3941	2	45.22367205	-58.02238885	51.92682
3939	1	47.73610205	-59.47293885	51.92682
3940	2	48.99231205	-60.19821285	51.92682
3942	2	47.73610205	-58.02238885	51.92682
3943	1	46.47988205	-57.29710885	51.92682
3945	1	45.22367205	-55.12128885	51.92682
3946	2	46.47988205	-55.84655885	51.92682
3944	1	48.99231205	-57.29710885	51.92682
3947	1	47.73610205	-55.12128885	51.92682
3948	2	48.99231205	-55.84655885	51.92682
3949	2	45.22367205	-53.67072885	51.92682
3950	1	46.47988205	-52.94545885	51.92682
3951	2	47.73610205	-53.67072885	51.92682
3952	1	48.99231205	-52.94545885	51.92682
3953	1	45.22367205	-50.7695833	51.92682
3954	2	46.47988205	-51.4948573	51.92682
3957	2	45.22367205	-49.3190333	51.92682
3955	1	47.73610205	-50.7695833	51.92682
3956	2	48.99231205	-51.4948573	51.92682
3958	2	47.73610205	-49.3190333	51.92682
3959	1	46.47988205	-48.5937533	51.92682
3961	1	45.22367205	-46.4179333	51.92682
3962	2	46.47988205	-47.1432033	51.92682
3960	1	48.99231205	-48.5937533	51.92682
3963	1	47.73610205	-46.4179333	51.92682
3964	2	48.99231205	-47.1432033	51.92682
3965	2	45.22367205	-44.9673733	51.92682
3966	1	46.47988205	-44.2421033	51.92682
3967	2	47.73610205	-44.9673733	51.92682
3968	1	48.99231205	-44.2421033	51.92682
3969	1	50.2485245	-76.87964995	51.92682
3970	2	51.5047345	-77.60492395	51.92682
3973	2	50.2485245	-75.42909995	51.92682
3971	1	52.7609545	-76.87964995	51.92682
3972	2	54.0171645	-77.60492395	51.92682
3974	2	52.7609545	-75.42909995	51.92682
3975	1	51.5047345	-74.70381995	51.92682
3977	1	50.2485245	-72.52799995	51.92682
3978	2	51.5047345	-73.25326995	51.92682
3976	1	54.0171645	-74.70381995	51.92682
3979	1	52.7609545	-72.52799995	51.92682
3980	2	54.0171645	-73.25326995	51.92682
3981	2	50.2485245	-71.07743995	51.92682
3982	1	51.5047345	-70.35216995	51.92682
3983	2	52.7609545	-71.07743995	51.92682
3984	1	54.0171645	-70.35216995	51.92682
3985	1	50.2485245	-68.1762944	51.92682
3986	2	51.5047345	-68.9015684	51.92682
3989	2	50.2485245	-66.7257444	51.92682
3987	1	52.7609545	-68.1762944	51.92682
3988	2	54.0171645	-68.9015684	51.92682
3990	2	52.7609545	-66.7257444	51.92682
3991	1	51.5047345	-66.0004644	51.92682
3993	1	50.2485245	-63.8246444	51.92682
3994	2	51.5047345	-64.5499144	51.92682
3992	1	54.0171645	-66.0004644	51.92682
3995	1	52.7609545	-63.8246444	51.92682
3996	2	54.0171645	-64.5499144	51.92682
3997	2	50.2485245	-62.3740844	51.92682
3998	1	51.5047345	-61.6488144	51.92682
3999	2	52.7609545	-62.3740844	51.92682
4000	1	54.0171645	-61.6488144	51.92682
4001	1	50.2485245	-59.47293885	51.92682
4002	2	51.5047345	-60.19821285	51.92682
4005	2	50.2485245	-58.02238885	51.92682
4003	1	52.7609545	-59.47293885	51.92682
4004	2	54.0171645	-60.19821285	51.92682
4006	2	52.7609545	-58.02238885	51.92682
4007	1	51.5047345	-57.29710885	51.92682
4009	1	50.2485245	-55.12128885	51.92682
4010	2	51.5047345	-55.84655885	51.92682
4008	1	54.0171645	-57.29710885	51.92682
4011	1	52.7609545	-55.12128885	51.92682
4012	2	54.0171645	-55.84655885	51.92682
4013	2	50.2485245	-53.67072885	51.92682
4014	1	51.5047345	-52.94545885	51.92682
4015	2	52.7609545	-53.67072885	51.92682
4016	1	54.0171645	-52.94545885	51.92682
4017	1	50.2485245	-50.7695833	51.92682
4018	2	51.5047345	-51.4948573	51.92682
4021	2	50.2485245	-49.3190333	51.92682
4019	1	52.7609545	-50.7695833	51.92682
4020	2	54.0171645	-51.4948573	51.92682
4022	2	52.7609545	-49.3190333	51.92682
4023	1	51.5047345	-48.5937533	51.92682
4025	1	50.2485245	-46.4179333	51.92682
4026	2	51.5047345	-47.1432033	51.92682
4024	1	54.0171645	-48.5937533	51.92682
4027	1	52.7609545	-46.4179333	51.92682
4028	2	54.0171645	-47.1432033	51.92682
4029	2	50.2485245	-44.9673733	51.92682
4030	1	51.5047345	-44.2421033	51.92682
4031	2	52.7609545	-44.9673733	51.92682
4032	1	54.0171645	-44.2421033	51.92682
4033	1	-50.2485245	-42.06622775	51.92682
4034	2	-48.9923145	-42.79150175	51.92682
4037	2	-50.2485245	-40.61567775	51.92682
4035	1	-47.7360945	-42.06622775	51.92682
4036	2	-46.4798845	-42.79150175	51.92682
4038	2	-47.7360945	-40.61567775	51.92682
4039	1	-48.9923145	-39.89039775	51.92682
4041	1	-50.2485245	-37.71457775	51.92682
4042	2	-48.9923145	-38.43984775	51.92682
4040	1	-46.4798845	-39.89039775	51.92682
4043	1	-47.7360945	-37.71457775	51.92682
4044	2	-46.4798845	-38.43984775	51.92682
4045	2	-50.2485245	-36.26401775	51.92682
4046	1	-48.9923145	-35.53874775	51.92682
4047	2	-47.7360945	-36.26401775	51.92682
4048	1	-46.4798845	-35.53874775	51.92682
4049	1	-50.2485245	-33.3628722	51.92682
4050	2	-48.9923145	-34.0881462	51.92682
4053	2	-50.2485245	-31.9123222	51.92682
4051	1	-47.7360945	-33.3628722	51.92682
4052	2	-46.4798845	-34.0881462	51.92682
4054	2	-47.7360945	-31.9123222	51.92682
4055	1	-48.9923145	-31.1870422	51.92682
4057	1	-50.2485245	-29.0112222	51.92682
4058	2	-48.9923145	-29.7364922	51.92682
4056	1	-46.4798845	-31.1870422	51.92682
4059	1	-47.7360945	-29.0112222	51.92682
4060	2	-46.4798845	-29.7364922	51.92682
4061	2	-50.2485245	-27.5606622	51.92682
4062	1	-48.9923145	-26.8353922	51.92682
4063	2	-47.7360945	-27.5606622	51.92682
4064	1	-46.4798845	-26.8353922	51.92682
4065	1	-50.2485245	-24.65951665	51.92682
4066	2	-48.9923145	-25.38479065	51.92682
4069	2	-50.2485245	-23.20896665	51.92682
4067	1	-47.7360945	-24.65951665	51.92682
4068	2	-46.4798845	-25.38479065	51.92682
4070	2	-47.7360945	-23.20896665	51.92682
4071	1	-48.9923145	-22.48368665	51.92682
4073	1	-50.2485245	-20.30786665	51.92682
4074	2	-48.9923145	-21.03313665	51.92682
4072	1	-46.4798845	-22.48368665	51.92682
4075	1	-47.7360945	-20.30786665	51.92682
4076	2	-46.4798845	-21.03313665	51.92682
4077	2	-50.2485245	-18.85730665	51.92682
4078	1	-48.9923145	-18.13203665	51.92682
4079	2	-47.7360945	-18.85730665	51.92682
4080	1	-46.4798845	-18.13203665	51.92682
4081	1	-50.2485245	-15.9561611	51.92682
4082	2	-48.9923145	-16.6814351	51.92682
4085	2	-50.2485245	-14.5056111	51.92682
4083	1	-47.7360945	-15.9561611	51.92682
4084	2	-46.4798845	-16.6814351	51.92682
4086	2	-47.7360945	-14.5056111	51.92682
4087	1	-48.9923145	-13.7803311	51.92682
4089	1	-50.2485245	-11.6045111	51.92682
4090	2	-48.9923145	-12.3297811	51.92682
4088	1	-46.4798845	-13.7803311	51.92682
4091	1	-47.7360945	-11.6045111	51.92682
4092	2	-46.4798845	-12.3297811	51.92682
4093	2	-50.2485245	-10.1539511	51.92682
4094	1	-48.9923145	-9.4286811	51.92682
4095	2	-47.7360945	-10.1539511	51.92682
4096	1	-46.4798845	-9.4286811	51.92682
4097	1	-45.22367205	-42.06622775	51.92682
4098	2	-43.96746205	-42.79150175	51.92682
4101	2	-45.22367205	-40.61567775	51.92682
4099	1	-42.71124205	-42.06622775	51.92682
4100	2	-41.45503205	-42.79150175	51.92682
4102	2	-42.71124205	-40.61567775	51.92682
4103	1	-43.96746205	-39.89039775	51.92682
4105	1	-45.22367205	-37.71457775	51.92682
4106	2	-43.96746205	-38.43984775	51.92682
4104	1	-41.45503205	-39.89039775	51.92682
4107	1	-42.71124205	-37.71457775	51.92682
4108	2	-41.45503205	-38.43984775	51.92682
4109	2	-45.22367205	-36.26401775	51.92682
4110	1	-43.96746205	-35.53874775	51.92682
4111	2	-42.71124205	-36.26401775	51.92682
4112	1	-41.45503205	-35.53874775	51.92682
4113	1	-45.22367205	-33.3628722	51.92682
4114	2	-43.96746205	-34.0881462	51.92682
4117	2	-45.22367205	-31.9123222	51.92682
4115	1	-42.71124205	-33.3628722	51.92682
4116	2	-41.45503205	-34.0881462	51.92682
4118	2	-42.71124205	-31.9123222	51.92682
4119	1	-43.96746205	-31.1870422	51.92682
4121	1	-45.22367205	-29.0112222	51.92682
4122	2	-43.96746205	-29.7364922	51.92682
4120	1	-41.45503205	-31.1870422	51.92682
4123	1	-42.71124205	-29.0112222	51.92682
4124	2	-41.45503205	-29.7364922	51.92682
4125	2	-45.22367205	-27.5606622	51.92682
4126	1	-43.96746205	-26.8353922	51.92682
4127	2	-42.71124205	-27.5606622	51.92682
4128	1	-41.45503205	-26.8353922	51.92682
4129	1	-45.22367205	-24.65951665	51.92682
4130	2	-43.96746205	-25.38479065	51.92682
4133	2	-45.22367205	-23.20896665	51.92682
4131	1	-42.71124205	-24.65951665	51.92682
4132	2	-41.45503205	-25.38479065	51.92682
4134	2	-42.71124205	-23.20896665	51.92682
4135	1	-43.96746205	-22.48368665	51.92682
4137	1	-45.22367205	-20.30786665	51.92682
4138	2	-43.96746205	-21.03313665	51.92682
4136	1	-41.45503205	-22.48368665	51.92682
4139	1	-42.71124205	-20.30786665	51.92682
4140	2	-41.45503205	-21.03313665	51.92682
4141	2	-45.22367205	-18.85730665	51.92682
4142	1	-43.96746205	-18.13203665	51.92682
4143	2	-42.71124205	-18.85730665	51.92682
4144	1	-41.45503205	-18.13203665	51.92682
4145	1	-45.22367205	-15.9561611	51.92682
4146	2	-43.96746205	-16.6814351	51.92682
4149	2	-45.22367205	-14.5056111	51.92682
4147	1	-42.71124205	-15.9561611	51.92682
4148	2	-41.45503205	-16.6814351	51.92682
4150	2	-42.71124205	-14.5056111	51.92682
4151	1	-43.96746205	-13.7803311	51.92682
4153	1	-45.22367205	-11.6045111	51.92682
4154	2	-43.96746205	-12.3297811	51.92682
4152	1	-41.45503205	-13.7803311	51.92682
4155	1	-42.71124205	-11.6045111	51.92682
4156	2	-41.45503205	-12.3297811	51.92682
4157	2	-45.22367205	-10.1539511	51.92682
4158	1	-43.96746205	-9.4286811	51.92682
4159	2	-42.71124205	-10.1539511	51.92682
4160	1	-41.45503205	-9.4286811	51.92682
4161	1	-40.1988196	-42.06622775	51.92682
4162	2	-38.9426096	-42.79150175	51.92682
4165	2	-40.1988196	-40.61567775	51.92682
4163	1	-37.6863896	-42.06622775	51.92682
4164	2	-36.4301796	-42.79150175	51.92682
4166	2	-37.6863896	-40.61567775	51.92682
4167	1	-38.9426096	-39.89039775	51.92682
4169	1	-40.1988196	-37.71457775	51.92682
4170	2	-38.9426096	-38.43984775	51.92682
4168	1	-36.4301796	-39.89039775	51.92682
4171	1	-37.6863896	-37.71457775	51.92682
4172	2	-36.4301796	-38.43984775	51.92682
4173	2	-40.1988196	-36.26401775	51.92682
4174	1	-38.9426096	-35.53874775	51.92682
4175	2	-37.6863896	-36.26401775	51.92682
4176	1	-36.4301796	-35.53874775	51.92682
4177	1	-40.1988196	-33.3628722	51.92682
4178	2	-38.9426096	-34.0881462	51.92682
4181	2	-40.1988196	-31.9123222	51.92682
4179	1	-37.6863896	-33.3628722	51.92682
4180	2	-36.4301796	-34.0881462	51.92682
4182	2	-37.6863896	-31.9123222	51.92682
4183	1	-38.9426096	-31.1870422	51.92682
4185	1	-40.1988196	-29.0112222	51.92682
4186	2	-38.9426096	-29.7364922	51.92682
4184	1	-36.4301796	-31.1870422	51.92682
4187	1	-37.6863896	-29.0112222	51.92682
4188	2	-36.4301796	-29.7364922	51.92682
4189	2	-40.1988196	-27.5606622	51.92682
4190	1	-38.9426096	-26.8353922	51.92682
4191	2	-37.6863896	-27.5606622	51.92682
4192	1	-36.4301796	-26.8353922	51.92682
4193	1	-40.1988196	-24.65951665	51.92682
4194	2	-38.9426096	-25.38479065	51.92682
4197	2	-40.1988196	-23.20896665	51.92682
4195	1	-37.6863896	-24.65951665	51.92682
4196	2	-36.4301796	-25.38479065	51.92682
4198	2	-37.6863896	-23.20896665	51.92682
4199	1	-38.9426096	-22.48368665	51.92682
4201	1	-40.1988196	-20.30786665	51.92682
4202	2	-38.9426096	-21.03313665	51.92682
4200	1	-36.4301796	-22.48368665	51.92682
4203	1	-37.6863896	-20.30786665	51.92682
4204	2	-36.4301796	-21.03313665	51.92682
4205	2	-40.1988196	-18.85730665	51.92682
4206	1	-38.9426096	-18.13203665	51.92682
4207	2	-37.6863896	-18.85730665	51.92682
4208	1	-36.4301796	-18.13203665	51.92682
4209	1	-40.1988196	-15.9561611	51.92682
4210	2	-38.9426096	-16.6814351	51.92682
4213	2	-40.1988196	-14.5056111	51.92682
4211	1	-37.6863896	-15.9561611	51.92682
4212	2	-36.4301796	-16.6814351	51.92682
4214	2	-37.6863896	-14.5056111	51.92682
4215	1	-38.9426096	-13.7803311	51.92682
4217	1	-40.1988196	-11.6045111	51.92682
4218	2	-38.9426096	-12.3297811	51.92682
4216	1	-36.4301796	-13.7803311	51.92682
4219	1	-37.6863896	-11.6045111	51.92682
4220	2	-36.4301796	-12.3297811	51.92682
4221	2	-40.1988196	-10.1539511	51.92682
4222	1	-38.9426096	-9.4286811	51.92682
4223	2	-37.6863896	-10.1539511	51.92682
4224	1	-36.4301796	-9.4286811	51.92682
4225	1	-35.17396715	-42.06622775	51.92682
4226	2	-33.91775715	-42.79150175	51.92682
4229	2	-35.17396715	-40.61567775	51.92682
4227	1	-32.66153715	-42.06622775	51.92682
4228	2	-31.40532715	-42.79150175	51.92682
4230	2	-32.66153715	-40.61567775	51.92682
4231	1	-33.91775715	-39.89039775	51.92682
4233	1	-35.17396715	-37.71457775	51.92682
4234	2	-33.91775715	-38.43984775	51.92682
4232	1	-31.40532715	-39.89039775	51.92682
4235	1	-32.66153715	-37.71457775	51.92682
4236	2	-31.40532715	-38.43984775	51.92682
4237	2	-35.17396715	-36.26401775	51.92682
4238	1	-33.91775715	-35.53874775	51.92682
4239	2	-32.66153715	-36.26401775	51.92682
4240	1	-31.40532715	-35.53874775	51.92682
4241	1	-35.17396715	-33.3628722	51.92682
4242	2	-33.91775715	-34.0881462	51.92682
4245	2	-35.17396715	-31.9123222	51.92682
4243	1	-32.66153715	-33.3628722	51.92682
4244	2	-31.40532715	-34.0881462	51.92682
4246	2	-32.66153715	-31.9123222	51.92682
4247	1	-33.91775715	-31.1870422	51.92682
4249	1	-35.17396715	-29.0112222	51.92682
4250	2	-33.91775715	-29.7364922	51.92682
4248	1	-31.40532715	-31.1870422	51.92682
4251	1	-32.66153715	-29.0112222	51.92682
4252	2	-31.40532715	-29.7364922	51.92682
4253	2	-35.17396715	-27.5606622	51.92682
4254	1	-33.91775715	-26.8353922	51.92682
4255	2	-32.66153715	-27.5606622	51.92682
4256	1	-31.40532715	-26.8353922	51.92682
4257	1	-35.17396715	-24.65951665	51.92682
4258	2	-33.91775715	-25.38479065	51.92682
4261	2	-35.17396715	-23.20896665	51.92682
4259	1	-32.66153715	-24.65951665	51.92682
4260	2	-31.40532715	-25.38479065	51.92682
4262	2	-32.66153715	-23.20896665	51.92682
4263	1	-33.91775715	-22.48368665	51.92682
4265	1	-35.17396715	-20.30786665	51.92682
4266	2	-33.91775715	-21.03313665	51.92682
4264	1	-31.40532715	-22.48368665	51.92682
4267	1	-32.66153715	-20.30786665	51.92682
4268	2	-31.40532715	-21.03313665	51.92682
4269	2	-35.17396715	-18.85730665	51.92682
4270	1	-33.91775715	-18.13203665	51.92682
4271	2	-32.66153715	-18.85730665	51.92682
4272	1	-31.40532715	-18.13203665	51.92682
4273	1	-35.17396715	-15.9561611	51.92682
4274	2	-33.91775715	-16.6814351	51.92682
4277	2	-35.17396715	-14.5056111	51.92682
4275	1	-32.66153715	-15.9561611	51.92682
4276	2	-31.40532715	-16.6814351	51.92682
4278	2	-32.66153715	-14.5056111	51.92682
4279	1	-33.91775715	-13.7803311	51.92682
4281	1	-35.17396715	-11.6045111	51.92682
4282	2	-33.91775715	-12.3297811	51.92682
4280	1	-31.40532715	-13.7803311	51.92682
4283	1	-32.66153715	-11.6045111	51.92682
4284	2	-31.40532715	-12.3297811	51.92682
4285	2	-35.17396715	-10.1539511	51.92682
4286	1	-33.91775715	-9.4286811	51.92682
4287	2	-32.66153715	-10.1539511	51.92682
4288	1	-31.40532715	-9.4286811	51.92682
4289	1	-30.1491147	-42.06622775	51.92682
4290	2	-28.8929047	-42.79150175	51.92682
4293	2	-30.1491147	-40.61567775	51.92682
4291	1	-27.6366847	-42.06622775	51.92682
4292	2	-26.3804747	-42.79150175	51.92682
4294	2	-27.6366847	-40.61567775	51.92682
4295	1	-28.8929047	-39.89039775	51.92682
4297	1	-30.1491147	-37.71457775	51.92682
4298	2	-28.8929047	-38.43984775	51.92682
4296	1	-26.3804747	-39.89039775	51.92682
4299	1	-27.6366847	-37.71457775	51.92682
4300	2	-26.3804747	-38.43984775	51.92682
4301	2	-30.1491147	-36.26401775	51.92682
4302	1	-28.8929047	-35.53874775	51.92682
4303	2	-27.6366847	-36.26401775	51.92682
4304	1	-26.3804747	-35.53874775	51.92682
4305	1	-30.1491147	-33.3628722	51.92682
4306	2	-28.8929047	-34.0881462	51.92682
4309	2	-30.1491147	-31.9123222	51.92682
4307	1	-27.6366847	-33.3628722	51.92682
4308	2	-26.3804747	-34.0881462	51.92682
4310	2	-27.6366847	-31.9123222	51.92682
4311	1	-28.8929047	-31.1870422	51.92682
4313	1	-30.1491147	-29.0112222	51.92682
4314	2	-28.8929047	-29.7364922	51.92682
4312	1	-26.3804747	-31.1870422	51.92682
4315	1	-27.6366847	-29.0112222	51.92682
4316	2	-26.3804747	-29.7364922	51.92682
4317	2	-30.1491147	-27.5606622	51.92682
4318	1	-28.8929047	-26.8353922	51.92682
4319	2	-27.6366847	-27.5606622	51.92682
4320	1	-26.3804747	-26.8353922	51.92682
4321	1	-30.1491147	-24.65951665	51.92682
4322	2	-28.8929047	-25.38479065	51.92682
4325	2	-30.1491147	-23.20896665	51.92682
4323	1	-27.6366847	-24.65951665	51.92682
4324	2	-26.3804747	-25.38479065	51.92682
4326	2	-27.6366847	-23.20896665	51.92682
4327	1	-28.8929047	-22.48368665	51.92682
4329	1	-30.1491147	-20.30786665	51.92682
4330	2	-28.8929047	-21.03313665	51.92682
4328	1	-26.3804747	-22.48368665	51.92682
4331	1	-27.6366847	-20.30786665	51.92682
4332	2	-26.3804747	-21.03313665	51.92682
4333	2	-30.1491147	-18.85730665	51.92682
4334	1	-28.8929047	-18.13203665	51.92682
4335	2	-27.6366847	-18.85730665	51.92682
4336	1	-26.3804747	-18.13203665	51.92682
4337	1	-30.1491147	-15.9561611	51.92682
4338	2	-28.8929047	-16.6814351	51.92682
4341	2	-30.1491147	-14.5056111	51.92682
4339	1	-27.6366847	-15.9561611	51.92682
4340	2	-26.3804747	-16.6814351	51.92682
4342	2	-27.6366847	-14.5056111	51.92682
4343	1	-28.8929047	-13.7803311	51.92682
4345	1	-30.1491147	-11.6045111	51.92682
4346	2	-28.8929047	-12.3297811	51.92682
4344	1	-26.3804747	-13.7803311	51.92682
4347	1	-27.6366847	-11.6045111	51.92682
4348	2	-26.3804747	-12.3297811	51.92682
4349	2	-30.1491147	-10.1539511	51.92682
4350	1	-28.8929047	-9.4286811	51.92682
4351	2	-27.6366847	-10.1539511	51.92682
4352	1	-26.3804747	-9.4286811	51.92682
4353	1	-25.12426225	-42.06622775	51.92682
4354	2	-23.86805225	-42.79150175	51.92682
4357	2	-25.12426225	-40.61567775	51.92682
4355	1	-22.61183225	-42.06622775	51.92682
4356	2	-21.35562225	-42.79150175	51.92682
4358	2	-22.61183225	-40.61567775	51.92682
4359	1	-23.86805225	-39.89039775	51.92682
4361	1	-25.12426225	-37.71457775	51.92682
4362	2	-23.86805225	-38.43984775	51.92682
4360	1	-21.35562225	-39.89039775	51.92682
4363	1	-22.61183225	-37.71457775	51.92682
4364	2	-21.35562225	-38.43984775	51.92682
4365	2	-25.12426225	-36.26401775	51.92682
4366	1	-23.86805225	-35.53874775	51.92682
4367	2	-22.61183225	-36.26401775	51.92682
4368	1	-21.35562225	-35.53874775	51.92682
4369	1	-25.12426225	-33.3628722	51.92682
4370	2	-23.86805225	-34.0881462	51.92682
4373	2	-25.12426225	-31.9123222	51.92682
4371	1	-22.61183225	-33.3628722	51.92682
4372	2	-21.35562225	-34.0881462	51.92682
4374	2	-22.61183225	-31.9123222	51.92682
4375	1	-23.86805225	-31.1870422	51.92682
4377	1	-25.12426225	-29.0112222	51.92682
4378	2	-23.86805225	-29.7364922	51.92682
4376	1	-21.35562225	-31.1870422	51.92682
4379	1	-22.61183225	-29.0112222	51.92682
4380	2	-21.35562225	-29.7364922	51.92682
4381	2	-25.12426225	-27.5606622	51.92682
4382	1	-23.86805225	-26.8353922	51.92682
4383	2	-22.61183225	-27.5606622	51.92682
4384	1	-21.35562225	-26.8353922	51.92682
4385	1	-25.12426225	-24.65951665	51.92682
4386	2	-23.86805225	-25.38479065	51.92682
4389	2	-25.12426225	-23.20896665	51.92682
4387	1	-22.61183225	-24.65951665	51.92682
4388	2	-21.35562225	-25.38479065	51.92682
4390	2	-22.61183225	-23.20896665	51.92682
4391	1	-23.86805225	-22.48368665	51.92682
4393	1	-25.12426225	-20.30786665	51.92682
4394	2	-23.86805225	-21.03313665	51.92682
4392	1	-21.35562225	-22.48368665	51.92682
4395	1	-22.61183225	-20.30786665	51.92682
4396	2	-21.35562225	-21.03313665	51.92682
4397	2	-25.12426225	-18.85730665	51.92682
4398	1	-23.86805225	-18.13203665	51.92682
4399	2	-22.61183225	-18.85730665	51.92682
4400	1	-21.35562225	-18.13203665	51.92682
4401	1	-25.12426225	-15.9561611	51.92682
4402	2	-23.86805225	-16.6814351	51.92682
4405	2	-25.12426225	-14.5056111	51.92682
4403	1	-22.61183225	-15.9561611	51.92682
4404	2	-21.35562225	-16.6814351	51.92682
4406	2	-22.61183225	-14.5056111	51.92682
4407	1	-23.86805225	-13.7803311	51.92682
4409	1	-25.12426225	-11.6045111	51.92682
4410	2	-23.86805225	-12.3297811	51.92682
4408	1	-21.35562225	-13.7803311	51.92682
4411	1	-22.61183225	-11.6045111	51.92682
4412	2	-21.35562225	-12.3297811	51.92682
4413	2	-25.12426225	-10.1539511	51.92682
4414	1	-23.86805225	-9.4286811	51.92682
4415	2	-22.61183225	-10.1539511	51.92682
4416	1	-21.35562225	-9.4286811	51.92682
4417	1	-20.0994098	-42.06622775	51.92682
4418	2	-18.8431998	-42.79150175	51.92682
4421	2	-20.0994098	-40.61567775	51.92682
4419	1	-17.5869798	-42.06622775	51.92682
4420	2	-16.3307698	-42.79150175	51.92682
4422	2	-17.5869798	-40.61567775	51.92682
4423	1	-18.8431998	-39.89039775	51.92682
4425	1	-20.0994098	-37.71457775	51.92682
4426	2	-18.8431998	-38.43984775	51.92682
4424	1	-16.3307698	-39.89039775	51.92682
4427	1	-17.5869798	-37.71457775	51.92682
4428	2	-16.3307698	-38.43984775	51.92682
4429	2	-20.0994098	-36.26401775	51.92682
4430	1	-18.8431998	-35.53874775	51.92682
4431	2	-17.5869798	-36.26401775	51.92682
4432	1	-16.3307698	-35.53874775	51.92682
4433	1	-20.0994098	-33.3628722	51.92682
4434	2	-18.8431998	-34.0881462	51.92682
4437	2	-20.0994098	-31.9123222	51.92682
4435	1	-17.5869798	-33.3628722	51.92682
4436	2	-16.3307698	-34.0881462	51.92682
4438	2	-17.5869798	-31.9123222	51.92682
4439	1	-18.8431998	-31.1870422	51.92682
4441	1	-20.0994098	-29.0112222	51.92682
4442	2	-18.8431998	-29.7364922	51.92682
4440	1	-16.3307698	-31.1870422	51.92682
4443	1	-17.5869798	-29.0112222	51.92682
4444	2	-16.3307698	-29.7364922	51.92682
4445	2	-20.0994098	-27.5606622	51.92682
4446	1	-18.8431998	-26.8353922	51.92682
4447	2	-17.5869798	-27.5606622	51.92682
4448	1	-16.3307698	-26.8353922	51.92682
4449	1	-20.0994098	-24.65951665	51.92682
4450	2	-18.8431998	-25.38479065	51.92682
4453	2	-20.0994098	-23.20896665	51.92682
4451	1	-17.5869798	-24.65951665	51.92682
4452	2	-16.3307698	-25.38479065	51.92682
4454	2	-17.5869798	-23.20896665	51.92682
4455	1	-18.8431998	-22.48368665	51.92682
4457	1	-20.0994098	-20.30786665	51.92682
4458	2	-18.8431998	-21.03313665	51.92682
4456	1	-16.3307698	-22.48368665	51.92682
4459	1	-17.5869798	-20.30786665	51.92682
4460	2	-16.3307698	-21.03313665	51.92682
4461	2	-20.0994098	-18.85730665	51.92682
4462	1	-18.8431998	-18.13203665	51.92682
4463	2	-17.5869798	-18.85730665	51.92682
4464	1	-16.3307698	-18.13203665	51.92682
4465	1	-20.0994098	-15.9561611	51.92682
4466	2	-18.8431998	-16.6814351	51.92682
4469	2	-20.0994098	-14.5056111	51.92682
4467	1	-17.5869798	-15.9561611	51.92682
4468	2	-16.3307698	-16.6814351	51.92682
4470	2	-17.5869798	-14.5056111	51.92682
4471	1	-18.8431998	-13.7803311	51.92682
4473	1	-20.0994098	-11.6045111	51.92682
4474	2	-18.8431998	-12.3297811	51.92682
4472	1	-16.3307698	-13.7803311	51.92682
4475	1	-17.5869798	-11.6045111	51.92682
4476	2	-16.3307698	-12.3297811	51.92682
4477	2	-20.0994098	-10.1539511	51.92682
4478	1	-18.8431998	-9.4286811	51.92682
4479	2	-17.5869798	-10.1539511	51.92682
4480	1	-16.3307698	-9.4286811	51.92682
4481	1	-50.2485245	-7.25280555	51.92682
4482	2	-48.9923145	-7.97807955	51.92682
4485	2	-50.2485245	-5.80225555	51.92682
4483	1	-47.7360945	-7.25280555	51.92682
4484	2	-46.4798845	-7.97807955	51.92682
4486	2	-47.7360945	-5.80225555	51.92682
4487	1	-48.9923145	-5.07697555	51.92682
4489	1	-50.2485245	-2.90115555	51.92682
4490	2	-48.9923145	-3.62642555	51.92682
4488	1	-46.4798845	-5.07697555	51.92682
4491	1	-47.7360945	-2.90115555	51.92682
4492	2	-46.4798845	-3.62642555	51.92682
4493	2	-50.2485245	-1.45059555	51.92682
4494	1	-48.9923145	-0.72532555	51.92682
4495	2	-47.7360945	-1.45059555	51.92682
4496	1	-46.4798845	-0.72532555	51.92682
4497	1	-50.2485245	1.45055	51.92682
4498	2	-48.9923145	0.725276	51.92682
4501	2	-50.2485245	2.9011	51.92682
4499	1	-47.7360945	1.45055	51.92682
4500	2	-46.4798845	0.725276	51.92682
4502	2	-47.7360945	2.9011	51.92682
4503	1	-48.9923145	3.62638	51.92682
4505	1	-50.2485245	5.8022	51.92682
4506	2	-48.9923145	5.07693	51.92682
4504	1	-46.4798845	3.62638	51.92682
4507	1	-47.7360945	5.8022	51.92682
4508	2	-46.4798845	5.07693	51.92682
4509	2	-50.2485245	7.25276	51.92682
4510	1	-48.9923145	7.97803	51.92682
4511	2	-47.7360945	7.25276	51.92682
4512	1	-46.4798845	7.97803	51.92682
4513	1	-50.2485245	10.15390555	51.92682
4514	2	-48.9923145	9.42863155	51.92682
4517	2	-50.2485245	11.60445555	51.92682
4515	1	-47.7360945	10.15390555	51.92682
4516	2	-46.4798845	9.42863155	51.92682
4518	2	-47.7360945	11.60445555	51.92682
4519	1	-48.9923145	12.32973555	51.92682
4521	1	-50.2485245	14.50555555	51.92682
4522	2	-48.9923145	13.78028555	51.92682
4520	1	-46.4798845	12.32973555	51.92682
4523	1	-47.7360945	14.50555555	51.92682
4524	2	-46.4798845	13.78028555	51.92682
4525	2	-50.2485245	15.95611555	51.92682
4526	1	-48.9923145	16.68138555	51.92682
4527	2	-47.7360945	15.95611555	51.92682
4528	1	-46.4798845	16.68138555	51.92682
4529	1	-50.2485245	18.8572611	51.92682
4530	2	-48.9923145	18.1319871	51.92682
4533	2	-50.2485245	20.3078111	51.92682
4531	1	-47.7360945	18.8572611	51.92682
4532	2	-46.4798845	18.1319871	51.92682
4534	2	-47.7360945	20.3078111	51.92682
4535	1	-48.9923145	21.0330911	51.92682
4537	1	-50.2485245	23.2089111	51.92682
4538	2	-48.9923145	22.4836411	51.92682
4536	1	-46.4798845	21.0330911	51.92682
4539	1	-47.7360945	23.2089111	51.92682
4540	2	-46.4798845	22.4836411	51.92682
4541	2	-50.2485245	24.6594711	51.92682
4542	1	-48.9923145	25.3847411	51.92682
4543	2	-47.7360945	24.6594711	51.92682
4544	1	-46.4798845	25.3847411	51.92682
4545	1	-45.22367205	-7.25280555	51.92682
4546	2	-43.96746205	-7.97807955	51.92682
4549	2	-45.22367205	-5.80225555	51.92682
4547	1	-42.71124205	-7.25280555	51.92682
4548	2	-41.45503205	-7.97807955	51.92682
4550	2	-42.71124205	-5.80225555	51.92682
4551	1	-43.96746205	-5.07697555	51.92682
4553	1	-45.22367205	-2.90115555	51.92682
4554	2	-43.96746205	-3.62642555	51.92682
4552	1	-41.45503205	-5.07697555	51.92682
4555	1	-42.71124205	-2.90115555	51.92682
4556	2	-41.45503205	-3.62642555	51.92682
4557	2	-45.22367205	-1.45059555	51.92682
4558	1	-43.96746205	-0.72532555	51.92682
4559	2	-42.71124205	-1.45059555	51.92682
4560	1	-41.45503205	-0.72532555	51.92682
4561	1	-45.22367205	1.45055	51.92682
4562	2	-43.96746205	0.725276	51.92682
4565	2	-45.22367205	2.9011	51.92682
4563	1	-42.71124205	1.45055	51.92682
4564	2	-41.45503205	0.725276	51.92682
4566	2	-42.71124205	2.9011	51.92682
4567	1	-43.96746205	3.62638	51.92682
4569	1	-45.22367205	5.8022	51.92682
4570	2	-43.96746205	5.07693	51.92682
4568	1	-41.45503205	3.62638	51.92682
4571	1	-42.71124205	5.8022	51.92682
4572	2	-41.45503205	5.07693	51.92682
4573	2	-45.22367205	7.25276	51.92682
4574	1	-43.96746205	7.97803	51.92682
4575	2	-42.71124205	7.25276	51.92682
4576	1	-41.45503205	7.97803	51.92682
4577	1	-45.22367205	10.15390555	51.92682
4578	2	-43.96746205	9.42863155	51.92682
4581	2	-45.22367205	11.60445555	51.92682
4579	1	-42.71124205	10.15390555	51.92682
4580	2	-41.45503205	9.42863155	51.92682
4582	2	-42.71124205	11.60445555	51.92682
4583	1	-43.96746205	12.32973555	51.92682
4585	1	-45.22367205	14.50555555	51.92682
4586	2	-43.96746205	13.78028555	51.92682
4584	1	-41.45503205	12.32973555	51.92682
4587	1	-42.71124205	14.50555555	51.92682
4588	2	-41.45503205	13.78028555	51.92682
4589	2	-45.22367205	15.95611555	51.92682
4590	1	-43.96746205	16.68138555	51.92682
4591	2	-42.71124205	15.95611555	51.92682
4592	1	-41.45503205	16.68138555	51.92682
4593	1	-45.22367205	18.8572611	51.92682
4594	2	-43.96746205	18.1319871	51.92682
4597	2	-45.22367205	20.3078111	51.92682
4595	1	-42.71124205	18.8572611	51.92682
4596	2	-41.45503205	18.1319871	51.92682
4598	2	-42.71124205	20.3078111	51.92682
4599	1	-43.96746205	21.0330911	51.92682
4601	1	-45.22367205	23.2089111	51.92682
4602	2	-43.96746205	22.4836411	51.92682
4600	1	-41.45503205	21.0330911	51.92682
4603	1	-42.71124205	23.2089111	51.92682
4604	2	-41.45503205	22.4836411	51.92682
4605	2	-45.22367205	24.6594711	51.92682
4606	1	-43.96746205	25.3847411	51.92682
4607	2	-42.71124205	24.6594711	51.92682
4608	1	-41.45503205	25.3847411	51.92682
4609	1	-40.1988196	-7.25280555	51.92682
4610	2	-38.9426096	-7.97807955	51.92682
4613	2	-40.1988196	-5.80225555	51.92682
4611	1	-37.6863896	-7.25280555	51.92682
4612	2	-36.4301796	-7.97807955	51.92682
4614	2	-37.6863896	-5.80225555	51.92682
4615	1	-38.9426096	-5.07697555	51.92682
4617	1	-40.1988196	-2.90115555	51.92682
4618	2	-38.9426096	-3.62642555	51.92682
4616	1	-36.4301796	-5.07697555	51.92682
4619	1	-37.6863896	-2.90115555	51.92682
4620	2	-36.4301796	-3.62642555	51.92682
4621	2	-40.1988196	-1.45059555	51.92682
4622	1	-38.9426096	-0.72532555	51.92682
4623	2	-37.6863896	-1.45059555	51.92682
4624	1	-36.4301796	-0.72532555	51.92682
4625	1	-40.1988196	1.45055	51.92682
4626	2	-38.9426096	0.725276	51.92682
4629	2	-40.1988196	2.9011	51.92682
4627	1	-37.6863896	1.45055	51.92682
4628	2	-36.4301796	0.725276	51.92682
4630	2	-37.6863896	2.9011	51.92682
4631	1	-38.9426096	3.62638	51.92682
4633	1	-40.1988196	5.8022	51.92682
4634	2	-38.9426096	5.07693	51.92682
4632	1	-36.4301796	3.62638	51.92682
4635	1	-37.6863896	5.8022	51.92682
4636	2	-36.4301796	5.07693	51.92682
4637	2	-40.1988196	7.25276	51.92682
4638	1	-38.9426096	7.97803	51.92682
4639	2	-37.6863896	7.25276	51.92682
4640	1	-36.4301796	7.97803	51.92682
4641	1	-40.1988196	10.15390555	51.92682
4642	2	-38.9426096	9.42863155	51.92682
4645	2	-40.1988196	11.60445555	51.92682
4643	1	-37.6863896	10.15390555	51.92682
4644	2	-36.4301796	9.42863155	51.92682
4646	2	-37.6863896	11.60445555	51.92682
4647	1	-38.9426096	12.32973555	51.92682
4649	1	-40.1988196	14.50555555	51.92682
4650	2	-38.9426096	13.78028555	51.92682
4648	1	-36.4301796	12.32973555	51.92682
4651	1	-37.6863896	14.50555555	51.92682
4652	2	-36.4301796	13.78028555	51.92682
4653	2	-40.1988196	15.95611555	51.92682
4654	1	-38.9426096	16.68138555	51.92682
4655	2	-37.6863896	15.95611555	51.92682
4656	1	-36.4301796	16.68138555	51.92682
4657	1	-40.1988196	18.8572611	51.92682
4658	2	-38.9426096	18.1319871	51.92682
4661	2	-40.1988196	20.3078111	51.92682
4659	1	-37.6863896	18.8572611	51.92682
4660	2	-36.4301796	18.1319871	51.92682
4662	2	-37.6863896	20.3078111	51.92682
4663	1	-38.9426096	21.0330911	51.92682
4665	1	-40.1988196	23.2089111	51.92682
4666	2	-38.9426096	22.4836411	51.92682
4664	1	-36.4301796	21.0330911	51.92682
4667	1	-37.6863896	23.2089111	51.92682
4668	2	-36.4301796	22.4836411	51.92682
4669	2	-40.1988196	24.6594711	51.92682
4670	1	-38.9426096	25.3847411	51.92682
4671	2	-37.6863896	24.6594711	51.92682
4672	1	-36.4301796	25.3847411	51.92682
4673	1	-35.17396715	-7.25280555	51.92682
4674	2	-33.91775715	-7.97807955	51.92682
4677	2	-35.17396715	-5.80225555	51.92682
4675	1	-32.66153715	-7.25280555	51.92682
4676	2	-31.40532715	-7.97807955	51.92682
4678	2	-32.66153715	-5.80225555	51.92682
4679	1	-33.91775715	-5.07697555	51.92682
4681	1	-35.17396715	-2.90115555	51.92682
4682	2	-33.91775715	-3.62642555	51.92682
4680	1	-31.40532715	-5.07697555	51.92682
4683	1	-32.66153715	-2.90115555	51.92682
4684	2	-31.40532715	-3.62642555	51.92682
4685	2	-35.17396715	-1.45059555	51.92682
4686	1	-33.91775715	-0.72532555	51.92682
4687	2	-32.66153715	-1.45059555	51.92682
4688	1	-31.40532715	-0.72532555	51.92682
4689	1	-35.17396715	1.45055	51.92682
4690	2	-33.91775715	0.725276	51.92682
4693	2	-35.17396715	2.9011	51.92682
4691	1	-32.66153715	1.45055	51.92682
4692	2	-31.40532715	0.725276	51.92682
4694	2	-32.66153715	2.9011	51.92682
4695	1	-33.91775715	3.62638	51.92682
4697	1	-35.17396715	5.8022	51.92682
4698	2	-33.91775715	5.07693	51.92682
4696	1	-31.40532715	3.62638	51.92682
4699	1	-32.66153715	5.8022	51.92682
4700	2	-31.40532715	5.07693	51.92682
4701	2	-35.17396715	7.25276	51.92682
4702	1	-33.91775715	7.97803	51.92682
4703	2	-32.66153715	7.25276	51.92682
4704	1	-31.40532715	7.97803	51.92682
4705	1	-35.17396715	10.15390555	51.92682
4706	2	-33.91775715	9.42863155	51.92682
4709	2	-35.17396715	11.60445555	51.92682
4707	1	-32.66153715	10.15390555	51.92682
4708	2	-31.40532715	9.42863155	51.92682
4710	2	-32.66153715	11.60445555	51.92682
4711	1	-33.91775715	12.32973555	51.92682
4713	1	-35.17396715	14.50555555	51.92682
4714	2	-33.91775715	13.78028555	51.92682
4712	1	-31.40532715	12.32973555	51.92682
4715	1	-32.66153715	14.50555555	51.92682
4716	2	-31.40532715	13.78028555	51.92682
4717	2	-35.17396715	15.95611555	51.92682
4718	1	-33.91775715	16.68138555	51.92682
4719	2	-32.66153715	15.95611555	51.92682
4720	1	-31.40532715	16.68138555	51.92682
4721	1	-35.17396715	18.8572611	51.92682
4722	2	-33.91775715	18.1319871	51.92682
4725	2	-35.17396715	20.3078111	51.92682
4723	1	-32.66153715	18.8572611	51.92682
4724	2	-31.40532715	18.1319871	51.92682
4726	2	-32.66153715	20.3078111	51.92682
4727	1	-33.91775715	21.0330911	51.92682
4729	1	-35.17396715	23.2089111	51.92682
4730	2	-33.91775715	22.4836411	51.92682
4728	1	-31.40532715	21.0330911	51.92682
4731	1	-32.66153715	23.2089111	51.92682
4732	2	-31.40532715	22.4836411	51.92682
4733	2	-35.17396715	24.6594711	51.92682
4734	1	-33.91775715	25.3847411	51.92682
4735	2	-32.66153715	24.6594711	51.92682
4736	1	-31.40532715	25.3847411	51.92682
4737	1	-30.1491147	-7.25280555	51.92682
4738	2	-28.8929047	-7.97807955	51.92682
4741	2	-30.1491147	-5.80225555	51.92682
4739	1	-27.6366847	-7.25280555	51.92682
4740	2	-26.3804747	-7.97807955	51.92682
4742	2	-27.6366847	-5.80225555	51.92682
4743	1	-28.8929047	-5.07697555	51.92682
4745	1	-30.1491147	-2.90115555	51.92682
4746	2	-28.8929047	-3.62642555	51.92682
4744	1	-26.3804747	-5.07697555	51.92682
4747	1	-27.6366847	-2.90115555	51.92682
4748	2	-26.3804747	-3.62642555	51.92682
4749	2	-30.1491147	-1.45059555	51.92682
4750	1	-28.8929047	-0.72532555	51.92682
4751	2	-27.6366847	-1.45059555	51.92682
4752	1	-26.3804747	-0.72532555	51.92682
4753	1	-30.1491147	1.45055	51.92682
4754	2	-28.8929047	0.725276	51.92682
4757	2	-30.1491147	2.9011	51.92682
4755	1	-27.6366847	1.45055	51.92682
4756	2	-26.3804747	0.725276	51.92682
4758	2	-27.6366847	2.9011	51.92682
4759	1	-28.8929047	3.62638	51.92682
4761	1	-30.1491147	5.8022	51.92682
4762	2	-28.8929047	5.07693	51.92682
4760	1	-26.3804747	3.62638	51.92682
4763	1	-27.6366847	5.8022	51.92682
4764	2	-26.3804747	5.07693	51.92682
4765	2	-30.1491147	7.25276	51.92682
4766	1	-28.8929047	7.97803	51.92682
4767	2	-27.6366847	7.25276	51.92682
4768	1	-26.3804747	7.97803	51.92682
4769	1	-30.1491147	10.15390555	51.92682
4770	2	-28.8929047	9.42863155	51.92682
4773	2	-30.1491147	11.60445555	51.92682
4771	1	-27.6366847	10.15390555	51.92682
4772	2	-26.3804747	9.42863155	51.92682
4774	2	-27.6366847	11.60445555	51.92682
4775	1	-28.8929047	12.32973555	51.92682
4777	1	-30.1491147	14.50555555	51.92682
4778	2	-28.8929047	13.78028555	51.92682
4776	1	-26.3804747	12.32973555	51.92682
4779	1	-27.6366847	14.50555555	51.92682
4780	2	-26.3804747	13.78028555	51.92682
4781	2	-30.1491147	15.95611555	51.92682
4782	1	-28.8929047	16.68138555	51.92682
4783	2	-27.6366847	15.95611555	51.92682
4784	1	-26.3804747	16.68138555	51.92682
4785	1	-30.1491147	18.8572611	51.92682
4786	2	-28.8929047	18.1319871	51.92682
4789	2	-30.1491147	20.3078111	51.92682
4787	1	-27.6366847	18.8572611	51.92682
4788	2	-26.3804747	18.1319871	51.92682
4790	2	-27.6366847	20.3078111	51.92682
4791	1	-28.8929047	21.0330911	51.92682
4793	1	-30.1491147	23.2089111	51.92682
4794	2	-28.8929047	22.4836411	51.92682
4792	1	-26.3804747	21.0330911	51.92682
4795	1	-27.6366847	23.2089111	51.92682
4796	2	-26.3804747	22.4836411	51.92682
4797	2	-30.1491147	24.6594711	51.92682
4798	1	-28.8929047	25.3847411	51.92682
4799	2	-27.6366847	24.6594711	51.92682
4800	1	-26.3804747	25.3847411	51.92682
4801	1	-25.12426225	-7.25280555	51.92682
4802	2	-23.86805225	-7.97807955	51.92682
4805	2	-25.12426225	-5.80225555	51.92682
4803	1	-22.61183225	-7.25280555	51.92682
4804	2	-21.35562225	-7.97807955	51.92682
4806	2	-22.61183225	-5.80225555	51.92682
4807	1	-23.86805225	-5.07697555	51.92682
4809	1	-25.12426225	-2.90115555	51.92682
4810	2	-23.86805225	-3.62642555	51.92682
4808	1	-21.35562225	-5.07697555	51.92682
4811	1	-22.61183225	-2.90115555	51.92682
4812	2	-21.35562225	-3.62642555	51.92682
4813	2	-25.12426225	-1.45059555	51.92682
4814	1	-23.86805225	-0.72532555	51.92682
4815	2	-22.61183225	-1.45059555	51.92682
4816	1	-21.35562225	-0.72532555	51.92682
4817	1	-25.12426225	1.45055	51.92682
4818	2	-23.86805225	0.725276	51.92682
4821	2	-25.12426225	2.9011	51.92682
4819	1	-22.61183225	1.45055	51.92682
4820	2	-21.35562225	0.725276	51.92682
4822	2	-22.61183225	2.9011	51.92682
4823	1	-23.86805225	3.62638	51.92682
4825	1	-25.12426225	5.8022	51.92682
4826	2	-23.86805225	5.07693	51.92682
4824	1	-21.35562225	3.62638	51.92682
4827	1	-22.61183225	5.8022	51.92682
4828	2	-21.35562225	5.07693	51.92682
4829	2	-25.12426225	7.25276	51.92682
4830	1	-23.86805225	7.97803	51.92682
4831	2	-22.61183225	7.25276	51.92682
4832	1	-21.35562225	7.97803	51.92682
4833	1	-25.12426225	10.15390555	51.92682
4834	2	-23.86805225	9.42863155	51.92682
4837	2	-25.12426225	11.60445555	51.92682
4835	1	-22.61183225	10.15390555	51.92682
4836	2	-21.35562225	9.42863155	51.92682
4838	2	-22.61183225	11.60445555	51.92682
4839	1	-23.86805225	12.32973555	51.92682
4841	1	-25.12426225	14.50555555	51.92682
4842	2	-23.86805225	13.78028555	51.92682
4840	1	-21.35562225	12.32973555	51.92682
4843	1	-22.61183225	14.50555555	51.92682
4844	2	-21.35562225	13.78028555	51.92682
4845	2	-25.12426225	15.95611555	51.92682
4846	1	-23.86805225	16.68138555	51.92682
4847	2	-22.61183225	15.95611555	51.92682
4848	1	-21.35562225	16.68138555	51.92682
4849	1	-25.12426225	18.8572611	51.92682
4850	2	-23.86805225	18.1319871	51.92682
4853	2	-25.12426225	20.3078111	51.92682
4851	1	-22.61183225	18.8572611	51.92682
4852	2	-21.35562225	18.1319871	51.92682
4854	2	-22.61183225	20.3078111	51.92682
4855	1	-23.86805225	21.0330911	51.92682
4857	1	-25.12426225	23.2089111	51.92682
4858	2	-23.86805225	22.4836411	51.92682
4856	1	-21.35562225	21.0330911	51.92682
4859	1	-22.61183225	23.2089111	51.92682
4860	2	-21.35562225	22.4836411	51.92682
4861	2	-25.12426225	24.6594711	51.92682
4862	1	-23.86805225	25.3847411	51.92682
4863	2	-22.61183225	24.6594711	51.92682
4864	1	-21.35562225	25.3847411	51.92682
4865	1	-20.0994098	-7.25280555	51.92682
4866	2	-18.8431998	-7.97807955	51.92682
4869	2	-20.0994098	-5.80225555	51.92682
4867	1	-17.5869798	-7.25280555	51.92682
4868	2	-16.3307698	-7.97807955	51.92682
4870	2	-17.5869798	-5.80225555	51.92682
4871	1	-18.8431998	-5.07697555	51.92682
4873	1	-20.0994098	-2.90115555	51.92682
4874	2	-18.8431998	-3.62642555	51.92682
4872	1	-16.3307698	-5.07697555	51.92682
4875	1	-17.5869798	-2.90115555	51.92682
4876	2	-16.3307698	-3.62642555	51.92682
4877	2	-20.0994098	-1.45059555	51.92682
4878	1	-18.8431998	-0.72532555	51.92682
4879	2	-17.5869798	-1.45059555	51.92682
4880	1	-16.3307698	-0.72532555	51.92682
4881	1	-20.0994098	1.45055	51.92682
4882	2	-18.8431998	0.725276	51.92682
4885	2	-20.0994098	2.9011	51.92682
4883	1	-17.5869798	1.45055	51.92682
4884	2	-16.3307698	0.725276	51.92682
4886	2	-17.5869798	2.9011	51.92682
4887	1	-18.8431998	3.62638	51.92682
4889	1	-20.0994098	5.8022	51.92682
4890	2	-18.8431998	5.07693	51.92682
4888	1	-16.3307698	3.62638	51.92682
4891	1	-17.5869798	5.8022	51.92682
4892	2	-16.3307698	5.07693	51.92682
4893	2	-20.0994098	7.25276	51.92682
4894	1	-18.8431998	7.97803	51.92682
4895	2	-17.5869798	7.25276	51.92682
4896	1	-16.3307698	7.97803	51.92682
4897	1	-20.0994098	10.15390555	51.92682
4898	2	-18.8431998	9.42863155	51.92682
4901	2	-20.0994098	11.60445555	51.92682
4899	1	-17.5869798	10.15390555	51.92682
4900	2	-16.3307698	9.42863155	51.92682
4902	2	-17.5869798	11.60445555	51.92682
4903	1	-18.8431998	12.32973555	51.92682
4905	1	-20.0994098	14.50555555	51.92682
4906	2	-18.8431998	13.78028555	51.92682
4904	1	-16.3307698	12.32973555	51.92682
4907	1	-17.5869798	14.50555555	51.92682
4908	2	-16.3307698	13.78028555	51.92682
4909	2	-20.0994098	15.95611555	51.92682
4910	1	-18.8431998	16.68138555	51.92682
4911	2	-17.5869798	15.95611555	51.92682
4912	1	-16.3307698	16.68138555	51.92682
4913	1	-20.0994098	18.8572611	51.92682
4914	2	-18.8431998	18.1319871	51.92682
4917	2	-20.0994098	20.3078111	51.92682
4915	1	-17.5869798	18.8572611	51.92682
4916	2	-16.3307698	18.1319871	51.92682
4918	2	-17.5869798	20.3078111	51.92682
4919	1	-18.8431998	21.0330911	51.92682
4921	1	-20.0994098	23.2089111	51.92682
4922	2	-18.8431998	22.4836411	51.92682
4920	1	-16.3307698	21.0330911	51.92682
4923	1	-17.5869798	23.2089111	51.92682
4924	2	-16.3307698	22.4836411	51.92682
4925	2	-20.0994098	24.6594711	51.92682
4926	1	-18.8431998	25.3847411	51.92682
4927	2	-17.5869798	24.6594711	51.92682
4928	1	-16.3307698	25.3847411	51.92682
4929	1	-50.2485245	27.56061665	51.92682
4930	2	-48.9923145	26.83534265	51.92682
4933	2	-50.2485245	29.01116665	51.92682
4931	1	-47.7360945	27.56061665	51.92682
4932	2	-46.4798845	26.83534265	51.92682
4934	2	-47.7360945	29.01116665	51.92682
4935	1	-48.9923145	29.73644665	51.92682
4937	1	-50.2485245	31.91226665	51.92682
4938	2	-48.9923145	31.18699665	51.92682
4936	1	-46.4798845	29.73644665	51.92682
4939	1	-47.7360945	31.91226665	51.92682
4940	2	-46.4798845	31.18699665	51.92682
4941	2	-50.2485245	33.36282665	51.92682
4942	1	-48.9923145	34.08809665	51.92682
4943	2	-47.7360945	33.36282665	51.92682
4944	1	-46.4798845	34.08809665	51.92682
4945	1	-50.2485245	36.2639722	51.92682
4946	2	-48.9923145	35.5386982	51.92682
4949	2	-50.2485245	37.7145222	51.92682
4947	1	-47.7360945	36.2639722	51.92682
4948	2	-46.4798845	35.5386982	51.92682
4950	2	-47.7360945	37.7145222	51.92682
4951	1	-48.9923145	38.4398022	51.92682
4953	1	-50.2485245	40.6156222	51.92682
4954	2	-48.9923145	39.8903522	51.92682
4952	1	-46.4798845	38.4398022	51.92682
4955	1	-47.7360945	40.6156222	51.92682
4956	2	-46.4798845	39.8903522	51.92682
4957	2	-50.2485245	42.0661822	51.92682
4958	1	-48.9923145	42.7914522	51.92682
4959	2	-47.7360945	42.0661822	51.92682
4960	1	-46.4798845	42.7914522	51.92682
4961	1	-50.2485245	44.96732775	51.92682
4962	2	-48.9923145	44.24205375	51.92682
4965	2	-50.2485245	46.41787775	51.92682
4963	1	-47.7360945	44.96732775	51.92682
4964	2	-46.4798845	44.24205375	51.92682
4966	2	-47.7360945	46.41787775	51.92682
4967	1	-48.9923145	47.14315775	51.92682
4969	1	-50.2485245	49.31897775	51.92682
4970	2	-48.9923145	48.59370775	51.92682
4968	1	-46.4798845	47.14315775	51.92682
4971	1	-47.7360945	49.31897775	51.92682
4972	2	-46.4798845	48.59370775	51.92682
4973	2	-50.2485245	50.76953775	51.92682
4974	1	-48.9923145	51.49480775	51.92682
4975	2	-47.7360945	50.76953775	51.92682
4976	1	-46.4798845	51.49480775	51.92682
4977	1	-50.2485245	53.6706833	51.92682
4978	2	-48.9923145	52.9454093	51.92682
4981	2	-50.2485245	55.1212333	51.92682
4979	1	-47.7360945	53.6706833	51.92682
4980	2	-46.4798845	52.9454093	51.92682
4982	2	-47.7360945	55.1212333	51.92682
4983	1	-48.9923145	55.8465133	51.92682
4985	1	-50.2485245	58.0223333	51.92682
4986	2	-48.9923145	57.2970633	51.92682
4984	1	-46.4798845	55.8465133	51.92682
4987	1	-47.7360945	58.0223333	51.92682
4988	2	-46.4798845	57.2970633	51.92682
4989	2	-50.2485245	59.4728933	51.92682
4990	1	-48.9923145	60.1981633	51.92682
4991	2	-47.7360945	59.4728933	51.92682
4992	1	-46.4798845	60.1981633	51.92682
4993	1	-45.22367205	27.56061665	51.92682
4994	2	-43.96746205	26.83534265	51.92682
4997	2	-45.22367205	29.01116665	51.92682
4995	1	-42.71124205	27.56061665	51.92682
4996	2	-41.45503205	26.83534265	51.92682
4998	2	-42.71124205	29.01116665	51.92682
4999	1	-43.96746205	29.73644665	51.92682
5001	1	-45.22367205	31.91226665	51.92682
5002	2	-43.96746205	31.18699665	51.92682
5000	1	-41.45503205	29.73644665	51.92682
5003	1	-42.71124205	31.91226665	51.92682
5004	2	-41.45503205	31.18699665	51.92682
5005	2	-45.22367205	33.36282665	51.92682
5006	1	-43.96746205	34.08809665	51.92682
5007	2	-42.71124205	33.36282665	51.92682
5008	1	-41.45503205	34.08809665	51.92682
5009	1	-45.22367205	36.2639722	51.92682
5010	2	-43.96746205	35.5386982	51.92682
5013	2	-45.22367205	37.7145222	51.92682
5011	1	-42.71124205	36.2639722	51.92682
5012	2	-41.45503205	35.5386982	51.92682
5014	2	-42.71124205	37.7145222	51.92682
5015	1	-43.96746205	38.4398022	51.92682
5017	1	-45.22367205	40.6156222	51.92682
5018	2	-43.96746205	39.8903522	51.92682
5016	1	-41.45503205	38.4398022	51.92682
5019	1	-42.71124205	40.6156222	51.92682
5020	2	-41.45503205	39.8903522	51.92682
5021	2	-45.22367205	42.0661822	51.92682
5022	1	-43.96746205	42.7914522	51.92682
5023	2	-42.71124205	42.0661822	51.92682
5024	1	-41.45503205	42.7914522	51.92682
5025	1	-45.22367205	44.96732775	51.92682
5026	2	-43.96746205	44.24205375	51.92682
5029	2	-45.22367205	46.41787775	51.92682
5027	1	-42.71124205	44.96732775	51.92682
5028	2	-41.45503205	44.24205375	51.92682
5030	2	-42.71124205	46.41787775	51.92682
5031	1	-43.96746205	47.14315775	51.92682
5033	1	-45.22367205	49.31897775	51.92682
5034	2	-43.96746205	48.59370775	51.92682
5032	1	-41.45503205	47.14315775	51.92682
5035	1	-42.71124205	49.31897775	51.92682
5036	2	-41.45503205	48.59370775	51.92682
5037	2	-45.22367205	50.76953775	51.92682
5038	1	-43.96746205	51.49480775	51.92682
5039	2	-42.71124205	50.76953775	51.92682
5040	1	-41.45503205	51.49480775	51.92682
5041	1	-45.22367205	53.6706833	51.92682
5042	2	-43.96746205	52.9454093	51.92682
5045	2	-45.22367205	55.1212333	51.92682
5043	1	-42.71124205	53.6706833	51.92682
5044	2	-41.45503205	52.9454093	51.92682
5046	2	-42.71124205	55.1212333	51.92682
5047	1	-43.96746205	55.8465133	51.92682
5049	1	-45.22367205	58.0223333	51.92682
5050	2	-43.96746205	57.2970633	51.92682
5048	1	-41.45503205	55.8465133	51.92682
5051	1	-42.71124205	58.0223333	51.92682
5052	2	-41.45503205	57.2970633	51.92682
5053	2	-45.22367205	59.4728933	51.92682
5054	1	-43.96746205	60.1981633	51.92682
5055	2	-42.71124205	59.4728933	51.92682
5056	1	-41.45503205	60.1981633	51.92682
5057	1	-40.1988196	27.56061665	51.92682
5058	2	-38.9426096	26.83534265	51.92682
5061	2	-40.1988196	29.01116665	51.92682
5059	1	-37.6863896	27.56061665	51.92682
5060	2	-36.4301796	26.83534265	51.92682
5062	2	-37.6863896	29.01116665	51.92682
5063	1	-38.9426096	29.73644665	51.92682
5065	1	-40.1988196	31.91226665	51.92682
5066	2	-38.9426096	31.18699665	51.92682
5064	1	-36.4301796	29.73644665	51.92682
5067	1	-37.6863896	31.91226665	51.92682
5068	2	-36.4301796	31.18699665	51.92682
5069	2	-40.1988196	33.36282665	51.92682
5070	1	-38.9426096	34.08809665	51.92682
5071	2	-37.6863896	33.36282665	51.92682
5072	1	-36.4301796	34.08809665	51.92682
5073	1	-40.1988196	36.2639722	51.92682
5074	2	-38.9426096	35.5386982	51.92682
5077	2	-40.1988196	37.7145222	51.92682
5075	1	-37.6863896	36.2639722	51.92682
5076	2	-36.4301796	35.5386982	51.92682
5078	2	-37.6863896	37.7145222	51.92682
5079	1	-38.9426096	38.4398022	51.92682
5081	1	-40.1988196	40.6156222	51.92682
5082	2	-38.9426096	39.8903522	51.92682
5080	1	-36.4301796	38.4398022	51.92682
5083	1	-37.6863896	40.6156222	51.92682
5084	2	-36.4301796	39.8903522	51.92682
5085	2	-40.1988196	42.0661822	51.92682
5086	1	-38.9426096	42.7914522	51.92682
5087	2	-37.6863896	42.0661822	51.92682
5088	1	-36.4301796	42.7914522	51.92682
5089	1	-40.1988196	44.96732775	51.92682
5090	2	-38.9426096	44.24205375	51.92682
5093	2	-40.1988196	46.41787775	51.92682
5091	1	-37.6863896	44.96732775	51.92682
5092	2	-36.4301796	44.24205375	51.92682
5094	2	-37.6863896	46.41787775	51.92682
5095	1	-38.9426096	47.14315775	51.92682
5097	1	-40.1988196	49.31897775	51.92682
5098	2	-38.9426096	48.59370775	51.92682
5096	1	-36.4301796	47.14315775	51.92682
5099	1	-37.6863896	49.31897775	51.92682
5100	2	-36.4301796	48.59370775	51.92682
5101	2	-40.1988196	50.76953775	51.92682
5102	1	-38.9426096	51.49480775	51.92682
5103	2	-37.6863896	50.76953775	51.92682
5104	1	-36.4301796	51.49480775	51.92682
5105	1	-40.1988196	53.6706833	51.92682
5106	2	-38.9426096	52.9454093	51.92682
5109	2	-40.1988196	55.1212333	51.92682
5107	1	-37.6863896	53.6706833	51.92682
5108	2	-36.4301796	52.9454093	51.92682
5110	2	-37.6863896	55.1212333	51.92682
5111	1	-38.9426096	55.8465133	51.92682
5113	1	-40.1988196	58.0223333	51.92682
5114	2	-38.9426096	57.2970633	51.92682
5112	1	-36.4301796	55.8465133	51.92682
5115	1	-37.6863896	58.0223333	51.92682
5116	2	-36.4301796	57.2970633	51.92682
5117	2	-40.1988196	59.4728933	51.92682
5118	1	-38.9426096	60.1981633	51.92682
5119	2	-37.6863896	59.4728933	51.92682
5120	1	-36.4301796	60.1981633	51.92682
5121	1	-35.17396715	27.56061665	51.92682
5122	2	-33.91775715	26.83534265	51.92682
5125	2	-35.17396715	29.01116665	51.92682
5123	1	-32.66153715	27.56061665	51.92682
5124	2	-31.40532715	26.83534265	51.92682
5126	2	-32.66153715	29.01116665	51.92682
5127	1	-33.91775715	29.73644665	51.92682
5129	1	-35.17396715	31.91226665	51.92682
5130	2	-33.91775715	31.18699665	51.92682
5128	1	-31.40532715	29.73644665	51.92682
5131	1	-32.66153715	31.91226665	51.92682
5132	2	-31.40532715	31.18699665	51.92682
5133	2	-35.17396715	33.36282665	51.92682
5134	1	-33.91775715	34.08809665	51.92682
5135	2	-32.66153715	33.36282665	51.92682
5136	1	-31.40532715	34.08809665	51.92682
5137	1	-35.17396715	36.2639722	51.92682
5138	2	-33.91775715	35.5386982	51.92682
5141	2	-35.17396715	37.7145222	51.92682
5139	1	-32.66153715	36.2639722	51.92682
5140	2	-31.40532715	35.5386982	51.92682
5142	2	-32.66153715	37.7145222	51.92682
5143	1	-33.91775715	38.4398022	51.92682
5145	1	-35.17396715	40.6156222	51.92682
5146	2	-33.91775715	39.8903522	51.92682
5144	1	-31.40532715	38.4398022	51.92682
5147	1	-32.66153715	40.6156222	51.92682
5148	2	-31.40532715	39.8903522	51.92682
5149	2	-35.17396715	42.0661822	51.92682
5150	1	-33.91775715	42.7914522	51.92682
5151	2	-32.66153715	42.0661822	51.92682
5152	1	-31.40532715	42.7914522	51.92682
5153	1	-35.17396715	44.96732775	51.92682
5154	2	-33.91775715	44.24205375	51.92682
5157	2	-35.17396715	46.41787775	51.92682
5155	1	-32.66153715	44.96732775	51.92682
5156	2	-31.40532715	44.24205375	51.92682
5158	2	-32.66153715	46.41787775	51.92682
5159	1	-33.91775715	47.14315775	51.92682
5161	1	-35.17396715	49.31897775	51.92682
5162	2	-33.91775715	48.59370775	51.92682
5160	1	-31.40532715	47.14315775	51.92682
5163	1	-32.66153715	49.31897775	51.92682
5164	2	-31.40532715	48.59370775	51.92682
5165	2	-35.17396715	50.76953775	51.92682
5166	1	-33.91775715	51.49480775	51.92682
5167	2	-32.66153715	50.76953775	51.92682
5168	1	-31.40532715	51.49480775	51.92682
5169	1	-35.17396715	53.6706833	51.92682
5170	2	-33.91775715	52.9454093	51.92682
5173	2	-35.17396715	55.1212333	51.92682
5171	1	-32.66153715	53.6706833	51.92682
5172	2	-31.40532715	52.9454093	51.92682
5174	2	-32.66153715	55.1212333	51.92682
5175	1	-33.91775715	55.8465133	51.92682
5177	1	-35.17396715	58.0223333	51.92682
5178	2	-33.91775715	57.2970633	51.92682
5176	1	-31.40532715	55.8465133	51.92682
5179	1	-32.66153715	58.0223333	51.92682
5180	2	-31.40532715	57.2970633	51.92682
5181	2	-35.17396715	59.4728933	51.92682
5182	1	-33.91775715	60.1981633	51.92682
5183	2	-32.66153715	59.4728933	51.92682
5184	1	-31.40532715	60.1981633	51.92682
5185	1	-30.1491147	27.56061665	51.92682
5186	2	-28.8929047	26.83534265	51.92682
5189	2	-30.1491147	29.01116665	51.92682
5187	1	-27.6366847	27.56061665	51.92682
5188	2	-26.3804747	26.83534265	51.92682
5190	2	-27.6366847	29.01116665	51.92682
5191	1	-28.8929047	29.73644665	51.92682
5193	1	-30.1491147	31.91226665	51.92682
5194	2	-28.8929047	31.18699665	51.92682
5192	1	-26.3804747	29.73644665	51.92682
5195	1	-27.6366847	31.91226665	51.92682
5196	2	-26.3804747	31.18699665	51.92682
5197	2	-30.1491147	33.36282665	51.92682
5198	1	-28.8929047	34.08809665	51.92682
5199	2	-27.6366847	33.36282665	51.92682
5200	1	-26.3804747	34.08809665	51.92682
5201	1	-30.1491147	36.2639722	51.92682
5202	2	-28.8929047	35.5386982	51.92682
5205	2	-30.1491147	37.7145222	51.92682
5203	1	-27.6366847	36.2639722	51.92682
5204	2	-26.3804747	35.5386982	51.92682
5206	2	-27.6366847	37.7145222	51.92682
5207	1	-28.8929047	38.4398022	51.92682
5209	1	-30.1491147	40.6156222	51.92682
5210	2	-28.8929047	39.8903522	51.92682
5208	1	-26.3804747	38.4398022	51.92682
5211	1	-27.6366847	40.6156222	51.92682
5212	2	-26.3804747	39.8903522	51.92682
5213	2	-30.1491147	42.0661822	51.92682
5214	1	-28.8929047	42.7914522	51.92682
5215	2	-27.6366847	42.0661822	51.92682
5216	1	-26.3804747	42.7914522	51.92682
5217	1	-30.1491147	44.96732775	51.92682
5218	2	-28.8929047	44.24205375	51.92682
5221	2	-30.1491147	46.41787775	51.92682
5219	1	-27.6366847	44.96732775	51.92682
5220	2	-26.3804747	44.24205375	51.92682
5222	2	-27.6366847	46.41787775	51.92682
5223	1	-28.8929047	47.14315775	51.92682
5225	1	-30.1491147	49.31897775	51.92682
5226	2	-28.8929047	48.59370775	51.92682
5224	1	-26.3804747	47.14315775	51.92682
5227	1	-27.6366847	49.31897775	51.92682
5228	2	-26.3804747	48.59370775	51.92682
5229	2	-30.1491147	50.76953775	51.92682
5230	1	-28.8929047	51.49480775	51.92682
5231	2	-27.6366847	50.76953775	51.92682
5232	1	-26.3804747	51.49480775	51.92682
5233	1	-30.1491147	53.6706833	51.92682
5234	2	-28.8929047	52.9454093	51.92682
5237	2	-30.1491147	55.1212333	51.92682
5235	1	-27.6366847	53.6706833	51.92682
5236	2	-26.3804747	52.9454093	51.92682
5238	2	-27.6366847	55.1212333	51.92682
5239	1	-28.8929047	55.8465133	51.92682
5241	1	-30.1491147	58.0223333	51.92682
5242	2	-28.8929047	57.2970633	51.92682
5240	1	-26.3804747	55.8465133	51.92682
5243	1	-27.6366847	58.0223333	51.92682
5244	2	-26.3804747	57.2970633	51.92682
5245	2	-30.1491147	59.4728933	51.92682
5246	1	-28.8929047	60.1981633	51.92682
5247	2	-27.6366847	59.4728933	51.92682
5248	1	-26.3804747	60.1981633	51.92682
5249	1	-25.12426225	27.56061665	51.92682
5250	2	-23.86805225	26.83534265	51.92682
5253	2	-25.12426225	29.01116665	51.92682
5251	1	-22.61183225	27.56061665	51.92682
5252	2	-21.35562225	26.83534265	51.92682
5254	2	-22.61183225	29.01116665	51.92682
5255	1	-23.86805225	29.73644665	51.92682
5257	1	-25.12426225	31.91226665	51.92682
5258	2	-23.86805225	31.18699665	51.92682
5256	1	-21.35562225	29.73644665	51.92682
5259	1	-22.61183225	31.91226665	51.92682
5260	2	-21.35562225	31.18699665	51.92682
5261	2	-25.12426225	33.36282665	51.92682
5262	1	-23.86805225	34.08809665	51.92682
5263	2	-22.61183225	33.36282665	51.92682
5264	1	-21.35562225	34.08809665	51.92682
5265	1	-25.12426225	36.2639722	51.92682
5266	2	-23.86805225	35.5386982	51.92682
5269	2	-25.12426225	37.7145222	51.92682
5267	1	-22.61183225	36.2639722	51.92682
5268	2	-21.35562225	35.5386982	51.92682
5270	2	-22.61183225	37.7145222	51.92682
5271	1	-23.86805225	38.4398022	51.92682
5273	1	-25.12426225	40.6156222	51.92682
5274	2	-23.86805225	39.8903522	51.92682
5272	1	-21.35562225	38.4398022	51.92682
5275	1	-22.61183225	40.6156222	51.92682
5276	2	-21.35562225	39.8903522	51.92682
5277	2	-25.12426225	42.0661822	51.92682
5278	1	-23.86805225	42.7914522	51.92682
5279	2	-22.61183225	42.0661822	51.92682
5280	1	-21.35562225	42.7914522	51.92682
5281	1	-25.12426225	44.96732775	51.92682
5282	2	-23.86805225	44.24205375	51.92682
5285	2	-25.12426225	46.41787775	51.92682
5283	1	-22.61183225	44.96732775	51.92682
5284	2	-21.35562225	44.24205375	51.92682
5286	2	-22.61183225	46.41787775	51.92682
5287	1	-23.86805225	47.14315775	51.92682
5289	1	-25.12426225	49.31897775	51.92682
5290	2	-23.86805225	48.59370775	51.92682
5288	1	-21.35562225	47.14315775	51.92682
5291	1	-22.61183225	49.31897775	51.92682
5292	2	-21.35562225	48.59370775	51.92682
5293	2	-25.12426225	50.76953775	51.92682
5294	1	-23.86805225	51.49480775	51.92682
5295	2	-22.61183225	50.76953775	51.92682
5296	1	-21.35562225	51.49480775	51.92682
5297	1	-25.12426225	53.6706833	51.92682
5298	2	-23.86805225	52.9454093	51.92682
5301	2	-25.12426225	55.1212333	51.92682
5299	1	-22.61183225	53.6706833	51.92682
5300	2	-21.35562225	52.9454093	51.92682
5302	2	-22.61183225	55.1212333	51.92682
5303	1	-23.86805225	55.8465133	51.92682
5305	1	-25.12426225	58.0223333	51.92682
5306	2	-23.86805225	57.2970633	51.92682
5304	1	-21.35562225	55.8465133	51.92682
5307	1	-22.61183225	58.0223333	51.92682
5308	2	-21.35562225	57.2970633	51.92682
5309	2	-25.12426225	59.4728933	51.92682
5310	1	-23.86805225	60.1981633	51.92682
5311	2	-22.61183225	59.4728933	51.92682
5312	1	-21.35562225	60.1981633	51.92682
5313	1	-20.0994098	27.56061665	51.92682
5314	2	-18.8431998	26.83534265	51.92682
5317	2	-20.0994098	29.01116665	51.92682
5315	1	-17.5869798	27.56061665	51.92682
5316	2	-16.3307698	26.83534265	51.92682
5318	2	-17.5869798	29.01116665	51.92682
5319	1	-18.8431998	29.73644665	51.92682
5321	1	-20.0994098	31.91226665	51.92682
5322	2	-18.8431998	31.18699665	51.92682
5320	1	-16.3307698	29.73644665	51.92682
5323	1	-17.5869798	31.91226665	51.92682
5324	2	-16.3307698	31.18699665	51.92682
5325	2	-20.0994098	33.36282665	51.92682
5326	1	-18.8431998	34.08809665	51.92682
5327	2	-17.5869798	33.36282665	51.92682
5328	1	-16.3307698	34.08809665	51.92682
5329	1	-20.0994098	36.2639722	51.92682
5330	2	-18.8431998	35.5386982	51.92682
5333	2	-20.0994098	37.7145222	51.92682
5331	1	-17.5869798	36.2639722	51.92682
5332	2	-16.3307698	35.5386982	51.92682
5334	2	-17.5869798	37.7145222	51.92682
5335	1	-18.8431998	38.4398022	51.92682
5337	1	-20.0994098	40.6156222	51.92682
5338	2	-18.8431998	39.8903522	51.92682
5336	1	-16.3307698	38.4398022	51.92682
5339	1	-17.5869798	40.6156222	51.92682
5340	2	-16.3307698	39.8903522	51.92682
5341	2	-20.0994098	42.0661822	51.92682
5342	1	-18.8431998	42.7914522	51.92682
5343	2	-17.5869798	42.0661822	51.92682
5344	1	-16.3307698	42.7914522	51.92682
5345	1	-20.0994098	44.96732775	51.92682
5346	2	-18.8431998	44.24205375	51.92682
5349	2	-20.0994098	46.41787775	51.92682
5347	1	-17.5869798	44.96732775	51.92682
5348	2	-16.3307698	44.24205375	51.92682
5350	2	-17.5869798	46.41787775	51.92682
5351	1	-18.8431998	47.14315775	51.92682
5353	1	-20.0994098	49.31897775	51.92682
5354	2	-18.8431998	48.59370775	51.92682
5352	1	-16.3307698	47.14315775	51.92682
5355	1	-17.5869798	49.31897775	51.92682
5356	2	-16.3307698	48.59370775	51.92682
5357	2	-20.0994098	50.76953775	51.92682
5358	1	-18.8431998	51.49480775	51.92682
5359	2	-17.5869798	50.76953775	51.92682
5360	1	-16.3307698	51.49480775	51.92682
5361	1	-20.0994098	53.6706833	51.92682
5362	2	-18.8431998	52.9454093	51.92682
5365	2	-20.0994098	55.1212333	51.92682
5363	1	-17.5869798	53.6706833	51.92682
5364	2	-16.3307698	52.9454093	51.92682
5366	2	-17.5869798	55.1212333	51.92682
5367	1	-18.8431998	55.8465133	51.92682
5369	1	-20.0994098	58.0223333	51.92682
5370	2	-18.8431998	57.2970633	51.92682
5368	1	-16.3307698	55.8465133	51.92682
5371	1	-17.5869798	58.0223333	51.92682
5372	2	-16.3307698	57.2970633	51.92682
5373	2	-20.0994098	59.4728933	51.92682
5374	1	-18.8431998	60.1981633	51.92682
5375	2	-17.5869798	59.4728933	51.92682
5376	1	-16.3307698	60.1981633	51.92682
5377	1	-15.07455735	-42.06622775	51.92682
5378	2	-13.81834735	-42.79150175	51.92682
5381	2	-15.07455735	-40.61567775	51.92682
5379	1	-12.56212735	-42.06622775	51.92682
5380	2	-11.30591735	-42.79150175	51.92682
5382	2	-12.56212735	-40.61567775	51.92682
5383	1	-13.81834735	-39.89039775	51.92682
5385	1	-15.07455735	-37.71457775	51.92682
5386	2	-13.81834735	-38.43984775	51.92682
5384	1	-11.30591735	-39.89039775	51.92682
5387	1	-12.56212735	-37.71457775	51.92682
5388	2	-11.30591735	-38.43984775	51.92682
5389	2	-15.07455735	-36.26401775	51.92682
5390	1	-13.81834735	-35.53874775	51.92682
5391	2	-12.56212735	-36.26401775	51.92682
5392	1	-11.30591735	-35.53874775	51.92682
5393	1	-15.07455735	-33.3628722	51.92682
5394	2	-13.81834735	-34.0881462	51.92682
5397	2	-15.07455735	-31.9123222	51.92682
5395	1	-12.56212735	-33.3628722	51.92682
5396	2	-11.30591735	-34.0881462	51.92682
5398	2	-12.56212735	-31.9123222	51.92682
5399	1	-13.81834735	-31.1870422	51.92682
5401	1	-15.07455735	-29.0112222	51.92682
5402	2	-13.81834735	-29.7364922	51.92682
5400	1	-11.30591735	-31.1870422	51.92682
5403	1	-12.56212735	-29.0112222	51.92682
5404	2	-11.30591735	-29.7364922	51.92682
5405	2	-15.07455735	-27.5606622	51.92682
5406	1	-13.81834735	-26.8353922	51.92682
5407	2	-12.56212735	-27.5606622	51.92682
5408	1	-11.30591735	-26.8353922	51.92682
5409	1	-15.07455735	-24.65951665	51.92682
5410	2	-13.81834735	-25.38479065	51.92682
5413	2	-15.07455735	-23.20896665	51.92682
5411	1	-12.56212735	-24.65951665	51.92682
5412	2	-11.30591735	-25.38479065	51.92682
5414	2	-12.56212735	-23.20896665	51.92682
5415	1	-13.81834735	-22.48368665	51.92682
5417	1	-15.07455735	-20.30786665	51.92682
5418	2	-13.81834735	-21.03313665	51.92682
5416	1	-11.30591735	-22.48368665	51.92682
5419	1	-12.56212735	-20.30786665	51.92682
5420	2	-11.30591735	-21.03313665	51.92682
5421	2	-15.07455735	-18.85730665	51.92682
5422	1	-13.81834735	-18.13203665	51.92682
5423	2	-12.56212735	-18.85730665	51.92682
5424	1	-11.30591735	-18.13203665	51.92682
5425	1	-15.07455735	-15.9561611	51.92682
5426	2	-13.81834735	-16.6814351	51.92682
5429	2	-15.07455735	-14.5056111	51.92682
5427	1	-12.56212735	-15.9561611	51.92682
5428	2	-11.30591735	-16.6814351	51.92682
5430	2	-12.56212735	-14.5056111	51.92682
5431	1	-13.81834735	-13.7803311	51.92682
5433	1	-15.07455735	-11.6045111	51.92682
5434	2	-13.81834735	-12.3297811	51.92682
5432	1	-11.30591735	-13.7803311	51.92682
5435	1	-12.56212735	-11.6045111	51.92682
5436	2	-11.30591735	-12.3297811	51.92682
5437	2	-15.07455735	-10.1539511	51.92682
5438	1	-13.81834735	-9.4286811	51.92682
5439	2	-12.56212735	-10.1539511	51.92682
5440	1	-11.30591735	-9.4286811	51.92682
5441	1	-10.0497049	-42.06622775	51.92682
5442	2	-8.7934949	-42.79150175	51.92682
5445	2	-10.0497049	-40.61567775	51.92682
5443	1	-7.5372749	-42.06622775	51.92682
5444	2	-6.2810649	-42.79150175	51.92682
5446	2	-7.5372749	-40.61567775	51.92682
5447	1	-8.7934949	-39.89039775	51.92682
5449	1	-10.0497049	-37.71457775	51.92682
5450	2	-8.7934949	-38.43984775	51.92682
5448	1	-6.2810649	-39.89039775	51.92682
5451	1	-7.5372749	-37.71457775	51.92682
5452	2	-6.2810649	-38.43984775	51.92682
5453	2	-10.0497049	-36.26401775	51.92682
5454	1	-8.7934949	-35.53874775	51.92682
5455	2	-7.5372749	-36.26401775	51.92682
5456	1	-6.2810649	-35.53874775	51.92682
5457	1	-10.0497049	-33.3628722	51.92682
5458	2	-8.7934949	-34.0881462	51.92682
5461	2	-10.0497049	-31.9123222	51.92682
5459	1	-7.5372749	-33.3628722	51.92682
5460	2	-6.2810649	-34.0881462	51.92682
5462	2	-7.5372749	-31.9123222	51.92682
5463	1	-8.7934949	-31.1870422	51.92682
5465	1	-10.0497049	-29.0112222	51.92682
5466	2	-8.7934949	-29.7364922	51.92682
5464	1	-6.2810649	-31.1870422	51.92682
5467	1	-7.5372749	-29.0112222	51.92682
5468	2	-6.2810649	-29.7364922	51.92682
5469	2	-10.0497049	-27.5606622	51.92682
5470	1	-8.7934949	-26.8353922	51.92682
5471	2	-7.5372749	-27.5606622	51.92682
5472	1	-6.2810649	-26.8353922	51.92682
5473	1	-10.0497049	-24.65951665	51.92682
5474	2	-8.7934949	-25.38479065	51.92682
5477	2	-10.0497049	-23.20896665	51.92682
5475	1	-7.5372749	-24.65951665	51.92682
5476	2	-6.2810649	-25.38479065	51.92682
5478	2	-7.5372749	-23.20896665	51.92682
5479	1	-8.7934949	-22.48368665	51.92682
5481	1	-10.0497049	-20.30786665	51.92682
5482	2	-8.7934949	-21.03313665	51.92682
5480	1	-6.2810649	-22.48368665	51.92682
5483	1	-7.5372749	-20.30786665	51.92682
5484	2	-6.2810649	-21.03313665	51.92682
5485	2	-10.0497049	-18.85730665	51.92682
5486	1	-8.7934949	-18.13203665	51.92682
5487	2	-7.5372749	-18.85730665	51.92682
5488	1	-6.2810649	-18.13203665	51.92682
5489	1	-10.0497049	-15.9561611	51.92682
5490	2	-8.7934949	-16.6814351	51.92682
5493	2	-10.0497049	-14.5056111	51.92682
5491	1	-7.5372749	-15.9561611	51.92682
5492	2	-6.2810649	-16.6814351	51.92682
5494	2	-7.5372749	-14.5056111	51.92682
5495	1	-8.7934949	-13.7803311	51.92682
5497	1	-10.0497049	-11.6045111	51.92682
5498	2	-8.7934949	-12.3297811	51.92682
5496	1	-6.2810649	-13.7803311	51.92682
5499	1	-7.5372749	-11.6045111	51.92682
5500	2	-6.2810649	-12.3297811	51.92682
5501	2	-10.0497049	-10.1539511	51.92682
5502	1	-8.7934949	-9.4286811	51.92682
5503	2	-7.5372749	-10.1539511	51.92682
5504	1	-6.2810649	-9.4286811	51.92682
5505	1	-5.02485245	-42.06622775	51.92682
5506	2	-3.76864245	-42.79150175	51.92682
5509	2	-5.02485245	-40.61567775	51.92682
5507	1	-2.51242245	-42.06622775	51.92682
5508	2	-1.25621245	-42.79150175	51.92682
5510	2	-2.51242245	-40.61567775	51.92682
5511	1	-3.76864245	-39.89039775	51.92682
5513	1	-5.02485245	-37.71457775	51.92682
5514	2	-3.76864245	-38.43984775	51.92682
5512	1	-1.25621245	-39.89039775	51.92682
5515	1	-2.51242245	-37.71457775	51.92682
5516	2	-1.25621245	-38.43984775	51.92682
5517	2	-5.02485245	-36.26401775	51.92682
5518	1	-3.76864245	-35.53874775	51.92682
5519	2	-2.51242245	-36.26401775	51.92682
5520	1	-1.25621245	-35.53874775	51.92682
5521	1	-5.02485245	-33.3628722	51.92682
5522	2	-3.76864245	-34.0881462	51.92682
5525	2	-5.02485245	-31.9123222	51.92682
5523	1	-2.51242245	-33.3628722	51.92682
5524	2	-1.25621245	-34.0881462	51.92682
5526	2	-2.51242245	-31.9123222	51.92682
5527	1	-3.76864245	-31.1870422	51.92682
5529	1	-5.02485245	-29.0112222	51.92682
5530	2	-3.76864245	-29.7364922	51.92682
5528	1	-1.25621245	-31.1870422	51.92682
5531	1	-2.51242245	-29.0112222	51.92682
5532	2	-1.25621245	-29.7364922	51.92682
5533	2	-5.02485245	-27.5606622	51.92682
5534	1	-3.76864245	-26.8353922	51.92682
5535	2	-2.51242245	-27.5606622	51.92682
5536	1	-1.25621245	-26.8353922	51.92682
5537	1	-5.02485245	-24.65951665	51.92682
5538	2	-3.76864245	-25.38479065	51.92682
5541	2	-5.02485245	-23.20896665	51.92682
5539	1	-2.51242245	-24.65951665	51.92682
5540	2	-1.25621245	-25.38479065	51.92682
5542	2	-2.51242245	-23.20896665	51.92682
5543	1	-3.76864245	-22.48368665	51.92682
5545	1	-5.02485245	-20.30786665	51.92682
5546	2	-3.76864245	-21.03313665	51.92682
5544	1	-1.25621245	-22.48368665	51.92682
5547	1	-2.51242245	-20.30786665	51.92682
5548	2	-1.25621245	-21.03313665	51.92682
5549	2	-5.02485245	-18.85730665	51.92682
5550	1	-3.76864245	-18.13203665	51.92682
5551	2	-2.51242245	-18.85730665	51.92682
5552	1	-1.25621245	-18.13203665	51.92682
5553	1	-5.02485245	-15.9561611	51.92682
5554	2	-3.76864245	-16.6814351	51.92682
5557	2	-5.02485245	-14.5056111	51.92682
5555	1	-2.51242245	-15.9561611	51.92682
5556	2	-1.25621245	-16.6814351	51.92682
5558	2	-2.51242245	-14.5056111	51.92682
5559	1	-3.76864245	-13.7803311	51.92682
5561	1	-5.02485245	-11.6045111	51.92682
5562	2	-3.76864245	-12.3297811	51.92682
5560	1	-1.25621245	-13.7803311	51.92682
5563	1	-2.51242245	-11.6045111	51.92682
5564	2	-1.25621245	-12.3297811	51.92682
5565	2	-5.02485245	-10.1539511	51.92682
5566	1	-3.76864245	-9.4286811	51.92682
5567	2	-2.51242245	-10.1539511	51.92682
5568	1	-1.25621245	-9.4286811	51.92682
5569	1	3.33E-11	-42.06622775	51.92682
5570	2	1.25621	-42.79150175	51.92682
5573	2	6.67E-11	-40.61567775	51.92682
5571	1	2.51243	-42.06622775	51.92682
5572	2	3.76864	-42.79150175	51.92682
5574	2	2.51243	-40.61567775	51.92682
5575	1	1.25621	-39.89039775	51.92682
5577	1	1.33E-10	-37.71457775	51.92682
5578	2	1.25621	-38.43984775	51.92682
5576	1	3.76864	-39.89039775	51.92682
5579	1	2.51243	-37.71457775	51.92682
5580	2	3.76864	-38.43984775	51.92682
5581	2	1.67E-10	-36.26401775	51.92682
5582	1	1.25621	-35.53874775	51.92682
5583	2	2.51243	-36.26401775	51.92682
5584	1	3.76864	-35.53874775	51.92682
5585	1	3.33E-11	-33.3628722	51.92682
5586	2	1.25621	-34.0881462	51.92682
5589	2	6.67E-11	-31.9123222	51.92682
5587	1	2.51243	-33.3628722	51.92682
5588	2	3.76864	-34.0881462	51.92682
5590	2	2.51243	-31.9123222	51.92682
5591	1	1.25621	-31.1870422	51.92682
5593	1	1.33E-10	-29.0112222	51.92682
5594	2	1.25621	-29.7364922	51.92682
5592	1	3.76864	-31.1870422	51.92682
5595	1	2.51243	-29.0112222	51.92682
5596	2	3.76864	-29.7364922	51.92682
5597	2	1.67E-10	-27.5606622	51.92682
5598	1	1.25621	-26.8353922	51.92682
5599	2	2.51243	-27.5606622	51.92682
5600	1	3.76864	-26.8353922	51.92682
5601	1	3.33E-11	-24.65951665	51.92682
5602	2	1.25621	-25.38479065	51.92682
5605	2	6.67E-11	-23.20896665	51.92682
5603	1	2.51243	-24.65951665	51.92682
5604	2	3.76864	-25.38479065	51.92682
5606	2	2.51243	-23.20896665	51.92682
5607	1	1.25621	-22.48368665	51.92682
5609	1	1.33E-10	-20.30786665	51.92682
5610	2	1.25621	-21.03313665	51.92682
5608	1	3.76864	-22.48368665	51.92682
5611	1	2.51243	-20.30786665	51.92682
5612	2	3.76864	-21.03313665	51.92682
5613	2	1.67E-10	-18.85730665	51.92682
5614	1	1.25621	-18.13203665	51.92682
5615	2	2.51243	-18.85730665	51.92682
5616	1	3.76864	-18.13203665	51.92682
5617	1	3.33E-11	-15.9561611	51.92682
5618	2	1.25621	-16.6814351	51.92682
5621	2	6.67E-11	-14.5056111	51.92682
5619	1	2.51243	-15.9561611	51.92682
5620	2	3.76864	-16.6814351	51.92682
5622	2	2.51243	-14.5056111	51.92682
5623	1	1.25621	-13.7803311	51.92682
5625	1	1.33E-10	-11.6045111	51.92682
5626	2	1.25621	-12.3297811	51.92682
5624	1	3.76864	-13.7803311	51.92682
5627	1	2.51243	-11.6045111	51.92682
5628	2	3.76864	-12.3297811	51.92682
5629	2	1.67E-10	-10.1539511	51.92682
5630	1	1.25621	-9.4286811	51.92682
5631	2	2.51243	-10.1539511	51.92682
5632	1	3.76864	-9.4286811	51.92682
5633	1	5.02485245	-42.06622775	51.92682
5634	2	6.28106245	-42.79150175	51.92682
5637	2	5.02485245	-40.61567775	51.92682
5635	1	7.53728245	-42.06622775	51.92682
5636	2	8.79349245	-42.79150175	51.92682
5638	2	7.53728245	-40.61567775	51.92682
5639	1	6.28106245	-39.89039775	51.92682
5641	1	5.02485245	-37.71457775	51.92682
5642	2	6.28106245	-38.43984775	51.92682
5640	1	8.79349245	-39.89039775	51.92682
5643	1	7.53728245	-37.71457775	51.92682
5644	2	8.79349245	-38.43984775	51.92682
5645	2	5.02485245	-36.26401775	51.92682
5646	1	6.28106245	-35.53874775	51.92682
5647	2	7.53728245	-36.26401775	51.92682
5648	1	8.79349245	-35.53874775	51.92682
5649	1	5.02485245	-33.3628722	51.92682
5650	2	6.28106245	-34.0881462	51.92682
5653	2	5.02485245	-31.9123222	51.92682
5651	1	7.53728245	-33.3628722	51.92682
5652	2	8.79349245	-34.0881462	51.92682
5654	2	7.53728245	-31.9123222	51.92682
5655	1	6.28106245	-31.1870422	51.92682
5657	1	5.02485245	-29.0112222	51.92682
5658	2	6.28106245	-29.7364922	51.92682
5656	1	8.79349245	-31.1870422	51.92682
5659	1	7.53728245	-29.0112222	51.92682
5660	2	8.79349245	-29.7364922	51.92682
5661	2	5.02485245	-27.5606622	51.92682
5662	1	6.28106245	-26.8353922	51.92682
5663	2	7.53728245	-27.5606622	51.92682
5664	1	8.79349245	-26.8353922	51.92682
5665	1	5.02485245	-24.65951665	51.92682
5666	2	6.28106245	-25.38479065	51.92682
5669	2	5.02485245	-23.20896665	51.92682
5667	1	7.53728245	-24.65951665	51.92682
5668	2	8.79349245	-25.38479065	51.92682
5670	2	7.53728245	-23.20896665	51.92682
5671	1	6.28106245	-22.48368665	51.92682
5673	1	5.02485245	-20.30786665	51.92682
5674	2	6.28106245	-21.03313665	51.92682
5672	1	8.79349245	-22.48368665	51.92682
5675	1	7.53728245	-20.30786665	51.92682
5676	2	8.79349245	-21.03313665	51.92682
5677	2	5.02485245	-18.85730665	51.92682
5678	1	6.28106245	-18.13203665	51.92682
5679	2	7.53728245	-18.85730665	51.92682
5680	1	8.79349245	-18.13203665	51.92682
5681	1	5.02485245	-15.9561611	51.92682
5682	2	6.28106245	-16.6814351	51.92682
5685	2	5.02485245	-14.5056111	51.92682
5683	1	7.53728245	-15.9561611	51.92682
5684	2	8.79349245	-16.6814351	51.92682
5686	2	7.53728245	-14.5056111	51.92682
5687	1	6.28106245	-13.7803311	51.92682
5689	1	5.02485245	-11.6045111	51.92682
5690	2	6.28106245	-12.3297811	51.92682
5688	1	8.79349245	-13.7803311	51.92682
5691	1	7.53728245	-11.6045111	51.92682
5692	2	8.79349245	-12.3297811	51.92682
5693	2	5.02485245	-10.1539511	51.92682
5694	1	6.28106245	-9.4286811	51.92682
5695	2	7.53728245	-10.1539511	51.92682
5696	1	8.79349245	-9.4286811	51.92682
5697	1	10.0497049	-42.06622775	51.92682
5698	2	11.3059149	-42.79150175	51.92682
5701	2	10.0497049	-40.61567775	51.92682
5699	1	12.5621349	-42.06622775	51.92682
5700	2	13.8183449	-42.79150175	51.92682
5702	2	12.5621349	-40.61567775	51.92682
5703	1	11.3059149	-39.89039775	51.92682
5705	1	10.0497049	-37.71457775	51.92682
5706	2	11.3059149	-38.43984775	51.92682
5704	1	13.8183449	-39.89039775	51.92682
5707	1	12.5621349	-37.71457775	51.92682
5708	2	13.8183449	-38.43984775	51.92682
5709	2	10.0497049	-36.26401775	51.92682
5710	1	11.3059149	-35.53874775	51.92682
5711	2	12.5621349	-36.26401775	51.92682
5712	1	13.8183449	-35.53874775	51.92682
5713	1	10.0497049	-33.3628722	51.92682
5714	2	11.3059149	-34.0881462	51.92682
5717	2	10.0497049	-31.9123222	51.92682
5715	1	12.5621349	-33.3628722	51.92682
5716	2	13.8183449	-34.0881462	51.92682
5718	2	12.5621349	-31.9123222	51.92682
5719	1	11.3059149	-31.1870422	51.92682
5721	1	10.0497049	-29.0112222	51.92682
5722	2	11.3059149	-29.7364922	51.92682
5720	1	13.8183449	-31.1870422	51.92682
5723	1	12.5621349	-29.0112222	51.92682
5724	2	13.8183449	-29.7364922	51.92682
5725	2	10.0497049	-27.5606622	51.92682
5726	1	11.3059149	-26.8353922	51.92682
5727	2	12.5621349	-27.5606622	51.92682
5728	1	13.8183449	-26.8353922	51.92682
5729	1	10.0497049	-24.65951665	51.92682
5730	2	11.3059149	-25.38479065	51.92682
5733	2	10.0497049	-23.20896665	51.92682
5731	1	12.5621349	-24.65951665	51.92682
5732	2	13.8183449	-25.38479065	51.92682
5734	2	12.5621349	-23.20896665	51.92682
5735	1	11.3059149	-22.48368665	51.92682
5737	1	10.0497049	-20.30786665	51.92682
5738	2	11.3059149	-21.03313665	51.92682
5736	1	13.8183449	-22.48368665	51.92682
5739	1	12.5621349	-20.30786665	51.92682
5740	2	13.8183449	-21.03313665	51.92682
5741	2	10.0497049	-18.85730665	51.92682
5742	1	11.3059149	-18.13203665	51.92682
5743	2	12.5621349	-18.85730665	51.92682
5744	1	13.8183449	-18.13203665	51.92682
5745	1	10.0497049	-15.9561611	51.92682
5746	2	11.3059149	-16.6814351	51.92682
5749	2	10.0497049	-14.5056111	51.92682
5747	1	12.5621349	-15.9561611	51.92682
5748	2	13.8183449	-16.6814351	51.92682
5750	2	12.5621349	-14.5056111	51.92682
5751	1	11.3059149	-13.7803311	51.92682
5753	1	10.0497049	-11.6045111	51.92682
5754	2	11.3059149	-12.3297811	51.92682
5752	1	13.8183449	-13.7803311	51.92682
5755	1	12.5621349	-11.6045111	51.92682
5756	2	13.8183449	-12.3297811	51.92682
5757	2	10.0497049	-10.1539511	51.92682
5758	1	11.3059149	-9.4286811	51.92682
5759	2	12.5621349	-10.1539511	51.92682
5760	1	13.8183449	-9.4286811	51.92682
5761	1	15.07455735	-42.06622775	51.92682
5762	2	16.33076735	-42.79150175	51.92682
5765	2	15.07455735	-40.61567775	51.92682
5763	1	17.58698735	-42.06622775	51.92682
5764	2	18.84319735	-42.79150175	51.92682
5766	2	17.58698735	-40.61567775	51.92682
5767	1	16.33076735	-39.89039775	51.92682
5769	1	15.07455735	-37.71457775	51.92682
5770	2	16.33076735	-38.43984775	51.92682
5768	1	18.84319735	-39.89039775	51.92682
5771	1	17.58698735	-37.71457775	51.92682
5772	2	18.84319735	-38.43984775	51.92682
5773	2	15.07455735	-36.26401775	51.92682
5774	1	16.33076735	-35.53874775	51.92682
5775	2	17.58698735	-36.26401775	51.92682
5776	1	18.84319735	-35.53874775	51.92682
5777	1	15.07455735	-33.3628722	51.92682
5778	2	16.33076735	-34.0881462	51.92682
5781	2	15.07455735	-31.9123222	51.92682
5779	1	17.58698735	-33.3628722	51.92682
5780	2	18.84319735	-34.0881462	51.92682
5782	2	17.58698735	-31.9123222	51.92682
5783	1	16.33076735	-31.1870422	51.92682
5785	1	15.07455735	-29.0112222	51.92682
5786	2	16.33076735	-29.7364922	51.92682
5784	1	18.84319735	-31.1870422	51.92682
5787	1	17.58698735	-29.0112222	51.92682
5788	2	18.84319735	-29.7364922	51.92682
5789	2	15.07455735	-27.5606622	51.92682
5790	1	16.33076735	-26.8353922	51.92682
5791	2	17.58698735	-27.5606622	51.92682
5792	1	18.84319735	-26.8353922	51.92682
5793	1	15.07455735	-24.65951665	51.92682
5794	2	16.33076735	-25.38479065	51.92682
5797	2	15.07455735	-23.20896665	51.92682
5795	1	17.58698735	-24.65951665	51.92682
5796	2	18.84319735	-25.38479065	51.92682
5798	2	17.58698735	-23.20896665	51.92682
5799	1	16.33076735	-22.48368665	51.92682
5801	1	15.07455735	-20.30786665	51.92682
5802	2	16.33076735	-21.03313665	51.92682
5800	1	18.84319735	-22.48368665	51.92682
5803	1	17.58698735	-20.30786665	51.92682
5804	2	18.84319735	-21.03313665	51.92682
5805	2	15.07455735	-18.85730665	51.92682
5806	1	16.33076735	-18.13203665	51.92682
5807	2	17.58698735	-18.85730665	51.92682
5808	1	18.84319735	-18.13203665	51.92682
5809	1	15.07455735	-15.9561611	51.92682
5810	2	16.33076735	-16.6814351	51.92682
5813	2	15.07455735	-14.5056111	51.92682
5811	1	17.58698735	-15.9561611	51.92682
5812	2	18.84319735	-16.6814351	51.92682
5814	2	17.58698735	-14.5056111	51.92682
5815	1	16.33076735	-13.7803311	51.92682
5817	1	15.07455735	-11.6045111	51.92682
5818	2	16.33076735	-12.3297811	51.92682
5816	1	18.84319735	-13.7803311	51.92682
5819	1	17.58698735	-11.6045111	51.92682
5820	2	18.84319735	-12.3297811	51.92682
5821	2	15.07455735	-10.1539511	51.92682
5822	1	16.33076735	-9.4286811	51.92682
5823	2	17.58698735	-10.1539511	51.92682
5824	1	18.84319735	-9.4286811	51.92682
5825	1	-15.07455735	-7.25280555	51.92682
5826	2	-13.81834735	-7.97807955	51.92682
5829	2	-15.07455735	-5.80225555	51.92682
5827	1	-12.56212735	-7.25280555	51.92682
5828	2	-11.30591735	-7.97807955	51.92682
5830	2	-12.56212735	-5.80225555	51.92682
5831	1	-13.81834735	-5.07697555	51.92682
5833	1	-15.07455735	-2.90115555	51.92682
5834	2	-13.81834735	-3.62642555	51.92682
5832	1	-11.30591735	-5.07697555	51.92682
5835	1	-12.56212735	-2.90115555	51.92682
5836	2	-11.30591735	-3.62642555	51.92682
5837	2	-15.07455735	-1.45059555	51.92682
5838	1	-13.81834735	-0.72532555	51.92682
5839	2	-12.56212735	-1.45059555	51.92682
5840	1	-11.30591735	-0.72532555	51.92682
5841	1	-15.07455735	1.45055	51.92682
5842	2	-13.81834735	0.725276	51.92682
5845	2	-15.07455735	2.9011	51.92682
5843	1	-12.56212735	1.45055	51.92682
5844	2	-11.30591735	0.725276	51.92682
5846	2	-12.56212735	2.9011	51.92682
5847	1	-13.81834735	3.62638	51.92682
5849	1	-15.07455735	5.8022	51.92682
5850	2	-13.81834735	5.07693	51.92682
5848	1	-11.30591735	3.62638	51.92682
5851	1	-12.56212735	5.8022	51.92682
5852	2	-11.30591735	5.07693	51.92682
5853	2	-15.07455735	7.25276	51.92682
5854	1	-13.81834735	7.97803	51.92682
5855	2	-12.56212735	7.25276	51.92682
5856	1	-11.30591735	7.97803	51.92682
5857	1	-15.07455735	10.15390555	51.92682
5858	2	-13.81834735	9.42863155	51.92682
5861	2	-15.07455735	11.60445555	51.92682
5859	1	-12.56212735	10.15390555	51.92682
5860	2	-11.30591735	9.42863155	51.92682
5862	2	-12.56212735	11.60445555	51.92682
5863	1	-13.81834735	12.32973555	51.92682
5865	1	-15.07455735	14.50555555	51.92682
5866	2	-13.81834735	13.78028555	51.92682
5864	1	-11.30591735	12.32973555	51.92682
5867	1	-12.56212735	14.50555555	51.92682
5868	2	-11.30591735	13.78028555	51.92682
5869	2	-15.07455735	15.95611555	51.92682
5870	1	-13.81834735	16.68138555	51.92682
5871	2	-12.56212735	15.95611555	51.92682
5872	1	-11.30591735	16.68138555	51.92682
5873	1	-15.07455735	18.8572611	51.92682
5874	2	-13.81834735	18.1319871	51.92682
5877	2	-15.07455735	20.3078111	51.92682
5875	1	-12.56212735	18.8572611	51.92682
5876	2	-11.30591735	18.1319871	51.92682
5878	2	-12.56212735	20.3078111	51.92682
5879	1	-13.81834735	21.0330911	51.92682
5881	1	-15.07455735	23.2089111	51.92682
5882	2	-13.81834735	22.4836411	51.92682
5880	1	-11.30591735	21.0330911	51.92682
5883	1	-12.56212735	23.2089111	51.92682
5884	2	-11.30591735	22.4836411	51.92682
5885	2	-15.07455735	24.6594711	51.92682
5886	1	-13.81834735	25.3847411	51.92682
5887	2	-12.56212735	24.6594711	51.92682
5888	1	-11.30591735	25.3847411	51.92682
5889	1	-10.0497049	-7.25280555	51.92682
5890	2	-8.7934949	-7.97807955	51.92682
5893	2	-10.0497049	-5.80225555	51.92682
5891	1	-7.5372749	-7.25280555	51.92682
5892	2	-6.2810649	-7.97807955	51.92682
5894	2	-7.5372749	-5.80225555	51.92682
5895	1	-8.7934949	-5.07697555	51.92682
5897	1	-10.0497049	-2.90115555	51.92682
5898	2	-8.7934949	-3.62642555	51.92682
5896	1	-6.2810649	-5.07697555	51.92682
5899	1	-7.5372749	-2.90115555	51.92682
5900	2	-6.2810649	-3.62642555	51.92682
5901	2	-10.0497049	-1.45059555	51.92682
5902	1	-8.7934949	-0.72532555	51.92682
5903	2	-7.5372749	-1.45059555	51.92682
5904	1	-6.2810649	-0.72532555	51.92682
5905	1	-10.0497049	1.45055	51.92682
5906	2	-8.7934949	0.725276	51.92682
5909	2	-10.0497049	2.9011	51.92682
5907	1	-7.5372749	1.45055	51.92682
5908	2	-6.2810649	0.725276	51.92682
5910	2	-7.5372749	2.9011	51.92682
5911	1	-8.7934949	3.62638	51.92682
5913	1	-10.0497049	5.8022	51.92682
5914	2	-8.7934949	5.07693	51.92682
5912	1	-6.2810649	3.62638	51.92682
5915	1	-7.5372749	5.8022	51.92682
5916	2	-6.2810649	5.07693	51.92682
5917	2	-10.0497049	7.25276	51.92682
5918	1	-8.7934949	7.97803	51.92682
5919	2	-7.5372749	7.25276	51.92682
5920	1	-6.2810649	7.97803	51.92682
5921	1	-10.0497049	10.15390555	51.92682
5922	2	-8.7934949	9.42863155	51.92682
5925	2	-10.0497049	11.60445555	51.92682
5923	1	-7.5372749	10.15390555	51.92682
5924	2	-6.2810649	9.42863155	51.92682
5926	2	-7.5372749	11.60445555	51.92682
5927	1	-8.7934949	12.32973555	51.92682
5929	1	-10.0497049	14.50555555	51.92682
5930	2	-8.7934949	13.78028555	51.92682
5928	1	-6.2810649	12.32973555	51.92682
5931	1	-7.5372749	14.50555555	51.92682
5932	2	-6.2810649	13.78028555	51.92682
5933	2	-10.0497049	15.95611555	51.92682
5934	1	-8.7934949	16.68138555	51.92682
5935	2	-7.5372749	15.95611555	51.92682
5936	1	-6.2810649	16.68138555	51.92682
5937	1	-10.0497049	18.8572611	51.92682
5938	2	-8.7934949	18.1319871	51.92682
5941	2	-10.0497049	20.3078111	51.92682
5939	1	-7.5372749	18.8572611	51.92682
5940	2	-6.2810649	18.1319871	51.92682
5942	2	-7.5372749	20.3078111	51.92682
5943	1	-8.7934949	21.0330911	51.92682
5945	1	-10.0497049	23.2089111	51.92682
5946	2	-8.7934949	22.4836411	51.92682
5944	1	-6.2810649	21.0330911	51.92682
5947	1	-7.5372749	23.2089111	51.92682
5948	2	-6.2810649	22.4836411	51.92682
5949	2	-10.0497049	24.6594711	51.92682
5950	1	-8.7934949	25.3847411	51.92682
5951	2	-7.5372749	24.6594711	51.92682
5952	1	-6.2810649	25.3847411	51.92682
5953	1	-5.02485245	-7.25280555	51.92682
5954	2	-3.76864245	-7.97807955	51.92682
5957	2	-5.02485245	-5.80225555	51.92682
5955	1	-2.51242245	-7.25280555	51.92682
5956	2	-1.25621245	-7.97807955	51.92682
5958	2	-2.51242245	-5.80225555	51.92682
5959	1	-3.76864245	-5.07697555	51.92682
5961	1	-5.02485245	-2.90115555	51.92682
5962	2	-3.76864245	-3.62642555	51.92682
5960	1	-1.25621245	-5.07697555	51.92682
5963	1	-2.51242245	-2.90115555	51.92682
5964	2	-1.25621245	-3.62642555	51.92682
5965	2	-5.02485245	-1.45059555	51.92682
5966	1	-3.76864245	-0.72532555	51.92682
5967	2	-2.51242245	-1.45059555	51.92682
5968	1	-1.25621245	-0.72532555	51.92682
5969	1	-5.02485245	1.45055	51.92682
5970	2	-3.76864245	0.725276	51.92682
5973	2	-5.02485245	2.9011	51.92682
5971	1	-2.51242245	1.45055	51.92682
5972	2	-1.25621245	0.725276	51.92682
5974	2	-2.51242245	2.9011	51.92682
5975	1	-3.76864245	3.62638	51.92682
5977	1	-5.02485245	5.8022	51.92682
5978	2	-3.76864245	5.07693	51.92682
5976	1	-1.25621245	3.62638	51.92682
5979	1	-2.51242245	5.8022	51.92682
5980	2	-1.25621245	5.07693	51.92682
5981	2	-5.02485245	7.25276	51.92682
5982	1	-3.76864245	7.97803	51.92682
5983	2	-2.51242245	7.25276	51.92682
5984	1	-1.25621245	7.97803	51.92682
5985	1	-5.02485245	10.15390555	51.92682
5986	2	-3.76864245	9.42863155	51.92682
5989	2	-5.02485245	11.60445555	51.92682
5987	1	-2.51242245	10.15390555	51.92682
5988	2	-1.25621245	9.42863155	51.92682
5990	2	-2.51242245	11.60445555	51.92682
5991	1	-3.76864245	12.32973555	51.92682
5993	1	-5.02485245	14.50555555	51.92682
5994	2	-3.76864245	13.78028555	51.92682
5992	1	-1.25621245	12.32973555	51.92682
5995	1	-2.51242245	14.50555555	51.92682
5996	2	-1.25621245	13.78028555	51.92682
5997	2	-5.02485245	15.95611555	51.92682
5998	1	-3.76864245	16.68138555	51.92682
5999	2	-2.51242245	15.95611555	51.92682
6000	1	-1.25621245	16.68138555	51.92682
6001	1	-5.02485245	18.8572611	51.92682
6002	2	-3.76864245	18.1319871	51.92682
6005	2	-5.02485245	20.3078111	51.92682
6003	1	-2.51242245	18.8572611	51.92682
6004	2	-1.25621245	18.1319871	51.92682
6006	2	-2.51242245	20.3078111	51.92682
6007	1	-3.76864245	21.0330911	51.92682
6009	1	-5.02485245	23.2089111	51.92682
6010	2	-3.76864245	22.4836411	51.92682
6008	1	-1.25621245	21.0330911	51.92682
6011	1	-2.51242245	23.2089111	51.92682
6012	2	-1.25621245	22.4836411	51.92682
6013	2	-5.02485245	24.6594711	51.92682
6014	1	-3.76864245	25.3847411	51.92682
6015	2	-2.51242245	24.6594711	51.92682
6016	1	-1.25621245	25.3847411	51.92682
6017	1	3.33E-11	-7.25280555	51.92682
6018	2	1.25621	-7.97807955	51.92682
6021	2	6.67E-11	-5.80225555	51.92682
6019	1	2.51243	-7.25280555	51.92682
6020	2	3.76864	-7.97807955	51.92682
6022	2	2.51243	-5.80225555	51.92682
6023	1	1.25621	-5.07697555	51.92682
6025	1	1.33E-10	-2.90115555	51.92682
6026	2	1.25621	-3.62642555	51.92682
6024	1	3.76864	-5.07697555	51.92682
6027	1	2.51243	-2.90115555	51.92682
6028	2	3.76864	-3.62642555	51.92682
6029	2	1.67E-10	-1.45059555	51.92682
6030	1	1.25621	-0.72532555	51.92682
6031	2	2.51243	-1.45059555	51.92682
6032	1	3.76864	-0.72532555	51.92682
6033	1	3.33E-11	1.45055	51.92682
6034	2	1.25621	0.725276	51.92682
6037	2	6.67E-11	2.9011	51.92682
6035	1	2.51243	1.45055	51.92682
6036	2	3.76864	0.725276	51.92682
6038	2	2.51243	2.9011	51.92682
6039	1	1.25621	3.62638	51.92682
6041	1	1.33E-10	5.8022	51.92682
6042	2	1.25621	5.07693	51.92682
6040	1	3.76864	3.62638	51.92682
6043	1	2.51243	5.8022	51.92682
6044	2	3.76864	5.07693	51.92682
6045	2	1.67E-10	7.25276	51.92682
6046	1	1.25621	7.97803	51.92682
6047	2	2.51243	7.25276	51.92682
6048	1	3.76864	7.97803	51.92682
6049	1	3.33E-11	10.15390555	51.92682
6050	2	1.25621	9.42863155	51.92682
6053	2	6.67E-11	11.60445555	51.92682
6051	1	2.51243	10.15390555	51.92682
6052	2	3.76864	9.42863155	51.92682
6054	2	2.51243	11.60445555	51.92682
6055	1	1.25621	12.32973555	51.92682
6057	1	1.33E-10	14.50555555	51.92682
6058	2	1.25621	13.78028555	51.92682
6056	1	3.76864	12.32973555	51.92682
6059	1	2.51243	14.50555555	51.92682
6060	2	3.76864	13.78028555	51.92682
6061	2	1.67E-10	15.95611555	51.92682
6062	1	1.25621	16.68138555	51.92682
6063	2	2.51243	15.95611555	51.92682
6064	1	3.76864	16.68138555	51.92682
6065	1	3.33E-11	18.8572611	51.92682
6066	2	1.25621	18.1319871	51.92682
6069	2	6.67E-11	20.3078111	51.92682
6067	1	2.51243	18.8572611	51.92682
6068	2	3.76864	18.1319871	51.92682
6070	2	2.51243	20.3078111	51.92682
6071	1	1.25621	21.0330911	51.92682
6073	1	1.33E-10	23.2089111	51.92682
6074	2	1.25621	22.4836411	51.92682
6072	1	3.76864	21.0330911	51.92682
6075	1	2.51243	23.2089111	51.92682
6076	2	3.76864	22.4836411	51.92682
6077	2	1.67E-10	24.6594711	51.92682
6078	1	1.25621	25.3847411	51.92682
6079	2	2.51243	24.6594711	51.92682
6080	1	3.76864	25.3847411	51.92682
6081	1	5.02485245	-7.25280555	51.92682
6082	2	6.28106245	-7.97807955	51.92682
6085	2	5.02485245	-5.80225555	51.92682
6083	1	7.53728245	-7.25280555	51.92682
6084	2	8.79349245	-7.97807955	51.92682
6086	2	7.53728245	-5.80225555	51.92682
6087	1	6.28106245	-5.07697555	51.92682
6089	1	5.02485245	-2.90115555	51.92682
6090	2	6.28106245	-3.62642555	51.92682
6088	1	8.79349245	-5.07697555	51.92682
6091	1	7.53728245	-2.90115555	51.92682
6092	2	8.79349245	-3.62642555	51.92682
6093	2	5.02485245	-1.45059555	51.92682
6094	1	6.28106245	-0.72532555	51.92682
6095	2	7.53728245	-1.45059555	51.92682
6096	1	8.79349245	-0.72532555	51.92682
6097	1	5.02485245	1.45055	51.92682
6098	2	6.28106245	0.725276	51.92682
6101	2	5.02485245	2.9011	51.92682
6099	1	7.53728245	1.45055	51.92682
6100	2	8.79349245	0.725276	51.92682
6102	2	7.53728245	2.9011	51.92682
6103	1	6.28106245	3.62638	51.92682
6105	1	5.02485245	5.8022	51.92682
6106	2	6.28106245	5.07693	51.92682
6104	1	8.79349245	3.62638	51.92682
6107	1	7.53728245	5.8022	51.92682
6108	2	8.79349245	5.07693	51.92682
6109	2	5.02485245	7.25276	51.92682
6110	1	6.28106245	7.97803	51.92682
6111	2	7.53728245	7.25276	51.92682
6112	1	8.79349245	7.97803	51.92682
6113	1	5.02485245	10.15390555	51.92682
6114	2	6.28106245	9.42863155	51.92682
6117	2	5.02485245	11.60445555	51.92682
6115	1	7.53728245	10.15390555	51.92682
6116	2	8.79349245	9.42863155	51.92682
6118	2	7.53728245	11.60445555	51.92682
6119	1	6.28106245	12.32973555	51.92682
6121	1	5.02485245	14.50555555	51.92682
6122	2	6.28106245	13.78028555	51.92682
6120	1	8.79349245	12.32973555	51.92682
6123	1	7.53728245	14.50555555	51.92682
6124	2	8.79349245	13.78028555	51.92682
6125	2	5.02485245	15.95611555	51.92682
6126	1	6.28106245	16.68138555	51.92682
6127	2	7.53728245	15.95611555	51.92682
6128	1	8.79349245	16.68138555	51.92682
6129	1	5.02485245	18.8572611	51.92682
6130	2	6.28106245	18.1319871	51.92682
6133	2	5.02485245	20.3078111	51.92682
6131	1	7.53728245	18.8572611	51.92682
6132	2	8.79349245	18.1319871	51.92682
6134	2	7.53728245	20.3078111	51.92682
6135	1	6.28106245	21.0330911	51.92682
6137	1	5.02485245	23.2089111	51.92682
6138	2	6.28106245	22.4836411	51.92682
6136	1	8.79349245	21.0330911	51.92682
6139	1	7.53728245	23.2089111	51.92682
6140	2	8.79349245	22.4836411	51.92682
6141	2	5.02485245	24.6594711	51.92682
6142	1	6.28106245	25.3847411	51.92682
6143	2	7.53728245	24.6594711	51.92682
6144	1	8.79349245	25.3847411	51.92682
6145	1	10.0497049	-7.25280555	51.92682
6146	2	11.3059149	-7.97807955	51.92682
6149	2	10.0497049	-5.80225555	51.92682
6147	1	12.5621349	-7.25280555	51.92682
6148	2	13.8183449	-7.97807955	51.92682
6150	2	12.5621349	-5.80225555	51.92682
6151	1	11.3059149	-5.07697555	51.92682
6153	1	10.0497049	-2.90115555	51.92682
6154	2	11.3059149	-3.62642555	51.92682
6152	1	13.8183449	-5.07697555	51.92682
6155	1	12.5621349	-2.90115555	51.92682
6156	2	13.8183449	-3.62642555	51.92682
6157	2	10.0497049	-1.45059555	51.92682
6158	1	11.3059149	-0.72532555	51.92682
6159	2	12.5621349	-1.45059555	51.92682
6160	1	13.8183449	-0.72532555	51.92682
6161	1	10.0497049	1.45055	51.92682
6162	2	11.3059149	0.725276	51.92682
6165	2	10.0497049	2.9011	51.92682
6163	1	12.5621349	1.45055	51.92682
6164	2	13.8183449	0.725276	51.92682
6166	2	12.5621349	2.9011	51.92682
6167	1	11.3059149	3.62638	51.92682
6169	1	10.0497049	5.8022	51.92682
6170	2	11.3059149	5.07693	51.92682
6168	1	13.8183449	3.62638	51.92682
6171	1	12.5621349	5.8022	51.92682
6172	2	13.8183449	5.07693	51.92682
6173	2	10.0497049	7.25276	51.92682
6174	1	11.3059149	7.97803	51.92682
6175	2	12.5621349	7.25276	51.92682
6176	1	13.8183449	7.97803	51.92682
6177	1	10.0497049	10.15390555	51.92682
6178	2	11.3059149	9.42863155	51.92682
6181	2	10.0497049	11.60445555	51.92682
6179	1	12.5621349	10.15390555	51.92682
6180	2	13.8183449	9.42863155	51.92682
6182	2	12.5621349	11.60445555	51.92682
6183	1	11.3059149	12.32973555	51.92682
6185	1	10.0497049	14.50555555	51.92682
6186	2	11.3059149	13.78028555	51.92682
6184	1	13.8183449	12.32973555	51.92682
6187	1	12.5621349	14.50555555	51.92682
6188	2	13.8183449	13.78028555	51.92682
6189	2	10.0497049	15.95611555	51.92682
6190	1	11.3059149	16.68138555	51.92682
6191	2	12.5621349	15.95611555	51.92682
6192	1	13.8183449	16.68138555	51.92682
6193	1	10.0497049	18.8572611	51.92682
6194	2	11.3059149	18.1319871	51.92682
6197	2	10.0497049	20.3078111	51.92682
6195	1	12.5621349	18.8572611	51.92682
6196	2	13.8183449	18.1319871	51.92682
6198	2	12.5621349	20.3078111	51.92682
6199	1	11.3059149	21.0330911	51.92682
6201	1	10.0497049	23.2089111	51.92682
6202	2	11.3059149	22.4836411	51.92682
6200	1	13.8183449	21.0330911	51.92682
6203	1	12.5621349	23.2089111	51.92682
6204	2	13.8183449	22.4836411	51.92682
6205	2	10.0497049	24.6594711	51.92682
6206	1	11.3059149	25.3847411	51.92682
6207	2	12.5621349	24.6594711	51.92682
6208	1	13.8183449	25.3847411	51.92682
6209	1	15.07455735	-7.25280555	51.92682
6210	2	16.33076735	-7.97807955	51.92682
6213	2	15.07455735	-5.80225555	51.92682
6211	1	17.58698735	-7.25280555	51.92682
6212	2	18.84319735	-7.97807955	51.92682
6214	2	17.58698735	-5.80225555	51.92682
6215	1	16.33076735	-5.07697555	51.92682
6217	1	15.07455735	-2.90115555	51.92682
6218	2	16.33076735	-3.62642555	51.92682
6216	1	18.84319735	-5.07697555	51.92682
6219	1	17.58698735	-2.90115555	51.92682
6220	2	18.84319735	-3.62642555	51.92682
6221	2	15.07455735	-1.45059555	51.92682
6222	1	16.33076735	-0.72532555	51.92682
6223	2	17.58698735	-1.45059555	51.92682
6224	1	18.84319735	-0.72532555	51.92682
6225	1	15.07455735	1.45055	51.92682
6226	2	16.33076735	0.725276	51.92682
6229	2	15.07455735	2.9011	51.92682
6227	1	17.58698735	1.45055	51.92682
6228	2	18.84319735	0.725276	51.92682
6230	2	17.58698735	2.9011	51.92682
6231	1	16.33076735	3.62638	51.92682
6233	1	15.07455735	5.8022	51.92682
6234	2	16.33076735	5.07693	51.92682
6232	1	18.84319735	3.62638	51.92682
6235	1	17.58698735	5.8022	51.92682
6236	2	18.84319735	5.07693	51.92682
6237	2	15.07455735	7.25276	51.92682
6238	1	16.33076735	7.97803	51.92682
6239	2	17.58698735	7.25276	51.92682
6240	1	18.84319735	7.97803	51.92682
6241	1	15.07455735	10.15390555	51.92682
6242	2	16.33076735	9.42863155	51.92682
6245	2	15.07455735	11.60445555	51.92682
6243	1	17.58698735	10.15390555	51.92682
6244	2	18.84319735	9.42863155	51.92682
6246	2	17.58698735	11.60445555	51.92682
6247	1	16.33076735	12.32973555	51.92682
6249	1	15.07455735	14.50555555	51.92682
6250	2	16.33076735	13.78028555	51.92682
6248	1	18.84319735	12.32973555	51.92682
6251	1	17.58698735	14.50555555	51.92682
6252	2	18.84319735	13.78028555	51.92682
6253	2	15.07455735	15.95611555	51.92682
6254	1	16.33076735	16.68138555	51.92682
6255	2	17.58698735	15.95611555	51.92682
6256	1	18.84319735	16.68138555	51.92682
6257	1	15.07455735	18.8572611	51.92682
6258	2	16.33076735	18.1319871	51.92682
6261	2	15.07455735	20.3078111	51.92682
6259	1	17.58698735	18.8572611	51.92682
6260	2	18.84319735	18.1319871	51.92682
6262	2	17.58698735	20.3078111	51.92682
6263	1	16.33076735	21.0330911	51.92682
6265	1	15.07455735	23.2089111	51.92682
6266	2	16.33076735	22.4836411	51.92682
6264	1	18.84319735	21.0330911	51.92682
6267	1	17.58698735	23.2089111	51.92682
6268	2	18.84319735	22.4836411	51.92682
6269	2	15.07455735	24.6594711	51.92682
6270	1	16.33076735	25.3847411	51.92682
6271	2	17.58698735	24.6594711	51.92682
6272	1	18.84319735	25.3847411	51.92682
6273	1	-15.07455735	27.56061665	51.92682
6274	2	-13.81834735	26.83534265	51.92682
6277	2	-15.07455735	29.01116665	51.92682
6275	1	-12.56212735	27.56061665	51.92682
6276	2	-11.30591735	26.83534265	51.92682
6278	2	-12.56212735	29.01116665	51.92682
6279	1	-13.81834735	29.73644665	51.92682
6281	1	-15.07455735	31.91226665	51.92682
6282	2	-13.81834735	31.18699665	51.92682
6280	1	-11.30591735	29.73644665	51.92682
6283	1	-12.56212735	31.91226665	51.92682
6284	2	-11.30591735	31.18699665	51.92682
6285	2	-15.07455735	33.36282665	51.92682
6286	1	-13.81834735	34.08809665	51.92682
6287	2	-12.56212735	33.36282665	51.92682
6288	1	-11.30591735	34.08809665	51.92682
6289	1	-15.07455735	36.2639722	51.92682
6290	2	-13.81834735	35.5386982	51.92682
6293	2	-15.07455735	37.7145222	51.92682
6291	1	-12.56212735	36.2639722	51.92682
6292	2	-11.30591735	35.5386982	51.92682
6294	2	-12.56212735	37.7145222	51.92682
6295	1	-13.81834735	38.4398022	51.92682
6297	1	-15.07455735	40.6156222	51.92682
6298	2	-13.81834735	39.8903522	51.92682
6296	1	-11.30591735	38.4398022	51.92682
6299	1	-12.56212735	40.6156222	51.92682
6300	2	-11.30591735	39.8903522	51.92682
6301	2	-15.07455735	42.0661822	51.92682
6302	1	-13.81834735	42.7914522	51.92682
6303	2	-12.56212735	42.0661822	51.92682
6304	1	-11.30591735	42.7914522	51.92682
6305	1	-15.07455735	44.96732775	51.92682
6306	2	-13.81834735	44.24205375	51.92682
6309	2	-15.07455735	46.41787775	51.92682
6307	1	-12.56212735	44.96732775	51.92682
6308	2	-11.30591735	44.24205375	51.92682
6310	2	-12.56212735	46.41787775	51.92682
6311	1	-13.81834735	47.14315775	51.92682
6313	1	-15.07455735	49.31897775	51.92682
6314	2	-13.81834735	48.59370775	51.92682
6312	1	-11.30591735	47.14315775	51.92682
6315	1	-12.56212735	49.31897775	51.92682
6316	2	-11.30591735	48.59370775	51.92682
6317	2	-15.07455735	50.76953775	51.92682
6318	1	-13.81834735	51.49480775	51.92682
6319	2	-12.56212735	50.76953775	51.92682
6320	1	-11.30591735	51.49480775	51.92682
6321	1	-15.07455735	53.6706833	51.92682
6322	2	-13.81834735	52.9454093	51.92682
6325	2	-15.07455735	55.1212333	51.92682
6323	1	-12.56212735	53.6706833	51.92682
6324	2	-11.30591735	52.9454093	51.92682
6326	2	-12.56212735	55.1212333	51.92682
6327	1	-13.81834735	55.8465133	51.92682
6329	1	-15.07455735	58.0223333	51.92682
6330	2	-13.81834735	57.2970633	51.92682
6328	1	-11.30591735	55.8465133	51.92682
6331	1	-12.56212735	58.0223333	51.92682
6332	2	-11.30591735	57.2970633	51.92682
6333	2	-15.07455735	59.4728933	51.92682
6334	1	-13.81834735	60.1981633	51.92682
6335	2	-12.56212735	59.4728933	51.92682
6336	1	-11.30591735	60.1981633	51.92682
6337	1	-10.0497049	27.56061665	51.92682
6338	2	-8.7934949	26.83534265	51.92682
6341	2	-10.0497049	29.01116665	51.92682
6339	1	-7.5372749	27.56061665	51.92682
6340	2	-6.2810649	26.83534265	51.92682
6342	2	-7.5372749	29.01116665	51.92682
6343	1	-8.7934949	29.73644665	51.92682
6345	1	-10.0497049	31.91226665	51.92682
6346	2	-8.7934949	31.18699665	51.92682
6344	1	-6.2810649	29.73644665	51.92682
6347	1	-7.5372749	31.91226665	51.92682
6348	2	-6.2810649	31.18699665	51.92682
6349	2	-10.0497049	33.36282665	51.92682
6350	1	-8.7934949	34.08809665	51.92682
6351	2	-7.5372749	33.36282665	51.92682
6352	1	-6.2810649	34.08809665	51.92682
6353	1	-10.0497049	36.2639722	51.92682
6354	2	-8.7934949	35.5386982	51.92682
6357	2	-10.0497049	37.7145222	51.92682
6355	1	-7.5372749	36.2639722	51.92682
6356	2	-6.2810649	35.5386982	51.92682
6358	2	-7.5372749	37.7145222	51.92682
6359	1	-8.7934949	38.4398022	51.92682
6361	1	-10.0497049	40.6156222	51.92682
6362	2	-8.7934949	39.8903522	51.92682
6360	1	-6.2810649	38.4398022	51.92682
6363	1	-7.5372749	40.6156222	51.92682
6364	2	-6.2810649	39.8903522	51.92682
6365	2	-10.0497049	42.0661822	51.92682
6366	1	-8.7934949	42.7914522	51.92682
6367	2	-7.5372749	42.0661822	51.92682
6368	1	-6.2810649	42.7914522	51.92682
6369	1	-10.0497049	44.96732775	51.92682
6370	2	-8.7934949	44.24205375	51.92682
6373	2	-10.0497049	46.41787775	51.92682
6371	1	-7.5372749	44.96732775	51.92682
6372	2	-6.2810649	44.24205375	51.92682
6374	2	-7.5372749	46.41787775	51.92682
6375	1	-8.7934949	47.14315775	51.92682
6377	1	-10.0497049	49.31897775	51.92682
6378	2	-8.7934949	48.59370775	51.92682
6376	1	-6.2810649	47.14315775	51.92682
6379	1	-7.5372749	49.31897775	51.92682
6380	2	-6.2810649	48.59370775	51.92682
6381	2	-10.0497049	50.76953775	51.92682
6382	1	-8.7934949	51.49480775	51.92682
6383	2	-7.5372749	50.76953775	51.92682
6384	1	-6.2810649	51.49480775	51.92682
6385	1	-10.0497049	53.6706833	51.92682
6386	2	-8.7934949	52.9454093	51.92682
6389	2	-10.0497049	55.1212333	51.92682
6387	1	-7.5372749	53.6706833	51.92682
6388	2	-6.2810649	52.9454093	51.92682
6390	2	-7.5372749	55.1212333	51.92682
6391	1	-8.7934949	55.8465133	51.92682
6393	1	-10.0497049	58.0223333	51.92682
6394	2	-8.7934949	57.2970633	51.92682
6392	1	-6.2810649	55.8465133	51.92682
6395	1	-7.5372749	58.0223333	51.92682
6396	2	-6.2810649	57.2970633	51.92682
6397	2	-10.0497049	59.4728933	51.92682
6398	1	-8.7934949	60.1981633	51.92682
6399	2	-7.5372749	59.4728933	51.92682
6400	1	-6.2810649	60.1981633	51.92682
6401	1	-5.02485245	27.56061665	51.92682
6402	2	-3.76864245	26.83534265	51.92682
6405	2	-5.02485245	29.01116665	51.92682
6403	1	-2.51242245	27.56061665	51.92682
6404	2	-1.25621245	26.83534265	51.92682
6406	2	-2.51242245	29.01116665	51.92682
6407	1	-3.76864245	29.73644665	51.92682
6409	1	-5.02485245	31.91226665	51.92682
6410	2	-3.76864245	31.18699665	51.92682
6408	1	-1.25621245	29.73644665	51.92682
6411	1	-2.51242245	31.91226665	51.92682
6412	2	-1.25621245	31.18699665	51.92682
6413	2	-5.02485245	33.36282665	51.92682
6414	1	-3.76864245	34.08809665	51.92682
6415	2	-2.51242245	33.36282665	51.92682
6416	1	-1.25621245	34.08809665	51.92682
6417	1	-5.02485245	36.2639722	51.92682
6418	2	-3.76864245	35.5386982	51.92682
6421	2	-5.02485245	37.7145222	51.92682
6419	1	-2.51242245	36.2639722	51.92682
6420	2	-1.25621245	35.5386982	51.92682
6422	2	-2.51242245	37.7145222	51.92682
6423	1	-3.76864245	38.4398022	51.92682
6425	1	-5.02485245	40.6156222	51.92682
6426	2	-3.76864245	39.8903522	51.92682
6424	1	-1.25621245	38.4398022	51.92682
6427	1	-2.51242245	40.6156222	51.92682
6428	2	-1.25621245	39.8903522	51.92682
6429	2	-5.02485245	42.0661822	51.92682
6430	1	-3.76864245	42.7914522	51.92682
6431	2	-2.51242245	42.0661822	51.92682
6432	1	-1.25621245	42.7914522	51.92682
6433	1	-5.02485245	44.96732775	51.92682
6434	2	-3.76864245	44.24205375	51.92682
6437	2	-5.02485245	46.41787775	51.92682
6435	1	-2.51242245	44.96732775	51.92682
6436	2	-1.25621245	44.24205375	51.92682
6438	2	-2.51242245	46.41787775	51.92682
6439	1	-3.76864245	47.14315775	51.92682
6441	1	-5.02485245	49.31897775	51.92682
6442	2	-3.76864245	48.59370775	51.92682
6440	1	-1.25621245	47.14315775	51.92682
6443	1	-2.51242245	49.31897775	51.92682
6444	2	-1.25621245	48.59370775	51.92682
6445	2	-5.02485245	50.76953775	51.92682
6446	1	-3.76864245	51.49480775	51.92682
6447	2	-2.51242245	50.76953775	51.92682
6448	1	-1.25621245	51.49480775	51.92682
6449	1	-5.02485245	53.6706833	51.92682
6450	2	-3.76864245	52.9454093	51.92682
6453	2	-5.02485245	55.1212333	51.92682
6451	1	-2.51242245	53.6706833	51.92682
6452	2	-1.25621245	52.9454093	51.92682
6454	2	-2.51242245	55.1212333	51.92682
6455	1	-3.76864245	55.8465133	51.92682
6457	1	-5.02485245	58.0223333	51.92682
6458	2	-3.76864245	57.2970633	51.92682
6456	1	-1.25621245	55.8465133	51.92682
6459	1	-2.51242245	58.0223333	51.92682
6460	2	-1.25621245	57.2970633	51.92682
6461	2	-5.02485245	59.4728933	51.92682
6462	1	-3.76864245	60.1981633	51.92682
6463	2	-2.51242245	59.4728933	51.92682
6464	1	-1.25621245	60.1981633	51.92682
6465	1	3.33E-11	27.56061665	51.92682
6466	2	1.25621	26.83534265	51.92682
6469	2	6.67E-11	29.01116665	51.92682
6467	1	2.51243	27.56061665	51.92682
6468	2	3.76864	26.83534265	51.92682
6470	2	2.51243	29.01116665	51.92682
6471	1	1.25621	29.73644665	51.92682
6473	1	1.33E-10	31.91226665	51.92682
6474	2	1.25621	31.18699665	51.92682
6472	1	3.76864	29.73644665	51.92682
6475	1	2.51243	31.91226665	51.92682
6476	2	3.76864	31.18699665	51.92682
6477	2	1.67E-10	33.36282665	51.92682
6478	1	1.25621	34.08809665	51.92682
6479	2	2.51243	33.36282665	51.92682
6480	1	3.76864	34.08809665	51.92682
6481	1	3.33E-11	36.2639722	51.92682
6482	2	1.25621	35.5386982	51.92682
6485	2	6.67E-11	37.7145222	51.92682
6483	1	2.51243	36.2639722	51.92682
6484	2	3.76864	35.5386982	51.92682
6486	2	2.51243	37.7145222	51.92682
6487	1	1.25621	38.4398022	51.92682
6489	1	1.33E-10	40.6156222	51.92682
6490	2	1.25621	39.8903522	51.92682
6488	1	3.76864	38.4398022	51.92682
6491	1	2.51243	40.6156222	51.92682
6492	2	3.76864	39.8903522	51.92682
6493	2	1.67E-10	42.0661822	51.92682
6494	1	1.25621	42.7914522	51.92682
6495	2	2.51243	42.0661822	51.92682
6496	1	3.76864	42.7914522	51.92682
6497	1	3.33E-11	44.96732775	51.92682
6498	2	1.25621	44.24205375	51.92682
6501	2	6.67E-11	46.41787775	51.92682
6499	1	2.51243	44.96732775	51.92682
6500	2	3.76864	44.24205375	51.92682
6502	2	2.51243	46.41787775	51.92682
6503	1	1.25621	47.14315775	51.92682
6505	1	1.33E-10	49.31897775	51.92682
6506	2	1.25621	48.59370775	51.92682
6504	1	3.76864	47.14315775	51.92682
6507	1	2.51243	49.31897775	51.92682
6508	2	3.76864	48.59370775	51.92682
6509	2	1.67E-10	50.76953775	51.92682
6510	1	1.25621	51.49480775	51.92682
6511	2	2.51243	50.76953775	51.92682
6512	1	3.76864	51.49480775	51.92682
6513	1	3.33E-11	53.6706833	51.92682
6514	2	1.25621	52.9454093	51.92682
6517	2	6.67E-11	55.1212333	51.92682
6515	1	2.51243	53.6706833	51.92682
6516	2	3.76864	52.9454093	51.92682
6518	2	2.51243	55.1212333	51.92682
6519	1	1.25621	55.8465133	51.92682
6521	1	1.33E-10	58.0223333	51.92682
6522	2	1.25621	57.2970633	51.92682
6520	1	3.76864	55.8465133	51.92682
6523	1	2.51243	58.0223333	51.92682
6524	2	3.76864	57.2970633	51.92682
6525	2	1.67E-10	59.4728933	51.92682
6526	1	1.25621	60.1981633	51.92682
6527	2	2.51243	59.4728933	51.92682
6528	1	3.76864	60.1981633	51.92682
6529	1	5.02485245	27.56061665	51.92682
6530	2	6.28106245	26.83534265	51.92682
6533	2	5.02485245	29.01116665	51.92682
6531	1	7.53728245	27.56061665	51.92682
6532	2	8.79349245	26.83534265	51.92682
6534	2	7.53728245	29.01116665	51.92682
6535	1	6.28106245	29.73644665	51.92682
6537	1	5.02485245	31.91226665	51.92682
6538	2	6.28106245	31.18699665	51.92682
6536	1	8.79349245	29.73644665	51.92682
6539	1	7.53728245	31.91226665	51.92682
6540	2	8.79349245	31.18699665	51.92682
6541	2	5.02485245	33.36282665	51.92682
6542	1	6.28106245	34.08809665	51.92682
6543	2	7.53728245	33.36282665	51.92682
6544	1	8.79349245	34.08809665	51.92682
6545	1	5.02485245	36.2639722	51.92682
6546	2	6.28106245	35.5386982	51.92682
6549	2	5.02485245	37.7145222	51.92682
6547	1	7.53728245	36.2639722	51.92682
6548	2	8.79349245	35.5386982	51.92682
6550	2	7.53728245	37.7145222	51.92682
6551	1	6.28106245	38.4398022	51.92682
6553	1	5.02485245	40.6156222	51.92682
6554	2	6.28106245	39.8903522	51.92682
6552	1	8.79349245	38.4398022	51.92682
6555	1	7.53728245	40.6156222	51.92682
6556	2	8.79349245	39.8903522	51.92682
6557	2	5.02485245	42.0661822	51.92682
6558	1	6.28106245	42.7914522	51.92682
6559	2	7.53728245	42.0661822	51.92682
6560	1	8.79349245	42.7914522	51.92682
6561	1	5.02485245	44.96732775	51.92682
6562	2	6.28106245	44.24205375	51.92682
6565	2	5.02485245	46.41787775	51.92682
6563	1	7.53728245	44.96732775	51.92682
6564	2	8.79349245	44.24205375	51.92682
6566	2	7.53728245	46.41787775	51.92682
6567	1	6.28106245	47.14315775	51.92682
6569	1	5.02485245	49.31897775	51.92682
6570	2	6.28106245	48.59370775	51.92682
6568	1	8.79349245	47.14315775	51.92682
6571	1	7.53728245	49.31897775	51.92682
6572	2	8.79349245	48.59370775	51.92682
6573	2	5.02485245	50.76953775	51.92682
6574	1	6.28106245	51.49480775	51.92682
6575	2	7.53728245	50.76953775	51.92682
6576	1	8.79349245	51.49480775	51.92682
6577	1	5.02485245	53.6706833	51.92682
6578	2	6.28106245	52.9454093	51.92682
6581	2	5.02485245	55.1212333	51.92682
6579	1	7.53728245	53.6706833	51.92682
6580	2	8.79349245	52.9454093	51.92682
6582	2	7.53728245	55.1212333	51.92682
6583	1	6.28106245	55.8465133	51.92682
6585	1	5.02485245	58.0223333	51.92682
6586	2	6.28106245	57.2970633	51.92682
6584	1	8.79349245	55.8465133	51.92682
6587	1	7.53728245	58.0223333	51.92682
6588	2	8.79349245	57.2970633	51.92682
6589	2	5.02485245	59.4728933	51.92682
6590	1	6.28106245	60.1981633	51.92682
6591	2	7.53728245	59.4728933	51.92682
6592	1	8.79349245	60.1981633	51.92682
6593	1	10.0497049	27.56061665	51.92682
6594	2	11.3059149	26.83534265	51.92682
6597	2	10.0497049	29.01116665	51.92682
6595	1	12.5621349	27.56061665	51.92682
6596	2	13.8183449	26.83534265	51.92682
6598	2	12.5621349	29.01116665	51.92682
6599	1	11.3059149	29.73644665	51.92682
6601	1	10.0497049	31.91226665	51.92682
6602	2	11.3059149	31.18699665	51.92682
6600	1	13.8183449	29.73644665	51.92682
6603	1	12.5621349	31.91226665	51.92682
6604	2	13.8183449	31.18699665	51.92682
6605	2	10.0497049	33.36282665	51.92682
6606	1	11.3059149	34.08809665	51.92682
6607	2	12.5621349	33.36282665	51.92682
6608	1	13.8183449	34.08809665	51.92682
6609	1	10.0497049	36.2639722	51.92682
6610	2	11.3059149	35.5386982	51.92682
6613	2	10.0497049	37.7145222	51.92682
6611	1	12.5621349	36.2639722	51.92682
6612	2	13.8183449	35.5386982	51.92682
6614	2	12.5621349	37.7145222	51.92682
6615	1	11.3059149	38.4398022	51.92682
6617	1	10.0497049	40.6156222	51.92682
6618	2	11.3059149	39.8903522	51.92682
6616	1	13.8183449	38.4398022	51.92682
6619	1	12.5621349	40.6156222	51.92682
6620	2	13.8183449	39.8903522	51.92682
6621	2	10.0497049	42.0661822	51.92682
6622	1	11.3059149	42.7914522	51.92682
6623	2	12.5621349	42.0661822	51.92682
6624	1	13.8183449	42.7914522	51.92682
6625	1	10.0497049	44.96732775	51.92682
6626	2	11.3059149	44.24205375	51.92682
6629	2	10.0497049	46.41787775	51.92682
6627	1	12.5621349	44.96732775	51.92682
6628	2	13.8183449	44.24205375	51.92682
6630	2	12.5621349	46.41787775	51.92682
6631	1	11.3059149	47.14315775	51.92682
6633	1	10.0497049	49.31897775	51.92682
6634	2	11.3059149	48.59370775	51.92682
6632	1	13.8183449	47.14315775	51.92682
6635	1	12.5621349	49.31897775	51.92682
6636	2	13.8183449	48.59370775	51.92682
6637	2	10.0497049	50.76953775	51.92682
6638	1	11.3059149	51.49480775	51.92682
6639	2	12.5621349	50.76953775	51.92682
6640	1	13.8183449	51.49480775	51.92682
6641	1	10.0497049	53.6706833	51.92682
6642	2	11.3059149	52.9454093	51.92682
6645	2	10.0497049	55.1212333	51.92682
6643	1	12.5621349	53.6706833	51.92682
6644	2	13.8183449	52.9454093	51.92682
6646	2	12.5621349	55.1212333	51.92682
6647	1	11.3059149	55.8465133	51.92682
6649	1	10.0497049	58.0223333	51.92682
6650	2	11.3059149	57.2970633	51.92682
6648	1	13.8183449	55.8465133	51.92682
6651	1	12.5621349	58.0223333	51.92682
6652	2	13.8183449	57.2970633	51.92682
6653	2	10.0497049	59.4728933	51.92682
6654	1	11.3059149	60.1981633	51.92682
6655	2	12.5621349	59.4728933	51.92682
6656	1	13.8183449	60.1981633	51.92682
6657	1	15.07455735	27.56061665	51.92682
6658	2	16.33076735	26.83534265	51.92682
6661	2	15.07455735	29.01116665	51.92682
6659	1	17.58698735	27.56061665	51.92682
6660	2	18.84319735	26.83534265	51.92682
6662	2	17.58698735	29.01116665	51.92682
6663	1	16.33076735	29.73644665	51.92682
6665	1	15.07455735	31.91226665	51.92682
6666	2	16.33076735	31.18699665	51.92682
6664	1	18.84319735	29.73644665	51.92682
6667	1	17.58698735	31.91226665	51.92682
6668	2	18.84319735	31.18699665	51.92682
6669	2	15.07455735	33.36282665	51.92682
6670	1	16.33076735	34.08809665	51.92682
6671	2	17.58698735	33.36282665	51.92682
6672	1	18.84319735	34.08809665	51.92682
6673	1	15.07455735	36.2639722	51.92682
6674	2	16.33076735	35.5386982	51.92682
6677	2	15.07455735	37.7145222	51.92682
6675	1	17.58698735	36.2639722	51.92682
6676	2	18.84319735	35.5386982	51.92682
6678	2	17.58698735	37.7145222	51.92682
6679	1	16.33076735	38.4398022	51.92682
6681	1	15.07455735	40.6156222	51.92682
6682	2	16.33076735	39.8903522	51.92682
6680	1	18.84319735	38.4398022	51.92682
6683	1	17.58698735	40.6156222	51.92682
6684	2	18.84319735	39.8903522	51.92682
6685	2	15.07455735	42.0661822	51.92682
6686	1	16.33076735	42.7914522	51.92682
6687	2	17.58698735	42.0661822	51.92682
6688	1	18.84319735	42.7914522	51.92682
6689	1	15.07455735	44.96732775	51.92682
6690	2	16.33076735	44.24205375	51.92682
6693	2	15.07455735	46.41787775	51.92682
6691	1	17.58698735	44.96732775	51.92682
6692	2	18.84319735	44.24205375	51.92682
6694	2	17.58698735	46.41787775	51.92682
6695	1	16.33076735	47.14315775	51.92682
6697	1	15.07455735	49.31897775	51.92682
6698	2	16.33076735	48.59370775	51.92682
6696	1	18.84319735	47.14315775	51.92682
6699	1	17.58698735	49.31897775	51.92682
6700	2	18.84319735	48.59370775	51.92682
6701	2	15.07455735	50.76953775	51.92682
6702	1	16.33076735	51.49480775	51.92682
6703	2	17.58698735	50.76953775	51.92682
6704	1	18.84319735	51.49480775	51.92682
6705	1	15.07455735	53.6706833	51.92682
6706	2	16.33076735	52.9454093	51.92682
6709	2	15.07455735	55.1212333	51.92682
6707	1	17.58698735	53.6706833	51.92682
6708	2	18.84319735	52.9454093	51.92682
6710	2	17.58698735	55.1212333	51.92682
6711	1	16.33076735	55.8465133	51.92682
6713	1	15.07455735	58.0223333	51.92682
6714	2	16.33076735	57.2970633	51.92682
6712	1	18.84319735	55.8465133	51.92682
6715	1	17.58698735	58.0223333	51.92682
6716	2	18.84319735	57.2970633	51.92682
6717	2	15.07455735	59.4728933	51.92682
6718	1	16.33076735	60.1981633	51.92682
6719	2	17.58698735	59.4728933	51.92682
6720	1	18.84319735	60.1981633	51.92682
6721	1	20.0994098	-42.06622775	51.92682
6722	2	21.3556198	-42.79150175	51.92682
6725	2	20.0994098	-40.61567775	51.92682
6723	1	22.6118398	-42.06622775	51.92682
6724	2	23.8680498	-42.79150175	51.92682
6726	2	22.6118398	-40.61567775	51.92682
6727	1	21.3556198	-39.89039775	51.92682
6729	1	20.0994098	-37.71457775	51.92682
6730	2	21.3556198	-38.43984775	51.92682
6728	1	23.8680498	-39.89039775	51.92682
6731	1	22.6118398	-37.71457775	51.92682
6732	2	23.8680498	-38.43984775	51.92682
6733	2	20.0994098	-36.26401775	51.92682
6734	1	21.3556198	-35.53874775	51.92682
6735	2	22.6118398	-36.26401775	51.92682
6736	1	23.8680498	-35.53874775	51.92682
6737	1	20.0994098	-33.3628722	51.92682
6738	2	21.3556198	-34.0881462	51.92682
6741	2	20.0994098	-31.9123222	51.92682
6739	1	22.6118398	-33.3628722	51.92682
6740	2	23.8680498	-34.0881462	51.92682
6742	2	22.6118398	-31.9123222	51.92682
6743	1	21.3556198	-31.1870422	51.92682
6745	1	20.0994098	-29.0112222	51.92682
6746	2	21.3556198	-29.7364922	51.92682
6744	1	23.8680498	-31.1870422	51.92682
6747	1	22.6118398	-29.0112222	51.92682
6748	2	23.8680498	-29.7364922	51.92682
6749	2	20.0994098	-27.5606622	51.92682
6750	1	21.3556198	-26.8353922	51.92682
6751	2	22.6118398	-27.5606622	51.92682
6752	1	23.8680498	-26.8353922	51.92682
6753	1	20.0994098	-24.65951665	51.92682
6754	2	21.3556198	-25.38479065	51.92682
6757	2	20.0994098	-23.20896665	51.92682
6755	1	22.6118398	-24.65951665	51.92682
6756	2	23.8680498	-25.38479065	51.92682
6758	2	22.6118398	-23.20896665	51.92682
6759	1	21.3556198	-22.48368665	51.92682
6761	1	20.0994098	-20.30786665	51.92682
6762	2	21.3556198	-21.03313665	51.92682
6760	1	23.8680498	-22.48368665	51.92682
6763	1	22.6118398	-20.30786665	51.92682
6764	2	23.8680498	-21.03313665	51.92682
6765	2	20.0994098	-18.85730665	51.92682
6766	1	21.3556198	-18.13203665	51.92682
6767	2	22.6118398	-18.85730665	51.92682
6768	1	23.8680498	-18.13203665	51.92682
6769	1	20.0994098	-15.9561611	51.92682
6770	2	21.3556198	-16.6814351	51.92682
6773	2	20.0994098	-14.5056111	51.92682
6771	1	22.6118398	-15.9561611	51.92682
6772	2	23.8680498	-16.6814351	51.92682
6774	2	22.6118398	-14.5056111	51.92682
6775	1	21.3556198	-13.7803311	51.92682
6777	1	20.0994098	-11.6045111	51.92682
6778	2	21.3556198	-12.3297811	51.92682
6776	1	23.8680498	-13.7803311	51.92682
6779	1	22.6118398	-11.6045111	51.92682
6780	2	23.8680498	-12.3297811	51.92682
6781	2	20.0994098	-10.1539511	51.92682
6782	1	21.3556198	-9.4286811	51.92682
6783	2	22.6118398	-10.1539511	51.92682
6784	1	23.8680498	-9.4286811	51.92682
6785	1	25.12426225	-42.06622775	51.92682
6786	2	26.38047225	-42.79150175	51.92682
6789	2	25.12426225	-40.61567775	51.92682
6787	1	27.63669225	-42.06622775	51.92682
6788	2	28.89290225	-42.79150175	51.92682
6790	2	27.63669225	-40.61567775	51.92682
6791	1	26.38047225	-39.89039775	51.92682
6793	1	25.12426225	-37.71457775	51.92682
6794	2	26.38047225	-38.43984775	51.92682
6792	1	28.89290225	-39.89039775	51.92682
6795	1	27.63669225	-37.71457775	51.92682
6796	2	28.89290225	-38.43984775	51.92682
6797	2	25.12426225	-36.26401775	51.92682
6798	1	26.38047225	-35.53874775	51.92682
6799	2	27.63669225	-36.26401775	51.92682
6800	1	28.89290225	-35.53874775	51.92682
6801	1	25.12426225	-33.3628722	51.92682
6802	2	26.38047225	-34.0881462	51.92682
6805	2	25.12426225	-31.9123222	51.92682
6803	1	27.63669225	-33.3628722	51.92682
6804	2	28.89290225	-34.0881462	51.92682
6806	2	27.63669225	-31.9123222	51.92682
6807	1	26.38047225	-31.1870422	51.92682
6809	1	25.12426225	-29.0112222	51.92682
6810	2	26.38047225	-29.7364922	51.92682
6808	1	28.89290225	-31.1870422	51.92682
6811	1	27.63669225	-29.0112222	51.92682
6812	2	28.89290225	-29.7364922	51.92682
6813	2	25.12426225	-27.5606622	51.92682
6814	1	26.38047225	-26.8353922	51.92682
6815	2	27.63669225	-27.5606622	51.92682
6816	1	28.89290225	-26.8353922	51.92682
6817	1	25.12426225	-24.65951665	51.92682
6818	2	26.38047225	-25.38479065	51.92682
6821	2	25.12426225	-23.20896665	51.92682
6819	1	27.63669225	-24.65951665	51.92682
6820	2	28.89290225	-25.38479065	51.92682
6822	2	27.63669225	-23.20896665	51.92682
6823	1	26.38047225	-22.48368665	51.92682
6825	1	25.12426225	-20.30786665	51.92682
6826	2	26.38047225	-21.03313665	51.92682
6824	1	28.89290225	-22.48368665	51.92682
6827	1	27.63669225	-20.30786665	51.92682
6828	2	28.89290225	-21.03313665	51.92682
6829	2	25.12426225	-18.85730665	51.92682
6830	1	26.38047225	-18.13203665	51.92682
6831	2	27.63669225	-18.85730665	51.92682
6832	1	28.89290225	-18.13203665	51.92682
6833	1	25.12426225	-15.9561611	51.92682
6834	2	26.38047225	-16.6814351	51.92682
6837	2	25.12426225	-14.5056111	51.92682
6835	1	27.63669225	-15.9561611	51.92682
6836	2	28.89290225	-16.6814351	51.92682
6838	2	27.63669225	-14.5056111	51.92682
6839	1	26.38047225	-13.7803311	51.92682
6841	1	25.12426225	-11.6045111	51.92682
6842	2	26.38047225	-12.3297811	51.92682
6840	1	28.89290225	-13.7803311	51.92682
6843	1	27.63669225	-11.6045111	51.92682
6844	2	28.89290225	-12.3297811	51.92682
6845	2	25.12426225	-10.1539511	51.92682
6846	1	26.38047225	-9.4286811	51.92682
6847	2	27.63669225	-10.1539511	51.92682
6848	1	28.89290225	-9.4286811	51.92682
6849	1	30.1491147	-42.06622775	51.92682
6850	2	31.4053247	-42.79150175	51.92682
6853	2	30.1491147	-40.61567775	51.92682
6851	1	32.6615447	-42.06622775	51.92682
6852	2	33.9177547	-42.79150175	51.92682
6854	2	32.6615447	-40.61567775	51.92682
6855	1	31.4053247	-39.89039775	51.92682
6857	1	30.1491147	-37.71457775	51.92682
6858	2	31.4053247	-38.43984775	51.92682
6856	1	33.9177547	-39.89039775	51.92682
6859	1	32.6615447	-37.71457775	51.92682
6860	2	33.9177547	-38.43984775	51.92682
6861	2	30.1491147	-36.26401775	51.92682
6862	1	31.4053247	-35.53874775	51.92682
6863	2	32.6615447	-36.26401775	51.92682
6864	1	33.9177547	-35.53874775	51.92682
6865	1	30.1491147	-33.3628722	51.92682
6866	2	31.4053247	-34.0881462	51.92682
6869	2	30.1491147	-31.9123222	51.92682
6867	1	32.6615447	-33.3628722	51.92682
6868	2	33.9177547	-34.0881462	51.92682
6870	2	32.6615447	-31.9123222	51.92682
6871	1	31.4053247	-31.1870422	51.92682
6873	1	30.1491147	-29.0112222	51.92682
6874	2	31.4053247	-29.7364922	51.92682
6872	1	33.9177547	-31.1870422	51.92682
6875	1	32.6615447	-29.0112222	51.92682
6876	2	33.9177547	-29.7364922	51.92682
6877	2	30.1491147	-27.5606622	51.92682
6878	1	31.4053247	-26.8353922	51.92682
6879	2	32.6615447	-27.5606622	51.92682
6880	1	33.9177547	-26.8353922	51.92682
6881	1	30.1491147	-24.65951665	51.92682
6882	2	31.4053247	-25.38479065	51.92682
6885	2	30.1491147	-23.20896665	51.92682
6883	1	32.6615447	-24.65951665	51.92682
6884	2	33.9177547	-25.38479065	51.92682
6886	2	32.6615447	-23.20896665	51.92682
6887	1	31.4053247	-22.48368665	51.92682
6889	1	30.1491147	-20.30786665	51.92682
6890	2	31.4053247	-21.03313665	51.92682
6888	1	33.9177547	-22.48368665	51.92682
6891	1	32.6615447	-20.30786665	51.92682
6892	2	33.9177547	-21.03313665	51.92682
6893	2	30.1491147	-18.85730665	51.92682
6894	1	31.4053247	-18.13203665	51.92682
6895	2	32.6615447	-18.85730665	51.92682
6896	1	33.9177547	-18.13203665	51.92682
6897	1	30.1491147	-15.9561611	51.92682
6898	2	31.4053247	-16.6814351	51.92682
6901	2	30.1491147	-14.5056111	51.92682
6899	1	32.6615447	-15.9561611	51.92682
6900	2	33.9177547	-16.6814351	51.92682
6902	2	32.6615447	-14.5056111	51.92682
6903	1	31.4053247	-13.7803311	51.92682
6905	1	30.1491147	-11.6045111	51.92682
6906	2	31.4053247	-12.3297811	51.92682
6904	1	33.9177547	-13.7803311	51.92682
6907	1	32.6615447	-11.6045111	51.92682
6908	2	33.9177547	-12.3297811	51.92682
6909	2	30.1491147	-10.1539511	51.92682
6910	1	31.4053247	-9.4286811	51.92682
6911	2	32.6615447	-10.1539511	51.92682
6912	1	33.9177547	-9.4286811	51.92682
6913	1	35.17396715	-42.06622775	51.92682
6914	2	36.43017715	-42.79150175	51.92682
6917	2	35.17396715	-40.61567775	51.92682
6915	1	37.68639715	-42.06622775	51.92682
6916	2	38.94260715	-42.79150175	51.92682
6918	2	37.68639715	-40.61567775	51.92682
6919	1	36.43017715	-39.89039775	51.92682
6921	1	35.17396715	-37.71457775	51.92682
6922	2	36.43017715	-38.43984775	51.92682
6920	1	38.94260715	-39.89039775	51.92682
6923	1	37.68639715	-37.71457775	51.92682
6924	2	38.94260715	-38.43984775	51.92682
6925	2	35.17396715	-36.26401775	51.92682
6926	1	36.43017715	-35.53874775	51.92682
6927	2	37.68639715	-36.26401775	51.92682
6928	1	38.94260715	-35.53874775	51.92682
6929	1	35.17396715	-33.3628722	51.92682
6930	2	36.43017715	-34.0881462	51.92682
6933	2	35.17396715	-31.9123222	51.92682
6931	1	37.68639715	-33.3628722	51.92682
6932	2	38.94260715	-34.0881462	51.92682
6934	2	37.68639715	-31.9123222	51.92682
6935	1	36.43017715	-31.1870422	51.92682
6937	1	35.17396715	-29.0112222	51.92682
6938	2	36.43017715	-29.7364922	51.92682
6936	1	38.94260715	-31.1870422	51.92682
6939	1	37.68639715	-29.0112222	51.92682
6940	2	38.94260715	-29.7364922	51.92682
6941	2	35.17396715	-27.5606622	51.92682
6942	1	36.43017715	-26.8353922	51.92682
6943	2	37.68639715	-27.5606622	51.92682
6944	1	38.94260715	-26.8353922	51.92682
6945	1	35.17396715	-24.65951665	51.92682
6946	2	36.43017715	-25.38479065	51.92682
6949	2	35.17396715	-23.20896665	51.92682
6947	1	37.68639715	-24.65951665	51.92682
6948	2	38.94260715	-25.38479065	51.92682
6950	2	37.68639715	-23.20896665	51.92682
6951	1	36.43017715	-22.48368665	51.92682
6953	1	35.17396715	-20.30786665	51.92682
6954	2	36.43017715	-21.03313665	51.92682
6952	1	38.94260715	-22.48368665	51.92682
6955	1	37.68639715	-20.30786665	51.92682
6956	2	38.94260715	-21.03313665	51.92682
6957	2	35.17396715	-18.85730665	51.92682
6958	1	36.43017715	-18.13203665	51.92682
6959	2	37.68639715	-18.85730665	51.92682
6960	1	38.94260715	-18.13203665	51.92682
6961	1	35.17396715	-15.9561611	51.92682
6962	2	36.43017715	-16.6814351	51.92682
6965	2	35.17396715	-14.5056111	51.92682
6963	1	37.68639715	-15.9561611	51.92682
6964	2	38.94260715	-16.6814351	51.92682
6966	2	37.68639715	-14.5056111	51.92682
6967	1	36.43017715	-13.7803311	51.92682
6969	1	35.17396715	-11.6045111	51.92682
6970	2	36.43017715	-12.3297811	51.92682
6968	1	38.94260715	-13.7803311	51.92682
6971	1	37.68639715	-11.6045111	51.92682
6972	2	38.94260715	-12.3297811	51.92682
6973	2	35.17396715	-10.1539511	51.92682
6974	1	36.43017715	-9.4286811	51.92682
6975	2	37.68639715	-10.1539511	51.92682
6976	1	38.94260715	-9.4286811	51.92682
6977	1	40.1988196	-42.06622775	51.92682
6978	2	41.4550296	-42.79150175	51.92682
6981	2	40.1988196	-40.61567775	51.92682
6979	1	42.7112496	-42.06622775	51.92682
6980	2	43.9674596	-42.79150175	51.92682
6982	2	42.7112496	-40.61567775	51.92682
6983	1	41.4550296	-39.89039775	51.92682
6985	1	40.1988196	-37.71457775	51.92682
6986	2	41.4550296	-38.43984775	51.92682
6984	1	43.9674596	-39.89039775	51.92682
6987	1	42.7112496	-37.71457775	51.92682
6988	2	43.9674596	-38.43984775	51.92682
6989	2	40.1988196	-36.26401775	51.92682
6990	1	41.4550296	-35.53874775	51.92682
6991	2	42.7112496	-36.26401775	51.92682
6992	1	43.9674596	-35.53874775	51.92682
6993	1	40.1988196	-33.3628722	51.92682
6994	2	41.4550296	-34.0881462	51.92682
6997	2	40.1988196	-31.9123222	51.92682
6995	1	42.7112496	-33.3628722	51.92682
6996	2	43.9674596	-34.0881462	51.92682
6998	2	42.7112496	-31.9123222	51.92682
6999	1	41.4550296	-31.1870422	51.92682
7001	1	40.1988196	-29.0112222	51.92682
7002	2	41.4550296	-29.7364922	51.92682
7000	1	43.9674596	-31.1870422	51.92682
7003	1	42.7112496	-29.0112222	51.92682
7004	2	43.9674596	-29.7364922	51.92682
7005	2	40.1988196	-27.5606622	51.92682
7006	1	41.4550296	-26.8353922	51.92682
7007	2	42.7112496	-27.5606622	51.92682
7008	1	43.9674596	-26.8353922	51.92682
7009	1	40.1988196	-24.65951665	51.92682
7010	2	41.4550296	-25.38479065	51.92682
7013	2	40.1988196	-23.20896665	51.92682
7011	1	42.7112496	-24.65951665	51.92682
7012	2	43.9674596	-25.38479065	51.92682
7014	2	42.7112496	-23.20896665	51.92682
7015	1	41.4550296	-22.48368665	51.92682
7017	1	40.1988196	-20.30786665	51.92682
7018	2	41.4550296	-21.03313665	51.92682
7016	1	43.9674596	-22.48368665	51.92682
7019	1	42.7112496	-20.30786665	51.92682
7020	2	43.9674596	-21.03313665	51.92682
7021	2	40.1988196	-18.85730665	51.92682
7022	1	41.4550296	-18.13203665	51.92682
7023	2	42.7112496	-18.85730665	51.92682
7024	1	43.9674596	-18.13203665	51.92682
7025	1	40.1988196	-15.9561611	51.92682
7026	2	41.4550296	-16.6814351	51.92682
7029	2	40.1988196	-14.5056111	51.92682
7027	1	42.7112496	-15.9561611	51.92682
7028	2	43.9674596	-16.6814351	51.92682
7030	2	42.7112496	-14.5056111	51.92682
7031	1	41.4550296	-13.7803311	51.92682
7033	1	40.1988196	-11.6045111	51.92682
7034	2	41.4550296	-12.3297811	51.92682
7032	1	43.9674596	-13.7803311	51.92682
7035	1	42.7112496	-11.6045111	51.92682
7036	2	43.9674596	-12.3297811	51.92682
7037	2	40.1988196	-10.1539511	51.92682
7038	1	41.4550296	-9.4286811	51.92682
7039	2	42.7112496	-10.1539511	51.92682
7040	1	43.9674596	-9.4286811	51.92682
7041	1	45.22367205	-42.06622775	51.92682
7042	2	46.47988205	-42.79150175	51.92682
7045	2	45.22367205	-40.61567775	51.92682
7043	1	47.73610205	-42.06622775	51.92682
7044	2	48.99231205	-42.79150175	51.92682
7046	2	47.73610205	-40.61567775	51.92682
7047	1	46.47988205	-39.89039775	51.92682
7049	1	45.22367205	-37.71457775	51.92682
7050	2	46.47988205	-38.43984775	51.92682
7048	1	48.99231205	-39.89039775	51.92682
7051	1	47.73610205	-37.71457775	51.92682
7052	2	48.99231205	-38.43984775	51.92682
7053	2	45.22367205	-36.26401775	51.92682
7054	1	46.47988205	-35.53874775	51.92682
7055	2	47.73610205	-36.26401775	51.92682
7056	1	48.99231205	-35.53874775	51.92682
7057	1	45.22367205	-33.3628722	51.92682
7058	2	46.47988205	-34.0881462	51.92682
7061	2	45.22367205	-31.9123222	51.92682
7059	1	47.73610205	-33.3628722	51.92682
7060	2	48.99231205	-34.0881462	51.92682
7062	2	47.73610205	-31.9123222	51.92682
7063	1	46.47988205	-31.1870422	51.92682
7065	1	45.22367205	-29.0112222	51.92682
7066	2	46.47988205	-29.7364922	51.92682
7064	1	48.99231205	-31.1870422	51.92682
7067	1	47.73610205	-29.0112222	51.92682
7068	2	48.99231205	-29.7364922	51.92682
7069	2	45.22367205	-27.5606622	51.92682
7070	1	46.47988205	-26.8353922	51.92682
7071	2	47.73610205	-27.5606622	51.92682
7072	1	48.99231205	-26.8353922	51.92682
7073	1	45.22367205	-24.65951665	51.92682
7074	2	46.47988205	-25.38479065	51.92682
7077	2	45.22367205	-23.20896665	51.92682
7075	1	47.73610205	-24.65951665	51.92682
7076	2	48.99231205	-25.38479065	51.92682
7078	2	47.73610205	-23.20896665	51.92682
7079	1	46.47988205	-22.48368665	51.92682
7081	1	45.22367205	-20.30786665	51.92682
7082	2	46.47988205	-21.03313665	51.92682
7080	1	48.99231205	-22.48368665	51.92682
7083	1	47.73610205	-20.30786665	51.92682
7084	2	48.99231205	-21.03313665	51.92682
7085	2	45.22367205	-18.85730665	51.92682
7086	1	46.47988205	-18.13203665	51.92682
7087	2	47.73610205	-18.85730665	51.92682
7088	1	48.99231205	-18.13203665	51.92682
7089	1	45.22367205	-15.9561611	51.92682
7090	2	46.47988205	-16.6814351	51.92682
7093	2	45.22367205	-14.5056111	51.92682
7091	1	47.73610205	-15.9561611	51.92682
7092	2	48.99231205	-16.6814351	51.92682
7094	2	47.73610205	-14.5056111	51.92682
7095	1	46.47988205	-13.7803311	51.92682
7097	1	45.22367205	-11.6045111	51.92682
7098	2	46.47988205	-12.3297811	51.92682
7096	1	48.99231205	-13.7803311	51.92682
7099	1	47.73610205	-11.6045111	51.92682
7100	2	48.99231205	-12.3297811	51.92682
7101	2	45.22367205	-10.1539511	51.92682
7102	1	46.47988205	-9.4286811	51.92682
7103	2	47.73610205	-10.1539511	51.92682
7104	1	48.99231205	-9.4286811	51.92682
7105	1	50.2485245	-42.06622775	51.92682
7106	2	51.5047345	-42.79150175	51.92682
7109	2	50.2485245	-40.61567775	51.92682
7107	1	52.7609545	-42.06622775	51.92682
7108	2	54.0171645	-42.79150175	51.92682
7110	2	52.7609545	-40.61567775	51.92682
7111	1	51.5047345	-39.89039775	51.92682
7113	1	50.2485245	-37.71457775	51.92682
7114	2	51.5047345	-38.43984775	51.92682
7112	1	54.0171645	-39.89039775	51.92682
7115	1	52.7609545	-37.71457775	51.92682
7116	2	54.0171645	-38.43984775	51.92682
7117	2	50.2485245	-36.26401775	51.92682
7118	1	51.5047345	-35.53874775	51.92682
7119	2	52.7609545	-36.26401775	51.92682
7120	1	54.0171645	-35.53874775	51.92682
7121	1	50.2485245	-33.3628722	51.92682
7122	2	51.5047345	-34.0881462	51.92682
7125	2	50.2485245	-31.9123222	51.92682
7123	1	52.7609545	-33.3628722	51.92682
7124	2	54.0171645	-34.0881462	51.92682
7126	2	52.7609545	-31.9123222	51.92682
7127	1	51.5047345	-31.1870422	51.92682
7129	1	50.2485245	-29.0112222	51.92682
7130	2	51.5047345	-29.7364922	51.92682
7128	1	54.0171645	-31.1870422	51.92682
7131	1	52.7609545	-29.0112222	51.92682
7132	2	54.0171645	-29.7364922	51.92682
7133	2	50.2485245	-27.5606622	51.92682
7134	1	51.5047345	-26.8353922	51.92682
7135	2	52.7609545	-27.5606622	51.92682
7136	1	54.0171645	-26.8353922	51.92682
7137	1	50.2485245	-24.65951665	51.92682
7138	2	51.5047345	-25.38479065	51.92682
7141	2	50.2485245	-23.20896665	51.92682
7139	1	52.7609545	-24.65951665	51.92682
7140	2	54.0171645	-25.38479065	51.92682
7142	2	52.7609545	-23.20896665	51.92682
7143	1	51.5047345	-22.48368665	51.92682
7145	1	50.2485245	-20.30786665	51.92682
7146	2	51.5047345	-21.03313665	51.92682
7144	1	54.0171645	-22.48368665	51.92682
7147	1	52.7609545	-20.30786665	51.92682
7148	2	54.0171645	-21.03313665	51.92682
7149	2	50.2485245	-18.85730665	51.92682
7150	1	51.5047345	-18.13203665	51.92682
7151	2	52.7609545	-18.85730665	51.92682
7152	1	54.0171645	-18.13203665	51.92682
7153	1	50.2485245	-15.9561611	51.92682
7154	2	51.5047345	-16.6814351	51.92682
7157	2	50.2485245	-14.5056111	51.92682
7155	1	52.7609545	-15.9561611	51.92682
7156	2	54.0171645	-16.6814351	51.92682
7158	2	52.7609545	-14.5056111	51.92682
7159	1	51.5047345	-13.7803311	51.92682
7161	1	50.2485245	-11.6045111	51.92682
7162	2	51.5047345	-12.3297811	51.92682
7160	1	54.0171645	-13.7803311	51.92682
7163	1	52.7609545	-11.6045111	51.92682
7164	2	54.0171645	-12.3297811	51.92682
7165	2	50.2485245	-10.1539511	51.92682
7166	1	51.5047345	-9.4286811	51.92682
7167	2	52.7609545	-10.1539511	51.92682
7168	1	54.0171645	-9.4286811	51.92682
7169	1	20.0994098	-7.25280555	51.92682
7170	2	21.3556198	-7.97807955	51.92682
7173	2	20.0994098	-5.80225555	51.92682
7171	1	22.6118398	-7.25280555	51.92682
7172	2	23.8680498	-7.97807955	51.92682
7174	2	22.6118398	-5.80225555	51.92682
7175	1	21.3556198	-5.07697555	51.92682
7177	1	20.0994098	-2.90115555	51.92682
7178	2	21.3556198	-3.62642555	51.92682
7176	1	23.8680498	-5.07697555	51.92682
7179	1	22.6118398	-2.90115555	51.92682
7180	2	23.8680498	-3.62642555	51.92682
7181	2	20.0994098	-1.45059555	51.92682
7182	1	21.3556198	-0.72532555	51.92682
7183	2	22.6118398	-1.45059555	51.92682
7184	1	23.8680498	-0.72532555	51.92682
7185	1	20.0994098	1.45055	51.92682
7186	2	21.3556198	0.725276	51.92682
7189	2	20.0994098	2.9011	51.92682
7187	1	22.6118398	1.45055	51.92682
7188	2	23.8680498	0.725276	51.92682
7190	2	22.6118398	2.9011	51.92682
7191	1	21.3556198	3.62638	51.92682
7193	1	20.0994098	5.8022	51.92682
7194	2	21.3556198	5.07693	51.92682
7192	1	23.8680498	3.62638	51.92682
7195	1	22.6118398	5.8022	51.92682
7196	2	23.8680498	5.07693	51.92682
7197	2	20.0994098	7.25276	51.92682
7198	1	21.3556198	7.97803	51.92682
7199	2	22.6118398	7.25276	51.92682
7200	1	23.8680498	7.97803	51.92682
7201	1	20.0994098	10.15390555	51.92682
7202	2	21.3556198	9.42863155	51.92682
7205	2	20.0994098	11.60445555	51.92682
7203	1	22.6118398	10.15390555	51.92682
7204	2	23.8680498	9.42863155	51.92682
7206	2	22.6118398	11.60445555	51.92682
7207	1	21.3556198	12.32973555	51.92682
7209	1	20.0994098	14.50555555	51.92682
7210	2	21.3556198	13.78028555	51.92682
7208	1	23.8680498	12.32973555	51.92682
7211	1	22.6118398	14.50555555	51.92682
7212	2	23.8680498	13.78028555	51.92682
7213	2	20.0994098	15.95611555	51.92682
7214	1	21.3556198	16.68138555	51.92682
7215	2	22.6118398	15.95611555	51.92682
7216	1	23.8680498	16.68138555	51.92682
7217	1	20.0994098	18.8572611	51.92682
7218	2	21.3556198	18.1319871	51.92682
7221	2	20.0994098	20.3078111	51.92682
7219	1	22.6118398	18.8572611	51.92682
7220	2	23.8680498	18.1319871	51.92682
7222	2	22.6118398	20.3078111	51.92682
7223	1	21.3556198	21.0330911	51.92682
7225	1	20.0994098	23.2089111	51.92682
7226	2	21.3556198	22.4836411	51.92682
7224	1	23.8680498	21.0330911	51.92682
7227	1	22.6118398	23.2089111	51.92682
7228	2	23.8680498	22.4836411	51.92682
7229	2	20.0994098	24.6594711	51.92682
7230	1	21.3556198	25.3847411	51.92682
7231	2	22.6118398	24.6594711	51.92682
7232	1	23.8680498	25.3847411	51.92682
7233	1	25.12426225	-7.25280555	51.92682
7234	2	26.38047225	-7.97807955	51.92682
7237	2	25.12426225	-5.80225555	51.92682
7235	1	27.63669225	-7.25280555	51.92682
7236	2	28.89290225	-7.97807955	51.92682
7238	2	27.63669225	-5.80225555	51.92682
7239	1	26.38047225	-5.07697555	51.92682
7241	1	25.12426225	-2.90115555	51.92682
7242	2	26.38047225	-3.62642555	51.92682
7240	1	28.89290225	-5.07697555	51.92682
7243	1	27.63669225	-2.90115555	51.92682
7244	2	28.89290225	-3.62642555	51.92682
7245	2	25.12426225	-1.45059555	51.92682
7246	1	26.38047225	-0.72532555	51.92682
7247	2	27.63669225	-1.45059555	51.92682
7248	1	28.89290225	-0.72532555	51.92682
7249	1	25.12426225	1.45055	51.92682
7250	2	26.38047225	0.725276	51.92682
7253	2	25.12426225	2.9011	51.92682
7251	1	27.63669225	1.45055	51.92682
7252	2	28.89290225	0.725276	51.92682
7254	2	27.63669225	2.9011	51.92682
7255	1	26.38047225	3.62638	51.92682
7257	1	25.12426225	5.8022	51.92682
7258	2	26.38047225	5.07693	51.92682
7256	1	28.89290225	3.62638	51.92682
7259	1	27.63669225	5.8022	51.92682
7260	2	28.89290225	5.07693	51.92682
7261	2	25.12426225	7.25276	51.92682
7262	1	26.38047225	7.97803	51.92682
7263	2	27.63669225	7.25276	51.92682
7264	1	28.89290225	7.97803	51.92682
7265	1	25.12426225	10.15390555	51.92682
7266	2	26.38047225	9.42863155	51.92682
7269	2	25.12426225	11.60445555	51.92682
7267	1	27.63669225	10.15390555	51.92682
7268	2	28.89290225	9.42863155	51.92682
7270	2	27.63669225	11.60445555	51.92682
7271	1	26.38047225	12.32973555	51.92682
7273	1	25.12426225	14.50555555	51.92682
7274	2	26.38047225	13.78028555	51.92682
7272	1	28.89290225	12.32973555	51.92682
7275	1	27.63669225	14.50555555	51.92682
7276	2	28.89290225	13.78028555	51.92682
7277	2	25.12426225	15.95611555	51.92682
7278	1	26.38047225	16.68138555	51.92682
7279	2	27.63669225	15.95611555	51.92682
7280	1	28.89290225	16.68138555	51.92682
7281	1	25.12426225	18.8572611	51.92682
7282	2	26.38047225	18.1319871	51.92682
7285	2	25.12426225	20.3078111	51.92682
7283	1	27.63669225	18.8572611	51.92682
7284	2	28.89290225	18.1319871	51.92682
7286	2	27.63669225	20.3078111	51.92682
7287	1	26.38047225	21.0330911	51.92682
7289	1	25.12426225	23.2089111	51.92682
7290	2	26.38047225	22.4836411	51.92682
7288	1	28.89290225	21.0330911	51.92682
7291	1	27.63669225	23.2089111	51.92682
7292	2	28.89290225	22.4836411	51.92682
7293	2	25.12426225	24.6594711	51.92682
7294	1	26.38047225	25.3847411	51.92682
7295	2	27.63669225	24.6594711	51.92682
7296	1	28.89290225	25.3847411	51.92682
7297	1	30.1491147	-7.25280555	51.92682
7298	2	31.4053247	-7.97807955	51.92682
7301	2	30.1491147	-5.80225555	51.92682
7299	1	32.6615447	-7.25280555	51.92682
7300	2	33.9177547	-7.97807955	51.92682
7302	2	32.6615447	-5.80225555	51.92682
7303	1	31.4053247	-5.07697555	51.92682
7305	1	30.1491147	-2.90115555	51.92682
7306	2	31.4053247	-3.62642555	51.92682
7304	1	33.9177547	-5.07697555	51.92682
7307	1	32.6615447	-2.90115555	51.92682
7308	2	33.9177547	-3.62642555	51.92682
7309	2	30.1491147	-1.45059555	51.92682
7310	1	31.4053247	-0.72532555	51.92682
7311	2	32.6615447	-1.45059555	51.92682
7312	1	33.9177547	-0.72532555	51.92682
7313	1	30.1491147	1.45055	51.92682
7314	2	31.4053247	0.725276	51.92682
7317	2	30.1491147	2.9011	51.92682
7315	1	32.6615447	1.45055	51.92682
7316	2	33.9177547	0.725276	51.92682
7318	2	32.6615447	2.9011	51.92682
7319	1	31.4053247	3.62638	51.92682
7321	1	30.1491147	5.8022	51.92682
7322	2	31.4053247	5.07693	51.92682
7320	1	33.9177547	3.62638	51.92682
7323	1	32.6615447	5.8022	51.92682
7324	2	33.9177547	5.07693	51.92682
7325	2	30.1491147	7.25276	51.92682
7326	1	31.4053247	7.97803	51.92682
7327	2	32.6615447	7.25276	51.92682
7328	1	33.9177547	7.97803	51.92682
7329	1	30.1491147	10.15390555	51.92682
7330	2	31.4053247	9.42863155	51.92682
7333	2	30.1491147	11.60445555	51.92682
7331	1	32.6615447	10.15390555	51.92682
7332	2	33.9177547	9.42863155	51.92682
7334	2	32.6615447	11.60445555	51.92682
7335	1	31.4053247	12.32973555	51.92682
7337	1	30.1491147	14.50555555	51.92682
7338	2	31.4053247	13.78028555	51.92682
7336	1	33.9177547	12.32973555	51.92682
7339	1	32.6615447	14.50555555	51.92682
7340	2	33.9177547	13.78028555	51.92682
7341	2	30.1491147	15.95611555	51.92682
7342	1	31.4053247	16.68138555	51.92682
7343	2	32.6615447	15.95611555	51.92682
7344	1	33.9177547	16.68138555	51.92682
7345	1	30.1491147	18.8572611	51.92682
7346	2	31.4053247	18.1319871	51.92682
7349	2	30.1491147	20.3078111	51.92682
7347	1	32.6615447	18.8572611	51.92682
7348	2	33.9177547	18.1319871	51.92682
7350	2	32.6615447	20.3078111	51.92682
7351	1	31.4053247	21.0330911	51.92682
7353	1	30.1491147	23.2089111	51.92682
7354	2	31.4053247	22.4836411	51.92682
7352	1	33.9177547	21.0330911	51.92682
7355	1	32.6615447	23.2089111	51.92682
7356	2	33.9177547	22.4836411	51.92682
7357	2	30.1491147	24.6594711	51.92682
7358	1	31.4053247	25.3847411	51.92682
7359	2	32.6615447	24.6594711	51.92682
7360	1	33.9177547	25.3847411	51.92682
7361	1	35.17396715	-7.25280555	51.92682
7362	2	36.43017715	-7.97807955	51.92682
7365	2	35.17396715	-5.80225555	51.92682
7363	1	37.68639715	-7.25280555	51.92682
7364	2	38.94260715	-7.97807955	51.92682
7366	2	37.68639715	-5.80225555	51.92682
7367	1	36.43017715	-5.07697555	51.92682
7369	1	35.17396715	-2.90115555	51.92682
7370	2	36.43017715	-3.62642555	51.92682
7368	1	38.94260715	-5.07697555	51.92682
7371	1	37.68639715	-2.90115555	51.92682
7372	2	38.94260715	-3.62642555	51.92682
7373	2	35.17396715	-1.45059555	51.92682
7374	1	36.43017715	-0.72532555	51.92682
7375	2	37.68639715	-1.45059555	51.92682
7376	1	38.94260715	-0.72532555	51.92682
7377	1	35.17396715	1.45055	51.92682
7378	2	36.43017715	0.725276	51.92682
7381	2	35.17396715	2.9011	51.92682
7379	1	37.68639715	1.45055	51.92682
7380	2	38.94260715	0.725276	51.92682
7382	2	37.68639715	2.9011	51.92682
7383	1	36.43017715	3.62638	51.92682
7385	1	35.17396715	5.8022	51.92682
7386	2	36.43017715	5.07693	51.92682
7384	1	38.94260715	3.62638	51.92682
7387	1	37.68639715	5.8022	51.92682
7388	2	38.94260715	5.07693	51.92682
7389	2	35.17396715	7.25276	51.92682
7390	1	36.43017715	7.97803	51.92682
7391	2	37.68639715	7.25276	51.92682
7392	1	38.94260715	7.97803	51.92682
7393	1	35.17396715	10.15390555	51.92682
7394	2	36.43017715	9.42863155	51.92682
7397	2	35.17396715	11.60445555	51.92682
7395	1	37.68639715	10.15390555	51.92682
7396	2	38.94260715	9.42863155	51.92682
7398	2	37.68639715	11.60445555	51.92682
7399	1	36.43017715	12.32973555	51.92682
7401	1	35.17396715	14.50555555	51.92682
7402	2	36.43017715	13.78028555	51.92682
7400	1	38.94260715	12.32973555	51.92682
7403	1	37.68639715	14.50555555	51.92682
7404	2	38.94260715	13.78028555	51.92682
7405	2	35.17396715	15.95611555	51.92682
7406	1	36.43017715	16.68138555	51.92682
7407	2	37.68639715	15.95611555	51.92682
7408	1	38.94260715	16.68138555	51.92682
7409	1	35.17396715	18.8572611	51.92682
7410	2	36.43017715	18.1319871	51.92682
7413	2	35.17396715	20.3078111	51.92682
7411	1	37.68639715	18.8572611	51.92682
7412	2	38.94260715	18.1319871	51.92682
7414	2	37.68639715	20.3078111	51.92682
7415	1	36.43017715	21.0330911	51.92682
7417	1	35.17396715	23.2089111	51.92682
7418	2	36.43017715	22.4836411	51.92682
7416	1	38.94260715	21.0330911	51.92682
7419	1	37.68639715	23.2089111	51.92682
7420	2	38.94260715	22.4836411	51.92682
7421	2	35.17396715	24.6594711	51.92682
7422	1	36.43017715	25.3847411	51.92682
7423	2	37.68639715	24.6594711	51.92682
7424	1	38.94260715	25.3847411	51.92682
7425	1	40.1988196	-7.25280555	51.92682
7426	2	41.4550296	-7.97807955	51.92682
7429	2	40.1988196	-5.80225555	51.92682
7427	1	42.7112496	-7.25280555	51.92682
7428	2	43.9674596	-7.97807955	51.92682
7430	2	42.7112496	-5.80225555	51.92682
7431	1	41.4550296	-5.07697555	51.92682
7433	1	40.1988196	-2.90115555	51.92682
7434	2	41.4550296	-3.62642555	51.92682
7432	1	43.9674596	-5.07697555	51.92682
7435	1	42.7112496	-2.90115555	51.92682
7436	2	43.9674596	-3.62642555	51.92682
7437	2	40.1988196	-1.45059555	51.92682
7438	1	41.4550296	-0.72532555	51.92682
7439	2	42.7112496	-1.45059555	51.92682
7440	1	43.9674596	-0.72532555	51.92682
7441	1	40.1988196	1.45055	51.92682
7442	2	41.4550296	0.725276	51.92682
7445	2	40.1988196	2.9011	51.92682
7443	1	42.7112496	1.45055	51.92682
7444	2	43.9674596	0.725276	51.92682
7446	2	42.7112496	2.9011	51.92682
7447	1	41.4550296	3.62638	51.92682
7449	1	40.1988196	5.8022	51.92682
7450	2	41.4550296	5.07693	51.92682
7448	1	43.9674596	3.62638	51.92682
7451	1	42.7112496	5.8022	51.92682
7452	2	43.9674596	5.07693	51.92682
7453	2	40.1988196	7.25276	51.92682
7454	1	41.4550296	7.97803	51.92682
7455	2	42.7112496	7.25276	51.92682
7456	1	43.9674596	7.97803	51.92682
7457	1	40.1988196	10.15390555	51.92682
7458	2	41.4550296	9.42863155	51.92682
7461	2	40.1988196	11.60445555	51.92682
7459	1	42.7112496	10.15390555	51.92682
7460	2	43.9674596	9.42863155	51.92682
7462	2	42.7112496	11.60445555	51.92682
7463	1	41.4550296	12.32973555	51.92682
7465	1	40.1988196	14.50555555	51.92682
7466	2	41.4550296	13.78028555	51.92682
7464	1	43.9674596	12.32973555	51.92682
7467	1	42.7112496	14.50555555	51.92682
7468	2	43.9674596	13.78028555	51.92682
7469	2	40.1988196	15.95611555	51.92682
7470	1	41.4550296	16.68138555	51.92682
7471	2	42.7112496	15.95611555	51.92682
7472	1	43.9674596	16.68138555	51.92682
7473	1	40.1988196	18.8572611	51.92682
7474	2	41.4550296	18.1319871	51.92682
7477	2	40.1988196	20.3078111	51.92682
7475	1	42.7112496	18.8572611	51.92682
7476	2	43.9674596	18.1319871	51.92682
7478	2	42.7112496	20.3078111	51.92682
7479	1	41.4550296	21.0330911	51.92682
7481	1	40.1988196	23.2089111	51.92682
7482	2	41.4550296	22.4836411	51.92682
7480	1	43.9674596	21.0330911	51.92682
7483	1	42.7112496	23.2089111	51.92682
7484	2	43.9674596	22.4836411	51.92682
7485	2	40.1988196	24.6594711	51.92682
7486	1	41.4550296	25.3847411	51.92682
7487	2	42.7112496	24.6594711	51.92682
7488	1	43.9674596	25.3847411	51.92682
7489	1	45.22367205	-7.25280555	51.92682
7490	2	46.47988205	-7.97807955	51.92682
7493	2	45.22367205	-5.80225555	51.92682
7491	1	47.73610205	-7.25280555	51.92682
7492	2	48.99231205	-7.97807955	51.92682
7494	2	47.73610205	-5.80225555	51.92682
7495	1	46.47988205	-5.07697555	51.92682
7497	1	45.22367205	-2.90115555	51.92682
7498	2	46.47988205	-3.62642555	51.92682
7496	1	48.99231205	-5.07697555	51.92682
7499	1	47.73610205	-2.90115555	51.92682
7500	2	48.99231205	-3.62642555	51.92682
7501	2	45.22367205	-1.45059555	51.92682
7502	1	46.47988205	-0.72532555	51.92682
7503	2	47.73610205	-1.45059555	51.92682
7504	1	48.99231205	-0.72532555	51.92682
7505	1	45.22367205	1.45055	51.92682
7506	2	46.47988205	0.725276	51.92682
7509	2	45.22367205	2.9011	51.92682
7507	1	47.73610205	1.45055	51.92682
7508	2	48.99231205	0.725276	51.92682
7510	2	47.73610205	2.9011	51.92682
7511	1	46.47988205	3.62638	51.92682
7513	1	45.22367205	5.8022	51.92682
7514	2	46.47988205	5.07693	51.92682
7512	1	48.99231205	3.62638	51.92682
7515	1	47.73610205	5.8022	51.92682
7516	2	48.99231205	5.07693	51.92682
7517	2	45.22367205	7.25276	51.92682
7518	1	46.47988205	7.97803	51.92682
7519	2	47.73610205	7.25276	51.92682
7520	1	48.99231205	7.97803	51.92682
7521	1	45.22367205	10.15390555	51.92682
7522	2	46.47988205	9.42863155	51.92682
7525	2	45.22367205	11.60445555	51.92682
7523	1	47.73610205	10.15390555	51.92682
7524	2	48.99231205	9.42863155	51.92682
7526	2	47.73610205	11.60445555	51.92682
7527	1	46.47988205	12.32973555	51.92682
7529	1	45.22367205	14.50555555	51.92682
7530	2	46.47988205	13.78028555	51.92682
7528	1	48.99231205	12.32973555	51.92682
7531	1	47.73610205	14.50555555	51.92682
7532	2	48.99231205	13.78028555	51.92682
7533	2	45.22367205	15.95611555	51.92682
7534	1	46.47988205	16.68138555	51.92682
7535	2	47.73610205	15.95611555	51.92682
7536	1	48.99231205	16.68138555	51.92682
7537	1	45.22367205	18.8572611	51.92682
7538	2	46.47988205	18.1319871	51.92682
7541	2	45.22367205	20.3078111	51.92682
7539	1	47.73610205	18.8572611	51.92682
7540	2	48.99231205	18.1319871	51.92682
7542	2	47.73610205	20.3078111	51.92682
7543	1	46.47988205	21.0330911	51.92682
7545	1	45.22367205	23.2089111	51.92682
7546	2	46.47988205	22.4836411	51.92682
7544	1	48.99231205	21.0330911	51.92682
7547	1	47.73610205	23.2089111	51.92682
7548	2	48.99231205	22.4836411	51.92682
7549	2	45.22367205	24.6594711	51.92682
7550	1	46.47988205	25.3847411	51.92682
7551	2	47.73610205	24.6594711	51.92682
7552	1	48.99231205	25.3847411	51.92682
7553	1	50.2485245	-7.25280555	51.92682
7554	2	51.5047345	-7.97807955	51.92682
7557	2	50.2485245	-5.80225555	51.92682
7555	1	52.7609545	-7.25280555	51.92682
7556	2	54.0171645	-7.97807955	51.92682
7558	2	52.7609545	-5.80225555	51.92682
7559	1	51.5047345	-5.07697555	51.92682
7561	1	50.2485245	-2.90115555	51.92682
7562	2	51.5047345	-3.62642555	51.92682
7560	1	54.0171645	-5.07697555	51.92682
7563	1	52.7609545	-2.90115555	51.92682
7564	2	54.0171645	-3.62642555	51.92682
7565	2	50.2485245	-1.45059555	51.92682
7566	1	51.5047345	-0.72532555	51.92682
7567	2	52.7609545	-1.45059555	51.92682
7568	1	54.0171645	-0.72532555	51.92682
7569	1	50.2485245	1.45055	51.92682
7570	2	51.5047345	0.725276	51.92682
7573	2	50.2485245	2.9011	51.92682
7571	1	52.7609545	1.45055	51.92682
7572	2	54.0171645	0.725276	51.92682
7574	2	52.7609545	2.9011	51.92682
7575	1	51.5047345	3.62638	51.92682
7577	1	50.2485245	5.8022	51.92682
7578	2	51.5047345	5.07693	51.92682
7576	1	54.0171645	3.62638	51.92682
7579	1	52.7609545	5.8022	51.92682
7580	2	54.0171645	5.07693	51.92682
7581	2	50.2485245	7.25276	51.92682
7582	1	51.5047345	7.97803	51.92682
7583	2	52.7609545	7.25276	51.92682
7584	1	54.0171645	7.97803	51.92682
7585	1	50.2485245	10.15390555	51.92682
7586	2	51.5047345	9.42863155	51.92682
7589	2	50.2485245	11.60445555	51.92682
7587	1	52.7609545	10.15390555	51.92682
7588	2	54.0171645	9.42863155	51.92682
7590	2	52.7609545	11.60445555	51.92682
7591	1	51.5047345	12.32973555	51.92682
7593	1	50.2485245	14.50555555	51.92682
7594	2	51.5047345	13.78028555	51.92682
7592	1	54.0171645	12.32973555	51.92682
7595	1	52.7609545	14.50555555	51.92682
7596	2	54.0171645	13.78028555	51.92682
7597	2	50.2485245	15.95611555	51.92682
7598	1	51.5047345	16.68138555	51.92682
7599	2	52.7609545	15.95611555	51.92682
7600	1	54.0171645	16.68138555	51.92682
7601	1	50.2485245	18.8572611	51.92682
7602	2	51.5047345	18.1319871	51.92682
7605	2	50.2485245	20.3078111	51.92682
7603	1	52.7609545	18.8572611	51.92682
7604	2	54.0171645	18.1319871	51.92682
7606	2	52.7609545	20.3078111	51.92682
7607	1	51.5047345	21.0330911	51.92682
7609	1	50.2485245	23.2089111	51.92682
7610	2	51.5047345	22.4836411	51.92682
7608	1	54.0171645	21.0330911	51.92682
7611	1	52.7609545	23.2089111	51.92682
7612	2	54.0171645	22.4836411	51.92682
7613	2	50.2485245	24.6594711	51.92682
7614	1	51.5047345	25.3847411	51.92682
7615	2	52.7609545	24.6594711	51.92682
7616	1	54.0171645	25.3847411	51.92682
7617	1	20.0994098	27.56061665	51.92682
7618	2	21.3556198	26.83534265	51.92682
7621	2	20.0994098	29.01116665	51.92682
7619	1	22.6118398	27.56061665	51.92682
7620	2	23.8680498	26.83534265	51.92682
7622	2	22.6118398	29.01116665	51.92682
7623	1	21.3556198	29.73644665	51.92682
7625	1	20.0994098	31.91226665	51.92682
7626	2	21.3556198	31.18699665	51.92682
7624	1	23.8680498	29.73644665	51.92682
7627	1	22.6118398	31.91226665	51.92682
7628	2	23.8680498	31.18699665	51.92682
7629	2	20.0994098	33.36282665	51.92682
7630	1	21.3556198	34.08809665	51.92682
7631	2	22.6118398	33.36282665	51.92682
7632	1	23.8680498	34.08809665	51.92682
7633	1	20.0994098	36.2639722	51.92682
7634	2	21.3556198	35.5386982	51.92682
7637	2	20.0994098	37.7145222	51.92682
7635	1	22.6118398	36.2639722	51.92682
7636	2	23.8680498	35.5386982	51.92682
7638	2	22.6118398	37.7145222	51.92682
7639	1	21.3556198	38.4398022	51.92682
7641	1	20.0994098	40.6156222	51.92682
7642	2	21.3556198	39.8903522	51.92682
7640	1	23.8680498	38.4398022	51.92682
7643	1	22.6118398	40.6156222	51.92682
7644	2	23.8680498	39.8903522	51.92682
7645	2	20.0994098	42.0661822	51.92682
7646	1	21.3556198	42.7914522	51.92682
7647	2	22.6118398	42.0661822	51.92682
7648	1	23.8680498	42.7914522	51.92682
7649	1	20.0994098	44.96732775	51.92682
7650	2	21.3556198	44.24205375	51.92682
7653	2	20.0994098	46.41787775	51.92682
7651	1	22.6118398	44.96732775	51.92682
7652	2	23.8680498	44.24205375	51.92682
7654	2	22.6118398	46.41787775	51.92682
7655	1	21.3556198	47.14315775	51.92682
7657	1	20.0994098	49.31897775	51.92682
7658	2	21.3556198	48.59370775	51.92682
7656	1	23.8680498	47.14315775	51.92682
7659	1	22.6118398	49.31897775	51.92682
7660	2	23.8680498	48.59370775	51.92682
7661	2	20.0994098	50.76953775	51.92682
7662	1	21.3556198	51.49480775	51.92682
7663	2	22.6118398	50.76953775	51.92682
7664	1	23.8680498	51.49480775	51.92682
7665	1	20.0994098	53.6706833	51.92682
7666	2	21.3556198	52.9454093	51.92682
7669	2	20.0994098	55.1212333	51.92682
7667	1	22.6118398	53.6706833	51.92682
7668	2	23.8680498	52.9454093	51.92682
7670	2	22.6118398	55.1212333	51.92682
7671	1	21.3556198	55.8465133	51.92682
7673	1	20.0994098	58.0223333	51.92682
7674	2	21.3556198	57.2970633	51.92682
7672	1	23.8680498	55.8465133	51.92682
7675	1	22.6118398	58.0223333	51.92682
7676	2	23.8680498	57.2970633	51.92682
7677	2	20.0994098	59.4728933	51.92682
7678	1	21.3556198	60.1981633	51.92682
7679	2	22.6118398	59.4728933	51.92682
7680	1	23.8680498	60.1981633	51.92682
7681	1	25.12426225	27.56061665	51.92682
7682	2	26.38047225	26.83534265	51.92682
7685	2	25.12426225	29.01116665	51.92682
7683	1	27.63669225	27.56061665	51.92682
7684	2	28.89290225	26.83534265	51.92682
7686	2	27.63669225	29.01116665	51.92682
7687	1	26.38047225	29.73644665	51.92682
7689	1	25.12426225	31.91226665	51.92682
7690	2	26.38047225	31.18699665	51.92682
7688	1	28.89290225	29.73644665	51.92682
7691	1	27.63669225	31.91226665	51.92682
7692	2	28.89290225	31.18699665	51.92682
7693	2	25.12426225	33.36282665	51.92682
7694	1	26.38047225	34.08809665	51.92682
7695	2	27.63669225	33.36282665	51.92682
7696	1	28.89290225	34.08809665	51.92682
7697	1	25.12426225	36.2639722	51.92682
7698	2	26.38047225	35.5386982	51.92682
7701	2	25.12426225	37.7145222	51.92682
7699	1	27.63669225	36.2639722	51.92682
7700	2	28.89290225	35.5386982	51.92682
7702	2	27.63669225	37.7145222	51.92682
7703	1	26.38047225	38.4398022	51.92682
7705	1	25.12426225	40.6156222	51.92682
7706	2	26.38047225	39.8903522	51.92682
7704	1	28.89290225	38.4398022	51.92682
7707	1	27.63669225	40.6156222	51.92682
7708	2	28.89290225	39.8903522	51.92682
7709	2	25.12426225	42.0661822	51.92682
7710	1	26.38047225	42.7914522	51.92682
7711	2	27.63669225	42.0661822	51.92682
7712	1	28.89290225	42.7914522	51.92682
7713	1	25.12426225	44.96732775	51.92682
7714	2	26.38047225	44.24205375	51.92682
7717	2	25.12426225	46.41787775	51.92682
7715	1	27.63669225	44.96732775	51.92682
7716	2	28.89290225	44.24205375	51.92682
7718	2	27.63669225	46.41787775	51.92682
7719	1	26.38047225	47.14315775	51.92682
7721	1	25.12426225	49.31897775	51.92682
7722	2	26.38047225	48.59370775	51.92682
7720	1	28.89290225	47.14315775	51.92682
7723	1	27.63669225	49.31897775	51.92682
7724	2	28.89290225	48.59370775	51.92682
7725	2	25.12426225	50.76953775	51.92682
7726	1	26.38047225	51.49480775	51.92682
7727	2	27.63669225	50.76953775	51.92682
7728	1	28.89290225	51.49480775	51.92682
7729	1	25.12426225	53.6706833	51.92682
7730	2	26.38047225	52.9454093	51.92682
7733	2	25.12426225	55.1212333	51.92682
7731	1	27.63669225	53.6706833	51.92682
7732	2	28.89290225	52.9454093	51.92682
7734	2	27.63669225	55.1212333	51.92682
7735	1	26.38047225	55.8465133	51.92682
7737	1	25.12426225	58.0223333	51.92682
7738	2	26.38047225	57.2970633	51.92682
7736	1	28.89290225	55.8465133	51.92682
7739	1	27.63669225	58.0223333	51.92682
7740	2	28.89290225	57.2970633	51.92682
7741	2	25.12426225	59.4728933	51.92682
7742	1	26.38047225	60.1981633	51.92682
7743	2	27.63669225	59.4728933	51.92682
7744	1	28.89290225	60.1981633	51.92682
7745	1	30.1491147	27.56061665	51.92682
7746	2	31.4053247	26.83534265	51.92682
7749	2	30.1491147	29.01116665	51.92682
7747	1	32.6615447	27.56061665	51.92682
7748	2	33.9177547	26.83534265	51.92682
7750	2	32.6615447	29.01116665	51.92682
7751	1	31.4053247	29.73644665	51.92682
7753	1	30.1491147	31.91226665	51.92682
7754	2	31.4053247	31.18699665	51.92682
7752	1	33.9177547	29.73644665	51.92682
7755	1	32.6615447	31.91226665	51.92682
7756	2	33.9177547	31.18699665	51.92682
7757	2	30.1491147	33.36282665	51.92682
7758	1	31.4053247	34.08809665	51.92682
7759	2	32.6615447	33.36282665	51.92682
7760	1	33.9177547	34.08809665	51.92682
7761	1	30.1491147	36.2639722	51.92682
7762	2	31.4053247	35.5386982	51.92682
7765	2	30.1491147	37.7145222	51.92682
7763	1	32.6615447	36.2639722	51.92682
7764	2	33.9177547	35.5386982	51.92682
7766	2	32.6615447	37.7145222	51.92682
7767	1	31.4053247	38.4398022	51.92682
7769	1	30.1491147	40.6156222	51.92682
7770	2	31.4053247	39.8903522	51.92682
7768	1	33.9177547	38.4398022	51.92682
7771	1	32.6615447	40.6156222	51.92682
7772	2	33.9177547	39.8903522	51.92682
7773	2	30.1491147	42.0661822	51.92682
7774	1	31.4053247	42.7914522	51.92682
7775	2	32.6615447	42.0661822	51.92682
7776	1	33.9177547	42.7914522	51.92682
7777	1	30.1491147	44.96732775	51.92682
7778	2	31.4053247	44.24205375	51.92682
7781	2	30.1491147	46.41787775	51.92682
7779	1	32.6615447	44.96732775	51.92682
7780	2	33.9177547	44.24205375	51.92682
7782	2	32.6615447	46.41787775	51.92682
7783	1	31.4053247	47.14315775	51.92682
7785	1	30.1491147	49.31897775	51.92682
7786	2	31.4053247	48.59370775	51.92682
7784	1	33.9177547	47.14315775	51.92682
7787	1	32.6615447	49.31897775	51.92682
7788	2	33.9177547	48.59370775	51.92682
7789	2	30.1491147	50.76953775	51.92682
7790	1	31.4053247	51.49480775	51.92682
7791	2	32.6615447	50.76953775	51.92682
7792	1	33.9177547	51.49480775	51.92682
7793	1	30.1491147	53.6706833	51.92682
7794	2	31.4053247	52.9454093	51.92682
7797	2	30.1491147	55.1212333	51.92682
7795	1	32.6615447	53.6706833	51.92682
7796	2	33.9177547	52.9454093	51.92682
7798	2	32.6615447	55.1212333	51.92682
7799	1	31.4053247	55.8465133	51.92682
7801	1	30.1491147	58.0223333	51.92682
7802	2	31.4053247	57.2970633	51.92682
7800	1	33.9177547	55.8465133	51.92682
7803	1	32.6615447	58.0223333	51.92682
7804	2	33.9177547	57.2970633	51.92682
7805	2	30.1491147	59.4728933	51.92682
7806	1	31.4053247	60.1981633	51.92682
7807	2	32.6615447	59.4728933	51.92682
7808	1	33.9177547	60.1981633	51.92682
7809	1	35.17396715	27.56061665	51.92682
7810	2	36.43017715	26.83534265	51.92682
7813	2	35.17396715	29.01116665	51.92682
7811	1	37.68639715	27.56061665	51.92682
7812	2	38.94260715	26.83534265	51.92682
7814	2	37.68639715	29.01116665	51.92682
7815	1	36.43017715	29.73644665	51.92682
7817	1	35.17396715	31.91226665	51.92682
7818	2	36.43017715	31.18699665	51.92682
7816	1	38.94260715	29.73644665	51.92682
7819	1	37.68639715	31.91226665	51.92682
7820	2	38.94260715	31.18699665	51.92682
7821	2	35.17396715	33.36282665	51.92682
7822	1	36.43017715	34.08809665	51.92682
7823	2	37.68639715	33.36282665	51.92682
7824	1	38.94260715	34.08809665	51.92682
7825	1	35.17396715	36.2639722	51.92682
7826	2	36.43017715	35.5386982	51.92682
7829	2	35.17396715	37.7145222	51.92682
7827	1	37.68639715	36.2639722	51.92682
7828	2	38.94260715	35.5386982	51.92682
7830	2	37.68639715	37.7145222	51.92682
7831	1	36.43017715	38.4398022	51.92682
7833	1	35.17396715	40.6156222	51.92682
7834	2	36.43017715	39.8903522	51.92682
7832	1	38.94260715	38.4398022	51.92682
7835	1	37.68639715	40.6156222	51.92682
7836	2	38.94260715	39.8903522	51.92682
7837	2	35.17396715	42.0661822	51.92682
7838	1	36.43017715	42.7914522	51.92682
7839	2	37.68639715	42.0661822	51.92682
7840	1	38.94260715	42.7914522	51.92682
7841	1	35.17396715	44.96732775	51.92682
7842	2	36.43017715	44.24205375	51.92682
7845	2	35.17396715	46.41787775	51.92682
7843	1	37.68639715	44.96732775	51.92682
7844	2	38.94260715	44.24205375	51.92682
7846	2	37.68639715	46.41787775	51.92682
7847	1	36.43017715	47.14315775	51.92682
7849	1	35.17396715	49.31897775	51.92682
7850	2	36.43017715	48.59370775	51.92682
7848	1	38.94260715	47.14315775	51.92682
7851	1	37.68639715	49.31897775	51.92682
7852	2	38.94260715	48.59370775	51.92682
7853	2	35.17396715	50.76953775	51.92682
7854	1	36.43017715	51.49480775	51.92682
7855	2	37.68639715	50.76953775	51.92682
7856	1	38.94260715	51.49480775	51.92682
7857	1	35.17396715	53.6706833	51.92682
7858	2	36.43017715	52.9454093	51.92682
7861	2	35.17396715	55.1212333	51.92682
7859	1	37.68639715	53.6706833	51.92682
7860	2	38.94260715	52.9454093	51.92682
7862	2	37.68639715	55.1212333	51.92682
7863	1	36.43017715	55.8465133	51.92682
7865	1	35.17396715	58.0223333	51.92682
7866	2	36.43017715	57.2970633	51.92682
7864	1	38.94260715	55.8465133	51.92682
7867	1	37.68639715	58.0223333	51.92682
7868	2	38.94260715	57.2970633	51.92682
7869	2	35.17396715	59.4728933	51.92682
7870	1	36.43017715	60.1981633	51.92682
7871	2	37.68639715	59.4728933	51.92682
7872	1	38.94260715	60.1981633	51.92682
7873	1	40.1988196	27.56061665	51.92682
7874	2	41.4550296	26.83534265	51.92682
7877	2	40.1988196	29.01116665	51.92682
7875	1	42.7112496	27.56061665	51.92682
7876	2	43.9674596	26.83534265	51.92682
7878	2	42.7112496	29.01116665	51.92682
7879	1	41.4550296	29.73644665	51.92682
7881	1	40.1988196	31.91226665	51.92682
7882	2	41.4550296	31.18699665	51.92682
7880	1	43.9674596	29.73644665	51.92682
7883	1	42.7112496	31.91226665	51.92682
7884	2	43.9674596	31.18699665	51.92682
7885	2	40.1988196	33.36282665	51.92682
7886	1	41.4550296	34.08809665	51.92682
7887	2	42.7112496	33.36282665	51.92682
7888	1	43.9674596	34.08809665	51.92682
7889	1	40.1988196	36.2639722	51.92682
7890	2	41.4550296	35.5386982	51.92682
7893	2	40.1988196	37.7145222	51.92682
7891	1	42.7112496	36.2639722	51.92682
7892	2	43.9674596	35.5386982	51.92682
7894	2	42.7112496	37.7145222	51.92682
7895	1	41.4550296	38.4398022	51.92682
7897	1	40.1988196	40.6156222	51.92682
7898	2	41.4550296	39.8903522	51.92682
7896	1	43.9674596	38.4398022	51.92682
7899	1	42.7112496	40.6156222	51.92682
7900	2	43.9674596	39.8903522	51.92682
7901	2	40.1988196	42.0661822	51.92682
7902	1	41.4550296	42.7914522	51.92682
7903	2	42.7112496	42.0661822	51.92682
7904	1	43.9674596	42.7914522	51.92682
7905	1	40.1988196	44.96732775	51.92682
7906	2	41.4550296	44.24205375	51.92682
7909	2	40.1988196	46.41787775	51.92682
7907	1	42.7112496	44.96732775	51.92682
7908	2	43.9674596	44.24205375	51.92682
7910	2	42.7112496	46.41787775	51.92682
7911	1	41.4550296	47.14315775	51.92682
7913	1	40.1988196	49.31897775	51.92682
7914	2	41.4550296	48.59370775	51.92682
7912	1	43.9674596	47.14315775	51.92682
7915	1	42.7112496	49.31897775	51.92682
7916	2	43.9674596	48.59370775	51.92682
7917	2	40.1988196	50.76953775	51.92682
7918	1	41.4550296	51.49480775	51.92682
7919	2	42.7112496	50.76953775	51.92682
7920	1	43.9674596	51.49480775	51.92682
7921	1	40.1988196	53.6706833	51.92682
7922	2	41.4550296	52.9454093	51.92682
7925	2	40.1988196	55.1212333	51.92682
7923	1	42.7112496	53.6706833	51.92682
7924	2	43.9674596	52.9454093	51.92682
7926	2	42.7112496	55.1212333	51.92682
7927	1	41.4550296	55.8465133	51.92682
7929	1	40.1988196	58.0223333	51.92682
7930	2	41.4550296	57.2970633	51.92682
7928	1	43.9674596	55.8465133	51.92682
7931	1	42.7112496	58.0223333	51.92682
7932	2	43.9674596	57.2970633	51.92682
7933	2	40.1988196	59.4728933	51.92682
7934	1	41.4550296	60.1981633	51.92682
7935	2	42.7112496	59.4728933	51.92682
7936	1	43.9674596	60.1981633	51.92682
7937	1	45.22367205	27.56061665	51.92682
7938	2	46.47988205	26.83534265	51.92682
7941	2	45.22367205	29.01116665	51.92682
7939	1	47.73610205	27.56061665	51.92682
7940	2	48.99231205	26.83534265	51.92682
7942	2	47.73610205	29.01116665	51.92682
7943	1	46.47988205	29.73644665	51.92682
7945	1	45.22367205	31.91226665	51.92682
7946	2	46.47988205	31.18699665	51.92682
7944	1	48.99231205	29.73644665	51.92682
7947	1	47.73610205	31.91226665	51.92682
7948	2	48.99231205	31.18699665	51.92682
7949	2	45.22367205	33.36282665	51.92682
7950	1	46.47988205	34.08809665	51.92682
7951	2	47.73610205	33.36282665	51.92682
7952	1	48.99231205	34.08809665	51.92682
7953	1	45.22367205	36.2639722	51.92682
7954	2	46.47988205	35.5386982	51.92682
7957	2	45.22367205	37.7145222	51.92682
7955	1	47.73610205	36.2639722	51.92682
7956	2	48.99231205	35.5386982	51.92682
7958	2	47.73610205	37.7145222	51.92682
7959	1	46.47988205	38.4398022	51.92682
7961	1	45.22367205	40.6156222	51.92682
7962	2	46.47988205	39.8903522	51.92682
7960	1	48.99231205	38.4398022	51.92682
7963	1	47.73610205	40.6156222	51.92682
7964	2	48.99231205	39.8903522	51.92682
7965	2	45.22367205	42.0661822	51.92682
7966	1	46.47988205	42.7914522	51.92682
7967	2	47.73610205	42.0661822	51.92682
7968	1	48.99231205	42.7914522	51.92682
7969	1	45.22367205	44.96732775	51.92682
7970	2	46.47988205	44.24205375	51.92682
7973	2	45.22367205	46.41787775	51.92682
7971	1	47.73610205	44.96732775	51.92682
7972	2	48.99231205	44.24205375	51.92682
7974	2	47.73610205	46.41787775	51.92682
7975	1	46.47988205	47.14315775	51.92682
7977	1	45.22367205	49.31897775	51.92682
7978	2	46.47988205	48.59370775	51.92682
7976	1	48.99231205	47.14315775	51.92682
7979	1	47.73610205	49.31897775	51.92682
7980	2	48.99231205	48.59370775	51.92682
7981	2	45.22367205	50.76953775	51.92682
7982	1	46.47988205	51.49480775	51.92682
7983	2	47.73610205	50.76953775	51.92682
7984	1	48.99231205	51.49480775	51.92682
7985	1	45.22367205	53.6706833	51.92682
7986	2	46.47988205	52.9454093	51.92682
7989	2	45.22367205	55.1212333	51.92682
7987	1	47.73610205	53.6706833	51.92682
7988	2	48.99231205	52.9454093	51.92682
7990	2	47.73610205	55.1212333	51.92682
7991	1	46.47988205	55.8465133	51.92682
7993	1	45.22367205	58.0223333	51.92682
7994	2	46.47988205	57.2970633	51.92682
7992	1	48.99231205	55.8465133	51.92682
7995	1	47.73610205	58.0223333	51.92682
7996	2	48.99231205	57.2970633	51.92682
7997	2	45.22367205	59.4728933	51.92682
7998	1	46.47988205	60.1981633	51.92682
7999	2	47.73610205	59.4728933	51.92682
8000	1	48.99231205	60.1981633	51.92682
8001	1	50.2485245	27.56061665	51.92682
8002	2	51.5047345	26.83534265	51.92682
8005	2	50.2485245	29.01116665	51.92682
8003	1	52.7609545	27.56061665	51.92682
8004	2	54.0171645	26.83534265	51.92682
8006	2	52.7609545	29.01116665	51.92682
8007	1	51.5047345	29.73644665	51.92682
8009	1	50.2485245	31.91226665	51.92682
8010	2	51.5047345	31.18699665	51.92682
8008	1	54.0171645	29.73644665	51.92682
8011	1	52.7609545	31.91226665	51.92682
8012	2	54.0171645	31.18699665	51.92682
8013	2	50.2485245	33.36282665	51.92682
8014	1	51.5047345	34.08809665	51.92682
8015	2	52.7609545	33.36282665	51.92682
8016	1	54.0171645	34.08809665	51.92682
8017	1	50.2485245	36.2639722	51.92682
8018	2	51.5047345	35.5386982	51.92682
8021	2	50.2485245	37.7145222	51.92682
8019	1	52.7609545	36.2639722	51.92682
8020	2	54.0171645	35.5386982	51.92682
8022	2	52.7609545	37.7145222	51.92682
8023	1	51.5047345	38.4398022	51.92682
8025	1	50.2485245	40.6156222	51.92682
8026	2	51.5047345	39.8903522	51.92682
8024	1	54.0171645	38.4398022	51.92682
8027	1	52.7609545	40.6156222	51.92682
8028	2	54.0171645	39.8903522	51.92682
8029	2	50.2485245	42.0661822	51.92682
8030	1	51.5047345	42.7914522	51.92682
8031	2	52.7609545	42.0661822	51.92682
8032	1	54.0171645	42.7914522	51.92682
8033	1	50.2485245	44.96732775	51.92682
8034	2	51.5047345	44.24205375	51.92682
8037	2	50.2485245	46.41787775	51.92682
8035	1	52.7609545	44.96732775	51.92682
8036	2	54.0171645	44.24205375	51.92682
8038	2	52.7609545	46.41787775	51.92682
8039	1	51.5047345	47.14315775	51.92682
8041	1	50.2485245	49.31897775	51.92682
8042	2	51.5047345	48.59370775	51.92682
8040	1	54.0171645	47.14315775	51.92682
8043	1	52.7609545	49.31897775	51.92682
8044	2	54.0171645	48.59370775	51.92682
8045	2	50.2485245	50.76953775	51.92682
8046	1	51.5047345	51.49480775	51.92682
8047	2	52.7609545	50.76953775	51.92682
8048	1	54.0171645	51.49480775	51.92682
8049	1	50.2485245	53.6706833	51.92682
8050	2	51.5047345	52.9454093	51.92682
8053	2	50.2485245	55.1212333	51.92682
8051	1	52.7609545	53.6706833	51.92682
8052	2	54.0171645	52.9454093	51.92682
8054	2	52.7609545	55.1212333	51.92682
8055	1	51.5047345	55.8465133	51.92682
8057	1	50.2485245	58.0223333	51.92682
8058	2	51.5047345	57.2970633	51.92682
8056	1	54.0171645	55.8465133	51.92682
8059	1	52.7609545	58.0223333	51.92682
8060	2	54.0171645	57.2970633	51.92682
8061	2	50.2485245	59.4728933	51.92682
8062	1	51.5047345	60.1981633	51.92682
8063	2	52.7609545	59.4728933	51.92682
8064	1	54.0171645	60.1981633	51.92682
8065	1	-50.2485245	62.37403885	51.92682
8066	2	-48.9923145	61.64876485	51.92682
8069	2	-50.2485245	63.82458885	51.92682
8067	1	-47.7360945	62.37403885	51.92682
8068	2	-46.4798845	61.64876485	51.92682
8070	2	-47.7360945	63.82458885	51.92682
8071	1	-48.9923145	64.54986885	51.92682
8073	1	-50.2485245	66.72568885	51.92682
8074	2	-48.9923145	66.00041885	51.92682
8072	1	-46.4798845	64.54986885	51.92682
8075	1	-47.7360945	66.72568885	51.92682
8076	2	-46.4798845	66.00041885	51.92682
8077	2	-50.2485245	68.17624885	51.92682
8078	1	-48.9923145	68.90151885	51.92682
8079	2	-47.7360945	68.17624885	51.92682
8080	1	-46.4798845	68.90151885	51.92682
8081	1	-50.2485245	71.0773944	51.92682
8082	2	-48.9923145	70.3521204	51.92682
8085	2	-50.2485245	72.5279444	51.92682
8083	1	-47.7360945	71.0773944	51.92682
8084	2	-46.4798845	70.3521204	51.92682
8086	2	-47.7360945	72.5279444	51.92682
8087	1	-48.9923145	73.2532244	51.92682
8089	1	-50.2485245	75.4290444	51.92682
8090	2	-48.9923145	74.7037744	51.92682
8088	1	-46.4798845	73.2532244	51.92682
8091	1	-47.7360945	75.4290444	51.92682
8092	2	-46.4798845	74.7037744	51.92682
8093	2	-50.2485245	76.8796044	51.92682
8094	1	-48.9923145	77.6048744	51.92682
8095	2	-47.7360945	76.8796044	51.92682
8096	1	-46.4798845	77.6048744	51.92682
8097	1	-50.2485245	79.78074995	51.92682
8098	2	-48.9923145	79.05547595	51.92682
8101	2	-50.2485245	81.23129995	51.92682
8099	1	-47.7360945	79.78074995	51.92682
8100	2	-46.4798845	79.05547595	51.92682
8102	2	-47.7360945	81.23129995	51.92682
8103	1	-48.9923145	81.95657995	51.92682
8105	1	-50.2485245	84.13239995	51.92682
8106	2	-48.9923145	83.40712995	51.92682
8104	1	-46.4798845	81.95657995	51.92682
8107	1	-47.7360945	84.13239995	51.92682
8108	2	-46.4798845	83.40712995	51.92682
8109	2	-50.2485245	85.58295995	51.92682
8110	1	-48.9923145	86.30822995	51.92682
8111	2	-47.7360945	85.58295995	51.92682
8112	1	-46.4798845	86.30822995	51.92682
8113	1	-50.2485245	88.4841055	51.92682
8114	2	-48.9923145	87.7588315	51.92682
8117	2	-50.2485245	89.9346555	51.92682
8115	1	-47.7360945	88.4841055	51.92682
8116	2	-46.4798845	87.7588315	51.92682
8118	2	-47.7360945	89.9346555	51.92682
8119	1	-48.9923145	90.6599355	51.92682
8121	1	-50.2485245	92.8357555	51.92682
8122	2	-48.9923145	92.1104855	51.92682
8120	1	-46.4798845	90.6599355	51.92682
8123	1	-47.7360945	92.8357555	51.92682
8124	2	-46.4798845	92.1104855	51.92682
8125	2	-50.2485245	94.2863155	51.92682
8126	1	-48.9923145	95.0115855	51.92682
8127	2	-47.7360945	94.2863155	51.92682
8128	1	-46.4798845	95.0115855	51.92682
8129	1	-45.22367205	62.37403885	51.92682
8130	2	-43.96746205	61.64876485	51.92682
8133	2	-45.22367205	63.82458885	51.92682
8131	1	-42.71124205	62.37403885	51.92682
8132	2	-41.45503205	61.64876485	51.92682
8134	2	-42.71124205	63.82458885	51.92682
8135	1	-43.96746205	64.54986885	51.92682
8137	1	-45.22367205	66.72568885	51.92682
8138	2	-43.96746205	66.00041885	51.92682
8136	1	-41.45503205	64.54986885	51.92682
8139	1	-42.71124205	66.72568885	51.92682
8140	2	-41.45503205	66.00041885	51.92682
8141	2	-45.22367205	68.17624885	51.92682
8142	1	-43.96746205	68.90151885	51.92682
8143	2	-42.71124205	68.17624885	51.92682
8144	1	-41.45503205	68.90151885	51.92682
8145	1	-45.22367205	71.0773944	51.92682
8146	2	-43.96746205	70.3521204	51.92682
8149	2	-45.22367205	72.5279444	51.92682
8147	1	-42.71124205	71.0773944	51.92682
8148	2	-41.45503205	70.3521204	51.92682
8150	2	-42.71124205	72.5279444	51.92682
8151	1	-43.96746205	73.2532244	51.92682
8153	1	-45.22367205	75.4290444	51.92682
8154	2	-43.96746205	74.7037744	51.92682
8152	1	-41.45503205	73.2532244	51.92682
8155	1	-42.71124205	75.4290444	51.92682
8156	2	-41.45503205	74.7037744	51.92682
8157	2	-45.22367205	76.8796044	51.92682
8158	1	-43.96746205	77.6048744	51.92682
8159	2	-42.71124205	76.8796044	51.92682
8160	1	-41.45503205	77.6048744	51.92682
8161	1	-45.22367205	79.78074995	51.92682
8162	2	-43.96746205	79.05547595	51.92682
8165	2	-45.22367205	81.23129995	51.92682
8163	1	-42.71124205	79.78074995	51.92682
8164	2	-41.45503205	79.05547595	51.92682
8166	2	-42.71124205	81.23129995	51.92682
8167	1	-43.96746205	81.95657995	51.92682
8169	1	-45.22367205	84.13239995	51.92682
8170	2	-43.96746205	83.40712995	51.92682
8168	1	-41.45503205	81.95657995	51.92682
8171	1	-42.71124205	84.13239995	51.92682
8172	2	-41.45503205	83.40712995	51.92682
8173	2	-45.22367205	85.58295995	51.92682
8174	1	-43.96746205	86.30822995	51.92682
8175	2	-42.71124205	85.58295995	51.92682
8176	1	-41.45503205	86.30822995	51.92682
8177	1	-45.22367205	88.4841055	51.92682
8178	2	-43.96746205	87.7588315	51.92682
8181	2	-45.22367205	89.9346555	51.92682
8179	1	-42.71124205	88.4841055	51.92682
8180	2	-41.45503205	87.7588315	51.92682
8182	2	-42.71124205	89.9346555	51.92682
8183	1	-43.96746205	90.6599355	51.92682
8185	1	-45.22367205	92.8357555	51.92682
8186	2	-43.96746205	92.1104855	51.92682
8184	1	-41.45503205	90.6599355	51.92682
8187	1	-42.71124205	92.8357555	51.92682
8188	2	-41.45503205	92.1104855	51.92682
8189	2	-45.22367205	94.2863155	51.92682
8190	1	-43.96746205	95.0115855	51.92682
8191	2	-42.71124205	94.2863155	51.92682
8192	1	-41.45503205	95.0115855	51.92682
8193	1	-40.1988196	62.37403885	51.92682
8194	2	-38.9426096	61.64876485	51.92682
8197	2	-40.1988196	63.82458885	51.92682
8195	1	-37.6863896	62.37403885	51.92682
8196	2	-36.4301796	61.64876485	51.92682
8198	2	-37.6863896	63.82458885	51.92682
8199	1	-38.9426096	64.54986885	51.92682
8201	1	-40.1988196	66.72568885	51.92682
8202	2	-38.9426096	66.00041885	51.92682
8200	1	-36.4301796	64.54986885	51.92682
8203	1	-37.6863896	66.72568885	51.92682
8204	2	-36.4301796	66.00041885	51.92682
8205	2	-40.1988196	68.17624885	51.92682
8206	1	-38.9426096	68.90151885	51.92682
8207	2	-37.6863896	68.17624885	51.92682
8208	1	-36.4301796	68.90151885	51.92682
8209	1	-40.1988196	71.0773944	51.92682
8210	2	-38.9426096	70.3521204	51.92682
8213	2	-40.1988196	72.5279444	51.92682
8211	1	-37.6863896	71.0773944	51.92682
8212	2	-36.4301796	70.3521204	51.92682
8214	2	-37.6863896	72.5279444	51.92682
8215	1	-38.9426096	73.2532244	51.92682
8217	1	-40.1988196	75.4290444	51.92682
8218	2	-38.9426096	74.7037744	51.92682
8216	1	-36.4301796	73.2532244	51.92682
8219	1	-37.6863896	75.4290444	51.92682
8220	2	-36.4301796	74.7037744	51.92682
8221	2	-40.1988196	76.8796044	51.92682
8222	1	-38.9426096	77.6048744	51.92682
8223	2	-37.6863896	76.8796044	51.92682
8224	1	-36.4301796	77.6048744	51.92682
8225	1	-40.1988196	79.78074995	51.92682
8226	2	-38.9426096	79.05547595	51.92682
8229	2	-40.1988196	81.23129995	51.92682
8227	1	-37.6863896	79.78074995	51.92682
8228	2	-36.4301796	79.05547595	51.92682
8230	2	-37.6863896	81.23129995	51.92682
8231	1	-38.9426096	81.95657995	51.92682
8233	1	-40.1988196	84.13239995	51.92682
8234	2	-38.9426096	83.40712995	51.92682
8232	1	-36.4301796	81.95657995	51.92682
8235	1	-37.6863896	84.13239995	51.92682
8236	2	-36.4301796	83.40712995	51.92682
8237	2	-40.1988196	85.58295995	51.92682
8238	1	-38.9426096	86.30822995	51.92682
8239	2	-37.6863896	85.58295995	51.92682
8240	1	-36.4301796	86.30822995	51.92682
8241	1	-40.1988196	88.4841055	51.92682
8242	2	-38.9426096	87.7588315	51.92682
8245	2	-40.1988196	89.9346555	51.92682
8243	1	-37.6863896	88.4841055	51.92682
8244	2	-36.4301796	87.7588315	51.92682
8246	2	-37.6863896	89.9346555	51.92682
8247	1	-38.9426096	90.6599355	51.92682
8249	1	-40.1988196	92.8357555	51.92682
8250	2	-38.9426096	92.1104855	51.92682
8248	1	-36.4301796	90.6599355	51.92682
8251	1	-37.6863896	92.8357555	51.92682
8252	2	-36.4301796	92.1104855	51.92682
8253	2	-40.1988196	94.2863155	51.92682
8254	1	-38.9426096	95.0115855	51.92682
8255	2	-37.6863896	94.2863155	51.92682
8256	1	-36.4301796	95.0115855	51.92682
8257	1	-35.17396715	62.37403885	51.92682
8258	2	-33.91775715	61.64876485	51.92682
8261	2	-35.17396715	63.82458885	51.92682
8259	1	-32.66153715	62.37403885	51.92682
8260	2	-31.40532715	61.64876485	51.92682
8262	2	-32.66153715	63.82458885	51.92682
8263	1	-33.91775715	64.54986885	51.92682
8265	1	-35.17396715	66.72568885	51.92682
8266	2	-33.91775715	66.00041885	51.92682
8264	1	-31.40532715	64.54986885	51.92682
8267	1	-32.66153715	66.72568885	51.92682
8268	2	-31.40532715	66.00041885	51.92682
8269	2	-35.17396715	68.17624885	51.92682
8270	1	-33.91775715	68.90151885	51.92682
8271	2	-32.66153715	68.17624885	51.92682
8272	1	-31.40532715	68.90151885	51.92682
8273	1	-35.17396715	71.0773944	51.92682
8274	2	-33.91775715	70.3521204	51.92682
8277	2	-35.17396715	72.5279444	51.92682
8275	1	-32.66153715	71.0773944	51.92682
8276	2	-31.40532715	70.3521204	51.92682
8278	2	-32.66153715	72.5279444	51.92682
8279	1	-33.91775715	73.2532244	51.92682
8281	1	-35.17396715	75.4290444	51.92682
8282	2	-33.91775715	74.7037744	51.92682
8280	1	-31.40532715	73.2532244	51.92682
8283	1	-32.66153715	75.4290444	51.92682
8284	2	-31.40532715	74.7037744	51.92682
8285	2	-35.17396715	76.8796044	51.92682
8286	1	-33.91775715	77.6048744	51.92682
8287	2	-32.66153715	76.8796044	51.92682
8288	1	-31.40532715	77.6048744	51.92682
8289	1	-35.17396715	79.78074995	51.92682
8290	2	-33.91775715	79.05547595	51.92682
8293	2	-35.17396715	81.23129995	51.92682
8291	1	-32.66153715	79.78074995	51.92682
8292	2	-31.40532715	79.05547595	51.92682
8294	2	-32.66153715	81.23129995	51.92682
8295	1	-33.91775715	81.95657995	51.92682
8297	1	-35.17396715	84.13239995	51.92682
8298	2	-33.91775715	83.40712995	51.92682
8296	1	-31.40532715	81.95657995	51.92682
8299	1	-32.66153715	84.13239995	51.92682
8300	2	-31.40532715	83.40712995	51.92682
8301	2	-35.17396715	85.58295995	51.92682
8302	1	-33.91775715	86.30822995	51.92682
8303	2	-32.66153715	85.58295995	51.92682
8304	1	-31.40532715	86.30822995	51.92682
8305	1	-35.17396715	88.4841055	51.92682
8306	2	-33.91775715	87.7588315	51.92682
8309	2	-35.17396715	89.9346555	51.92682
8307	1	-32.66153715	88.4841055	51.92682
8308	2	-31.40532715	87.7588315	51.92682
8310	2	-32.66153715	89.9346555	51.92682
8311	1	-33.91775715	90.6599355	51.92682
8313	1	-35.17396715	92.8357555	51.92682
8314	2	-33.91775715	92.1104855	51.92682
8312	1	-31.40532715	90.6599355	51.92682
8315	1	-32.66153715	92.8357555	51.92682
8316	2	-31.40532715	92.1104855	51.92682
8317	2	-35.17396715	94.2863155	51.92682
8318	1	-33.91775715	95.0115855	51.92682
8319	2	-32.66153715	94.2863155	51.92682
8320	1	-31.40532715	95.0115855	51.92682
8321	1	-30.1491147	62.37403885	51.92682
8322	2	-28.8929047	61.64876485	51.92682
8325	2	-30.1491147	63.82458885	51.92682
8323	1	-27.6366847	62.37403885	51.92682
8324	2	-26.3804747	61.64876485	51.92682
8326	2	-27.6366847	63.82458885	51.92682
8327	1	-28.8929047	64.54986885	51.92682
8329	1	-30.1491147	66.72568885	51.92682
8330	2	-28.8929047	66.00041885	51.92682
8328	1	-26.3804747	64.54986885	51.92682
8331	1	-27.6366847	66.72568885	51.92682
8332	2	-26.3804747	66.00041885	51.92682
8333	2	-30.1491147	68.17624885	51.92682
8334	1	-28.8929047	68.90151885	51.92682
8335	2	-27.6366847	68.17624885	51.92682
8336	1	-26.3804747	68.90151885	51.92682
8337	1	-30.1491147	71.0773944	51.92682
8338	2	-28.8929047	70.3521204	51.92682
8341	2	-30.1491147	72.5279444	51.92682
8339	1	-27.6366847	71.0773944	51.92682
8340	2	-26.3804747	70.3521204	51.92682
8342	2	-27.6366847	72.5279444	51.92682
8343	1	-28.8929047	73.2532244	51.92682
8345	1	-30.1491147	75.4290444	51.92682
8346	2	-28.8929047	74.7037744	51.92682
8344	1	-26.3804747	73.2532244	51.92682
8347	1	-27.6366847	75.4290444	51.92682
8348	2	-26.3804747	74.7037744	51.92682
8349	2	-30.1491147	76.8796044	51.92682
8350	1	-28.8929047	77.6048744	51.92682
8351	2	-27.6366847	76.8796044	51.92682
8352	1	-26.3804747	77.6048744	51.92682
8353	1	-30.1491147	79.78074995	51.92682
8354	2	-28.8929047	79.05547595	51.92682
8357	2	-30.1491147	81.23129995	51.92682
8355	1	-27.6366847	79.78074995	51.92682
8356	2	-26.3804747	79.05547595	51.92682
8358	2	-27.6366847	81.23129995	51.92682
8359	1	-28.8929047	81.95657995	51.92682
8361	1	-30.1491147	84.13239995	51.92682
8362	2	-28.8929047	83.40712995	51.92682
8360	1	-26.3804747	81.95657995	51.92682
8363	1	-27.6366847	84.13239995	51.92682
8364	2	-26.3804747	83.40712995	51.92682
8365	2	-30.1491147	85.58295995	51.92682
8366	1	-28.8929047	86.30822995	51.92682
8367	2	-27.6366847	85.58295995	51.92682
8368	1	-26.3804747	86.30822995	51.92682
8369	1	-30.1491147	88.4841055	51.92682
8370	2	-28.8929047	87.7588315	51.92682
8373	2	-30.1491147	89.9346555	51.92682
8371	1	-27.6366847	88.4841055	51.92682
8372	2	-26.3804747	87.7588315	51.92682
8374	2	-27.6366847	89.9346555	51.92682
8375	1	-28.8929047	90.6599355	51.92682
8377	1	-30.1491147	92.8357555	51.92682
8378	2	-28.8929047	92.1104855	51.92682
8376	1	-26.3804747	90.6599355	51.92682
8379	1	-27.6366847	92.8357555	51.92682
8380	2	-26.3804747	92.1104855	51.92682
8381	2	-30.1491147	94.2863155	51.92682
8382	1	-28.8929047	95.0115855	51.92682
8383	2	-27.6366847	94.2863155	51.92682
8384	1	-26.3804747	95.0115855	51.92682
8385	1	-25.12426225	62.37403885	51.92682
8386	2	-23.86805225	61.64876485	51.92682
8389	2	-25.12426225	63.82458885	51.92682
8387	1	-22.61183225	62.37403885	51.92682
8388	2	-21.35562225	61.64876485	51.92682
8390	2	-22.61183225	63.82458885	51.92682
8391	1	-23.86805225	64.54986885	51.92682
8393	1	-25.12426225	66.72568885	51.92682
8394	2	-23.86805225	66.00041885	51.92682
8392	1	-21.35562225	64.54986885	51.92682
8395	1	-22.61183225	66.72568885	51.92682
8396	2	-21.35562225	66.00041885	51.92682
8397	2	-25.12426225	68.17624885	51.92682
8398	1	-23.86805225	68.90151885	51.92682
8399	2	-22.61183225	68.17624885	51.92682
8400	1	-21.35562225	68.90151885	51.92682
8401	1	-25.12426225	71.0773944	51.92682
8402	2	-23.86805225	70.3521204	51.92682
8405	2	-25.12426225	72.5279444	51.92682
8403	1	-22.61183225	71.0773944	51.92682
8404	2	-21.35562225	70.3521204	51.92682
8406	2	-22.61183225	72.5279444	51.92682
8407	1	-23.86805225	73.2532244	51.92682
8409	1	-25.12426225	75.4290444	51.92682
8410	2	-23.86805225	74.7037744	51.92682
8408	1	-21.35562225	73.2532244	51.92682
8411	1	-22.61183225	75.4290444	51.92682
8412	2	-21.35562225	74.7037744	51.92682
8413	2	-25.12426225	76.8796044	51.92682
8414	1	-23.86805225	77.6048744	51.92682
8415	2	-22.61183225	76.8796044	51.92682
8416	1	-21.35562225	77.6048744	51.92682
8417	1	-25.12426225	79.78074995	51.92682
8418	2	-23.86805225	79.05547595	51.92682
8421	2	-25.12426225	81.23129995	51.92682
8419	1	-22.61183225	79.78074995	51.92682
8420	2	-21.35562225	79.05547595	51.92682
8422	2	-22.61183225	81.23129995	51.92682
8423	1	-23.86805225	81.95657995	51.92682
8425	1	-25.12426225	84.13239995	51.92682
8426	2	-23.86805225	83.40712995	51.92682
8424	1	-21.35562225	81.95657995	51.92682
8427	1	-22.61183225	84.13239995	51.92682
8428	2	-21.35562225	83.40712995	51.92682
8429	2	-25.12426225	85.58295995	51.92682
8430	1	-23.86805225	86.30822995	51.92682
8431	2	-22.61183225	85.58295995	51.92682
8432	1	-21.35562225	86.30822995	51.92682
8433	1	-25.12426225	88.4841055	51.92682
8434	2	-23.86805225	87.7588315	51.92682
8437	2	-25.12426225	89.9346555	51.92682
8435	1	-22.61183225	88.4841055	51.92682
8436	2	-21.35562225	87.7588315	51.92682
8438	2	-22.61183225	89.9346555	51.92682
8439	1	-23.86805225	90.6599355	51.92682
8441	1	-25.12426225	92.8357555	51.92682
8442	2	-23.86805225	92.1104855	51.92682
8440	1	-21.35562225	90.6599355	51.92682
8443	1	-22.61183225	92.8357555	51.92682
8444	2	-21.35562225	92.1104855	51.92682
8445	2	-25.12426225	94.2863155	51.92682
8446	1	-23.86805225	95.0115855	51.92682
8447	2	-22.61183225	94.2863155	51.92682
8448	1	-21.35562225	95.0115855	51.92682
8449	1	-20.0994098	62.37403885	51.92682
8450	2	-18.8431998	61.64876485	51.92682
8453	2	-20.0994098	63.82458885	51.92682
8451	1	-17.5869798	62.37403885	51.92682
8452	2	-16.3307698	61.64876485	51.92682
8454	2	-17.5869798	63.82458885	51.92682
8455	1	-18.8431998	64.54986885	51.92682
8457	1	-20.0994098	66.72568885	51.92682
8458	2	-18.8431998	66.00041885	51.92682
8456	1	-16.3307698	64.54986885	51.92682
8459	1	-17.5869798	66.72568885	51.92682
8460	2	-16.3307698	66.00041885	51.92682
8461	2	-20.0994098	68.17624885	51.92682
8462	1	-18.8431998	68.90151885	51.92682
8463	2	-17.5869798	68.17624885	51.92682
8464	1	-16.3307698	68.90151885	51.92682
8465	1	-20.0994098	71.0773944	51.92682
8466	2	-18.8431998	70.3521204	51.92682
8469	2	-20.0994098	72.5279444	51.92682
8467	1	-17.5869798	71.0773944	51.92682
8468	2	-16.3307698	70.3521204	51.92682
8470	2	-17.5869798	72.5279444	51.92682
8471	1	-18.8431998	73.2532244	51.92682
8473	1	-20.0994098	75.4290444	51.92682
8474	2	-18.8431998	74.7037744	51.92682
8472	1	-16.3307698	73.2532244	51.92682
8475	1	-17.5869798	75.4290444	51.92682
8476	2	-16.3307698	74.7037744	51.92682
8477	2	-20.0994098	76.8796044	51.92682
8478	1	-18.8431998	77.6048744	51.92682
8479	2	-17.5869798	76.8796044	51.92682
8480	1	-16.3307698	77.6048744	51.92682
8481	1	-20.0994098	79.78074995	51.92682
8482	2	-18.8431998	79.05547595	51.92682
8485	2	-20.0994098	81.23129995	51.92682
8483	1	-17.5869798	79.78074995	51.92682
8484	2	-16.3307698	79.05547595	51.92682
8486	2	-17.5869798	81.23129995	51.92682
8487	1	-18.8431998	81.95657995	51.92682
8489	1	-20.0994098	84.13239995	51.92682
8490	2	-18.8431998	83.40712995	51.92682
8488	1	-16.3307698	81.95657995	51.92682
8491	1	-17.5869798	84.13239995	51.92682
8492	2	-16.3307698	83.40712995	51.92682
8493	2	-20.0994098	85.58295995	51.92682
8494	1	-18.8431998	86.30822995	51.92682
8495	2	-17.5869798	85.58295995	51.92682
8496	1	-16.3307698	86.30822995	51.92682
8497	1	-20.0994098	88.4841055	51.92682
8498	2	-18.8431998	87.7588315	51.92682
8501	2	-20.0994098	89.9346555	51.92682
8499	1	-17.5869798	88.4841055	51.92682
8500	2	-16.3307698	87.7588315	51.92682
8502	2	-17.5869798	89.9346555	51.92682
8503	1	-18.8431998	90.6599355	51.92682
8505	1	-20.0994098	92.8357555	51.92682
8506	2	-18.8431998	92.1104855	51.92682
8504	1	-16.3307698	90.6599355	51.92682
8507	1	-17.5869798	92.8357555	51.92682
8508	2	-16.3307698	92.1104855	51.92682
8509	2	-20.0994098	94.2863155	51.92682
8510	1	-18.8431998	95.0115855	51.92682
8511	2	-17.5869798	94.2863155	51.92682
8512	1	-16.3307698	95.0115855	51.92682
8513	1	-50.2485245	97.18746105	51.92682
8514	2	-48.9923145	96.46218705	51.92682
8517	2	-50.2485245	98.63801105	51.92682
8515	1	-47.7360945	97.18746105	51.92682
8516	2	-46.4798845	96.46218705	51.92682
8518	2	-47.7360945	98.63801105	51.92682
8519	1	-48.9923145	99.36329105	51.92682
8521	1	-50.2485245	101.5391111	51.92682
8522	2	-48.9923145	100.8138411	51.92682
8520	1	-46.4798845	99.36329105	51.92682
8523	1	-47.7360945	101.5391111	51.92682
8524	2	-46.4798845	100.8138411	51.92682
8525	2	-50.2485245	102.9896711	51.92682
8526	1	-48.9923145	103.7149411	51.92682
8527	2	-47.7360945	102.9896711	51.92682
8528	1	-46.4798845	103.7149411	51.92682
8529	1	-50.2485245	105.8908166	51.92682
8530	2	-48.9923145	105.1655426	51.92682
8533	2	-50.2485245	107.3413666	51.92682
8531	1	-47.7360945	105.8908166	51.92682
8532	2	-46.4798845	105.1655426	51.92682
8534	2	-47.7360945	107.3413666	51.92682
8535	1	-48.9923145	108.0666466	51.92682
8537	1	-50.2485245	110.2424666	51.92682
8538	2	-48.9923145	109.5171966	51.92682
8536	1	-46.4798845	108.0666466	51.92682
8539	1	-47.7360945	110.2424666	51.92682
8540	2	-46.4798845	109.5171966	51.92682
8541	2	-50.2485245	111.6930266	51.92682
8542	1	-48.9923145	112.4182966	51.92682
8543	2	-47.7360945	111.6930266	51.92682
8544	1	-46.4798845	112.4182966	51.92682
8545	1	-50.2485245	114.5941722	51.92682
8546	2	-48.9923145	113.8688982	51.92682
8549	2	-50.2485245	116.0447222	51.92682
8547	1	-47.7360945	114.5941722	51.92682
8548	2	-46.4798845	113.8688982	51.92682
8550	2	-47.7360945	116.0447222	51.92682
8551	1	-48.9923145	116.7700022	51.92682
8553	1	-50.2485245	118.9458222	51.92682
8554	2	-48.9923145	118.2205522	51.92682
8552	1	-46.4798845	116.7700022	51.92682
8555	1	-47.7360945	118.9458222	51.92682
8556	2	-46.4798845	118.2205522	51.92682
8557	2	-50.2485245	120.3963822	51.92682
8558	1	-48.9923145	121.1216522	51.92682
8559	2	-47.7360945	120.3963822	51.92682
8560	1	-46.4798845	121.1216522	51.92682
8561	1	-50.2485245	123.2975277	51.92682
8562	2	-48.9923145	122.5722537	51.92682
8565	2	-50.2485245	124.7480777	51.92682
8563	1	-47.7360945	123.2975277	51.92682
8564	2	-46.4798845	122.5722537	51.92682
8566	2	-47.7360945	124.7480777	51.92682
8567	1	-48.9923145	125.4733577	51.92682
8569	1	-50.2485245	127.6491777	51.92682
8570	2	-48.9923145	126.9239077	51.92682
8568	1	-46.4798845	125.4733577	51.92682
8571	1	-47.7360945	127.6491777	51.92682
8572	2	-46.4798845	126.9239077	51.92682
8573	2	-50.2485245	129.0997377	51.92682
8574	1	-48.9923145	129.8250077	51.92682
8575	2	-47.7360945	129.0997377	51.92682
8576	1	-46.4798845	129.8250077	51.92682
8577	1	-45.22367205	97.18746105	51.92682
8578	2	-43.96746205	96.46218705	51.92682
8581	2	-45.22367205	98.63801105	51.92682
8579	1	-42.71124205	97.18746105	51.92682
8580	2	-41.45503205	96.46218705	51.92682
8582	2	-42.71124205	98.63801105	51.92682
8583	1	-43.96746205	99.36329105	51.92682
8585	1	-45.22367205	101.5391111	51.92682
8586	2	-43.96746205	100.8138411	51.92682
8584	1	-41.45503205	99.36329105	51.92682
8587	1	-42.71124205	101.5391111	51.92682
8588	2	-41.45503205	100.8138411	51.92682
8589	2	-45.22367205	102.9896711	51.92682
8590	1	-43.96746205	103.7149411	51.92682
8591	2	-42.71124205	102.9896711	51.92682
8592	1	-41.45503205	103.7149411	51.92682
8593	1	-45.22367205	105.8908166	51.92682
8594	2	-43.96746205	105.1655426	51.92682
8597	2	-45.22367205	107.3413666	51.92682
8595	1	-42.71124205	105.8908166	51.92682
8596	2	-41.45503205	105.1655426	51.92682
8598	2	-42.71124205	107.3413666	51.92682
8599	1	-43.96746205	108.0666466	51.92682
8601	1	-45.22367205	110.2424666	51.92682
8602	2	-43.96746205	109.5171966	51.92682
8600	1	-41.45503205	108.0666466	51.92682
8603	1	-42.71124205	110.2424666	51.92682
8604	2	-41.45503205	109.5171966	51.92682
8605	2	-45.22367205	111.6930266	51.92682
8606	1	-43.96746205	112.4182966	51.92682
8607	2	-42.71124205	111.6930266	51.92682
8608	1	-41.45503205	112.4182966	51.92682
8609	1	-45.22367205	114.5941722	51.92682
8610	2	-43.96746205	113.8688982	51.92682
8613	2	-45.22367205	116.0447222	51.92682
8611	1	-42.71124205	114.5941722	51.92682
8612	2	-41.45503205	113.8688982	51.92682
8614	2	-42.71124205	116.0447222	51.92682
8615	1	-43.96746205	116.7700022	51.92682
8617	1	-45.22367205	118.9458222	51.92682
8618	2	-43.96746205	118.2205522	51.92682
8616	1	-41.45503205	116.7700022	51.92682
8619	1	-42.71124205	118.9458222	51.92682
8620	2	-41.45503205	118.2205522	51.92682
8621	2	-45.22367205	120.3963822	51.92682
8622	1	-43.96746205	121.1216522	51.92682
8623	2	-42.71124205	120.3963822	51.92682
8624	1	-41.45503205	121.1216522	51.92682
8625	1	-45.22367205	123.2975277	51.92682
8626	2	-43.96746205	122.5722537	51.92682
8629	2	-45.22367205	124.7480777	51.92682
8627	1	-42.71124205	123.2975277	51.92682
8628	2	-41.45503205	122.5722537	51.92682
8630	2	-42.71124205	124.7480777	51.92682
8631	1	-43.96746205	125.4733577	51.92682
8633	1	-45.22367205	127.6491777	51.92682
8634	2	-43.96746205	126.9239077	51.92682
8632	1	-41.45503205	125.4733577	51.92682
8635	1	-42.71124205	127.6491777	51.92682
8636	2	-41.45503205	126.9239077	51.92682
8637	2	-45.22367205	129.0997377	51.92682
8638	1	-43.96746205	129.8250077	51.92682
8639	2	-42.71124205	129.0997377	51.92682
8640	1	-41.45503205	129.8250077	51.92682
8641	1	-40.1988196	97.18746105	51.92682
8642	2	-38.9426096	96.46218705	51.92682
8645	2	-40.1988196	98.63801105	51.92682
8643	1	-37.6863896	97.18746105	51.92682
8644	2	-36.4301796	96.46218705	51.92682
8646	2	-37.6863896	98.63801105	51.92682
8647	1	-38.9426096	99.36329105	51.92682
8649	1	-40.1988196	101.5391111	51.92682
8650	2	-38.9426096	100.8138411	51.92682
8648	1	-36.4301796	99.36329105	51.92682
8651	1	-37.6863896	101.5391111	51.92682
8652	2	-36.4301796	100.8138411	51.92682
8653	2	-40.1988196	102.9896711	51.92682
8654	1	-38.9426096	103.7149411	51.92682
8655	2	-37.6863896	102.9896711	51.92682
8656	1	-36.4301796	103.7149411	51.92682
8657	1	-40.1988196	105.8908166	51.92682
8658	2	-38.9426096	105.1655426	51.92682
8661	2	-40.1988196	107.3413666	51.92682
8659	1	-37.6863896	105.8908166	51.92682
8660	2	-36.4301796	105.1655426	51.92682
8662	2	-37.6863896	107.3413666	51.92682
8663	1	-38.9426096	108.0666466	51.92682
8665	1	-40.1988196	110.2424666	51.92682
8666	2	-38.9426096	109.5171966	51.92682
8664	1	-36.4301796	108.0666466	51.92682
8667	1	-37.6863896	110.2424666	51.92682
8668	2	-36.4301796	109.5171966	51.92682
8669	2	-40.1988196	111.6930266	51.92682
8670	1	-38.9426096	112.4182966	51.92682
8671	2	-37.6863896	111.6930266	51.92682
8672	1	-36.4301796	112.4182966	51.92682
8673	1	-40.1988196	114.5941722	51.92682
8674	2	-38.9426096	113.8688982	51.92682
8677	2	-40.1988196	116.0447222	51.92682
8675	1	-37.6863896	114.5941722	51.92682
8676	2	-36.4301796	113.8688982	51.92682
8678	2	-37.6863896	116.0447222	51.92682
8679	1	-38.9426096	116.7700022	51.92682
8681	1	-40.1988196	118.9458222	51.92682
8682	2	-38.9426096	118.2205522	51.92682
8680	1	-36.4301796	116.7700022	51.92682
8683	1	-37.6863896	118.9458222	51.92682
8684	2	-36.4301796	118.2205522	51.92682
8685	2	-40.1988196	120.3963822	51.92682
8686	1	-38.9426096	121.1216522	51.92682
8687	2	-37.6863896	120.3963822	51.92682
8688	1	-36.4301796	121.1216522	51.92682
8689	1	-40.1988196	123.2975277	51.92682
8690	2	-38.9426096	122.5722537	51.92682
8693	2	-40.1988196	124.7480777	51.92682
8691	1	-37.6863896	123.2975277	51.92682
8692	2	-36.4301796	122.5722537	51.92682
8694	2	-37.6863896	124.7480777	51.92682
8695	1	-38.9426096	125.4733577	51.92682
8697	1	-40.1988196	127.6491777	51.92682
8698	2	-38.9426096	126.9239077	51.92682
8696	1	-36.4301796	125.4733577	51.92682
8699	1	-37.6863896	127.6491777	51.92682
8700	2	-36.4301796	126.9239077	51.92682
8701	2	-40.1988196	129.0997377	51.92682
8702	1	-38.9426096	129.8250077	51.92682
8703	2	-37.6863896	129.0997377	51.92682
8704	1	-36.4301796	129.8250077	51.92682
8705	1	-35.17396715	97.18746105	51.92682
8706	2	-33.91775715	96.46218705	51.92682
8709	2	-35.17396715	98.63801105	51.92682
8707	1	-32.66153715	97.18746105	51.92682
8708	2	-31.40532715	96.46218705	51.92682
8710	2	-32.66153715	98.63801105	51.92682
8711	1	-33.91775715	99.36329105	51.92682
8713	1	-35.17396715	101.5391111	51.92682
8714	2	-33.91775715	100.8138411	51.92682
8712	1	-31.40532715	99.36329105	51.92682
8715	1	-32.66153715	101.5391111	51.92682
8716	2	-31.40532715	100.8138411	51.92682
8717	2	-35.17396715	102.9896711	51.92682
8718	1	-33.91775715	103.7149411	51.92682
8719	2	-32.66153715	102.9896711	51.92682
8720	1	-31.40532715	103.7149411	51.92682
8721	1	-35.17396715	105.8908166	51.92682
8722	2	-33.91775715	105.1655426	51.92682
8725	2	-35.17396715	107.3413666	51.92682
8723	1	-32.66153715	105.8908166	51.92682
8724	2	-31.40532715	105.1655426	51.92682
8726	2	-32.66153715	107.3413666	51.92682
8727	1	-33.91775715	108.0666466	51.92682
8729	1	-35.17396715	110.2424666	51.92682
8730	2	-33.91775715	109.5171966	51.92682
8728	1	-31.40532715	108.0666466	51.92682
8731	1	-32.66153715	110.2424666	51.92682
8732	2	-31.40532715	109.5171966	51.92682
8733	2	-35.17396715	111.6930266	51.92682
8734	1	-33.91775715	112.4182966	51.92682
8735	2	-32.66153715	111.6930266	51.92682
8736	1	-31.40532715	112.4182966	51.92682
8737	1	-35.17396715	114.5941722	51.92682
8738	2	-33.91775715	113.8688982	51.92682
8741	2	-35.17396715	116.0447222	51.92682
8739	1	-32.66153715	114.5941722	51.92682
8740	2	-31.40532715	113.8688982	51.92682
8742	2	-32.66153715	116.0447222	51.92682
8743	1	-33.91775715	116.7700022	51.92682
8745	1	-35.17396715	118.9458222	51.92682
8746	2	-33.91775715	118.2205522	51.92682
8744	1	-31.40532715	116.7700022	51.92682
8747	1	-32.66153715	118.9458222	51.92682
8748	2	-31.40532715	118.2205522	51.92682
8749	2	-35.17396715	120.3963822	51.92682
8750	1	-33.91775715	121.1216522	51.92682
8751	2	-32.66153715	120.3963822	51.92682
8752	1	-31.40532715	121.1216522	51.92682
8753	1	-35.17396715	123.2975277	51.92682
8754	2	-33.91775715	122.5722537	51.92682
8757	2	-35.17396715	124.7480777	51.92682
8755	1	-32.66153715	123.2975277	51.92682
8756	2	-31.40532715	122.5722537	51.92682
8758	2	-32.66153715	124.7480777	51.92682
8759	1	-33.91775715	125.4733577	51.92682
8761	1	-35.17396715	127.6491777	51.92682
8762	2	-33.91775715	126.9239077	51.92682
8760	1	-31.40532715	125.4733577	51.92682
8763	1	-32.66153715	127.6491777	51.92682
8764	2	-31.40532715	126.9239077	51.92682
8765	2	-35.17396715	129.0997377	51.92682
8766	1	-33.91775715	129.8250077	51.92682
8767	2	-32.66153715	129.0997377	51.92682
8768	1	-31.40532715	129.8250077	51.92682
8769	1	-30.1491147	97.18746105	51.92682
8770	2	-28.8929047	96.46218705	51.92682
8773	2	-30.1491147	98.63801105	51.92682
8771	1	-27.6366847	97.18746105	51.92682
8772	2	-26.3804747	96.46218705	51.92682
8774	2	-27.6366847	98.63801105	51.92682
8775	1	-28.8929047	99.36329105	51.92682
8777	1	-30.1491147	101.5391111	51.92682
8778	2	-28.8929047	100.8138411	51.92682
8776	1	-26.3804747	99.36329105	51.92682
8779	1	-27.6366847	101.5391111	51.92682
8780	2	-26.3804747	100.8138411	51.92682
8781	2	-30.1491147	102.9896711	51.92682
8782	1	-28.8929047	103.7149411	51.92682
8783	2	-27.6366847	102.9896711	51.92682
8784	1	-26.3804747	103.7149411	51.92682
8785	1	-30.1491147	105.8908166	51.92682
8786	2	-28.8929047	105.1655426	51.92682
8789	2	-30.1491147	107.3413666	51.92682
8787	1	-27.6366847	105.8908166	51.92682
8788	2	-26.3804747	105.1655426	51.92682
8790	2	-27.6366847	107.3413666	51.92682
8791	1	-28.8929047	108.0666466	51.92682
8793	1	-30.1491147	110.2424666	51.92682
8794	2	-28.8929047	109.5171966	51.92682
8792	1	-26.3804747	108.0666466	51.92682
8795	1	-27.6366847	110.2424666	51.92682
8796	2	-26.3804747	109.5171966	51.92682
8797	2	-30.1491147	111.6930266	51.92682
8798	1	-28.8929047	112.4182966	51.92682
8799	2	-27.6366847	111.6930266	51.92682
8800	1	-26.3804747	112.4182966	51.92682
8801	1	-30.1491147	114.5941722	51.92682
8802	2	-28.8929047	113.8688982	51.92682
8805	2	-30.1491147	116.0447222	51.92682
8803	1	-27.6366847	114.5941722	51.92682
8804	2	-26.3804747	113.8688982	51.92682
8806	2	-27.6366847	116.0447222	51.92682
8807	1	-28.8929047	116.7700022	51.92682
8809	1	-30.1491147	118.9458222	51.92682
8810	2	-28.8929047	118.2205522	51.92682
8808	1	-26.3804747	116.7700022	51.92682
8811	1	-27.6366847	118.9458222	51.92682
8812	2	-26.3804747	118.2205522	51.92682
8813	2	-30.1491147	120.3963822	51.92682
8814	1	-28.8929047	121.1216522	51.92682
8815	2	-27.6366847	120.3963822	51.92682
8816	1	-26.3804747	121.1216522	51.92682
8817	1	-30.1491147	123.2975277	51.92682
8818	2	-28.8929047	122.5722537	51.92682
8821	2	-30.1491147	124.7480777	51.92682
8819	1	-27.6366847	123.2975277	51.92682
8820	2	-26.3804747	122.5722537	51.92682
8822	2	-27.6366847	124.7480777	51.92682
8823	1	-28.8929047	125.4733577	51.92682
8825	1	-30.1491147	127.6491777	51.92682
8826	2	-28.8929047	126.9239077	51.92682
8824	1	-26.3804747	125.4733577	51.92682
8827	1	-27.6366847	127.6491777	51.92682
8828	2	-26.3804747	126.9239077	51.92682
8829	2	-30.1491147	129.0997377	51.92682
8830	1	-28.8929047	129.8250077	51.92682
8831	2	-27.6366847	129.0997377	51.92682
8832	1	-26.3804747	129.8250077	51.92682
8833	1	-25.12426225	97.18746105	51.92682
8834	2	-23.86805225	96.46218705	51.92682
8837	2	-25.12426225	98.63801105	51.92682
8835	1	-22.61183225	97.18746105	51.92682
8836	2	-21.35562225	96.46218705	51.92682
8838	2	-22.61183225	98.63801105	51.92682
8839	1	-23.86805225	99.36329105	51.92682
8841	1	-25.12426225	101.5391111	51.92682
8842	2	-23.86805225	100.8138411	51.92682
8840	1	-21.35562225	99.36329105	51.92682
8843	1	-22.61183225	101.5391111	51.92682
8844	2	-21.35562225	100.8138411	51.92682
8845	2	-25.12426225	102.9896711	51.92682
8846	1	-23.86805225	103.7149411	51.92682
8847	2	-22.61183225	102.9896711	51.92682
8848	1	-21.35562225	103.7149411	51.92682
8849	1	-25.12426225	105.8908166	51.92682
8850	2	-23.86805225	105.1655426	51.92682
8853	2	-25.12426225	107.3413666	51.92682
8851	1	-22.61183225	105.8908166	51.92682
8852	2	-21.35562225	105.1655426	51.92682
8854	2	-22.61183225	107.3413666	51.92682
8855	1	-23.86805225	108.0666466	51.92682
8857	1	-25.12426225	110.2424666	51.92682
8858	2	-23.86805225	109.5171966	51.92682
8856	1	-21.35562225	108.0666466	51.92682
8859	1	-22.61183225	110.2424666	51.92682
8860	2	-21.35562225	109.5171966	51.92682
8861	2	-25.12426225	111.6930266	51.92682
8862	1	-23.86805225	112.4182966	51.92682
8863	2	-22.61183225	111.6930266	51.92682
8864	1	-21.35562225	112.4182966	51.92682
8865	1	-25.12426225	114.5941722	51.92682
8866	2	-23.86805225	113.8688982	51.92682
8869	2	-25.12426225	116.0447222	51.92682
8867	1	-22.61183225	114.5941722	51.92682
8868	2	-21.35562225	113.8688982	51.92682
8870	2	-22.61183225	116.0447222	51.92682
8871	1	-23.86805225	116.7700022	51.92682
8873	1	-25.12426225	118.9458222	51.92682
8874	2	-23.86805225	118.2205522	51.92682
8872	1	-21.35562225	116.7700022	51.92682
8875	1	-22.61183225	118.9458222	51.92682
8876	2	-21.35562225	118.2205522	51.92682
8877	2	-25.12426225	120.3963822	51.92682
8878	1	-23.86805225	121.1216522	51.92682
8879	2	-22.61183225	120.3963822	51.92682
8880	1	-21.35562225	121.1216522	51.92682
8881	1	-25.12426225	123.2975277	51.92682
8882	2	-23.86805225	122.5722537	51.92682
8885	2	-25.12426225	124.7480777	51.92682
8883	1	-22.61183225	123.2975277	51.92682
8884	2	-21.35562225	122.5722537	51.92682
8886	2	-22.61183225	124.7480777	51.92682
8887	1	-23.86805225	125.4733577	51.92682
8889	1	-25.12426225	127.6491777	51.92682
8890	2	-23.86805225	126.9239077	51.92682
8888	1	-21.35562225	125.4733577	51.92682
8891	1	-22.61183225	127.6491777	51.92682
8892	2	-21.35562225	126.9239077	51.92682
8893	2	-25.12426225	129.0997377	51.92682
8894	1	-23.86805225	129.8250077	51.92682
8895	2	-22.61183225	129.0997377	51.92682
8896	1	-21.35562225	129.8250077	51.92682
8897	1	-20.0994098	97.18746105	51.92682
8898	2	-18.8431998	96.46218705	51.92682
8901	2	-20.0994098	98.63801105	51.92682
8899	1	-17.5869798	97.18746105	51.92682
8900	2	-16.3307698	96.46218705	51.92682
8902	2	-17.5869798	98.63801105	51.92682
8903	1	-18.8431998	99.36329105	51.92682
8905	1	-20.0994098	101.5391111	51.92682
8906	2	-18.8431998	100.8138411	51.92682
8904	1	-16.3307698	99.36329105	51.92682
8907	1	-17.5869798	101.5391111	51.92682
8908	2	-16.3307698	100.8138411	51.92682
8909	2	-20.0994098	102.9896711	51.92682
8910	1	-18.8431998	103.7149411	51.92682
8911	2	-17.5869798	102.9896711	51.92682
8912	1	-16.3307698	103.7149411	51.92682
8913	1	-20.0994098	105.8908166	51.92682
8914	2	-18.8431998	105.1655426	51.92682
8917	2	-20.0994098	107.3413666	51.92682
8915	1	-17.5869798	105.8908166	51.92682
8916	2	-16.3307698	105.1655426	51.92682
8918	2	-17.5869798	107.3413666	51.92682
8919	1	-18.8431998	108.0666466	51.92682
8921	1	-20.0994098	110.2424666	51.92682
8922	2	-18.8431998	109.5171966	51.92682
8920	1	-16.3307698	108.0666466	51.92682
8923	1	-17.5869798	110.2424666	51.92682
8924	2	-16.3307698	109.5171966	51.92682
8925	2	-20.0994098	111.6930266	51.92682
8926	1	-18.8431998	112.4182966	51.92682
8927	2	-17.5869798	111.6930266	51.92682
8928	1	-16.3307698	112.4182966	51.92682
8929	1	-20.0994098	114.5941722	51.92682
8930	2	-18.8431998	113.8688982	51.92682
8933	2	-20.0994098	116.0447222	51.92682
8931	1	-17.5869798	114.5941722	51.92682
8932	2	-16.3307698	113.8688982	51.92682
8934	2	-17.5869798	116.0447222	51.92682
8935	1	-18.8431998	116.7700022	51.92682
8937	1	-20.0994098	118.9458222	51.92682
8938	2	-18.8431998	118.2205522	51.92682
8936	1	-16.3307698	116.7700022	51.92682
8939	1	-17.5869798	118.9458222	51.92682
8940	2	-16.3307698	118.2205522	51.92682
8941	2	-20.0994098	120.3963822	51.92682
8942	1	-18.8431998	121.1216522	51.92682
8943	2	-17.5869798	120.3963822	51.92682
8944	1	-16.3307698	121.1216522	51.92682
8945	1	-20.0994098	123.2975277	51.92682
8946	2	-18.8431998	122.5722537	51.92682
8949	2	-20.0994098	124.7480777	51.92682
8947	1	-17.5869798	123.2975277	51.92682
8948	2	-16.3307698	122.5722537	51.92682
8950	2	-17.5869798	124.7480777	51.92682
8951	1	-18.8431998	125.4733577	51.92682
8953	1	-20.0994098	127.6491777	51.92682
8954	2	-18.8431998	126.9239077	51.92682
8952	1	-16.3307698	125.4733577	51.92682
8955	1	-17.5869798	127.6491777	51.92682
8956	2	-16.3307698	126.9239077	51.92682
8957	2	-20.0994098	129.0997377	51.92682
8958	1	-18.8431998	129.8250077	51.92682
8959	2	-17.5869798	129.0997377	51.92682
8960	1	-16.3307698	129.8250077	51.92682
8961	1	-50.2485245	132.0008833	51.92682
8962	2	-48.9923145	131.2756093	51.92682
8965	2	-50.2485245	133.4514333	51.92682
8963	1	-47.7360945	132.0008833	51.92682
8964	2	-46.4798845	131.2756093	51.92682
8966	2	-47.7360945	133.4514333	51.92682
8967	1	-48.9923145	134.1767133	51.92682
8969	1	-50.2485245	136.3525333	51.92682
8970	2	-48.9923145	135.6272633	51.92682
8968	1	-46.4798845	134.1767133	51.92682
8971	1	-47.7360945	136.3525333	51.92682
8972	2	-46.4798845	135.6272633	51.92682
8973	2	-50.2485245	137.8030933	51.92682
8974	1	-48.9923145	138.5283633	51.92682
8975	2	-47.7360945	137.8030933	51.92682
8976	1	-46.4798845	138.5283633	51.92682
8977	1	-50.2485245	140.7042388	51.92682
8978	2	-48.9923145	139.9789648	51.92682
8981	2	-50.2485245	142.1547888	51.92682
8979	1	-47.7360945	140.7042388	51.92682
8980	2	-46.4798845	139.9789648	51.92682
8982	2	-47.7360945	142.1547888	51.92682
8983	1	-48.9923145	142.8800688	51.92682
8985	1	-50.2485245	145.0558888	51.92682
8986	2	-48.9923145	144.3306188	51.92682
8984	1	-46.4798845	142.8800688	51.92682
8987	1	-47.7360945	145.0558888	51.92682
8988	2	-46.4798845	144.3306188	51.92682
8989	2	-50.2485245	146.5064488	51.92682
8990	1	-48.9923145	147.2317188	51.92682
8991	2	-47.7360945	146.5064488	51.92682
8992	1	-46.4798845	147.2317188	51.92682
8993	1	-50.2485245	149.4075944	51.92682
8994	2	-48.9923145	148.6823204	51.92682
8997	2	-50.2485245	150.8581444	51.92682
8995	1	-47.7360945	149.4075944	51.92682
8996	2	-46.4798845	148.6823204	51.92682
8998	2	-47.7360945	150.8581444	51.92682
8999	1	-48.9923145	151.5834244	51.92682
9001	1	-50.2485245	153.7592444	51.92682
9002	2	-48.9923145	153.0339744	51.92682
9000	1	-46.4798845	151.5834244	51.92682
9003	1	-47.7360945	153.7592444	51.92682
9004	2	-46.4798845	153.0339744	51.92682
9005	2	-50.2485245	155.2098044	51.92682
9006	1	-48.9923145	155.9350744	51.92682
9007	2	-47.7360945	155.2098044	51.92682
9008	1	-46.4798845	155.9350744	51.92682
9009	1	-50.2485245	158.1109499	51.92682
9010	2	-48.9923145	157.3856759	51.92682
9013	2	-50.2485245	159.5614999	51.92682
9011	1	-47.7360945	158.1109499	51.92682
9012	2	-46.4798845	157.3856759	51.92682
9014	2	-47.7360945	159.5614999	51.92682
9015	1	-48.9923145	160.2867799	51.92682
9017	1	-50.2485245	162.4625999	51.92682
9018	2	-48.9923145	161.7373299	51.92682
9016	1	-46.4798845	160.2867799	51.92682
9019	1	-47.7360945	162.4625999	51.92682
9020	2	-46.4798845	161.7373299	51.92682
9021	2	-50.2485245	163.9131599	51.92682
9022	1	-48.9923145	164.6384299	51.92682
9023	2	-47.7360945	163.9131599	51.92682
9024	1	-46.4798845	164.6384299	51.92682
9025	1	-45.22367205	132.0008833	51.92682
9026	2	-43.96746205	131.2756093	51.92682
9029	2	-45.22367205	133.4514333	51.92682
9027	1	-42.71124205	132.0008833	51.92682
9028	2	-41.45503205	131.2756093	51.92682
9030	2	-42.71124205	133.4514333	51.92682
9031	1	-43.96746205	134.1767133	51.92682
9033	1	-45.22367205	136.3525333	51.92682
9034	2	-43.96746205	135.6272633	51.92682
9032	1	-41.45503205	134.1767133	51.92682
9035	1	-42.71124205	136.3525333	51.92682
9036	2	-41.45503205	135.6272633	51.92682
9037	2	-45.22367205	137.8030933	51.92682
9038	1	-43.96746205	138.5283633	51.92682
9039	2	-42.71124205	137.8030933	51.92682
9040	1	-41.45503205	138.5283633	51.92682
9041	1	-45.22367205	140.7042388	51.92682
9042	2	-43.96746205	139.9789648	51.92682
9045	2	-45.22367205	142.1547888	51.92682
9043	1	-42.71124205	140.7042388	51.92682
9044	2	-41.45503205	139.9789648	51.92682
9046	2	-42.71124205	142.1547888	51.92682
9047	1	-43.96746205	142.8800688	51.92682
9049	1	-45.22367205	145.0558888	51.92682
9050	2	-43.96746205	144.3306188	51.92682
9048	1	-41.45503205	142.8800688	51.92682
9051	1	-42.71124205	145.0558888	51.92682
9052	2	-41.45503205	144.3306188	51.92682
9053	2	-45.22367205	146.5064488	51.92682
9054	1	-43.96746205	147.2317188	51.92682
9055	2	-42.71124205	146.5064488	51.92682
9056	1	-41.45503205	147.2317188	51.92682
9057	1	-45.22367205	149.4075944	51.92682
9058	2	-43.96746205	148.6823204	51.92682
9061	2	-45.22367205	150.8581444	51.92682
9059	1	-42.71124205	149.4075944	51.92682
9060	2	-41.45503205	148.6823204	51.92682
9062	2	-42.71124205	150.8581444	51.92682
9063	1	-43.96746205	151.5834244	51.92682
9065	1	-45.22367205	153.7592444	51.92682
9066	2	-43.96746205	153.0339744	51.92682
9064	1	-41.45503205	151.5834244	51.92682
9067	1	-42.71124205	153.7592444	51.92682
9068	2	-41.45503205	153.0339744	51.92682
9069	2	-45.22367205	155.2098044	51.92682
9070	1	-43.96746205	155.9350744	51.92682
9071	2	-42.71124205	155.2098044	51.92682
9072	1	-41.45503205	155.9350744	51.92682
9073	1	-45.22367205	158.1109499	51.92682
9074	2	-43.96746205	157.3856759	51.92682
9077	2	-45.22367205	159.5614999	51.92682
9075	1	-42.71124205	158.1109499	51.92682
9076	2	-41.45503205	157.3856759	51.92682
9078	2	-42.71124205	159.5614999	51.92682
9079	1	-43.96746205	160.2867799	51.92682
9081	1	-45.22367205	162.4625999	51.92682
9082	2	-43.96746205	161.7373299	51.92682
9080	1	-41.45503205	160.2867799	51.92682
9083	1	-42.71124205	162.4625999	51.92682
9084	2	-41.45503205	161.7373299	51.92682
9085	2	-45.22367205	163.9131599	51.92682
9086	1	-43.96746205	164.6384299	51.92682
9087	2	-42.71124205	163.9131599	51.92682
9088	1	-41.45503205	164.6384299	51.92682
9089	1	-40.1988196	132.0008833	51.92682
9090	2	-38.9426096	131.2756093	51.92682
9093	2	-40.1988196	133.4514333	51.92682
9091	1	-37.6863896	132.0008833	51.92682
9092	2	-36.4301796	131.2756093	51.92682
9094	2	-37.6863896	133.4514333	51.92682
9095	1	-38.9426096	134.1767133	51.92682
9097	1	-40.1988196	136.3525333	51.92682
9098	2	-38.9426096	135.6272633	51.92682
9096	1	-36.4301796	134.1767133	51.92682
9099	1	-37.6863896	136.3525333	51.92682
9100	2	-36.4301796	135.6272633	51.92682
9101	2	-40.1988196	137.8030933	51.92682
9102	1	-38.9426096	138.5283633	51.92682
9103	2	-37.6863896	137.8030933	51.92682
9104	1	-36.4301796	138.5283633	51.92682
9105	1	-40.1988196	140.7042388	51.92682
9106	2	-38.9426096	139.9789648	51.92682
9109	2	-40.1988196	142.1547888	51.92682
9107	1	-37.6863896	140.7042388	51.92682
9108	2	-36.4301796	139.9789648	51.92682
9110	2	-37.6863896	142.1547888	51.92682
9111	1	-38.9426096	142.8800688	51.92682
9113	1	-40.1988196	145.0558888	51.92682
9114	2	-38.9426096	144.3306188	51.92682
9112	1	-36.4301796	142.8800688	51.92682
9115	1	-37.6863896	145.0558888	51.92682
9116	2	-36.4301796	144.3306188	51.92682
9117	2	-40.1988196	146.5064488	51.92682
9118	1	-38.9426096	147.2317188	51.92682
9119	2	-37.6863896	146.5064488	51.92682
9120	1	-36.4301796	147.2317188	51.92682
9121	1	-40.1988196	149.4075944	51.92682
9122	2	-38.9426096	148.6823204	51.92682
9125	2	-40.1988196	150.8581444	51.92682
9123	1	-37.6863896	149.4075944	51.92682
9124	2	-36.4301796	148.6823204	51.92682
9126	2	-37.6863896	150.8581444	51.92682
9127	1	-38.9426096	151.5834244	51.92682
9129	1	-40.1988196	153.7592444	51.92682
9130	2	-38.9426096	153.0339744	51.92682
9128	1	-36.4301796	151.5834244	51.92682
9131	1	-37.6863896	153.7592444	51.92682
9132	2	-36.4301796	153.0339744	51.92682
9133	2	-40.1988196	155.2098044	51.92682
9134	1	-38.9426096	155.9350744	51.92682
9135	2	-37.6863896	155.2098044	51.92682
9136	1	-36.4301796	155.9350744	51.92682
9137	1	-40.1988196	158.1109499	51.92682
9138	2	-38.9426096	157.3856759	51.92682
9141	2	-40.1988196	159.5614999	51.92682
9139	1	-37.6863896	158.1109499	51.92682
9140	2	-36.4301796	157.3856759	51.92682
9142	2	-37.6863896	159.5614999	51.92682
9143	1	-38.9426096	160.2867799	51.92682
9145	1	-40.1988196	162.4625999	51.92682
9146	2	-38.9426096	161.7373299	51.92682
9144	1	-36.4301796	160.2867799	51.92682
9147	1	-37.6863896	162.4625999	51.92682
9148	2	-36.4301796	161.7373299	51.92682
9149	2	-40.1988196	163.9131599	51.92682
9150	1	-38.9426096	164.6384299	51.92682
9151	2	-37.6863896	163.9131599	51.92682
9152	1	-36.4301796	164.6384299	51.92682
9153	1	-35.17396715	132.0008833	51.92682
9154	2	-33.91775715	131.2756093	51.92682
9157	2	-35.17396715	133.4514333	51.92682
9155	1	-32.66153715	132.0008833	51.92682
9156	2	-31.40532715	131.2756093	51.92682
9158	2	-32.66153715	133.4514333	51.92682
9159	1	-33.91775715	134.1767133	51.92682
9161	1	-35.17396715	136.3525333	51.92682
9162	2	-33.91775715	135.6272633	51.92682
9160	1	-31.40532715	134.1767133	51.92682
9163	1	-32.66153715	136.3525333	51.92682
9164	2	-31.40532715	135.6272633	51.92682
9165	2	-35.17396715	137.8030933	51.92682
9166	1	-33.91775715	138.5283633	51.92682
9167	2	-32.66153715	137.8030933	51.92682
9168	1	-31.40532715	138.5283633	51.92682
9169	1	-35.17396715	140.7042388	51.92682
9170	2	-33.91775715	139.9789648	51.92682
9173	2	-35.17396715	142.1547888	51.92682
9171	1	-32.66153715	140.7042388	51.92682
9172	2	-31.40532715	139.9789648	51.92682
9174	2	-32.66153715	142.1547888	51.92682
9175	1	-33.91775715	142.8800688	51.92682
9177	1	-35.17396715	145.0558888	51.92682
9178	2	-33.91775715	144.3306188	51.92682
9176	1	-31.40532715	142.8800688	51.92682
9179	1	-32.66153715	145.0558888	51.92682
9180	2	-31.40532715	144.3306188	51.92682
9181	2	-35.17396715	146.5064488	51.92682
9182	1	-33.91775715	147.2317188	51.92682
9183	2	-32.66153715	146.5064488	51.92682
9184	1	-31.40532715	147.2317188	51.92682
9185	1	-35.17396715	149.4075944	51.92682
9186	2	-33.91775715	148.6823204	51.92682
9189	2	-35.17396715	150.8581444	51.92682
9187	1	-32.66153715	149.4075944	51.92682
9188	2	-31.40532715	148.6823204	51.92682
9190	2	-32.66153715	150.8581444	51.92682
9191	1	-33.91775715	151.5834244	51.92682
9193	1	-35.17396715	153.7592444	51.92682
9194	2	-33.91775715	153.0339744	51.92682
9192	1	-31.40532715	151.5834244	51.92682
9195	1	-32.66153715	153.7592444	51.92682
9196	2	-31.40532715	153.0339744	51.92682
9197	2	-35.17396715	155.2098044	51.92682
9198	1	-33.91775715	155.9350744	51.92682
9199	2	-32.66153715	155.2098044	51.92682
9200	1	-31.40532715	155.9350744	51.92682
9201	1	-35.17396715	158.1109499	51.92682
9202	2	-33.91775715	157.3856759	51.92682
9205	2	-35.17396715	159.5614999	51.92682
9203	1	-32.66153715	158.1109499	51.92682
9204	2	-31.40532715	157.3856759	51.92682
9206	2	-32.66153715	159.5614999	51.92682
9207	1	-33.91775715	160.2867799	51.92682
9209	1	-35.17396715	162.4625999	51.92682
9210	2	-33.91775715	161.7373299	51.92682
9208	1	-31.40532715	160.2867799	51.92682
9211	1	-32.66153715	162.4625999	51.92682
9212	2	-31.40532715	161.7373299	51.92682
9213	2	-35.17396715	163.9131599	51.92682
9214	1	-33.91775715	164.6384299	51.92682
9215	2	-32.66153715	163.9131599	51.92682
9216	1	-31.40532715	164.6384299	51.92682
9217	1	-30.1491147	132.0008833	51.92682
9218	2	-28.8929047	131.2756093	51.92682
9221	2	-30.1491147	133.4514333	51.92682
9219	1	-27.6366847	132.0008833	51.92682
9220	2	-26.3804747	131.2756093	51.92682
9222	2	-27.6366847	133.4514333	51.92682
9223	1	-28.8929047	134.1767133	51.92682
9225	1	-30.1491147	136.3525333	51.92682
9226	2	-28.8929047	135.6272633	51.92682
9224	1	-26.3804747	134.1767133	51.92682
9227	1	-27.6366847	136.3525333	51.92682
9228	2	-26.3804747	135.6272633	51.92682
9229	2	-30.1491147	137.8030933	51.92682
9230	1	-28.8929047	138.5283633	51.92682
9231	2	-27.6366847	137.8030933	51.92682
9232	1	-26.3804747	138.5283633	51.92682
9233	1	-30.1491147	140.7042388	51.92682
9234	2	-28.8929047	139.9789648	51.92682
9237	2	-30.1491147	142.1547888	51.92682
9235	1	-27.6366847	140.7042388	51.92682
9236	2	-26.3804747	139.9789648	51.92682
9238	2	-27.6366847	142.1547888	51.92682
9239	1	-28.8929047	142.8800688	51.92682
9241	1	-30.1491147	145.0558888	51.92682
9242	2	-28.8929047	144.3306188	51.92682
9240	1	-26.3804747	142.8800688	51.92682
9243	1	-27.6366847	145.0558888	51.92682
9244	2	-26.3804747	144.3306188	51.92682
9245	2	-30.1491147	146.5064488	51.92682
9246	1	-28.8929047	147.2317188	51.92682
9247	2	-27.6366847	146.5064488	51.92682
9248	1	-26.3804747	147.2317188	51.92682
9249	1	-30.1491147	149.4075944	51.92682
9250	2	-28.8929047	148.6823204	51.92682
9253	2	-30.1491147	150.8581444	51.92682
9251	1	-27.6366847	149.4075944	51.92682
9252	2	-26.3804747	148.6823204	51.92682
9254	2	-27.6366847	150.8581444	51.92682
9255	1	-28.8929047	151.5834244	51.92682
9257	1	-30.1491147	153.7592444	51.92682
9258	2	-28.8929047	153.0339744	51.92682
9256	1	-26.3804747	151.5834244	51.92682
9259	1	-27.6366847	153.7592444	51.92682
9260	2	-26.3804747	153.0339744	51.92682
9261	2	-30.1491147	155.2098044	51.92682
9262	1	-28.8929047	155.9350744	51.92682
9263	2	-27.6366847	155.2098044	51.92682
9264	1	-26.3804747	155.9350744	51.92682
9265	1	-30.1491147	158.1109499	51.92682
9266	2	-28.8929047	157.3856759	51.92682
9269	2	-30.1491147	159.5614999	51.92682
9267	1	-27.6366847	158.1109499	51.92682
9268	2	-26.3804747	157.3856759	51.92682
9270	2	-27.6366847	159.5614999	51.92682
9271	1	-28.8929047	160.2867799	51.92682
9273	1	-30.1491147	162.4625999	51.92682
9274	2	-28.8929047	161.7373299	51.92682
9272	1	-26.3804747	160.2867799	51.92682
9275	1	-27.6366847	162.4625999	51.92682
9276	2	-26.3804747	161.7373299	51.92682
9277	2	-30.1491147	163.9131599	51.92682
9278	1	-28.8929047	164.6384299	51.92682
9279	2	-27.6366847	163.9131599	51.92682
9280	1	-26.3804747	164.6384299	51.92682
9281	1	-25.12426225	132.0008833	51.92682
9282	2	-23.86805225	131.2756093	51.92682
9285	2	-25.12426225	133.4514333	51.92682
9283	1	-22.61183225	132.0008833	51.92682
9284	2	-21.35562225	131.2756093	51.92682
9286	2	-22.61183225	133.4514333	51.92682
9287	1	-23.86805225	134.1767133	51.92682
9289	1	-25.12426225	136.3525333	51.92682
9290	2	-23.86805225	135.6272633	51.92682
9288	1	-21.35562225	134.1767133	51.92682
9291	1	-22.61183225	136.3525333	51.92682
9292	2	-21.35562225	135.6272633	51.92682
9293	2	-25.12426225	137.8030933	51.92682
9294	1	-23.86805225	138.5283633	51.92682
9295	2	-22.61183225	137.8030933	51.92682
9296	1	-21.35562225	138.5283633	51.92682
9297	1	-25.12426225	140.7042388	51.92682
9298	2	-23.86805225	139.9789648	51.92682
9301	2	-25.12426225	142.1547888	51.92682
9299	1	-22.61183225	140.7042388	51.92682
9300	2	-21.35562225	139.9789648	51.92682
9302	2	-22.61183225	142.1547888	51.92682
9303	1	-23.86805225	142.8800688	51.92682
9305	1	-25.12426225	145.0558888	51.92682
9306	2	-23.86805225	144.3306188	51.92682
9304	1	-21.35562225	142.8800688	51.92682
9307	1	-22.61183225	145.0558888	51.92682
9308	2	-21.35562225	144.3306188	51.92682
9309	2	-25.12426225	146.5064488	51.92682
9310	1	-23.86805225	147.2317188	51.92682
9311	2	-22.61183225	146.5064488	51.92682
9312	1	-21.35562225	147.2317188	51.92682
9313	1	-25.12426225	149.4075944	51.92682
9314	2	-23.86805225	148.6823204	51.92682
9317	2	-25.12426225	150.8581444	51.92682
9315	1	-22.61183225	149.4075944	51.92682
9316	2	-21.35562225	148.6823204	51.92682
9318	2	-22.61183225	150.8581444	51.92682
9319	1	-23.86805225	151.5834244	51.92682
9321	1	-25.12426225	153.7592444	51.92682
9322	2	-23.86805225	153.0339744	51.92682
9320	1	-21.35562225	151.5834244	51.92682
9323	1	-22.61183225	153.7592444	51.92682
9324	2	-21.35562225	153.0339744	51.92682
9325	2	-25.12426225	155.2098044	51.92682
9326	1	-23.86805225	155.9350744	51.92682
9327	2	-22.61183225	155.2098044	51.92682
9328	1	-21.35562225	155.9350744	51.92682
9329	1	-25.12426225	158.1109499	51.92682
9330	2	-23.86805225	157.3856759	51.92682
9333	2	-25.12426225	159.5614999	51.92682
9331	1	-22.61183225	158.1109499	51.92682
9332	2	-21.35562225	157.3856759	51.92682
9334	2	-22.61183225	159.5614999	51.92682
9335	1	-23.86805225	160.2867799	51.92682
9337	1	-25.12426225	162.4625999	51.92682
9338	2	-23.86805225	161.7373299	51.92682
9336	1	-21.35562225	160.2867799	51.92682
9339	1	-22.61183225	162.4625999	51.92682
9340	2	-21.35562225	161.7373299	51.92682
9341	2	-25.12426225	163.9131599	51.92682
9342	1	-23.86805225	164.6384299	51.92682
9343	2	-22.61183225	163.9131599	51.92682
9344	1	-21.35562225	164.6384299	51.92682
9345	1	-20.0994098	132.0008833	51.92682
9346	2	-18.8431998	131.2756093	51.92682
9349	2	-20.0994098	133.4514333	51.92682
9347	1	-17.5869798	132.0008833	51.92682
9348	2	-16.3307698	131.2756093	51.92682
9350	2	-17.5869798	133.4514333	51.92682
9351	1	-18.8431998	134.1767133	51.92682
9353	1	-20.0994098	136.3525333	51.92682
9354	2	-18.8431998	135.6272633	51.92682
9352	1	-16.3307698	134.1767133	51.92682
9355	1	-17.5869798	136.3525333	51.92682
9356	2	-16.3307698	135.6272633	51.92682
9357	2	-20.0994098	137.8030933	51.92682
9358	1	-18.8431998	138.5283633	51.92682
9359	2	-17.5869798	137.8030933	51.92682
9360	1	-16.3307698	138.5283633	51.92682
9361	1	-20.0994098	140.7042388	51.92682
9362	2	-18.8431998	139.9789648	51.92682
9365	2	-20.0994098	142.1547888	51.92682
9363	1	-17.5869798	140.7042388	51.92682
9364	2	-16.3307698	139.9789648	51.92682
9366	2	-17.5869798	142.1547888	51.92682
9367	1	-18.8431998	142.8800688	51.92682
9369	1	-20.0994098	145.0558888	51.92682
9370	2	-18.8431998	144.3306188	51.92682
9368	1	-16.3307698	142.8800688	51.92682
9371	1	-17.5869798	145.0558888	51.92682
9372	2	-16.3307698	144.3306188	51.92682
9373	2	-20.0994098	146.5064488	51.92682
9374	1	-18.8431998	147.2317188	51.92682
9375	2	-17.5869798	146.5064488	51.92682
9376	1	-16.3307698	147.2317188	51.92682
9377	1	-20.0994098	149.4075944	51.92682
9378	2	-18.8431998	148.6823204	51.92682
9381	2	-20.0994098	150.8581444	51.92682
9379	1	-17.5869798	149.4075944	51.92682
9380	2	-16.3307698	148.6823204	51.92682
9382	2	-17.5869798	150.8581444	51.92682
9383	1	-18.8431998	151.5834244	51.92682
9385	1	-20.0994098	153.7592444	51.92682
9386	2	-18.8431998	153.0339744	51.92682
9384	1	-16.3307698	151.5834244	51.92682
9387	1	-17.5869798	153.7592444	51.92682
9388	2	-16.3307698	153.0339744	51.92682
9389	2	-20.0994098	155.2098044	51.92682
9390	1	-18.8431998	155.9350744	51.92682
9391	2	-17.5869798	155.2098044	51.92682
9392	1	-16.3307698	155.9350744	51.92682
9393	1	-20.0994098	158.1109499	51.92682
9394	2	-18.8431998	157.3856759	51.92682
9397	2	-20.0994098	159.5614999	51.92682
9395	1	-17.5869798	158.1109499	51.92682
9396	2	-16.3307698	157.3856759	51.92682
9398	2	-17.5869798	159.5614999	51.92682
9399	1	-18.8431998	160.2867799	51.92682
9401	1	-20.0994098	162.4625999	51.92682
9402	2	-18.8431998	161.7373299	51.92682
9400	1	-16.3307698	160.2867799	51.92682
9403	1	-17.5869798	162.4625999	51.92682
9404	2	-16.3307698	161.7373299	51.92682
9405	2	-20.0994098	163.9131599	51.92682
9406	1	-18.8431998	164.6384299	51.92682
9407	2	-17.5869798	163.9131599	51.92682
9408	1	-16.3307698	164.6384299	51.92682
9409	1	-15.07455735	62.37403885	51.92682
9410	2	-13.81834735	61.64876485	51.92682
9413	2	-15.07455735	63.82458885	51.92682
9411	1	-12.56212735	62.37403885	51.92682
9412	2	-11.30591735	61.64876485	51.92682
9414	2	-12.56212735	63.82458885	51.92682
9415	1	-13.81834735	64.54986885	51.92682
9417	1	-15.07455735	66.72568885	51.92682
9418	2	-13.81834735	66.00041885	51.92682
9416	1	-11.30591735	64.54986885	51.92682
9419	1	-12.56212735	66.72568885	51.92682
9420	2	-11.30591735	66.00041885	51.92682
9421	2	-15.07455735	68.17624885	51.92682
9422	1	-13.81834735	68.90151885	51.92682
9423	2	-12.56212735	68.17624885	51.92682
9424	1	-11.30591735	68.90151885	51.92682
9425	1	-15.07455735	71.0773944	51.92682
9426	2	-13.81834735	70.3521204	51.92682
9429	2	-15.07455735	72.5279444	51.92682
9427	1	-12.56212735	71.0773944	51.92682
9428	2	-11.30591735	70.3521204	51.92682
9430	2	-12.56212735	72.5279444	51.92682
9431	1	-13.81834735	73.2532244	51.92682
9433	1	-15.07455735	75.4290444	51.92682
9434	2	-13.81834735	74.7037744	51.92682
9432	1	-11.30591735	73.2532244	51.92682
9435	1	-12.56212735	75.4290444	51.92682
9436	2	-11.30591735	74.7037744	51.92682
9437	2	-15.07455735	76.8796044	51.92682
9438	1	-13.81834735	77.6048744	51.92682
9439	2	-12.56212735	76.8796044	51.92682
9440	1	-11.30591735	77.6048744	51.92682
9441	1	-15.07455735	79.78074995	51.92682
9442	2	-13.81834735	79.05547595	51.92682
9445	2	-15.07455735	81.23129995	51.92682
9443	1	-12.56212735	79.78074995	51.92682
9444	2	-11.30591735	79.05547595	51.92682
9446	2	-12.56212735	81.23129995	51.92682
9447	1	-13.81834735	81.95657995	51.92682
9449	1	-15.07455735	84.13239995	51.92682
9450	2	-13.81834735	83.40712995	51.92682
9448	1	-11.30591735	81.95657995	51.92682
9451	1	-12.56212735	84.13239995	51.92682
9452	2	-11.30591735	83.40712995	51.92682
9453	2	-15.07455735	85.58295995	51.92682
9454	1	-13.81834735	86.30822995	51.92682
9455	2	-12.56212735	85.58295995	51.92682
9456	1	-11.30591735	86.30822995	51.92682
9457	1	-15.07455735	88.4841055	51.92682
9458	2	-13.81834735	87.7588315	51.92682
9461	2	-15.07455735	89.9346555	51.92682
9459	1	-12.56212735	88.4841055	51.92682
9460	2	-11.30591735	87.7588315	51.92682
9462	2	-12.56212735	89.9346555	51.92682
9463	1	-13.81834735	90.6599355	51.92682
9465	1	-15.07455735	92.8357555	51.92682
9466	2	-13.81834735	92.1104855	51.92682
9464	1	-11.30591735	90.6599355	51.92682
9467	1	-12.56212735	92.8357555	51.92682
9468	2	-11.30591735	92.1104855	51.92682
9469	2	-15.07455735	94.2863155	51.92682
9470	1	-13.81834735	95.0115855	51.92682
9471	2	-12.56212735	94.2863155	51.92682
9472	1	-11.30591735	95.0115855	51.92682
9473	1	-10.0497049	62.37403885	51.92682
9474	2	-8.7934949	61.64876485	51.92682
9477	2	-10.0497049	63.82458885	51.92682
9475	1	-7.5372749	62.37403885	51.92682
9476	2	-6.2810649	61.64876485	51.92682
9478	2	-7.5372749	63.82458885	51.92682
9479	1	-8.7934949	64.54986885	51.92682
9481	1	-10.0497049	66.72568885	51.92682
9482	2	-8.7934949	66.00041885	51.92682
9480	1	-6.2810649	64.54986885	51.92682
9483	1	-7.5372749	66.72568885	51.92682
9484	2	-6.2810649	66.00041885	51.92682
9485	2	-10.0497049	68.17624885	51.92682
9486	1	-8.7934949	68.90151885	51.92682
9487	2	-7.5372749	68.17624885	51.92682
9488	1	-6.2810649	68.90151885	51.92682
9489	1	-10.0497049	71.0773944	51.92682
9490	2	-8.7934949	70.3521204	51.92682
9493	2	-10.0497049	72.5279444	51.92682
9491	1	-7.5372749	71.0773944	51.92682
9492	2	-6.2810649	70.3521204	51.92682
9494	2	-7.5372749	72.5279444	51.92682
9495	1	-8.7934949	73.2532244	51.92682
9497	1	-10.0497049	75.4290444	51.92682
9498	2	-8.7934949	74.7037744	51.92682
9496	1	-6.2810649	73.2532244	51.92682
9499	1	-7.5372749	75.4290444	51.92682
9500	2	-6.2810649	74.7037744	51.92682
9501	2	-10.0497049	76.8796044	51.92682
9502	1	-8.7934949	77.6048744	51.92682
9503	2	-7.5372749	76.8796044	51.92682
9504	1	-6.2810649	77.6048744	51.92682
9505	1	-10.0497049	79.78074995	51.92682
9506	2	-8.7934949	79.05547595	51.92682
9509	2	-10.0497049	81.23129995	51.92682
9507	1	-7.5372749	79.78074995	51.92682
9508	2	-6.2810649	79.05547595	51.92682
9510	2	-7.5372749	81.23129995	51.92682
9511	1	-8.7934949	81.95657995	51.92682
9513	1	-10.0497049	84.13239995	51.92682
9514	2	-8.7934949	83.40712995	51.92682
9512	1	-6.2810649	81.95657995	51.92682
9515	1	-7.5372749	84.13239995	51.92682
9516	2	-6.2810649	83.40712995	51.92682
9517	2	-10.0497049	85.58295995	51.92682
9518	1	-8.7934949	86.30822995	51.92682
9519	2	-7.5372749	85.58295995	51.92682
9520	1	-6.2810649	86.30822995	51.92682
9521	1	-10.0497049	88.4841055	51.92682
9522	2	-8.7934949	87.7588315	51.92682
9525	2	-10.0497049	89.9346555	51.92682
9523	1	-7.5372749	88.4841055	51.92682
9524	2	-6.2810649	87.7588315	51.92682
9526	2	-7.5372749	89.9346555	51.92682
9527	1	-8.7934949	90.6599355	51.92682
9529	1	-10.0497049	92.8357555	51.92682
9530	2	-8.7934949	92.1104855	51.92682
9528	1	-6.2810649	90.6599355	51.92682
9531	1	-7.5372749	92.8357555	51.92682
9532	2	-6.2810649	92.1104855	51.92682
9533	2	-10.0497049	94.2863155	51.92682
9534	1	-8.7934949	95.0115855	51.92682
9535	2	-7.5372749	94.2863155	51.92682
9536	1	-6.2810649	95.0115855	51.92682
9537	1	-5.02485245	62.37403885	51.92682
9538	2	-3.76864245	61.64876485	51.92682
9541	2	-5.02485245	63.82458885	51.92682
9539	1	-2.51242245	62.37403885	51.92682
9540	2	-1.25621245	61.64876485	51.92682
9542	2	-2.51242245	63.82458885	51.92682
9543	1	-3.76864245	64.54986885	51.92682
9545	1	-5.02485245	66.72568885	51.92682
9546	2	-3.76864245	66.00041885	51.92682
9544	1	-1.25621245	64.54986885	51.92682
9547	1	-2.51242245	66.72568885	51.92682
9548	2	-1.25621245	66.00041885	51.92682
9549	2	-5.02485245	68.17624885	51.92682
9550	1	-3.76864245	68.90151885	51.92682
9551	2	-2.51242245	68.17624885	51.92682
9552	1	-1.25621245	68.90151885	51.92682
9553	1	-5.02485245	71.0773944	51.92682
9554	2	-3.76864245	70.3521204	51.92682
9557	2	-5.02485245	72.5279444	51.92682
9555	1	-2.51242245	71.0773944	51.92682
9556	2	-1.25621245	70.3521204	51.92682
9558	2	-2.51242245	72.5279444	51.92682
9559	1	-3.76864245	73.2532244	51.92682
9561	1	-5.02485245	75.4290444	51.92682
9562	2	-3.76864245	74.7037744	51.92682
9560	1	-1.25621245	73.2532244	51.92682
9563	1	-2.51242245	75.4290444	51.92682
9564	2	-1.25621245	74.7037744	51.92682
9565	2	-5.02485245	76.8796044	51.92682
9566	1	-3.76864245	77.6048744	51.92682
9567	2	-2.51242245	76.8796044	51.92682
9568	1	-1.25621245	77.6048744	51.92682
9569	1	-5.02485245	79.78074995	51.92682
9570	2	-3.76864245	79.05547595	51.92682
9573	2	-5.02485245	81.23129995	51.92682
9571	1	-2.51242245	79.78074995	51.92682
9572	2	-1.25621245	79.05547595	51.92682
9574	2	-2.51242245	81.23129995	51.92682
9575	1	-3.76864245	81.95657995	51.92682
9577	1	-5.02485245	84.13239995	51.92682
9578	2	-3.76864245	83.40712995	51.92682
9576	1	-1.25621245	81.95657995	51.92682
9579	1	-2.51242245	84.13239995	51.92682
9580	2	-1.25621245	83.40712995	51.92682
9581	2	-5.02485245	85.58295995	51.92682
9582	1	-3.76864245	86.30822995	51.92682
9583	2	-2.51242245	85.58295995	51.92682
9584	1	-1.25621245	86.30822995	51.92682
9585	1	-5.02485245	88.4841055	51.92682
9586	2	-3.76864245	87.7588315	51.92682
9589	2	-5.02485245	89.9346555	51.92682
9587	1	-2.51242245	88.4841055	51.92682
9588	2	-1.25621245	87.7588315	51.92682
9590	2	-2.51242245	89.9346555	51.92682
9591	1	-3.76864245	90.6599355	51.92682
9593	1	-5.02485245	92.8357555	51.92682
9594	2	-3.76864245	92.1104855	51.92682
9592	1	-1.25621245	90.6599355	51.92682
9595	1	-2.51242245	92.8357555	51.92682
9596	2	-1.25621245	92.1104855	51.92682
9597	2	-5.02485245	94.2863155	51.92682
9598	1	-3.76864245	95.0115855	51.92682
9599	2	-2.51242245	94.2863155	51.92682
9600	1	-1.25621245	95.0115855	51.92682
9601	1	3.33E-11	62.37403885	51.92682
9602	2	1.25621	61.64876485	51.92682
9605	2	6.67E-11	63.82458885	51.92682
9603	1	2.51243	62.37403885	51.92682
9604	2	3.76864	61.64876485	51.92682
9606	2	2.51243	63.82458885	51.92682
9607	1	1.25621	64.54986885	51.92682
9609	1	1.33E-10	66.72568885	51.92682
9610	2	1.25621	66.00041885	51.92682
9608	1	3.76864	64.54986885	51.92682
9611	1	2.51243	66.72568885	51.92682
9612	2	3.76864	66.00041885	51.92682
9613	2	1.67E-10	68.17624885	51.92682
9614	1	1.25621	68.90151885	51.92682
9615	2	2.51243	68.17624885	51.92682
9616	1	3.76864	68.90151885	51.92682
9617	1	3.33E-11	71.0773944	51.92682
9618	2	1.25621	70.3521204	51.92682
9621	2	6.67E-11	72.5279444	51.92682
9619	1	2.51243	71.0773944	51.92682
9620	2	3.76864	70.3521204	51.92682
9622	2	2.51243	72.5279444	51.92682
9623	1	1.25621	73.2532244	51.92682
9625	1	1.33E-10	75.4290444	51.92682
9626	2	1.25621	74.7037744	51.92682
9624	1	3.76864	73.2532244	51.92682
9627	1	2.51243	75.4290444	51.92682
9628	2	3.76864	74.7037744	51.92682
9629	2	1.67E-10	76.8796044	51.92682
9630	1	1.25621	77.6048744	51.92682
9631	2	2.51243	76.8796044	51.92682
9632	1	3.76864	77.6048744	51.92682
9633	1	3.33E-11	79.78074995	51.92682
9634	2	1.25621	79.05547595	51.92682
9637	2	6.67E-11	81.23129995	51.92682
9635	1	2.51243	79.78074995	51.92682
9636	2	3.76864	79.05547595	51.92682
9638	2	2.51243	81.23129995	51.92682
9639	1	1.25621	81.95657995	51.92682
9641	1	1.33E-10	84.13239995	51.92682
9642	2	1.25621	83.40712995	51.92682
9640	1	3.76864	81.95657995	51.92682
9643	1	2.51243	84.13239995	51.92682
9644	2	3.76864	83.40712995	51.92682
9645	2	1.67E-10	85.58295995	51.92682
9646	1	1.25621	86.30822995	51.92682
9647	2	2.51243	85.58295995	51.92682
9648	1	3.76864	86.30822995	51.92682
9649	1	3.33E-11	88.4841055	51.92682
9650	2	1.25621	87.7588315	51.92682
9653	2	6.67E-11	89.9346555	51.92682
9651	1	2.51243	88.4841055	51.92682
9652	2	3.76864	87.7588315	51.92682
9654	2	2.51243	89.9346555	51.92682
9655	1	1.25621	90.6599355	51.92682
9657	1	1.33E-10	92.8357555	51.92682
9658	2	1.25621	92.1104855	51.92682
9656	1	3.76864	90.6599355	51.92682
9659	1	2.51243	92.8357555	51.92682
9660	2	3.76864	92.1104855	51.92682
9661	2	1.67E-10	94.2863155	51.92682
9662	1	1.25621	95.0115855	51.92682
9663	2	2.51243	94.2863155	51.92682
9664	1	3.76864	95.0115855	51.92682
9665	1	5.02485245	62.37403885	51.92682
9666	2	6.28106245	61.64876485	51.92682
9669	2	5.02485245	63.82458885	51.92682
9667	1	7.53728245	62.37403885	51.92682
9668	2	8.79349245	61.64876485	51.92682
9670	2	7.53728245	63.82458885	51.92682
9671	1	6.28106245	64.54986885	51.92682
9673	1	5.02485245	66.72568885	51.92682
9674	2	6.28106245	66.00041885	51.92682
9672	1	8.79349245	64.54986885	51.92682
9675	1	7.53728245	66.72568885	51.92682
9676	2	8.79349245	66.00041885	51.92682
9677	2	5.02485245	68.17624885	51.92682
9678	1	6.28106245	68.90151885	51.92682
9679	2	7.53728245	68.17624885	51.92682
9680	1	8.79349245	68.90151885	51.92682
9681	1	5.02485245	71.0773944	51.92682
9682	2	6.28106245	70.3521204	51.92682
9685	2	5.02485245	72.5279444	51.92682
9683	1	7.53728245	71.0773944	51.92682
9684	2	8.79349245	70.3521204	51.92682
9686	2	7.53728245	72.5279444	51.92682
9687	1	6.28106245	73.2532244	51.92682
9689	1	5.02485245	75.4290444	51.92682
9690	2	6.28106245	74.7037744	51.92682
9688	1	8.79349245	73.2532244	51.92682
9691	1	7.53728245	75.4290444	51.92682
9692	2	8.79349245	74.7037744	51.92682
9693	2	5.02485245	76.8796044	51.92682
9694	1	6.28106245	77.6048744	51.92682
9695	2	7.53728245	76.8796044	51.92682
9696	1	8.79349245	77.6048744	51.92682
9697	1	5.02485245	79.78074995	51.92682
9698	2	6.28106245	79.05547595	51.92682
9701	2	5.02485245	81.23129995	51.92682
9699	1	7.53728245	79.78074995	51.92682
9700	2	8.79349245	79.05547595	51.92682
9702	2	7.53728245	81.23129995	51.92682
9703	1	6.28106245	81.95657995	51.92682
9705	1	5.02485245	84.13239995	51.92682
9706	2	6.28106245	83.40712995	51.92682
9704	1	8.79349245	81.95657995	51.92682
9707	1	7.53728245	84.13239995	51.92682
9708	2	8.79349245	83.40712995	51.92682
9709	2	5.02485245	85.58295995	51.92682
9710	1	6.28106245	86.30822995	51.92682
9711	2	7.53728245	85.58295995	51.92682
9712	1	8.79349245	86.30822995	51.92682
9713	1	5.02485245	88.4841055	51.92682
9714	2	6.28106245	87.7588315	51.92682
9717	2	5.02485245	89.9346555	51.92682
9715	1	7.53728245	88.4841055	51.92682
9716	2	8.79349245	87.7588315	51.92682
9718	2	7.53728245	89.9346555	51.92682
9719	1	6.28106245	90.6599355	51.92682
9721	1	5.02485245	92.8357555	51.92682
9722	2	6.28106245	92.1104855	51.92682
9720	1	8.79349245	90.6599355	51.92682
9723	1	7.53728245	92.8357555	51.92682
9724	2	8.79349245	92.1104855	51.92682
9725	2	5.02485245	94.2863155	51.92682
9726	1	6.28106245	95.0115855	51.92682
9727	2	7.53728245	94.2863155	51.92682
9728	1	8.79349245	95.0115855	51.92682
9729	1	10.0497049	62.37403885	51.92682
9730	2	11.3059149	61.64876485	51.92682
9733	2	10.0497049	63.82458885	51.92682
9731	1	12.5621349	62.37403885	51.92682
9732	2	13.8183449	61.64876485	51.92682
9734	2	12.5621349	63.82458885	51.92682
9735	1	11.3059149	64.54986885	51.92682
9737	1	10.0497049	66.72568885	51.92682
9738	2	11.3059149	66.00041885	51.92682
9736	1	13.8183449	64.54986885	51.92682
9739	1	12.5621349	66.72568885	51.92682
9740	2	13.8183449	66.00041885	51.92682
9741	2	10.0497049	68.17624885	51.92682
9742	1	11.3059149	68.90151885	51.92682
9743	2	12.5621349	68.17624885	51.92682
9744	1	13.8183449	68.90151885	51.92682
9745	1	10.0497049	71.0773944	51.92682
9746	2	11.3059149	70.3521204	51.92682
9749	2	10.0497049	72.5279444	51.92682
9747	1	12.5621349	71.0773944	51.92682
9748	2	13.8183449	70.3521204	51.92682
9750	2	12.5621349	72.5279444	51.92682
9751	1	11.3059149	73.2532244	51.92682
9753	1	10.0497049	75.4290444	51.92682
9754	2	11.3059149	74.7037744	51.92682
9752	1	13.8183449	73.2532244	51.92682
9755	1	12.5621349	75.4290444	51.92682
9756	2	13.8183449	74.7037744	51.92682
9757	2	10.0497049	76.8796044	51.92682
9758	1	11.3059149	77.6048744	51.92682
9759	2	12.5621349	76.8796044	51.92682
9760	1	13.8183449	77.6048744	51.92682
9761	1	10.0497049	79.78074995	51.92682
9762	2	11.3059149	79.05547595	51.92682
9765	2	10.0497049	81.23129995	51.92682
9763	1	12.5621349	79.78074995	51.92682
9764	2	13.8183449	79.05547595	51.92682
9766	2	12.5621349	81.23129995	51.92682
9767	1	11.3059149	81.95657995	51.92682
9769	1	10.0497049	84.13239995	51.92682
9770	2	11.3059149	83.40712995	51.92682
9768	1	13.8183449	81.95657995	51.92682
9771	1	12.5621349	84.13239995	51.92682
9772	2	13.8183449	83.40712995	51.92682
9773	2	10.0497049	85.58295995	51.92682
9774	1	11.3059149	86.30822995	51.92682
9775	2	12.5621349	85.58295995	51.92682
9776	1	13.8183449	86.30822995	51.92682
9777	1	10.0497049	88.4841055	51.92682
9778	2	11.3059149	87.7588315	51.92682
9781	2	10.0497049	89.9346555	51.92682
9779	1	12.5621349	88.4841055	51.92682
9780	2	13.8183449	87.7588315	51.92682
9782	2	12.5621349	89.9346555	51.92682
9783	1	11.3059149	90.6599355	51.92682
9785	1	10.0497049	92.8357555	51.92682
9786	2	11.3059149	92.1104855	51.92682
9784	1	13.8183449	90.6599355	51.92682
9787	1	12.5621349	92.8357555	51.92682
9788	2	13.8183449	92.1104855	51.92682
9789	2	10.0497049	94.2863155	51.92682
9790	1	11.3059149	95.0115855	51.92682
9791	2	12.5621349	94.2863155	51.92682
9792	1	13.8183449	95.0115855	51.92682
9793	1	15.07455735	62.37403885	51.92682
9794	2	16.33076735	61.64876485	51.92682
9797	2	15.07455735	63.82458885	51.92682
9795	1	17.58698735	62.37403885	51.92682
9796	2	18.84319735	61.64876485	51.92682
9798	2	17.58698735	63.82458885	51.92682
9799	1	16.33076735	64.54986885	51.92682
9801	1	15.07455735	66.72568885	51.92682
9802	2	16.33076735	66.00041885	51.92682
9800	1	18.84319735	64.54986885	51.92682
9803	1	17.58698735	66.72568885	51.92682
9804	2	18.84319735	66.00041885	51.92682
9805	2	15.07455735	68.17624885	51.92682
9806	1	16.33076735	68.90151885	51.92682
9807	2	17.58698735	68.17624885	51.92682
9808	1	18.84319735	68.90151885	51.92682
9809	1	15.07455735	71.0773944	51.92682
9810	2	16.33076735	70.3521204	51.92682
9813	2	15.07455735	72.5279444	51.92682
9811	1	17.58698735	71.0773944	51.92682
9812	2	18.84319735	70.3521204	51.92682
9814	2	17.58698735	72.5279444	51.92682
9815	1	16.33076735	73.2532244	51.92682
9817	1	15.07455735	75.4290444	51.92682
9818	2	16.33076735	74.7037744	51.92682
9816	1	18.84319735	73.2532244	51.92682
9819	1	17.58698735	75.4290444	51.92682
9820	2	18.84319735	74.7037744	51.92682
9821	2	15.07455735	76.8796044	51.92682
9822	1	16.33076735	77.6048744	51.92682
9823	2	17.58698735	76.8796044	51.92682
9824	1	18.84319735	77.6048744	51.92682
9825	1	15.07455735	79.78074995	51.92682
9826	2	16.33076735	79.05547595	51.92682
9829	2	15.07455735	81.23129995	51.92682
9827	1	17.58698735	79.78074995	51.92682
9828	2	18.84319735	79.05547595	51.92682
9830	2	17.58698735	81.23129995	51.92682
9831	1	16.33076735	81.95657995	51.92682
9833	1	15.07455735	84.13239995	51.92682
9834	2	16.33076735	83.40712995	51.92682
9832	1	18.84319735	81.95657995	51.92682
9835	1	17.58698735	84.13239995	51.92682
9836	2	18.84319735	83.40712995	51.92682
9837	2	15.07455735	85.58295995	51.92682
9838	1	16.33076735	86.30822995	51.92682
9839	2	17.58698735	85.58295995	51.92682
9840	1	18.84319735	86.30822995	51.92682
9841	1	15.07455735	88.4841055	51.92682
9842	2	16.33076735	87.7588315	51.92682
9845	2	15.07455735	89.9346555	51.92682
9843	1	17.58698735	88.4841055	51.92682
9844	2	18.84319735	87.7588315	51.92682
9846	2	17.58698735	89.9346555	51.92682
9847	1	16.33076735	90.6599355	51.92682
9849	1	15.07455735	92.8357555	51.92682
9850	2	16.33076735	92.1104855	51.92682
9848	1	18.84319735	90.6599355	51.92682
9851	1	17.58698735	92.8357555	51.92682
9852	2	18.84319735	92.1104855	51.92682
9853	2	15.07455735	94.2863155	51.92682
9854	1	16.33076735	95.0115855	51.92682
9855	2	17.58698735	94.2863155	51.92682
9856	1	18.84319735	95.0115855	51.92682
9857	1	-15.07455735	97.18746105	51.92682
9858	2	-13.81834735	96.46218705	51.92682
9861	2	-15.07455735	98.63801105	51.92682
9859	1	-12.56212735	97.18746105	51.92682
9860	2	-11.30591735	96.46218705	51.92682
9862	2	-12.56212735	98.63801105	51.92682
9863	1	-13.81834735	99.36329105	51.92682
9865	1	-15.07455735	101.5391111	51.92682
9866	2	-13.81834735	100.8138411	51.92682
9864	1	-11.30591735	99.36329105	51.92682
9867	1	-12.56212735	101.5391111	51.92682
9868	2	-11.30591735	100.8138411	51.92682
9869	2	-15.07455735	102.9896711	51.92682
9870	1	-13.81834735	103.7149411	51.92682
9871	2	-12.56212735	102.9896711	51.92682
9872	1	-11.30591735	103.7149411	51.92682
9873	1	-15.07455735	105.8908166	51.92682
9874	2	-13.81834735	105.1655426	51.92682
9877	2	-15.07455735	107.3413666	51.92682
9875	1	-12.56212735	105.8908166	51.92682
9876	2	-11.30591735	105.1655426	51.92682
9878	2	-12.56212735	107.3413666	51.92682
9879	1	-13.81834735	108.0666466	51.92682
9881	1	-15.07455735	110.2424666	51.92682
9882	2	-13.81834735	109.5171966	51.92682
9880	1	-11.30591735	108.0666466	51.92682
9883	1	-12.56212735	110.2424666	51.92682
9884	2	-11.30591735	109.5171966	51.92682
9885	2	-15.07455735	111.6930266	51.92682
9886	1	-13.81834735	112.4182966	51.92682
9887	2	-12.56212735	111.6930266	51.92682
9888	1	-11.30591735	112.4182966	51.92682
9889	1	-15.07455735	114.5941722	51.92682
9890	2	-13.81834735	113.8688982	51.92682
9893	2	-15.07455735	116.0447222	51.92682
9891	1	-12.56212735	114.5941722	51.92682
9892	2	-11.30591735	113.8688982	51.92682
9894	2	-12.56212735	116.0447222	51.92682
9895	1	-13.81834735	116.7700022	51.92682
9897	1	-15.07455735	118.9458222	51.92682
9898	2	-13.81834735	118.2205522	51.92682
9896	1	-11.30591735	116.7700022	51.92682
9899	1	-12.56212735	118.9458222	51.92682
9900	2	-11.30591735	118.2205522	51.92682
9901	2	-15.07455735	120.3963822	51.92682
9902	1	-13.81834735	121.1216522	51.92682
9903	2	-12.56212735	120.3963822	51.92682
9904	1	-11.30591735	121.1216522	51.92682
9905	1	-15.07455735	123.2975277	51.92682
9906	2	-13.81834735	122.5722537	51.92682
9909	2	-15.07455735	124.7480777	51.92682
9907	1	-12.56212735	123.2975277	51.92682
9908	2	-11.30591735	122.5722537	51.92682
9910	2	-12.56212735	124.7480777	51.92682
9911	1	-13.81834735	125.4733577	51.92682
9913	1	-15.07455735	127.6491777	51.92682
9914	2	-13.81834735	126.9239077	51.92682
9912	1	-11.30591735	125.4733577	51.92682
9915	1	-12.56212735	127.6491777	51.92682
9916	2	-11.30591735	126.9239077	51.92682
9917	2	-15.07455735	129.0997377	51.92682
9918	1	-13.81834735	129.8250077	51.92682
9919	2	-12.56212735	129.0997377	51.92682
9920	1	-11.30591735	129.8250077	51.92682
9921	1	-10.0497049	97.18746105	51.92682
9922	2	-8.7934949	96.46218705	51.92682
9925	2	-10.0497049	98.63801105	51.92682
9923	1	-7.5372749	97.18746105	51.92682
9924	2	-6.2810649	96.46218705	51.92682
9926	2	-7.5372749	98.63801105	51.92682
9927	1	-8.7934949	99.36329105	51.92682
9929	1	-10.0497049	101.5391111	51.92682
9930	2	-8.7934949	100.8138411	51.92682
9928	1	-6.2810649	99.36329105	51.92682
9931	1	-7.5372749	101.5391111	51.92682
9932	2	-6.2810649	100.8138411	51.92682
9933	2	-10.0497049	102.9896711	51.92682
9934	1	-8.7934949	103.7149411	51.92682
9935	2	-7.5372749	102.9896711	51.92682
9936	1	-6.2810649	103.7149411	51.92682
9937	1	-10.0497049	105.8908166	51.92682
9938	2	-8.7934949	105.1655426	51.92682
9941	2	-10.0497049	107.3413666	51.92682
9939	1	-7.5372749	105.8908166	51.92682
9940	2	-6.2810649	105.1655426	51.92682
9942	2	-7.5372749	107.3413666	51.92682
9943	1	-8.7934949	108.0666466	51.92682
9945	1	-10.0497049	110.2424666	51.92682
9946	2	-8.7934949	109.5171966	51.92682
9944	1	-6.2810649	108.0666466	51.92682
9947	1	-7.5372749	110.2424666	51.92682
9948	2	-6.2810649	109.5171966	51.92682
9949	2	-10.0497049	111.6930266	51.92682
9950	1	-8.7934949	112.4182966	51.92682
9951	2	-7.5372749	111.6930266	51.92682
9952	1	-6.2810649	112.4182966	51.92682
9953	1	-10.0497049	114.5941722	51.92682
9954	2	-8.7934949	113.8688982	51.92682
9957	2	-10.0497049	116.0447222	51.92682
9955	1	-7.5372749	114.5941722	51.92682
9956	2	-6.2810649	113.8688982	51.92682
9958	2	-7.5372749	116.0447222	51.92682
9959	1	-8.7934949	116.7700022	51.92682
9961	1	-10.0497049	118.9458222	51.92682
9962	2	-8.7934949	118.2205522	51.92682
9960	1	-6.2810649	116.7700022	51.92682
9963	1	-7.5372749	118.9458222	51.92682
9964	2	-6.2810649	118.2205522	51.92682
9965	2	-10.0497049	120.3963822	51.92682
9966	1	-8.7934949	121.1216522	51.92682
9967	2	-7.5372749	120.3963822	51.92682
9968	1	-6.2810649	121.1216522	51.92682
9969	1	-10.0497049	123.2975277	51.92682
9970	2	-8.7934949	122.5722537	51.92682
9973	2	-10.0497049	124.7480777	51.92682
9971	1	-7.5372749	123.2975277	51.92682
9972	2	-6.2810649	122.5722537	51.92682
9974	2	-7.5372749	124.7480777	51.92682
9975	1	-8.7934949	125.4733577	51.92682
9977	1	-10.0497049	127.6491777	51.92682
9978	2	-8.7934949	126.9239077	51.92682
9976	1	-6.2810649	125.4733577	51.92682
9979	1	-7.5372749	127.6491777	51.92682
9980	2	-6.2810649	126.9239077	51.92682
9981	2	-10.0497049	129.0997377	51.92682
9982	1	-8.7934949	129.8250077	51.92682
9983	2	-7.5372749	129.0997377	51.92682
9984	1	-6.2810649	129.8250077	51.92682
9985	1	-5.02485245	97.18746105	51.92682
9986	2	-3.76864245	96.46218705	51.92682
9989	2	-5.02485245	98.63801105	51.92682
9987	1	-2.51242245	97.18746105	51.92682
9988	2	-1.25621245	96.46218705	51.92682
9990	2	-2.51242245	98.63801105	51.92682
9991	1	-3.76864245	99.36329105	51.92682
9993	1	-5.02485245	101.5391111	51.92682
9994	2	-3.76864245	100.8138411	51.92682
9992	1	-1.25621245	99.36329105	51.92682
9995	1	-2.51242245	101.5391111	51.92682
9996	2	-1.25621245	100.8138411	51.92682
9997	2	-5.02485245	102.9896711	51.92682
9998	1	-3.76864245	103.7149411	51.92682
9999	2	-2.51242245	102.9896711	51.92682
10000	1	-1.25621245	103.7149411	51.92682
10001	1	-5.02485245	105.8908166	51.92682
10002	2	-3.76864245	105.1655426	51.92682
10005	2	-5.02485245	107.3413666	51.92682
10003	1	-2.51242245	105.8908166	51.92682
10004	2	-1.25621245	105.1655426	51.92682
10006	2	-2.51242245	107.3413666	51.92682
10007	1	-3.76864245	108.0666466	51.92682
10009	1	-5.02485245	110.2424666	51.92682
10010	2	-3.76864245	109.5171966	51.92682
10008	1	-1.25621245	108.0666466	51.92682
10011	1	-2.51242245	110.2424666	51.92682
10012	2	-1.25621245	109.5171966	51.92682
10013	2	-5.02485245	111.6930266	51.92682
10014	1	-3.76864245	112.4182966	51.92682
10015	2	-2.51242245	111.6930266	51.92682
10016	1	-1.25621245	112.4182966	51.92682
10017	1	-5.02485245	114.5941722	51.92682
10018	2	-3.76864245	113.8688982	51.92682
10021	2	-5.02485245	116.0447222	51.92682
10019	1	-2.51242245	114.5941722	51.92682
10020	2	-1.25621245	113.8688982	51.92682
10022	2	-2.51242245	116.0447222	51.92682
10023	1	-3.76864245	116.7700022	51.92682
10025	1	-5.02485245	118.9458222	51.92682
10026	2	-3.76864245	118.2205522	51.92682
10024	1	-1.25621245	116.7700022	51.92682
10027	1	-2.51242245	118.9458222	51.92682
10028	2	-1.25621245	118.2205522	51.92682
10029	2	-5.02485245	120.3963822	51.92682
10030	1	-3.76864245	121.1216522	51.92682
10031	2	-2.51242245	120.3963822	51.92682
10032	1	-1.25621245	121.1216522	51.92682
10033	1	-5.02485245	123.2975277	51.92682
10034	2	-3.76864245	122.5722537	51.92682
10037	2	-5.02485245	124.7480777	51.92682
10035	1	-2.51242245	123.2975277	51.92682
10036	2	-1.25621245	122.5722537	51.92682
10038	2	-2.51242245	124.7480777	51.92682
10039	1	-3.76864245	125.4733577	51.92682
10041	1	-5.02485245	127.6491777	51.92682
10042	2	-3.76864245	126.9239077	51.92682
10040	1	-1.25621245	125.4733577	51.92682
10043	1	-2.51242245	127.6491777	51.92682
10044	2	-1.25621245	126.9239077	51.92682
10045	2	-5.02485245	129.0997377	51.92682
10046	1	-3.76864245	129.8250077	51.92682
10047	2	-2.51242245	129.0997377	51.92682
10048	1	-1.25621245	129.8250077	51.92682
10049	1	3.33E-11	97.18746105	51.92682
10050	2	1.25621	96.46218705	51.92682
10053	2	6.67E-11	98.63801105	51.92682
10051	1	2.51243	97.18746105	51.92682
10052	2	3.76864	96.46218705	51.92682
10054	2	2.51243	98.63801105	51.92682
10055	1	1.25621	99.36329105	51.92682
10057	1	1.33E-10	101.5391111	51.92682
10058	2	1.25621	100.8138411	51.92682
10056	1	3.76864	99.36329105	51.92682
10059	1	2.51243	101.5391111	51.92682
10060	2	3.76864	100.8138411	51.92682
10061	2	1.67E-10	102.9896711	51.92682
10062	1	1.25621	103.7149411	51.92682
10063	2	2.51243	102.9896711	51.92682
[truncated: 245,092 more chars]
